# Supplementary material for: Cross-species behavior analysis with attention-based domain-adversarial deep neural networks
Source: Nat Commun. 2021 Sep 17;12:5519. doi: 10.1038/s41467-021-25636-x (PMC8448872; doi:10.1038/s41467-021-25636-x)
Supplement: Supplementary file 3 — Supplementary Software 1 [file 41467_2021_25636_MOESM3_ESM.zip]

Archive with 1,257 entries (1,226 files):
- SupplementarySoftware/
- SupplementarySoftware/common_feature_func_lib.py
- SupplementarySoftware/decision_tree_check.py
- SupplementarySoftware/easy_hist_lib.py
- SupplementarySoftware/flip_gradient.py
- SupplementarySoftware/get_attention.py
- SupplementarySoftware/ikeda_lib.py
- SupplementarySoftware/model_params.txt
- SupplementarySoftware/normalized_dataset/
- SupplementarySoftware/normalized_dataset/normalize_each/
- SupplementarySoftware/normalized_dataset/normalize_each/dataset/
- SupplementarySoftware/normalized_dataset/normalize_each/dataset/normal-pre_sm2/
- SupplementarySoftware/normalized_dataset/normalize_each/dataset/normal-pre_sm2/hc76-1_2017031701_2.csv
- SupplementarySoftware/normalized_dataset/normalize_each/dataset/normal-pre_sm2/hc80_2017020602_3.csv
- SupplementarySoftware/normalized_dataset/normalize_each/dataset/normal-pre_sm2/hc80_2017020602_4.csv
- SupplementarySoftware/normalized_dataset/normalize_each/dataset/normal-pre_sm2/hc80_2017020604_1.csv
- SupplementarySoftware/normalized_dataset/normalize_each/dataset/normal-pre_sm2/hc80_2017020604_2.csv
- SupplementarySoftware/normalized_dataset/normalize_each/dataset/normal-pre_sm2/hc80_2017020604_3.csv
- SupplementarySoftware/normalized_dataset/normalize_each/dataset/normal-pre_sm2/hc80_2017020604_4.csv
- SupplementarySoftware/normalized_dataset/normalize_each/dataset/normal-pre_sm2/hc80_2017031702_1.csv
- SupplementarySoftware/normalized_dataset/normalize_each/dataset/normal-pre_sm2/hc80_2017031702_2.csv
- SupplementarySoftware/normalized_dataset/normalize_each/dataset/normal-pre_sm2/hc81_2017020601_1.csv
- SupplementarySoftware/normalized_dataset/normalize_each/dataset/normal-pre_sm2/hc81_2017020601_2.csv
- SupplementarySoftware/normalized_dataset/normalize_each/dataset/normal-pre_sm2/hc81_2017020601_3.csv
- SupplementarySoftware/normalized_dataset/normalize_each/dataset/normal-pre_sm2/hc81_2017020701_2.csv
- SupplementarySoftware/normalized_dataset/normalize_each/dataset/normal-pre_sm2/hc81_2017020701_3.csv
- SupplementarySoftware/normalized_dataset/normalize_each/dataset/normal-pre_sm2/hc81_2017020702_1.csv
- SupplementarySoftware/normalized_dataset/normalize_each/dataset/normal-pre_sm2/hc81_2017020703_1.csv
- SupplementarySoftware/normalized_dataset/normalize_each/dataset/normal-pre_sm2/hc81_2017020703_3.csv
- SupplementarySoftware/normalized_dataset/normalize_each/dataset/normal-pre_sm2/hc81_2017020703_4.csv
- SupplementarySoftware/normalized_dataset/normalize_each/dataset/normal-pre_sm2/hc81_2017032401_1.csv
- SupplementarySoftware/normalized_dataset/normalize_each/dataset/normal-pre_sm2/hc81_2017032401_3.csv
- SupplementarySoftware/normalized_dataset/normalize_each/dataset/normal-pre_sm2/hc81_2017032401_4.csv
- SupplementarySoftware/normalized_dataset/normalize_each/dataset/normal-pre_sm2/hc81_2017032403_2.csv
- SupplementarySoftware/normalized_dataset/normalize_each/dataset/normal-pre_sm2/hc81_2017032404_2.csv
- SupplementarySoftware/normalized_dataset/normalize_each/dataset/normal-pre_sm2/hc81_2017032404_4.csv
- SupplementarySoftware/normalized_dataset/normalize_each/dataset/normal-pre_sm2/hc81_2017032406_1.csv
- SupplementarySoftware/normalized_dataset/normalize_each/dataset/normal-pre_sm2/hc84_2017020202_4.csv
- SupplementarySoftware/normalized_dataset/normalize_each/dataset/normal-pre_sm2/hc84_2017020301_1.csv
- SupplementarySoftware/normalized_dataset/normalize_each/dataset/normal-pre_sm2/hc84_2017020301_3.csv
- SupplementarySoftware/normalized_dataset/normalize_each/dataset/normal-pre_sm2/hc84_2017020302_1.csv
- SupplementarySoftware/normalized_dataset/normalize_each/dataset/normal-pre_sm2/hc84_2017020302_2.csv
- SupplementarySoftware/normalized_dataset/normalize_each/dataset/normal-pre_sm2/hc84_2017020303_1.csv
- SupplementarySoftware/normalized_dataset/normalize_each/dataset/normal-pre_sm2/hc84_2017020303_2.csv
- SupplementarySoftware/normalized_dataset/normalize_each/dataset/normal-pre_sm2/hc84_2017020303_3.csv
- SupplementarySoftware/normalized_dataset/normalize_each/dataset/normal-pre_sm2/hc84_2017020303_4.csv
- SupplementarySoftware/normalized_dataset/normalize_each/dataset/normal-pre_sm2/hc84_2017032401_1.csv
- SupplementarySoftware/normalized_dataset/normalize_each/dataset/normal-pre_sm2/hc84_2017032401_3.csv
- SupplementarySoftware/normalized_dataset/normalize_each/dataset/normal-pre_sm2/hc84_2017032401_4.csv
- SupplementarySoftware/normalized_dataset/normalize_each/dataset/normal-pre_sm2/hc84_2017032403_3.csv
- SupplementarySoftware/normalized_dataset/normalize_each/dataset/normal-pre_sm2/hc84_2017032403_4.csv
- SupplementarySoftware/normalized_dataset/normalize_each/dataset/normal-pre_sm2/hc86_20170202_3.csv
- SupplementarySoftware/normalized_dataset/normalize_each/dataset/pd-pre_sm2/
- SupplementarySoftware/normalized_dataset/normalize_each/dataset/pd-pre_sm2/hc92_2017022103_2.csv
- SupplementarySoftware/normalized_dataset/normalize_each/dataset/pd-pre_sm2/hc92_2017022103_3.csv
- SupplementarySoftware/normalized_dataset/normalize_each/dataset/pd-pre_sm2/hc92_2017022401_4.csv
- SupplementarySoftware/normalized_dataset/normalize_each/dataset/pd-pre_sm2/hc94_2017030201_4.csv
- SupplementarySoftware/normalized_dataset/normalize_each/dataset/pd-pre_sm2/hc94_2017030602_1.csv
- SupplementarySoftware/normalized_dataset/normalize_each/dataset/pd-pre_sm2/hc94_2017030602_2.csv
- SupplementarySoftware/normalized_dataset/normalize_each/dataset/pd-pre_sm2/hc94_2017030602_3.csv
- SupplementarySoftware/normalized_dataset/normalize_each/dataset/pd-pre_sm2/hc94_2017030603_1.csv
- SupplementarySoftware/normalized_dataset/normalize_each/dataset/pd-pre_sm2/hc94_2017030603_2.csv
- SupplementarySoftware/normalized_dataset/normalize_each/dataset/pd-pre_sm2/hc94_2017030603_3.csv
- SupplementarySoftware/normalized_dataset/normalize_each/dataset/pd-pre_sm2/hc94_2017030603_4.csv
- SupplementarySoftware/normalized_dataset/normalize_each/dataset/pd-pre_sm2/hc94_2017030604_1.csv
- SupplementarySoftware/normalized_dataset/normalize_each/dataset/pd-pre_sm2/hc94_2017030605_1.csv
- SupplementarySoftware/normalized_dataset/normalize_each/dataset/pd-pre_sm2/hc94_2017030605_2.csv
- SupplementarySoftware/normalized_dataset/normalize_each/dataset/pd-pre_sm2/hc94_2017030902_1.csv
- SupplementarySoftware/normalized_dataset/normalize_each/dataset/pd-pre_sm2/hc94_2017030902_2.csv
- SupplementarySoftware/normalized_dataset/normalize_each/dataset/pd-pre_sm2/hc94_2017030902_3.csv
- SupplementarySoftware/normalized_dataset/normalize_each/dataset/pd-pre_sm2/hc94_2017030902_4.csv
- SupplementarySoftware/normalized_dataset/normalize_each/dataset/pd-pre_sm2/hc94_2017032901_1.csv
- SupplementarySoftware/normalized_dataset/normalize_each/dataset/pd-pre_sm2/hc94_2017032906_1.csv
- SupplementarySoftware/normalized_dataset/normalize_each/dataset/pd-pre_sm2/hc97_2017031301_1.csv
- SupplementarySoftware/normalized_dataset/normalize_each/dataset/pd-pre_sm2/hc97_2017031301_2.csv
- SupplementarySoftware/normalized_dataset/normalize_each/dataset/pd-pre_sm2/hc97_2017031301_3.csv
- SupplementarySoftware/normalized_dataset/normalize_each/dataset/pd-pre_sm2/hc97_2017031301_4.csv
- SupplementarySoftware/normalized_dataset/normalize_each/dataset/pd-pre_sm2/hc97_2017031302_1.csv
- SupplementarySoftware/normalized_dataset/normalize_each/dataset/pd-pre_sm2/hc97_2017031302_2.csv
- SupplementarySoftware/normalized_dataset/normalize_each/dataset/pd-pre_sm2/hc97_2017031302_3.csv
- SupplementarySoftware/normalized_dataset/normalize_each/dataset/pd-pre_sm2/hc97_2017031303_2.csv
- SupplementarySoftware/normalized_dataset/normalize_each/dataset/pd-pre_sm2/hc97_2017031303_3.csv
- SupplementarySoftware/normalized_dataset/normalize_each/dataset/pd-pre_sm2/hc97_2017031303_4.csv
- SupplementarySoftware/normalized_dataset/normalize_each/dataset/pd-pre_sm2/hc97_2017031304_1.csv
- SupplementarySoftware/normalized_dataset/normalize_each/dataset/pd-pre_sm2/hc97_2017031304_2.csv
- SupplementarySoftware/normalized_dataset/normalize_each/dataset/pd-pre_sm2/hc97_2017031304_3.csv
- SupplementarySoftware/normalized_dataset/normalize_each/dataset/pd-pre_sm2/hc97_2017032702_1.csv
- SupplementarySoftware/normalized_dataset/normalize_each/dataset/pd-pre_sm2/hc97_2017032702_2.csv
- SupplementarySoftware/normalized_dataset/normalize_each/dataset/pd-pre_sm2/hc97_2017032702_4.csv
- SupplementarySoftware/normalized_dataset/normalize_each/dataset/pd-pre_sm2/hc98_2017031404_1.csv
- SupplementarySoftware/normalized_dataset/normalize_each/dataset/pd-pre_sm2/hc98_2017031404_2.csv
- SupplementarySoftware/normalized_dataset/normalize_each/dataset/pd-pre_sm2/hc98_2017031404_3.csv
- SupplementarySoftware/normalized_dataset/normalize_each/dataset/pd-pre_sm2/hc98_2017031404_4.csv
- SupplementarySoftware/normalized_dataset/normalize_each/dataset/trans-dop3/
- SupplementarySoftware/normalized_dataset/normalize_each/dataset/trans-dop3/0.csv
- SupplementarySoftware/normalized_dataset/normalize_each/dataset/trans-dop3/1.csv
- SupplementarySoftware/normalized_dataset/normalize_each/dataset/trans-dop3/11.csv
- SupplementarySoftware/normalized_dataset/normalize_each/dataset/trans-dop3/12.csv
- SupplementarySoftware/normalized_dataset/normalize_each/dataset/trans-dop3/13.csv
- SupplementarySoftware/normalized_dataset/normalize_each/dataset/trans-dop3/14.csv
- SupplementarySoftware/normalized_dataset/normalize_each/dataset/trans-dop3/16.csv
- SupplementarySoftware/normalized_dataset/normalize_each/dataset/trans-dop3/18.csv
- SupplementarySoftware/normalized_dataset/normalize_each/dataset/trans-dop3/2.csv
- SupplementarySoftware/normalized_dataset/normalize_each/dataset/trans-dop3/21.csv
- SupplementarySoftware/normalized_dataset/normalize_each/dataset/trans-dop3/22.csv
- SupplementarySoftware/normalized_dataset/normalize_each/dataset/trans-dop3/23.csv
- SupplementarySoftware/normalized_dataset/normalize_each/dataset/trans-dop3/24.csv
- SupplementarySoftware/normalized_dataset/normalize_each/dataset/trans-dop3/25.csv
- SupplementarySoftware/normalized_dataset/normalize_each/dataset/trans-dop3/26.csv
- SupplementarySoftware/normalized_dataset/normalize_each/dataset/trans-dop3/27.csv
- SupplementarySoftware/normalized_dataset/normalize_each/dataset/trans-dop3/28.csv
- SupplementarySoftware/normalized_dataset/normalize_each/dataset/trans-dop3/29.csv
- SupplementarySoftware/normalized_dataset/normalize_each/dataset/trans-dop3/3.csv
- SupplementarySoftware/normalized_dataset/normalize_each/dataset/trans-dop3/30.csv
- SupplementarySoftware/normalized_dataset/normalize_each/dataset/trans-dop3/31.csv
- SupplementarySoftware/normalized_dataset/normalize_each/dataset/trans-dop3/32.csv
- SupplementarySoftware/normalized_dataset/normalize_each/dataset/trans-dop3/33.csv
- SupplementarySoftware/normalized_dataset/normalize_each/dataset/trans-dop3/34.csv
- SupplementarySoftware/normalized_dataset/normalize_each/dataset/trans-dop3/35.csv
- SupplementarySoftware/normalized_dataset/normalize_each/dataset/trans-dop3/36.csv
- SupplementarySoftware/normalized_dataset/normalize_each/dataset/trans-dop3/37.csv
- SupplementarySoftware/normalized_dataset/normalize_each/dataset/trans-dop3/38.csv
- SupplementarySoftware/normalized_dataset/normalize_each/dataset/trans-dop3/39.csv
- SupplementarySoftware/normalized_dataset/normalize_each/dataset/trans-dop3/40.csv
- SupplementarySoftware/normalized_dataset/normalize_each/dataset/trans-dop3/41.csv
- SupplementarySoftware/normalized_dataset/normalize_each/dataset/trans-dop3/42.csv
- SupplementarySoftware/normalized_dataset/normalize_each/dataset/trans-dop3/43.csv
- SupplementarySoftware/normalized_dataset/normalize_each/dataset/trans-dop3/44.csv
- SupplementarySoftware/normalized_dataset/normalize_each/dataset/trans-dop3/46.csv
- SupplementarySoftware/normalized_dataset/normalize_each/dataset/trans-dop3/5.csv
- SupplementarySoftware/normalized_dataset/normalize_each/dataset/trans-dop3/6.csv
- SupplementarySoftware/normalized_dataset/normalize_each/dataset/trans-dop3/7.csv
- SupplementarySoftware/normalized_dataset/normalize_each/dataset/trans-dop3/8.csv
- SupplementarySoftware/normalized_dataset/normalize_each/dataset/trans-dop3/9.csv
- SupplementarySoftware/normalized_dataset/normalize_each/dataset/trans-longA/
- SupplementarySoftware/normalized_dataset/normalize_each/dataset/trans-longA/Long_A_Female_1.csv
- SupplementarySoftware/normalized_dataset/normalize_each/dataset/trans-longA/Long_A_Female_10.csv
- SupplementarySoftware/normalized_dataset/normalize_each/dataset/trans-longA/Long_A_Female_11.csv
- SupplementarySoftware/normalized_dataset/normalize_each/dataset/trans-longA/Long_A_Female_12.csv
- SupplementarySoftware/normalized_dataset/normalize_each/dataset/trans-longA/Long_A_Female_13.csv
- SupplementarySoftware/normalized_dataset/normalize_each/dataset/trans-longA/Long_A_Female_14.csv
- SupplementarySoftware/normalized_dataset/normalize_each/dataset/trans-longA/Long_A_Female_15.csv
- SupplementarySoftware/normalized_dataset/normalize_each/dataset/trans-longA/Long_A_Female_16.csv
- SupplementarySoftware/normalized_dataset/normalize_each/dataset/trans-longA/Long_A_Female_17.csv
- SupplementarySoftware/normalized_dataset/normalize_each/dataset/trans-longA/Long_A_Female_18.csv
- SupplementarySoftware/normalized_dataset/normalize_each/dataset/trans-longA/Long_A_Female_19.csv
- SupplementarySoftware/normalized_dataset/normalize_each/dataset/trans-longA/Long_A_Female_2.csv
- SupplementarySoftware/normalized_dataset/normalize_each/dataset/trans-longA/Long_A_Female_20.csv
- SupplementarySoftware/normalized_dataset/normalize_each/dataset/trans-longA/Long_A_Female_3.csv
- SupplementarySoftware/normalized_dataset/normalize_each/dataset/trans-longA/Long_A_Female_4.csv
- SupplementarySoftware/normalized_dataset/normalize_each/dataset/trans-longA/Long_A_Female_5.csv
- SupplementarySoftware/normalized_dataset/normalize_each/dataset/trans-longA/Long_A_Female_6.csv
- SupplementarySoftware/normalized_dataset/normalize_each/dataset/trans-longA/Long_A_Female_7.csv
- SupplementarySoftware/normalized_dataset/normalize_each/dataset/trans-longA/Long_A_Female_8.csv
- SupplementarySoftware/normalized_dataset/normalize_each/dataset/trans-longA/Long_A_Female_9.csv
- SupplementarySoftware/normalized_dataset/normalize_each/dataset/trans-longA/Long_A_Male_1.csv
- SupplementarySoftware/normalized_dataset/normalize_each/dataset/trans-longA/Long_A_Male_10.csv
- SupplementarySoftware/normalized_dataset/normalize_each/dataset/trans-longA/Long_A_Male_11.csv
- SupplementarySoftware/normalized_dataset/normalize_each/dataset/trans-longA/Long_A_Male_12.csv
- SupplementarySoftware/normalized_dataset/normalize_each/dataset/trans-longA/Long_A_Male_13.csv
- SupplementarySoftware/normalized_dataset/normalize_each/dataset/trans-longA/Long_A_Male_14.csv
- SupplementarySoftware/normalized_dataset/normalize_each/dataset/trans-longA/Long_A_Male_15.csv
- SupplementarySoftware/normalized_dataset/normalize_each/dataset/trans-longA/Long_A_Male_16.csv
- SupplementarySoftware/normalized_dataset/normalize_each/dataset/trans-longA/Long_A_Male_17.csv
- SupplementarySoftware/normalized_dataset/normalize_each/dataset/trans-longA/Long_A_Male_18.csv
- SupplementarySoftware/normalized_dataset/normalize_each/dataset/trans-longA/Long_A_Male_19.csv
- SupplementarySoftware/normalized_dataset/normalize_each/dataset/trans-longA/Long_A_Male_2.csv
- SupplementarySoftware/normalized_dataset/normalize_each/dataset/trans-longA/Long_A_Male_20.csv
- SupplementarySoftware/normalized_dataset/normalize_each/dataset/trans-longA/Long_A_Male_3.csv
- SupplementarySoftware/normalized_dataset/normalize_each/dataset/trans-longA/Long_A_Male_4.csv
- SupplementarySoftware/normalized_dataset/normalize_each/dataset/trans-longA/Long_A_Male_5.csv
- SupplementarySoftware/normalized_dataset/normalize_each/dataset/trans-longA/Long_A_Male_6.csv
- SupplementarySoftware/normalized_dataset/normalize_each/dataset/trans-longA/Long_A_Male_7.csv
- SupplementarySoftware/normalized_dataset/normalize_each/dataset/trans-longA/Long_A_Male_8.csv
- SupplementarySoftware/normalized_dataset/normalize_each/dataset/trans-longA/Long_A_Male_9.csv
- SupplementarySoftware/normalized_dataset/normalize_each/dataset/trans-norm/
- SupplementarySoftware/normalized_dataset/normalize_each/dataset/trans-norm/10.csv
- SupplementarySoftware/normalized_dataset/normalize_each/dataset/trans-norm/103.csv
- SupplementarySoftware/normalized_dataset/normalize_each/dataset/trans-norm/105.csv
- SupplementarySoftware/normalized_dataset/normalize_each/dataset/trans-norm/106.csv
- SupplementarySoftware/normalized_dataset/normalize_each/dataset/trans-norm/112.csv
- SupplementarySoftware/normalized_dataset/normalize_each/dataset/trans-norm/120.csv
- SupplementarySoftware/normalized_dataset/normalize_each/dataset/trans-norm/122.csv
- SupplementarySoftware/normalized_dataset/normalize_each/dataset/trans-norm/127.csv
- SupplementarySoftware/normalized_dataset/normalize_each/dataset/trans-norm/128.csv
- SupplementarySoftware/normalized_dataset/normalize_each/dataset/trans-norm/129.csv
- SupplementarySoftware/normalized_dataset/normalize_each/dataset/trans-norm/136.csv
- SupplementarySoftware/normalized_dataset/normalize_each/dataset/trans-norm/138.csv
- SupplementarySoftware/normalized_dataset/normalize_each/dataset/trans-norm/142.csv
- SupplementarySoftware/normalized_dataset/normalize_each/dataset/trans-norm/148.csv
- SupplementarySoftware/normalized_dataset/normalize_each/dataset/trans-norm/154.csv
- SupplementarySoftware/normalized_dataset/normalize_each/dataset/trans-norm/2.csv
- SupplementarySoftware/normalized_dataset/normalize_each/dataset/trans-norm/21.csv
- SupplementarySoftware/normalized_dataset/normalize_each/dataset/trans-norm/26.csv
- SupplementarySoftware/normalized_dataset/normalize_each/dataset/trans-norm/28.csv
- SupplementarySoftware/normalized_dataset/normalize_each/dataset/trans-norm/33.csv
- SupplementarySoftware/normalized_dataset/normalize_each/dataset/trans-norm/34.csv
- SupplementarySoftware/normalized_dataset/normalize_each/dataset/trans-norm/36.csv
- SupplementarySoftware/normalized_dataset/normalize_each/dataset/trans-norm/38.csv
- SupplementarySoftware/normalized_dataset/normalize_each/dataset/trans-norm/43.csv
- SupplementarySoftware/normalized_dataset/normalize_each/dataset/trans-norm/46.csv
- SupplementarySoftware/normalized_dataset/normalize_each/dataset/trans-norm/48.csv
- SupplementarySoftware/normalized_dataset/normalize_each/dataset/trans-norm/49.csv
- SupplementarySoftware/normalized_dataset/normalize_each/dataset/trans-norm/5.csv
- SupplementarySoftware/normalized_dataset/normalize_each/dataset/trans-norm/50.csv
- SupplementarySoftware/normalized_dataset/normalize_each/dataset/trans-norm/52.csv
- SupplementarySoftware/normalized_dataset/normalize_each/dataset/trans-norm/54.csv
- SupplementarySoftware/normalized_dataset/normalize_each/dataset/trans-norm/57.csv
- SupplementarySoftware/normalized_dataset/normalize_each/dataset/trans-norm/6.csv
- SupplementarySoftware/normalized_dataset/normalize_each/dataset/trans-norm/65.csv
- SupplementarySoftware/normalized_dataset/normalize_each/dataset/trans-norm/68.csv
- SupplementarySoftware/normalized_dataset/normalize_each/dataset/trans-norm/7.csv
- SupplementarySoftware/normalized_dataset/normalize_each/dataset/trans-norm/72.csv
- SupplementarySoftware/normalized_dataset/normalize_each/dataset/trans-norm/73.csv
- SupplementarySoftware/normalized_dataset/normalize_each/dataset/trans-norm/74.csv
- SupplementarySoftware/normalized_dataset/normalize_each/dataset/trans-norm/77.csv
- SupplementarySoftware/normalized_dataset/normalize_each/dataset/trans-Short_A/
- SupplementarySoftware/normalized_dataset/normalize_each/dataset/trans-Short_A/Short_A_Female_1.csv
- SupplementarySoftware/normalized_dataset/normalize_each/dataset/trans-Short_A/Short_A_Female_10.csv
- SupplementarySoftware/normalized_dataset/normalize_each/dataset/trans-Short_A/Short_A_Female_11.csv
- SupplementarySoftware/normalized_dataset/normalize_each/dataset/trans-Short_A/Short_A_Female_12.csv
- SupplementarySoftware/normalized_dataset/normalize_each/dataset/trans-Short_A/Short_A_Female_13.csv
- SupplementarySoftware/normalized_dataset/normalize_each/dataset/trans-Short_A/Short_A_Female_14.csv
- SupplementarySoftware/normalized_dataset/normalize_each/dataset/trans-Short_A/Short_A_Female_15.csv
- SupplementarySoftware/normalized_dataset/normalize_each/dataset/trans-Short_A/Short_A_Female_16.csv
- SupplementarySoftware/normalized_dataset/normalize_each/dataset/trans-Short_A/Short_A_Female_17.csv
- SupplementarySoftware/normalized_dataset/normalize_each/dataset/trans-Short_A/Short_A_Female_18.csv
- SupplementarySoftware/normalized_dataset/normalize_each/dataset/trans-Short_A/Short_A_Female_19.csv
- SupplementarySoftware/normalized_dataset/normalize_each/dataset/trans-Short_A/Short_A_Female_2.csv
- SupplementarySoftware/normalized_dataset/normalize_each/dataset/trans-Short_A/Short_A_Female_20.csv
- SupplementarySoftware/normalized_dataset/normalize_each/dataset/trans-Short_A/Short_A_Female_3.csv
- SupplementarySoftware/normalized_dataset/normalize_each/dataset/trans-Short_A/Short_A_Female_4.csv
- SupplementarySoftware/normalized_dataset/normalize_each/dataset/trans-Short_A/Short_A_Female_5.csv
- SupplementarySoftware/normalized_dataset/normalize_each/dataset/trans-Short_A/Short_A_Female_6.csv
- SupplementarySoftware/normalized_dataset/normalize_each/dataset/trans-Short_A/Short_A_Female_7.csv
- SupplementarySoftware/normalized_dataset/normalize_each/dataset/trans-Short_A/Short_A_Female_8.csv
- SupplementarySoftware/normalized_dataset/normalize_each/dataset/trans-Short_A/Short_A_Female_9.csv
- SupplementarySoftware/normalized_dataset/normalize_each/dataset/trans-Short_A/Short_A_Male_1.csv
- SupplementarySoftware/normalized_dataset/normalize_each/dataset/trans-Short_A/Short_A_Male_10.csv
- SupplementarySoftware/normalized_dataset/normalize_each/dataset/trans-Short_A/Short_A_Male_11.csv
- SupplementarySoftware/normalized_dataset/normalize_each/dataset/trans-Short_A/Short_A_Male_12.csv
- SupplementarySoftware/normalized_dataset/normalize_each/dataset/trans-Short_A/Short_A_Male_13.csv
- SupplementarySoftware/normalized_dataset/normalize_each/dataset/trans-Short_A/Short_A_Male_14.csv
- SupplementarySoftware/normalized_dataset/normalize_each/dataset/trans-Short_A/Short_A_Male_15.csv
- SupplementarySoftware/normalized_dataset/normalize_each/dataset/trans-Short_A/Short_A_Male_16.csv
- SupplementarySoftware/normalized_dataset/normalize_each/dataset/trans-Short_A/Short_A_Male_17.csv
- SupplementarySoftware/normalized_dataset/normalize_each/dataset/trans-Short_A/Short_A_Male_18.csv
- SupplementarySoftware/normalized_dataset/normalize_each/dataset/trans-Short_A/Short_A_Male_19.csv
- SupplementarySoftware/normalized_dataset/normalize_each/dataset/trans-Short_A/Short_A_Male_2.csv
- SupplementarySoftware/normalized_dataset/normalize_each/dataset/trans-Short_A/Short_A_Male_20.csv
- SupplementarySoftware/normalized_dataset/normalize_each/dataset/trans-Short_A/Short_A_Male_3.csv
- SupplementarySoftware/normalized_dataset/normalize_each/dataset/trans-Short_A/Short_A_Male_4.csv
- SupplementarySoftware/normalized_dataset/normalize_each/dataset/trans-Short_A/Short_A_Male_5.csv
- SupplementarySoftware/normalized_dataset/normalize_each/dataset/trans-Short_A/Short_A_Male_6.csv
- SupplementarySoftware/normalized_dataset/normalize_each/dataset/trans-Short_A/Short_A_Male_7.csv
- SupplementarySoftware/normalized_dataset/normalize_each/dataset/trans-Short_A/Short_A_Male_8.csv
- SupplementarySoftware/normalized_dataset/normalize_each/dataset/trans-Short_A/Short_A_Male_9.csv
- SupplementarySoftware/normalized_dataset/normalize_each/trajectory/
- SupplementarySoftware/normalized_dataset/normalize_each/trajectory/normal-pre_sm2/
- SupplementarySoftware/normalized_dataset/normalize_each/trajectory/normal-pre_sm2/hc76-1_2017031701_2.csv
- SupplementarySoftware/normalized_dataset/normalize_each/trajectory/normal-pre_sm2/hc80_2017020602_3.csv
- SupplementarySoftware/normalized_dataset/normalize_each/trajectory/normal-pre_sm2/hc80_2017020602_4.csv
- SupplementarySoftware/normalized_dataset/normalize_each/trajectory/normal-pre_sm2/hc80_2017020604_1.csv
- SupplementarySoftware/normalized_dataset/normalize_each/trajectory/normal-pre_sm2/hc80_2017020604_2.csv
- SupplementarySoftware/normalized_dataset/normalize_each/trajectory/normal-pre_sm2/hc80_2017020604_3.csv
- SupplementarySoftware/normalized_dataset/normalize_each/trajectory/normal-pre_sm2/hc80_2017020604_4.csv
- SupplementarySoftware/normalized_dataset/normalize_each/trajectory/normal-pre_sm2/hc80_2017031702_1.csv
- SupplementarySoftware/normalized_dataset/normalize_each/trajectory/normal-pre_sm2/hc80_2017031702_2.csv
- SupplementarySoftware/normalized_dataset/normalize_each/trajectory/normal-pre_sm2/hc81_2017020601_1.csv
- SupplementarySoftware/normalized_dataset/normalize_each/trajectory/normal-pre_sm2/hc81_2017020601_2.csv
- SupplementarySoftware/normalized_dataset/normalize_each/trajectory/normal-pre_sm2/hc81_2017020601_3.csv
- SupplementarySoftware/normalized_dataset/normalize_each/trajectory/normal-pre_sm2/hc81_2017020701_2.csv
- SupplementarySoftware/normalized_dataset/normalize_each/trajectory/normal-pre_sm2/hc81_2017020701_3.csv
- SupplementarySoftware/normalized_dataset/normalize_each/trajectory/normal-pre_sm2/hc81_2017020702_1.csv
- SupplementarySoftware/normalized_dataset/normalize_each/trajectory/normal-pre_sm2/hc81_2017020703_1.csv
- SupplementarySoftware/normalized_dataset/normalize_each/trajectory/normal-pre_sm2/hc81_2017020703_3.csv
- SupplementarySoftware/normalized_dataset/normalize_each/trajectory/normal-pre_sm2/hc81_2017020703_4.csv
- SupplementarySoftware/normalized_dataset/normalize_each/trajectory/normal-pre_sm2/hc81_2017032401_1.csv
- SupplementarySoftware/normalized_dataset/normalize_each/trajectory/normal-pre_sm2/hc81_2017032401_3.csv
- SupplementarySoftware/normalized_dataset/normalize_each/trajectory/normal-pre_sm2/hc81_2017032401_4.csv
- SupplementarySoftware/normalized_dataset/normalize_each/trajectory/normal-pre_sm2/hc81_2017032403_2.csv
- SupplementarySoftware/normalized_dataset/normalize_each/trajectory/normal-pre_sm2/hc81_2017032404_2.csv
- SupplementarySoftware/normalized_dataset/normalize_each/trajectory/normal-pre_sm2/hc81_2017032404_4.csv
- SupplementarySoftware/normalized_dataset/normalize_each/trajectory/normal-pre_sm2/hc81_2017032406_1.csv
- SupplementarySoftware/normalized_dataset/normalize_each/trajectory/normal-pre_sm2/hc84_2017020202_4.csv
- SupplementarySoftware/normalized_dataset/normalize_each/trajectory/normal-pre_sm2/hc84_2017020301_1.csv
- SupplementarySoftware/normalized_dataset/normalize_each/trajectory/normal-pre_sm2/hc84_2017020301_3.csv
- SupplementarySoftware/normalized_dataset/normalize_each/trajectory/normal-pre_sm2/hc84_2017020302_1.csv
- SupplementarySoftware/normalized_dataset/normalize_each/trajectory/normal-pre_sm2/hc84_2017020302_2.csv
- SupplementarySoftware/normalized_dataset/normalize_each/trajectory/normal-pre_sm2/hc84_2017020303_1.csv
- SupplementarySoftware/normalized_dataset/normalize_each/trajectory/normal-pre_sm2/hc84_2017020303_2.csv
- SupplementarySoftware/normalized_dataset/normalize_each/trajectory/normal-pre_sm2/hc84_2017020303_3.csv
- SupplementarySoftware/normalized_dataset/normalize_each/trajectory/normal-pre_sm2/hc84_2017020303_4.csv
- SupplementarySoftware/normalized_dataset/normalize_each/trajectory/normal-pre_sm2/hc84_2017032401_1.csv
- SupplementarySoftware/normalized_dataset/normalize_each/trajectory/normal-pre_sm2/hc84_2017032401_3.csv
- SupplementarySoftware/normalized_dataset/normalize_each/trajectory/normal-pre_sm2/hc84_2017032401_4.csv
- SupplementarySoftware/normalized_dataset/normalize_each/trajectory/normal-pre_sm2/hc84_2017032403_3.csv
- SupplementarySoftware/normalized_dataset/normalize_each/trajectory/normal-pre_sm2/hc84_2017032403_4.csv
- SupplementarySoftware/normalized_dataset/normalize_each/trajectory/normal-pre_sm2/hc86_20170202_3.csv
- SupplementarySoftware/normalized_dataset/normalize_each/trajectory/pd-pre_sm2/
[truncated: 957 more entries]
