# Supplementary material for: Cross-species behavior analysis with attention-based domain-adversarial deep neural networks
Source: Nat Commun. 2021 Sep 17;12:5519. doi: 10.1038/s41467-021-25636-x (PMC8448872; doi:10.1038/s41467-021-25636-x)
Supplement: Supplementary file 3 — Supplementary Software 1 [file 41467_2021_25636_MOESM3_ESM.zip › SupplementarySoftware/flip_gradient.py]

from __future__ import absolute_import
from __future__ import division
from __future__ import print_function

import tensorflow as tf
from tensorflow.python.framework import ops


class FlipGradientBuilder(object):
    def __init__(self):
        self.num_calls = 0

    def __call__(self, x, l=1.0):
        grad_name = "FlipGradient%d" % self.num_calls
        @ops.RegisterGradient(grad_name)
        def _flip_gradients(op, grad):
            return [tf.negative(grad) * l]##return [tf.negative(grad) * l]
        
        g = tf.get_default_graph()
        with g.gradient_override_map({"Identity": grad_name}):
            y = tf.identity(x)
            
        self.num_calls += 1
        return y
    
flip_gradient = FlipGradientBuilder()
