# Supplementary material for: Cross-species behavior analysis with attention-based domain-adversarial deep neural networks
Source: Nat Commun. 2021 Sep 17;12:5519. doi: 10.1038/s41467-021-25636-x (PMC8448872; doi:10.1038/s41467-021-25636-x)
Supplement: Supplementary file 3 — Supplementary Software 1 [file 41467_2021_25636_MOESM3_ESM.zip › SupplementarySoftware/normalized_dataset/normalize_each/dataset/normal-pre_sm2/hc76-1_2017031701_2.csv]

angle	speed
-0.002857192	-0.723852
-0.002857192	-0.723852
-0.002857192	-0.723852
-0.002857192	-0.723852
-0.002857192	-0.723852
-0.002857192	-0.723852
-0.002857192	-0.723852
-0.002857192	-0.723852
-0.002857192	-0.723852
-0.002857192	-0.723852
-0.002857192	-0.723852
-0.002857192	-0.723852
-0.002857192	-0.723852
-0.002857192	-0.723852
-0.002857192	-0.723852
-0.002857192	-0.723852
-0.002857192	-0.723852
-0.002857192	-0.723852
-0.002857192	-0.723852
-0.002857192	-0.723852
-0.002857192	-0.723852
-0.002857192	-0.723852
-0.002857192	-0.723852
-0.002857192	-0.723852
-0.002857192	-0.723852
-0.002857192	-0.723852
-0.002857192	-0.723852
-0.002857192	-0.723852
-0.002857192	-0.723852
-0.002857192	-0.723852
-0.002857192	-0.723852
-0.002857192	-0.723852
-0.002857192	-0.723852
-0.002857192	-0.723852
-0.002857192	-0.723852
-0.002857192	-0.723852
-0.002857192	-0.723852
-0.002857192	-0.723852
-0.002857192	-0.723852
-0.002857192	-0.723852
-0.002857192	-0.723852
-0.002857192	-0.723852
-0.002857192	-0.723852
-0.002857192	-0.723852
-0.002857192	-0.723852
-0.002857192	-0.723852
-0.002857192	-0.723852
-0.002857192	-0.723852
-0.002857192	-0.723852
-0.002857192	-0.723852
-0.002857192	-0.723852
-0.002857192	-0.723852
-0.002857192	-0.723852
-0.002857192	-0.723852
-0.002857192	-0.723852
-0.002857192	-0.723852
-0.002857192	-0.723852
-0.002857192	-0.723852
-0.002857192	-0.723852
-0.002857192	-0.723852
-0.002857192	-0.723852
-0.002857192	-0.723852
-0.002857192	-0.723852
-0.002857192	-0.723852
-0.002857192	-0.723852
-0.002857192	-0.723852
-0.002857192	-0.723852
-0.002857192	-0.723852
-0.002857192	-0.723852
-0.002857192	-0.723852
-0.002857192	-0.723852
-0.002857192	-0.723852
-0.002857192	-0.723852
-0.002857192	-0.723852
-0.002857192	-0.723852
-0.002857192	-0.723852
-0.002857192	-0.723852
-0.002857192	-0.723852
-0.002857192	-0.723852
-0.002857192	-0.723852
-0.002857192	-0.723852
-0.002857192	-0.723852
-0.002857192	-0.723852
-0.002857192	-0.723852
-0.002857192	-0.723852
-0.002857192	-0.723852
-0.002857192	-0.723852
-0.002857192	-0.723852
-0.002857192	-0.723852
-0.002857192	-0.723852
-0.002857192	-0.723852
-0.002857192	-0.723852
-0.002857192	-0.723852
-0.002857192	-0.723852
-0.002857192	-0.723852
-0.002857192	-0.723852
-0.002857192	-0.723852
-0.002857192	-0.723852
-0.002857192	-0.723852
-0.002857192	-0.723852
-0.002857192	-0.723852
-0.002857192	-0.723852
-0.002857192	-0.723852
-0.002857192	-0.723852
-0.002857192	-0.723852
-0.002857192	-0.723852
-0.002857192	-0.723852
-0.002857192	-0.723852
-0.002857192	-0.723852
-0.002857192	-0.723852
-0.002857192	-0.723852
-0.002857192	-0.723852
-0.002857192	-0.723852
-0.002857192	-0.723852
-0.002857192	-0.723852
-0.002857192	-0.723852
-0.002857192	-0.723852
-0.002857192	-0.723852
-0.002857192	-0.723852
-0.002857192	-0.723852
-0.002857192	-0.723852
-0.002857192	-0.723852
-0.002857192	-0.723852
-0.002857192	-0.723852
-0.002857192	-0.723852
-0.002857192	-0.723852
-0.002857192	-0.723852
-0.002857192	-0.723852
-0.002857192	-0.723852
-0.002857192	-0.723852
-0.002857192	-0.723852
-0.002857192	-0.723852
-0.002857192	-0.723852
-0.002857192	-0.723852
-0.002857192	-0.723852
-0.002857192	-0.723852
-0.002857192	-0.723852
-0.002857192	-0.723852
-0.002857192	-0.723852
-0.002857192	-0.723852
-0.002857192	-0.723852
-0.002857192	-0.723852
-0.002857192	-0.723852
-0.002857192	-0.723852
-0.002857192	-0.723852
-0.002857192	-0.723852
-0.002857192	-0.723852
-0.002857192	-0.723852
-0.002857192	-0.723852
-0.002857192	-0.723852
-0.002857192	-0.723852
-0.002857192	-0.723852
-0.002857192	-0.723852
-0.002857192	-0.723852
-0.002857192	-0.723852
-0.002857192	-0.723852
-0.002857192	-0.723852
-0.002857192	-0.723852
-0.002857192	-0.723852
-0.002857192	-0.723852
-0.002857192	-0.723852
-0.002857192	-0.723852
-0.002857192	-0.723852
-0.002857192	-0.723852
-0.002857192	-0.723852
-0.002857192	-0.723852
-0.002857192	-0.723852
-0.002857192	-0.723852
-0.002857192	-0.723852
-0.002857192	-0.723852
-0.002857192	-0.723852
-0.002857192	-0.723852
-0.002857192	-0.723852
-0.002857192	-0.723852
-0.002857192	-0.723852
-0.002857192	-0.723852
-0.002857192	-0.723852
-0.002857192	-0.723852
-0.002857192	-0.723852
-0.002857192	-0.723852
-0.002857192	-0.723852
-0.002857192	-0.723852
-0.002857192	-0.723852
-0.002857192	-0.723852
-0.002857192	-0.723852
-0.002857192	-0.723852
-0.002857192	-0.723852
-0.002857192	-0.723852
-0.002857192	-0.723852
-0.002857192	-0.723852
-0.002857192	-0.723852
-0.002857192	-0.723852
-0.002857192	-0.723852
-0.002857192	-0.723852
-0.002857192	-0.723852
-0.002857192	-0.723852
-0.002857192	-0.723852
-0.002857192	-0.723852
-0.002857192	-0.723852
-0.002857192	-0.723852
-0.002857192	-0.723852
-0.002857192	-0.723852
-0.002857192	-0.723852
-0.002857192	-0.723852
-0.002857192	-0.723852
-0.002857192	-0.723852
-0.002857192	-0.723852
-0.002857192	-0.723852
-0.002857192	-0.723852
-0.002857192	-0.723852
-0.002857192	-0.723852
-0.002857192	-0.723852
-0.002857192	-0.723852
-0.002857192	-0.723852
-0.002857192	-0.723852
-0.002857192	-0.723852
-0.002857192	-0.723852
-0.002857192	-0.723852
-0.002857192	-0.723852
-0.002857192	-0.723852
-0.002857192	-0.723852
-0.002857192	-0.723852
-0.002857192	-0.723852
-0.002857192	-0.723852
-0.002857192	-0.723852
-0.002857192	-0.723852
-0.002857192	-0.723852
-0.002857192	-0.723852
-0.002857192	-0.723852
-0.002857192	-0.723852
-0.002857192	-0.723852
-0.002857192	-0.723852
-0.002857192	-0.723852
-0.002857192	-0.723852
-0.002857192	-0.723852
-0.002857192	-0.723852
-0.002857192	-0.723852
-0.002857192	-0.723852
-0.002857192	-0.723852
-0.002857192	-0.723852
-0.002857192	0.97335285
0.14483222	2.8382359
0.10660179	2.1542444
-0.33162713	0.9792592
0.1578559	0.21081498
1.9805361	0.3981105
-1.408656	1.1375008
-0.63040376	-0.30898675
0.32717875	-0.6349044
-2.0897563	-0.3100092
-1.2729731	-0.25564483
-2.1503735	-0.21294425
-1.7620375	-0.46921575
0.166025	-0.58876824
-1.9678502	-0.40023592
-2.1488404	-0.5022433
-1.54306	-0.40596825
1.9488283	-0.63546455
1.531336	-0.478747
2.0771208	-0.6225944
1.0247127	-0.5050263
2.246451	-0.56876457
0.9164075	-0.570767
2.2025225	-0.63256335
0.014251176	-0.614534
1.1674565	-0.599661
2.360073	-0.68326646
0.03564954	0.89083695
-1.6060325	0.43063664
-0.27002338	1.3584099
0.046662025	1.9095948
-0.11186266	2.7360365
0.041109823	1.7836758
0.51031286	1.1770871
-0.2271362	1.4035759
0.15347733	0.047288198
2.5171738	1.4250993
-1.0593712	-0.30079558
0.6995654	0.5925264
-0.2366173	1.6136054
0.3946838	-0.4411048
-0.5461319	0.77962285
-0.6613671	2.3655028
-0.052521754	1.8814936
0.16791357	2.4350767
0.4061433	1.0668402
-0.20412126	1.8191085
-0.36217532	1.9471433
-0.09490127	1.1352031
-0.5666221	2.6843023
0.034177452	1.2464446
-0.15209511	2.6472428
0.3696908	0.7767812
-0.0016999828	1.4500079
0.23191851	0.59880745
-0.22218391	0.3528273
-0.41808742	-0.30507603
1.6593204	-0.57320845
0.19313297	0.8035589
-1.1498213	0.8579695
-0.6051311	2.5766559
-0.37368894	1.7366862
-0.5918395	2.7293563
-0.47862163	2.7337208
-1.0609776	1.8612021
-0.55802935	0.16255748
-2.6013227	0.5277568
0.33044767	0.07301643
0.6944759	1.6779854
-0.10279419	0.2128506
1.7664917	-0.091434136
-1.0241135	0.5917652
0.14756688	0.46536684
-2.4856632	-0.6245524
-0.26859105	1.9348652
-0.11926476	0.49622634
0.13029267	0.087440886
-0.15834908	0.3488805
-0.2767398	1.6573092
0.2108231	0.39032716
1.1675458	0.37892157
0.19911683	0.84903175
-1.1863654	1.0910574
2.287239	0.52291095
-1.2483662	1.1343981
-0.6818564	2.231816
2.34927	1.4647688
-0.12471077	1.0296926
0.08372218	1.8975319
0.06283267	-0.18887548
-1.821723	1.8063513
-0.8324537	0.42224672
-0.7710223	0.4228035
0.09401736	0.37231454
-0.412279	1.5629071
-0.14429301	0.9510453
-0.7001253	-0.059173025
1.3417326	0.8648121
0.15566015	0.8143501
-0.0067781103	1.3607421
2.8336768	-0.381535
0.74906623	1.4894785
0.34461847	4.077641
-0.5446845	2.7893689
1.6994042	1.354894
-0.14332524	1.1641637
-0.44766048	1.2373618
1.5780246	0.18768792
-1.9720224	2.602952
0.37275523	0.5389853
-0.29204428	2.335164
-0.63104445	1.5668896
-1.1131316	0.9066232
0.40408972	0.13970137
2.722927	0.3296887
0.6584664	1.2031604
-0.5782061	2.0997846
-0.7568076	1.7331432
-0.74692625	1.6607292
0.25475806	1.7365476
0.414129	1.339355
0.6803364	0.6715964
0.65853	1.4413823
0.44992593	2.4146945
-1.2833683	2.0699532
0.06437049	1.2506716
1.7825278	0.48987705
-1.4545178	-0.19467577
0.26323104	0.36527228
0.12298764	1.062743
-0.9144889	0.8334388
-0.19172873	-0.068850435
0.3148092	0.045047678
-1.145777	0.11291008
2.887659	-0.57183975
1.9858041	-0.296618
1.2490191	0.062070273
-0.046526406	-0.19209787
2.8037684	-0.50722504
0.44230637	-0.31377423
-0.41337284	0.072046936
-0.2201982	-0.48479068
2.5103626	-0.20950674
0.25512955	0.2372402
0.05871838	0.7398052
-2.7537405	-0.43294525
-0.01939805	-0.24747467
1.3364059	-0.32943597
-2.8281238	-0.40640244
-1.1070638	-0.3483828
-1.3723415	-0.35423
-2.1012077	2.09762
0.06255371	0.6792989
-1.629178	1.6961843
0.21474385	-0.0855743
2.22297	0.7292803
2.0498037	-0.40625608
-1.8719401	0.2870618
2.4966605	-0.21649766
-0.19147956	0.094213314
0.63136417	-0.3622555
2.4024534	-0.4052046
-0.014477195	0.060508203
-2.791752	0.8662374
-0.5219309	0.62507504
0.3396533	-0.1609774
1.3528821	-0.109307595
1.8349066	-0.048127674
-0.6048767	-0.42977294
-2.0795135	0.16982314
-0.9224134	-0.06920635
2.7365098	-0.37758246
-2.7797692	0.60197425
-1.777318	0.36630493
1.7323178	0.061674718
-0.93429434	0.7780479
-1.4760189	-0.087476164
-1.8417493	-0.27876112
1.3384849	0.6334043
-0.6204798	0.3705014
-2.0190628	0.13472785
-2.6467848	-0.16485138
2.9335973	-0.34127676
-1.0791621	-0.4187553
-0.85813236	-0.6349866
1.8481069	-0.48799825
2.444584	-0.57584804
-2.7027838	-0.5627583
2.5453696	-0.2920061
-2.83828	-0.068089716
0.36932224	-0.25741363
2.3752472	0.3666051
0.8275723	-0.3405849
2.3736975	-0.08897716
0.24899517	-0.38875636
-0.55362684	-0.51910955
-0.287628	0.028535008
-1.6236007	-0.41145164
-0.63116765	0.15089025
2.6404686	0.66965497
-0.11686183	0.025908988
1.8321787	-0.43150765
-2.0379014	-0.49929097
-2.2054968	-0.1582509
-0.5306912	0.04242526
1.753327	-0.51928914
0.45747557	2.115252
-0.8190132	1.4966526
-0.0070630135	0.15890805
-2.028888	-0.0922959
-0.21896698	0.587587
-0.1397998	0.8104259
1.0867014	-0.34281844
2.6653523	-0.32847267
2.3307846	-0.44478604
2.0023186	-0.50828344
1.0163935	-0.37297824
1.5948337	-0.38365653
0.8620895	-0.6585424
-2.4270709	-0.5526669
-1.9133823	-0.45310333
1.9624748	-0.67391706
1.5478969	-0.5186314
-0.7394441	-0.55544615
-2.9064233	-0.6017003
2.3165703	-0.24875982
-0.4317886	0.0071963905
2.7229028	-0.23362723
0.34779164	0.4451124
0.6838817	0.179707
-0.40848887	-0.3197905
0.16595276	0.05409766
-1.1099001	-0.5119182
-2.5412855	-0.3799552
-1.8711404	0.7265347
-2.6044478	0.20374449
-0.6347761	-0.29435715
0.6376657	-0.4515984
0.035029348	0.06272269
2.8761828	-0.06853132
0.32692426	-0.38526055
2.475058	-0.4849771
0.41766015	-0.5133673
-0.028477829	-0.49939063
-0.506845	0.08441035
-0.44637936	0.9302495
-1.3208647	-0.43186966
-1.2344707	-0.19388935
2.4734561	0.08826984
-2.8176236	-0.5243737
-2.0672507	-0.4433696
-1.638217	-0.46125096
-2.2052357	-0.48734748
1.9072288	-0.008066926
0.14364684	2.2584484
0.020862203	0.046754513
-0.28219074	2.213769
-0.37993872	1.5944439
0.35575736	1.3370922
-0.3728617	1.6176194
-0.010649512	2.0441475
-0.1045964	0.646788
1.1085927	1.4255121
-0.020434905	0.8047536
-0.43254662	2.4781911
0.112715155	2.7044861
0.19479254	2.5020669
0.26578772	1.8598363
-0.20047392	3.5294855
-0.15639538	3.182872
0.032121528	2.018234
-0.0727953	1.7863772
-0.49751896	3.433521
-0.14753538	2.9187474
0.95077175	1.1025174
1.0461285	0.72250366
0.844581	1.446538
0.544683	1.5971229
0.14233609	1.5946134
-2.05168	-0.2900755
-0.025288893	1.0958203
-0.08751907	0.91481936
0.36637452	1.6373556
-0.3573373	2.456121
0.34165567	1.2293501
-0.5712856	1.4412737
-0.49938715	-0.41389504
-0.31271294	1.5437996
-0.80120313	0.9787681
-0.10753081	0.6871666
0.66637707	1.8100243
-0.08195872	2.4916186
-0.25882	0.071455546
-2.4032686	0.087984666
-0.21004659	0.22368567
1.9436086	2.162145
0.27861655	0.495092
-1.2806373	-0.41146407
