# Supplementary material for: Cross-species behavior analysis with attention-based domain-adversarial deep neural networks
Source: Nat Commun. 2021 Sep 17;12:5519. doi: 10.1038/s41467-021-25636-x (PMC8448872; doi:10.1038/s41467-021-25636-x)
Supplement: Supplementary file 3 — Supplementary Software 1 [file 41467_2021_25636_MOESM3_ESM.zip › SupplementarySoftware/normalized_dataset/normalize_each/dataset/normal-pre_sm2/hc80_2017020602_3.csv]

angle	speed
1.4523304	-0.1450551
-0.2538444	-0.73625773
-1.4812188	0.14249921
1.436103	-0.08492223
1.3866465	-0.8893013
-0.5827232	0.24701662
-1.3247522	-0.6928462
-0.94743836	-0.27732646
-1.8507152	-0.19802478
1.3201667	-0.81578934
0.36096802	-0.74015474
-0.70649195	-0.7418703
-0.51497746	-0.26322934
1.4728096	-0.32807937
1.5396565	-0.2712
-1.463992	-0.5658505
-1.4789509	-0.5377886
-1.7582977	-0.85304576
-1.3183126	-0.501625
1.0055732	-0.6867908
0.42728376	8.038019
-0.3916759	3.76871
-0.5996847	0.18921159
-1.2977358	2.275409
-0.93849105	-0.4497118
0.01143525	0.26104096
1.0058445	0.09247071
-1.4628958	2.5671031
1.3613597	1.9245317
-1.0531697	-0.908279
-1.8119756	-0.40081793
0.5964023	0.377857
-0.078717396	2.8095672
-0.26623675	0.39889103
1.4425018	0.94329906
0.34632593	-0.7222204
-0.7939873	0.7038756
-0.30637607	0.5233548
1.4404191	2.900452
-0.29728082	0.6273342
1.1293359	1.0261819
0.78416336	-0.43454418
0.24173258	-0.59975797
-1.555326	0.8061772
1.3889443	-0.27883878
-0.12944095	1.627349
-0.23222229	-1.0416787
-0.23222229	1.311878
1.0412836	0.4501987
-0.019184249	-0.09101794
0.25310174	-0.511178
1.122488	0.3914021
-1.3992449	0.19243117
0.93223476	1.531392
0.9821896	-0.6323943
0.08948146	0.9970928
1.3809453	-0.8305522
0.025992215	-0.54370624
-0.80358773	-0.0574632
0.31987274	0.034709405
-1.7256151	0.034110162
-0.39618346	0.6010976
-1.2531179	-0.08634701
-0.80226564	0.5913913
-1.8515317	-0.34438407
0.83938205	0.5904963
0.488874	-0.93282753
0.67293537	-0.76643777
0.010056898	0.65862775
0.4680184	-0.7910517
1.1415728	0.39937586
-1.1449238	-0.42234805
1.4068737	-0.9074613
-1.2853545	-0.5170471
-1.5345693	-0.5502339
-0.23222229	-1.0416787
-0.23222229	-0.03384094
0.7976574	-0.111214064
1.0895659	1.0231601
-1.2426342	-0.7931467
0.7791604	-0.28655767
-1.6375198	-0.5405126
-0.6081437	1.7960243
1.4427373	0.8416898
0.015927114	0.37067774
-1.5198008	-0.30011442
-0.16513339	-0.9071412
-1.2954422	0.17131235
-0.45928523	-0.7728906
-0.23222229	-1.0416787
-0.23222229	0.024050497
-1.4004403	-0.18455622
-0.7073809	-0.74709326
0.24706012	-0.87229913
-1.0579962	0.15367247
-0.23222229	-1.0416787
-0.23222229	0.94574404
0.20289753	-0.22096851
1.4471276	-0.557236
1.0025262	-0.36978438
-1.825603	0.799868
-0.23222229	-1.0416787
-0.23222229	-0.3811627
-0.23222229	-1.0416787
-0.23222229	-0.6658733
-0.17759927	-0.13736066
-1.6113622	-0.30802667
-0.3386489	0.67225885
-1.5831622	-0.5212864
-0.23222229	-1.0416787
-0.23222229	-0.34562764
-1.0436797	-0.6459804
-1.2863724	-0.20376104
1.3500878	0.34117842
-1.4930795	-0.25262454
-0.8428796	0.66287684
0.30971453	-0.7383275
1.2217588	0.9736099
1.2171676	0.56946874
1.555498	1.1842504
1.086808	-0.4640086
-0.23222229	-1.0416787
-0.23222229	0.382564
0.13606523	-0.6928109
-0.23222229	-1.0416787
-0.23222229	0.59842867
-1.3602561	-0.69068843
-0.17934282	4.212783
1.3293319	2.6863031
0.40153283	1.144209
-1.3973802	-0.64267147
-0.8566469	-0.029443411
-0.17640086	0.060126904
1.4587919	1.3249375
1.3003306	-0.42789108
-1.5482326	-0.038581282
1.4468873	0.48730534
-0.50682443	-0.6384116
1.2383667	-0.6759901
1.2688242	-0.9564188
-0.9972547	0.32091144
-0.23222229	-1.0416787
-0.23222229	0.7111549
0.40458372	-0.09254404
0.9563363	-0.19605248
0.8455306	-0.16250245
0.2674165	-0.43567
1.3738096	1.8483896
1.4310162	0.70317024
-1.1493076	-0.59799314
-1.2028197	-0.10123502
1.2559388	0.4377729
-1.676379	0.5210881
-0.23222229	-1.0416787
-0.23222229	0.30814576
-0.23222229	-1.0416787
-0.23222229	-0.033616778
-0.314675	-0.85265386
-1.3827256	-0.2925876
-1.0841997	-0.08648576
-0.23222229	-1.0416787
-0.23222229	-1.0416787
-0.23222229	-0.2745777
-1.845859	-0.7697305
0.86173534	-0.89584816
0.39753073	-0.66888046
1.5317359	0.9911444
1.47061	0.34709102
0.71359825	-0.59561914
-0.23222229	-1.0416787
-0.23222229	-0.6140869
-0.90457124	0.6705173
-1.6186417	0.76457065
1.5492505	0.4670731
-1.4944046	-0.88040775
-1.1513295	-0.06257543
-1.8295754	0.9807305
0.64165473	-0.417631
1.0148342	1.8172021
0.8677348	-0.87733066
0.5387399	1.1751387
1.2587469	-0.24676038
1.3280641	-0.6151734
0.90106314	-0.6534666
1.1494005	-0.70161384
0.12559758	-0.16957986
0.3120824	0.13999762
1.4455408	1.1344464
-1.6099764	0.25157726
-0.774291	-0.5125512
-1.6700513	0.2634847
1.5662616	-0.8307386
-0.28085878	-0.10450685
0.2699255	-0.5046299
0.9690481	4.5976734
-0.25875697	0.3797294
-0.93565726	0.32804787
0.37995377	0.18555108
-0.36395347	2.311138
-1.7459916	0.4512923
-0.8638241	-0.3944289
0.4665084	-0.059580103
-1.3501636	0.2901419
-1.4145409	-0.08735582
0.43069994	-0.5208274
-0.08922684	-0.96589863
0.9008426	0.029171877
-0.014504542	0.6427973
-1.5823475	-0.85693026
-0.38261873	2.3048153
-0.46357468	0.8115665
-1.0106124	-0.10975889
-0.8964128	0.51644355
-0.49408886	1.5764655
-0.58935076	1.1575024
0.23422366	1.1322231
0.9562477	-0.639443
0.04163018	1.5617412
-0.622568	0.121426076
-1.308147	-0.5731859
-0.6866071	2.053238
0.14610226	0.36755309
-0.07280513	0.5921957
1.4064939	1.8727487
-0.6045806	0.046121944
-1.0748397	-0.6767311
-0.84884036	-0.533614
-0.4237307	1.2419919
0.33232385	0.9050595
0.8436021	-0.74308485
0.26323992	1.6591954
-1.0696197	-0.5721259
1.453573	-0.1710353
0.6214275	0.2642649
-0.030843835	-0.19323875
-0.64561117	-0.29608226
0.7013611	-0.4867142
0.49417406	0.80015653
0.3883733	0.029869601
0.9935811	0.29413494
-0.9500402	-0.3590313
0.58082175	-0.19386706
-0.21223706	0.9110029
1.4154001	2.5403433
-1.1390967	-0.50948757
1.080147	0.01832285
1.5250945	-0.68149656
-0.88050956	0.42479426
0.7160996	0.1641106
-1.39738	0.6345183
-0.23222229	-1.0416787
-0.23222229	-1.0416787
-0.23222229	-1.0416787
-0.23222229	-1.0416787
-0.23222229	0.017252889
0.79004943	-0.36664364
0.6020183	-0.11583237
-0.23222229	-1.0416787
-0.23222229	-1.0416787
-0.23222229	-1.0416787
-0.23222229	-1.0416787
-0.23222229	0.41099247
1.3391286	-0.21232358
0.21288556	0.14521427
0.4103371	-0.6613916
1.5343988	-0.43697384
1.5702711	-0.8286513
0.6811814	0.9932641
1.5677662	0.9646272
-0.23222229	-1.0416787
-0.23222229	-0.42142412
-1.7247267	1.2285129
-0.53689444	0.31797975
-0.36409262	-0.02241631
1.3723999	0.4623062
0.38514915	-0.18042907
-0.23222229	-1.0416787
-0.23222229	0.63170415
1.3986404	0.14069419
-1.5490632	0.1731219
1.0856618	0.6400562
0.34486586	-0.8987505
0.61579573	0.7104186
0.21563236	-0.12027088
0.06849838	-0.9809142
-0.3425503	0.25344592
-0.29654035	-0.024422646
0.7492436	-0.9789147
0.8985396	-0.6203087
0.9293062	-0.7159973
1.2184256	-0.31974465
1.1565862	-0.23311931
0.6682353	-0.6015798
0.5132067	-0.65249676
-0.23222229	-1.0416787
-0.23222229	-0.7492312
1.480249	-0.7492312
-0.30000785	-0.63912976
0.71619004	-0.7143661
-0.23222229	-1.0416787
-0.23222229	-0.36967364
1.5554888	-0.6811323
-0.69329363	-0.20941944
1.5047624	0.52894354
-1.6096573	-0.06234229
-1.3661923	-0.21319924
-1.1473807	-0.6968779
-0.8548343	-0.33992842
-1.6968539	-0.2916969
-1.242475	-0.6911716
-1.8446287	-0.70389605
-0.23222229	-1.0416787
-0.23222229	-0.3211508
1.2319438	-0.09377906
0.90330774	-0.5536631
0.75448155	-0.17720176
-0.23222229	-1.0416787
-0.23222229	-0.2787509
-1.6165304	-0.5592386
-1.5629405	-0.4880231
1.0338526	-0.39644423
-1.7369127	-0.56482124
0.7719339	-0.9490559
-0.030269593	-0.69816154
-1.7682017	-0.58061856
-1.158408	-0.61129946
1.3907037	-0.7729218
0.92753494	-0.5467753
1.3680398	-0.2001824
1.4642057	-0.0808885
1.503773	-0.14885382
1.2392702	-0.8108016
-0.04524064	-0.40492886
1.1549984	0.008414816
1.3078437	-0.18393502
0.9877509	-0.27716345
1.3904603	-0.09560558
-1.034323	-0.3462988
-1.7075168	0.116623156
-1.7725418	-0.8122647
-0.34864768	0.029361196
1.4724911	-0.58500683
0.3869328	-0.37426502
-1.704068	-0.25784647
1.0392321	-0.5586187
0.8096606	-0.65114033
0.754771	-0.78191483
1.1770667	-0.7474743
0.38121158	-0.81582755
0.91053736	-0.33196065
1.1146653	-0.39367408
1.3314924	-0.6899452
-0.7510559	-0.22836198
-1.6177328	-0.30811352
-0.7637362	-0.44543052
1.5500293	-0.65853894
-1.1722834	-0.36117634
1.1909256	-0.25983343
0.86348766	-0.42631078
-1.2884616	-0.7571514
-1.0149409	-0.53637975
1.5414046	-0.50627434
1.2751606	-0.9346693
1.241026	-0.7602579
1.3787607	-0.6413876
1.3290048	-0.6274581
1.4349291	-0.5428905
0.0090863155	-0.4329498
1.2527281	0.10357777
0.51653355	-0.77444136
1.0383532	-0.82992756
-0.43739828	-0.71892947
-0.8480875	-0.69070125
-0.8139483	-0.9016765
1.536824	-0.7114428
0.7106949	-0.96417505
0.29382822	-0.7192836
0.4628518	-0.9659643
-1.7172308	-0.33434135
-1.4663802	-0.91944027
-0.30172879	-0.54463184
-1.5919254	-0.05630569
1.2303144	-0.14175624
-0.6382975	-0.799037
0.24802043	-0.92644286
1.0022296	-0.720307
0.8287785	-0.5067439
-1.8233452	-0.66168755
-1.1440407	-0.9061756
-0.90355843	-0.91453826
1.5265976	0.09572691
-0.23222229	-1.0416787
-0.23222229	-0.16023943
-1.4765855	-0.8536396
-0.73318076	-0.55215514
1.1210833	-0.46511772
0.9313601	-0.9298674
0.103158586	-0.5565477
-1.6481606	-0.92614466
1.5158595	1.5107162
-0.3748863	0.9865627
0.06447777	0.052214183
-0.9152696	1.806833
0.0525758	1.1327022
-0.30772573	0.36054635
-0.27202672	-0.49303338
-1.136981	0.09188596
-1.7049907	0.89401186
-1.3411527	1.7786539
0.1479559	2.3671012
1.4432453	2.9400268
-0.59929806	0.11647321
0.5899284	-0.21981838
-1.053688	3.693533
0.903365	0.9899795
-1.8347807	0.3890523
-1.4748944	-0.2870378
-0.31042776	-0.6062438
-1.0020503	-0.8696341
-0.30654743	-0.49828872
-1.1420249	1.6746225
0.30222172	-0.6554797
-1.7608967	-0.42196125
-1.1091034	0.8410814
0.43342444	-0.35256478
1.3969058	-0.9262002
-0.6015803	1.331546
0.75965494	-0.6057181
-0.8175214	0.024691157
1.3059126	0.7046583
-0.5528715	1.3111949
-0.3613278	-0.43656692
1.4375708	0.96306604
0.10414395	1.8457577
-1.0472487	0.044742674
0.94436973	-0.62657446
0.9607451	1.2686181
0.38477635	-0.5846933
1.3637574	0.2462925
-1.4957728	0.13103138
-0.8655304	1.7550561
-0.46114713	1.7151343
-0.16375437	1.6180257
-0.12366803	-0.062288783
1.2650498	-0.061848193
0.07316089	2.8905344
-0.6142558	1.8971657
0.45007902	-0.7415404
0.8220858	2.3808334
-1.1762822	-0.676862
-1.6737835	-0.1997578
1.558883	0.2013327
-1.2842754	4.5237317
0.46719024	-0.5890479
-0.9635767	-0.9675809
-1.4232023	0.15220512
-0.8066121	0.2866348
0.7632669	-0.6602831
0.9429864	0.34537765
-1.3841074	-0.19143009
0.9526134	2.0048153
1.4536597	-0.06987237
-0.5356515	1.12036
0.93150073	-0.33713922
0.84759843	-0.9198858
-0.375537	0.33132237
-0.87944424	-0.2597824
-0.2665753	-0.09383425
-1.5780839	0.33653423
-0.4903559	0.14618833
0.9951348	-0.23777904
0.79847133	-0.22610144
-0.2609109	-0.042437606
-0.15121834	0.35147932
1.4648988	0.030095717
-0.37836117	0.5031654
0.6060805	-0.5633143
0.39753821	-0.51979685
0.45838037	-0.39738488
-0.4215361	0.49397877
1.5027502	-0.18596384
-0.23222229	-1.0416787
-0.23222229	0.46288198
-1.6798313	-0.37204918
-0.3685786	-0.56185234
-0.55907756	0.5876688
-0.23222229	-1.0416787
-0.23222229	0.079198495
0.012222732	0.43147
-0.23222229	-1.0416787
-0.23222229	-0.0988824
-1.1198617	0.25510916
1.4189845	0.37592897
-0.23222229	-1.0416787
-0.23222229	-0.12557589
-1.1731231	0.12652569
1.5238321	-0.80467486
0.72436476	-0.6641058
-1.1720389	0.14388186
1.2648168	-0.6671944
0.94312316	-0.4438157
-0.12847202	-0.50902426
0.5901887	-0.8737052
0.89337885	-0.39668918
1.540677	-0.90850776
0.007506849	-0.8070313
-0.23222229	-1.0416787
-0.23222229	-0.700104
0.4801941	-0.26670507
0.89039636	-0.37706527
0.7815642	-0.75737876
0.34064007	-0.07257821
-1.3522717	-0.7854971
1.2275162	-0.18242127
1.0039458	-0.57016665
-0.09909611	4.5078588
-0.47709593	0.9417977
0.21612296	0.056081086
-1.7286801	0.47396344
0.99290216	2.0791824
1.2893194	2.286346
0.18279865	0.91233844
-0.10642597	-0.024266656
1.2701391	-0.30702755
0.31501263	-0.64522874
0.90470016	0.19658497
1.1924095	0.27814755
-0.9468567	1.1277666
-1.5269848	3.448903
1.4716768	-0.023892997
-0.31155872	-0.5023216
-1.1589242	-0.79529226
-1.8484398	-0.24094403
0.82456243	0.8733731
-0.1222638	-0.06473801
0.8675671	-0.12126591
1.0629097	-0.6654761
1.5321716	-0.99270356
