# Supplementary material for: Cross-species behavior analysis with attention-based domain-adversarial deep neural networks
Source: Nat Commun. 2021 Sep 17;12:5519. doi: 10.1038/s41467-021-25636-x (PMC8448872; doi:10.1038/s41467-021-25636-x)
Supplement: Supplementary file 3 — Supplementary Software 1 [file 41467_2021_25636_MOESM3_ESM.zip › SupplementarySoftware/normalized_dataset/normalize_each/dataset/normal-pre_sm2/hc80_2017020602_4.csv]

angle	speed
-0.5416212	0.62485856
-1.08576	-0.25319484
-0.74935985	-0.4199197
1.6800609	0.19467558
-0.91510713	-0.14197908
-0.13750996	1.257444
0.57305837	-0.6692062
1.7411187	1.6208001
-1.2539934	-0.42028895
-0.9702332	-0.21891202
-0.32759157	0.0338903
-0.9305957	-0.34101546
-1.0064275	-0.44601378
-0.66208464	-0.9339944
-0.99378395	-0.86898166
-0.79854774	-0.9845591
-0.15711997	-0.69041437
-0.9931495	-0.9610255
0.5338021	-0.62608874
-0.5103265	-0.89991945
0.32283345	-0.16850474
-1.3352097	-0.3293473
0.39541844	0.362361
-1.3197871	0.010964068
-0.8071529	-0.046850562
-0.9424196	-0.6245277
-0.91595685	-0.501757
-0.98434186	-0.9642299
-0.60441655	-0.6259303
-0.95288587	-0.73181087
-1.3009624	-0.8603359
1.1192502	-0.5839636
-1.3585317	0.43944743
-1.4129345	0.13976832
1.7207844	-0.7481227
0.61417466	-0.88427985
-1.3165	-0.7982232
-0.47840825	-0.8014451
-0.68894184	0.41635075
-1.2128525	-0.0046303417
-0.7425892	-0.5895501
0.99134487	-0.89715725
0.9985935	-0.5052507
1.6336446	-0.11275139
1.7064319	-0.5718451
0.3343444	-0.5341688
1.232943	-0.49135
-0.68532574	-0.9705018
-0.98623836	-0.9705018
0.41463062	-0.7476576
-0.806037	-0.8488893
-0.8136889	-0.52224565
-0.6352911	-0.6656141
-0.9492019	-0.6130497
-0.52714837	-0.63449377
-1.1397187	-0.20919041
0.29584682	-1.0368346
0.29584682	-0.2989106
-1.2242744	0.5402511
-0.8685525	0.19108152
-0.5789533	-0.69121
0.23813142	-0.5740077
-0.46084478	-0.39560765
-1.1957072	-0.21396786
1.0106698	-0.79322684
0.72510433	-0.56642777
-1.2241764	-0.28945366
-0.90520054	-0.69282424
0.44743693	-0.61756974
1.6093432	-0.35053706
1.6266155	0.16418454
-1.3114523	-0.6873354
0.52214754	-0.4589599
-0.9345392	0.64128643
-1.1879419	-0.044703577
-0.39657605	-0.2912521
-0.7003238	-0.75715035
-0.7668867	-0.2387325
-0.6697892	-0.9413954
1.7611836	-0.7986923
1.779559	-0.7563029
-0.082739316	-0.84702027
-1.2127308	-0.57365096
-0.9641792	-0.64412504
-0.90495354	-0.5669655
-0.20267296	-0.8335869
-0.8179804	-0.68722993
-0.27236995	-0.24686544
-0.8513843	0.46539724
-0.9282712	-0.80639976
0.03388197	0.12037085
1.6942607	-0.74165356
-0.48468652	-0.90416884
1.5751122	-0.34696174
0.038649935	-0.8907293
-1.206264	-0.28541514
-0.793299	-0.7822666
-0.6953376	-0.40643632
-1.0650843	0.11920619
-0.91975313	-0.87087065
-0.26784638	0.02772073
1.785772	-0.36171895
-0.908371	-0.088902876
-1.0910716	-0.3215415
-0.32718605	-0.6477116
-0.99141884	0.4055243
-1.2995101	0.04437187
-0.25818837	-0.43591398
-1.0064082	0.27971295
-1.2453464	-0.27194786
0.3675268	-0.2520353
0.88468957	-0.59786654
1.4128014	-0.6173087
-1.4317179	-0.8298225
-0.99946636	-0.03486067
-1.15352	-0.24088195
-0.53902537	-0.8163754
0.79813033	-0.31195304
-1.3297069	-0.3700716
0.40768504	-0.90932405
0.12878042	-0.40597442
1.2793387	-0.7437334
0.9289437	-0.40197304
1.6720687	0.0281702
1.5038797	-0.6166546
1.0419232	0.1519184
1.7777501	0.08702734
-1.4007986	0.09648981
-1.1025842	-0.35225898
-0.7862295	-0.7298444
1.4670477	-0.197469
-1.200565	-0.75283706
-0.071122214	-0.2710062
1.080691	-0.6121282
-1.3687886	-0.7393595
1.0678889	-0.91827655
-0.6289539	-0.7458419
-0.35031357	-0.38567364
-1.190851	0.82171786
-1.3551807	-0.109334715
0.48292848	-0.7751666
0.2800943	-0.7759019
-1.3270438	-0.41144252
1.4786607	-0.23054084
-0.94933665	-0.7733428
-1.2347504	-0.19594173
-1.0571334	-0.73051214
1.4171788	-0.24932851
-1.0648655	-0.2726107
-0.7345142	-0.43645832
1.5058619	-0.4113152
-1.2704412	-0.48088533
1.5129559	-0.6622905
-1.1527112	-0.047102205
-0.07507448	-0.5904016
-0.7751953	0.16059275
-0.907952	-0.94411564
-0.47527784	-0.42011666
-1.2859898	-0.25059655
0.8842651	-0.6238866
1.4252831	0.5136816
0.29584682	-1.0368346
0.29584682	-0.2247704
0.74574435	0.19118945
-0.72334427	-0.91622955
-0.4535343	-0.11272712
0.29584682	-1.0368346
0.29584682	-0.5688345
-1.4119214	-0.3340758
1.6733723	-0.73244834
0.013371309	-0.889428
1.2386692	-0.50296843
1.314781	-0.16355105
1.5804578	-0.2170367
1.4611341	-0.41979402
1.2190139	-0.61125875
0.99862856	-0.57101274
1.290036	0.096260935
-1.3493829	0.34536594
-1.1758858	-0.21836148
-0.5486324	-0.48453054
-0.96611863	-0.2477781
1.1242993	-0.14349774
-1.300368	0.6544937
1.3746474	1.9014167
0.17294969	4.6825137
-0.38524735	2.1077623
1.4688823	0.107643425
1.0400062	-0.34803694
1.3928564	0.919331
-0.5720904	3.6317425
0.38237992	2.70262
0.3638455	1.6777651
-0.02470227	0.9365926
-1.0385306	5.8090496
0.10126094	2.482896
-1.2499098	-0.5083171
-0.86444503	4.407344
0.026872829	1.6182208
-1.1542119	-0.09236248
0.2626781	5.148242
0.42975795	-0.61888975
1.7579317	-0.320245
0.2213605	1.3248348
-1.3476193	0.9429482
0.54272205	1.3610653
-1.4328263	6.689828
0.6770905	1.4845555
0.321095	1.452388
-1.4289303	2.1205683
1.3892173	0.05159081
-1.0839617	0.07084759
0.4943316	1.8950756
0.124022886	2.5512977
1.7602259	1.1593904
1.7704958	0.75665414
-1.0133488	1.8751093
-1.4188163	4.1275854
-1.2542325	0.2555698
-0.043891307	3.244143
-0.38138872	0.07843658
-0.1773473	2.680468
-0.24898033	4.434815
-0.6093428	1.2508594
1.3180698	0.36569354
-1.437683	0.11263348
0.41971633	1.3323315
0.39069954	0.64369595
-0.24739878	-0.9292209
-0.57505447	-0.38270035
-0.98134226	0.017351404
1.2421811	-0.14474614
0.71572167	-0.39469138
1.6131144	3.413148
0.1737241	-0.3512647
-1.2478755	0.7168331
0.34149238	2.7233815
-0.28976196	0.13945407
0.8575174	1.2155013
1.7765656	1.5382855
-0.37595403	0.21788344
1.6444137	-0.23533542
1.6148168	-0.64970595
-0.23743135	0.044402637
1.3888587	-0.09513737
-0.8301429	0.21742739
-1.2016753	-0.4881703
0.46941653	-0.19073842
-0.30612677	-0.924309
1.4860185	-0.63452405
1.5889534	-0.46162018
-0.0110295955	-0.006299565
0.5313923	-0.6679182
1.6480014	0.26093823
0.6239019	0.8653988
-1.0248276	0.78378665
-0.63796335	0.1465242
0.46595907	0.028119346
1.0903751	-0.81476647
1.4492176	-0.57446367
0.59346205	-0.5312385
-0.5508148	-0.0017746061
-0.9125046	0.005563087
-1.1620475	-0.09036246
-1.2937672	-0.5110338
-0.010742441	-0.078671746
1.7349199	1.749723
1.7728802	0.6971101
1.7421148	-0.90728855
-0.6593009	-0.41293824
-0.533844	-0.48097402
1.6891279	-0.39213502
1.3738319	-0.3491098
0.97631466	-0.55187917
1.2009351	-0.55321383
0.23904403	-0.6588527
-0.54233557	-0.83102393
1.4368565	-0.6814354
1.2860456	-0.40922347
1.4499931	-0.6478542
-0.7143126	0.41278768
-0.3363718	-0.6365523
-0.72167796	0.3578761
0.59338915	-0.82878023
-1.1342083	-0.6185116
0.976295	-0.46972954
-0.6583936	-0.8378804
-0.55189943	-0.007143406
1.3679847	-0.30138633
1.4716395	-0.29689518
1.6533742	-0.58226776
0.87887543	-0.61051977
-0.055748213	-0.5810539
0.17855345	-0.25568423
-1.0489873	-0.7734271
0.6898205	-0.5066167
-0.58844936	-0.26034895
-1.1099783	1.7145864
-1.2029254	2.2120028
-0.30999002	-0.67246133
1.7817118	-0.70092404
1.0918245	-0.7334365
1.5039862	-0.62983924
1.1490625	-0.19372366
-0.7802699	-0.43696144
-1.0474885	-0.7673037
0.3428256	-0.5199193
0.87917733	0.9458975
-0.87496954	-0.463252
0.5358046	-0.86156344
-0.8250695	0.39163882
0.8906482	-0.9062174
0.08563413	-0.19757517
-0.46877578	-1.0117047
0.29584682	-1.0368346
0.29584682	-0.39487174
-1.0925651	-0.30081654
-1.2459571	-0.3946068
1.7176499	1.0966947
0.3899122	-0.74153376
1.416808	-0.14742187
0.9125511	0.39833155
-0.040980823	-0.46726096
-0.99536365	-0.25945404
-1.2268013	0.19570012
-1.2820578	-0.6303783
0.054884072	-0.03186928
-1.0852629	-0.5347978
-0.12105947	-0.5441175
0.29584682	-1.0368346
0.29584682	0.9480699
-0.66602004	-0.44680923
-0.3944148	2.1683352
-1.1645546	1.5142918
-0.23822138	-0.3609322
-1.0332044	0.5356538
-0.70258754	0.36556962
-1.1820939	-0.75753844
0.9942567	-0.13581723
-0.77426475	-0.9790888
0.291517	0.14539024
1.420301	-0.50113565
-1.3223109	0.39114782
1.5848941	-0.056029413
-1.104104	-0.37137133
-1.1267943	0.2459549
-1.1975645	0.56873107
-1.0277618	0.17012447
0.012870541	0.15035506
0.6824108	-0.29327595
-1.4196624	-0.030528938
0.29584682	-1.0368346
0.29584682	-0.20368256
0.966933	0.26337463
1.5087264	0.044213865
0.66062754	0.51186955
-0.37984365	-0.5948982
-0.47940904	-0.25283203
-0.46846583	2.582586
1.1395597	0.14106028
1.2246404	1.3678653
1.1403651	-0.5303394
1.2999936	0.25625443
1.6536971	1.0197276
0.29584682	-1.0368346
0.29584682	0.24248914
1.6913538	-0.8626344
0.86197346	-0.6609111
-0.016133416	0.14695309
0.61932606	0.3801627
-1.219426	1.9791892
-0.8186381	0.02923789
-0.6189309	-0.14502175
-1.183811	0.4172951
0.2700997	0.39027745
-1.2000877	3.4246626
-0.9907205	-0.5941684
-0.19050364	0.25596163
-1.3043551	0.07729357
0.24906404	-0.7029
0.86374575	1.083032
-1.1462346	-0.58103687
0.16778214	-0.15780923
-0.18518704	0.6508074
0.5116402	-0.6421934
1.6484598	-0.6603372
1.7489606	-0.2673226
1.3015006	0.52206725
-1.0744656	0.08931705
0.45575976	-0.5720656
1.0251913	-0.8184394
0.20866258	-0.37857747
-0.6052023	0.9445246
-0.76079017	0.5946182
-0.32188818	-0.28763634
0.6846046	0.26834333
-1.1701481	0.18111314
-0.017044451	-0.35495168
-0.6068125	0.6759652
1.7395835	-0.17037809
1.0074855	0.6668832
1.4463655	0.7861605
-0.36533517	-0.4247482
1.1712928	-0.46898797
1.7192084	-0.26638442
0.18940662	-0.51972646
-1.3193383	0.3089374
0.3667894	-0.39279872
-0.0017163494	0.05118215
-1.0934646	-0.23632134
0.42073086	0.20198448
-1.0767076	-0.36704236
0.54460716	-0.44381696
-0.8707905	-0.37880796
-0.92021406	-0.74890137
1.65935	-0.8473125
0.50027215	-0.6673878
0.89474493	0.6393103
1.4113154	0.2740367
1.7553756	-0.6069457
-0.38252804	-0.33554554
-0.09544204	-0.54118663
0.21042226	-0.6966315
-0.07195251	1.4746109
-1.3017106	-0.85563195
-0.60835004	-0.07795734
0.29584682	-1.0368346
0.29584682	0.8856076
0.17757693	0.008502139
-1.2017142	0.62991256
1.5786414	-0.7270476
-0.9085161	-0.59172994
-1.3547658	0.21290796
1.5860183	2.7353733
-1.2877469	-0.4956224
0.26480058	-0.3388354
1.1538811	-0.3271622
1.4342034	-0.046873335
1.7355943	0.5185986
1.4015021	0.9745149
-1.2728276	0.30740955
-0.18505107	-0.3517257
-0.11813311	-0.49913114
-1.4170216	0.023452016
-0.89593345	0.33495694
1.2267946	1.3628578
-1.2101415	0.6095745
0.37802938	-0.7900518
-1.2170264	0.20227729
1.450227	0.40532798
-1.3464713	0.34534004
0.641225	0.50640607
-0.16381724	-0.7475585
-0.831759	-0.43555158
-0.44490963	-0.89010876
0.66193837	-0.18385594
-1.1366895	-0.41892314
0.039807808	-0.536412
0.653199	-0.5800648
-1.4342068	-0.67239016
1.0354955	-0.6886391
-1.0053527	-0.58041406
1.1714406	-0.19215281
-0.014572864	0.87565225
-1.0536853	-0.5684405
0.056732472	1.4377373
-1.0654235	0.2695594
0.11249587	0.44256902
-0.50504947	-0.09333186
0.29584682	-1.0368346
0.29584682	-1.0368346
0.29584682	0.8625443
-0.5224018	-0.7129517
-0.8887055	-0.4792344
1.3026346	-0.5473975
-1.369915	-0.40868318
-1.1894455	-0.62249005
1.3873122	-0.49018505
0.4111556	-0.33866593
-1.053242	-0.57790166
1.7791653	-0.35427427
-1.3490467	-0.14973684
-1.3624116	-0.67553496
-0.72933525	-0.11228374
-1.157644	-0.21876399
0.84571755	3.0890193
0.23901848	0.47921428
-0.60529065	-0.3042369
-0.38472047	0.5765506
0.11435741	-0.7157088
0.57974267	-0.89344215
0.18064244	0.38308623
-0.8786857	0.24328327
-0.7410679	0.14434963
0.29584682	-1.0368346
0.29584682	-0.31163633
1.7065102	-0.13121065
-0.8996792	1.1326792
0.42671013	0.7586519
1.5466617	-0.36132756
0.77409273	1.3830783
0.15455456	-0.6691465
0.13582985	-0.17880194
-0.9807492	1.6615597
-0.090813	-0.13421272
0.3139603	-0.15845016
-1.1004688	-0.100630224
0.59657043	-0.30346838
-0.42021596	-0.22245939
0.89217913	-0.60434425
1.5568731	0.49848366
0.88239354	-0.32736334
-0.01887241	0.11991473
1.3971429	-0.27370647
0.80082595	3.8021228
0.41024488	0.44982913
-1.3914729	-0.38667804
0.40955278	0.29061377
0.33172363	-0.6888361
-1.0672116	-0.45576197
1.2516354	1.9938757
-1.2891421	0.70239836
-0.119189315	0.33717832
-1.0653216	0.03531488
-1.0854838	-0.0995259
1.249806	0.94125533
1.30301	1.1049477
0.24893329	0.026805596
1.7788812	-0.48430637
0.023477985	-0.29475185
-0.29080814	-0.18056954
-1.3903697	-0.5355208
0.94573987	0.9344786
0.7181476	-0.7121481
-1.3032871	-0.44297457
-1.1140039	0.027730774
-0.6408927	-0.85594517
-0.47311202	-0.35110322
