# Supplementary material for: Cross-species behavior analysis with attention-based domain-adversarial deep neural networks
Source: Nat Commun. 2021 Sep 17;12:5519. doi: 10.1038/s41467-021-25636-x (PMC8448872; doi:10.1038/s41467-021-25636-x)
Supplement: Supplementary file 3 — Supplementary Software 1 [file 41467_2021_25636_MOESM3_ESM.zip › SupplementarySoftware/normalized_dataset/normalize_each/dataset/normal-pre_sm2/hc80_2017020604_1.csv]

angle	speed
0.6594797	1.6288147
-0.1920847	2.4214194
-1.0013721	0.9683205
0.87706	-0.19298987
-0.8455852	0.10454889
-0.1043795	0.20786616
-0.28999808	0.5626415
0.11037939	0.11565444
0.97086614	-1.0290372
-1.1387779	-0.6578579
1.5666729	-1.1655651
-1.6415313	0.4146868
-0.032328516	1.3829539
-0.01343509	1.005457
-0.060703482	0.7469129
-0.22794765	0.7830352
-0.75893754	-0.5800011
1.2005504	-0.50057656
-1.4293596	0.53491783
-1.5987532	1.0614681
-1.4022235	1.3597866
1.1879704	-0.8672466
0.50707394	0.4252072
0.13590793	1.1400156
1.4113423	-0.34504566
-1.1569157	0.7539666
-0.11472633	-0.3052502
1.1654329	0.11162229
0.5709918	1.0397333
-0.268789	-0.027281638
-0.88613576	-0.6939065
1.0178397	-0.8908932
-1.4649519	-0.69671994
0.1289099	0.51999897
0.005457963	2.5423114
-0.13098484	1.3290752
0.728123	0.116642416
-0.2742004	-0.21420012
0.6205339	0.6741099
-1.8853831	0.6435943
-1.2384065	-0.96903837
0.08691737	-0.9526264
-1.0630512	-1.0597565
-1.1165888	-0.31581363
1.3820311	0.007873302
1.2195349	-0.9459523
-0.5933153	-0.28406882
0.9321023	-1.0677489
1.1255108	-0.6665237
-0.3019038	-1.045121
1.4324777	-0.35596338
0.76961917	-0.50903994
0.77937835	-0.7890437
-1.1003882	-0.86904234
1.4801922	-0.3513094
1.4962909	0.28135625
0.12447366	0.05965639
-1.1807029	-0.7728172
-0.5713233	-0.3994324
-0.67500275	-0.6955368
-0.027864607	-0.4922156
-0.21672961	-0.74486023
-0.12155562	-0.42240784
-1.4262352	-0.5857599
-1.0568794	-0.7902008
0.3063526	-0.7566767
-1.3347445	-0.2843282
-1.1651533	-0.43505892
1.262925	-0.96432674
-1.4965525	-1.0719879
0.48057595	-1.1026081
-1.4805958	0.24156633
-0.07170705	-0.8782667
1.6138775	-0.4472835
-0.13274096	-0.88418704
0.5551869	-0.82485855
1.5287538	-0.7652357
-0.58181113	-0.85603905
-1.5548885	-0.46347362
1.4111466	-1.1507394
-0.030562917	-0.5216074
0.0616776	-1.1126752
1.7994367	-0.45300907
-1.3792415	-0.6848907
-0.15931524	0.53289723
-0.9273348	-0.1027458
-1.388154	0.40141582
1.1089572	-0.91313624
-1.2191312	-0.86669993
-0.17894831	-0.27289054
0.9776339	-0.60843873
1.2561332	0.9128456
-0.07125841	-0.89517254
-1.0043575	-1.0522656
-0.9349344	-1.0486351
-0.62465435	-1.1773368
0.60278964	-0.5759368
-0.20192046	-0.99516326
-0.2470715	-0.807252
-1.5870078	-0.79426914
0.42997155	-0.3014331
-0.5381836	2.0525467
-0.57499313	2.1926174
1.8054715	1.0310564
0.40378734	-0.6426062
-0.059574388	0.9401174
-0.94339436	-1.1165744
0.84329265	-0.40550804
0.1497496	0.719302
0.0018353915	-0.58171594
-1.0655454	-0.6643784
0.84085125	-0.88514125
-0.5385321	-1.0862668
-0.23706597	-0.33947957
1.6537691	-0.7624165
0.26182964	-0.6589696
-1.322913	-0.8039588
1.6831968	-0.36412644
-1.2598492	0.64349234
1.4590621	-0.18891715
1.30349	0.6576796
0.22971706	-0.72090214
-0.36701256	2.744122
-0.244256	1.6426209
-0.47631893	-0.7558684
-1.458025	0.8828385
-0.41095614	-0.63724756
-1.3676924	-0.8465688
1.6174692	-0.6520363
-0.22916485	-0.7499158
1.2977588	-0.066501245
-1.3127784	0.26643506
0.07652859	3.0442173
0.047585938	4.190818
-0.1308564	2.1025953
0.15906745	-0.21506518
-0.95729053	0.16425978
-0.5237242	-0.9333921
-0.30070806	2.0341282
-0.115105204	0.9573866
0.76907945	0.26332712
0.23492981	1.9611114
-0.30987737	0.39646867
0.26045018	0.26046005
-1.1477968	0.86907697
0.05401368	1.3445554
-1.8177148	1.0483415
-1.2226945	0.78789383
-0.3878666	0.07761288
-0.22980064	0.13252154
1.4174606	-0.6245938
0.57126236	-0.46070307
0.050509147	0.26798573
0.4326554	1.5658456
-0.5614659	0.12755638
-0.7836053	0.4911594
-1.1365834	0.38734832
-1.810065	-0.025667211
1.1289607	1.6009253
0.27213055	2.1811807
0.72554046	1.5061209
0.52221	2.2717156
0.25397545	0.8809002
0.6759164	0.45172963
0.18269937	0.36140323
-0.3547204	2.1577735
-0.5336103	-0.60946226
-1.8447554	-0.88695794
-0.76925516	-1.0037295
0.5077999	-0.38534904
1.5837663	0.048578326
0.4221642	-0.35239625
-0.31740648	-0.94168055
0.025324043	0.18179111
0.17913054	-0.47044754
1.2045019	-0.4883423
-1.5972648	-0.18735278
0.2743528	-0.09421085
1.6825595	0.31327426
1.6399369	0.6054828
0.044337872	0.34617627
1.7548256	-0.55836725
-1.7739763	-0.22572978
0.059942503	-0.5372082
1.0278168	-0.42629173
0.12628008	-0.7498081
0.45377585	1.1892878
-1.8391643	0.68648773
-0.5612755	-0.13083892
-0.16752356	-0.27281076
-1.6041342	5.5954013
-0.12419033	7.1148925
-0.10368009	3.2713711
-0.41706753	0.22084674
-0.39036563	1.573608
-0.31694788	2.0196056
-0.4489504	5.4842052
-0.2733212	0.8889491
0.6907589	2.6369796
0.3832215	0.07384307
0.20945165	0.31441757
-1.1978048	1.0518323
-0.30354947	2.4177783
-0.2652376	0.49077123
-1.7334951	0.34369668
0.0516914	1.2216725
0.06447769	0.25375518
0.33205396	0.40966257
-0.12153203	1.3131609
-1.3879808	-0.21231095
-0.8562516	0.019909518
-0.49280176	-0.35945457
-0.1573965	-0.6384657
-0.51881015	-0.9037133
1.1071868	-0.5713132
0.9309828	-0.4977166
0.09980504	0.46718535
-0.902175	-0.8059763
-0.88072675	0.30107978
-0.92813385	0.62663776
-0.19250782	-0.2878959
1.7539331	-0.4935444
0.8949863	-0.4310549
-0.725224	-0.6083784
0.3075492	-0.66195333
-1.0636377	-0.6491652
-0.2885894	1.6520448
-0.13974553	2.3995597
-0.12923653	1.132259
-0.030216187	1.1174059
1.585157	0.374817
-0.03672731	2.697114
-1.7831916	0.13223042
-0.50665605	0.90224415
0.27724952	-0.72952557
-0.590615	-1.0352802
0.1377151	-0.11093876
0.3883095	3.4548619
-0.35624063	0.8309913
1.5503801	-0.65012264
0.46504414	2.437558
0.3319613	-0.4567852
1.1622134	-0.18221089
0.05622456	1.903036
1.7509359	-0.8741886
0.09314801	-0.4614521
1.6765753	0.34691092
1.4125344	-0.79052705
0.25273758	0.27437302
1.2582287	-0.7785172
0.8036914	-0.8607384
1.7671168	0.54161125
0.07207087	0.94113123
-0.3370356	2.7280707
-0.020058708	0.95730263
-1.5455215	-0.81860447
-1.7518814	0.8828336
1.6966227	0.22478987
-1.174663	-0.21822877
0.84049636	0.84892255
1.7010685	-0.5729145
0.20914967	0.7855672
-0.5350346	-0.19197208
-0.054785732	-0.79328513
0.39948073	-0.31619948
-1.803618	-0.032643996
-1.5677457	0.28939843
1.1718817	0.27754596
-1.5784063	1.6725332
-1.4496381	-0.35604116
-0.2810635	0.51317334
-1.2163206	-0.9419545
1.022996	-0.55069155
1.3452417	-0.5522572
1.2558292	-0.01945091
0.50783294	0.093582176
-0.07526983	0.00898105
1.5748985	-0.54908705
0.28269005	-0.77923864
-1.0533211	-0.54077995
0.7676274	0.7718976
-0.06370413	0.0069992444
0.4897926	0.06542683
1.5053825	-0.3462696
-0.23590517	0.36658674
-0.16217998	1.5214128
0.034939375	0.6752467
-0.06130548	-1.0466932
0.9083087	0.15300593
1.1987543	-0.6692201
-1.2130598	-0.9092653
1.2483271	0.3791493
-0.6659022	-0.5025188
0.1185244	0.838832
-0.18410565	-0.19056666
0.08746198	1.7856369
-0.22398086	1.2960788
0.066471584	0.2220318
-0.022808084	0.75778127
0.38171765	-0.78244287
1.4000447	1.0717381
-0.0025276786	2.6633275
-0.1286545	0.43790963
-0.049364593	3.2744963
-1.3469975	-0.9189382
-1.1608012	-0.21567725
0.8093842	0.81852853
1.7861114	0.6659201
-1.0193127	-0.66170263
-0.26593637	-0.67918897
1.6008086	-0.91251117
1.230928	-0.38283506
0.24085093	-0.5387949
1.5758388	-0.47483024
-0.51751465	-1.1201026
0.80197644	-0.96476847
0.9695287	0.04347761
-1.6750625	-0.6977426
-0.4600414	0.024229981
-1.8554217	-1.1586109
0.5700296	-0.37385342
-0.21846803	0.9537365
0.044265654	-0.26654142
-1.7981324	0.7939478
-0.39765805	0.04392616
-1.8187314	-0.8520707
-0.5296718	-0.34658125
0.917408	-0.73307735
1.04777	0.012624301
0.023899201	-1.0997438
0.62434644	-0.46162263
1.121689	0.47564617
-1.792799	0.4154832
-0.5893783	-0.7981699
-1.6990987	0.23726915
0.2770963	-0.7398289
-1.6887478	0.2235461
-0.59486574	0.4463027
0.5242982	-0.66253906
-1.4501805	-0.42219266
-0.5284457	-0.36214307
-0.4460105	0.2591117
-0.6910678	-0.35823074
0.7398043	-0.14601229
0.15676226	-0.38875982
-1.0015361	-0.6341699
0.45681018	0.7597191
-1.5379629	-0.07643179
-0.47459987	0.1616706
1.4234349	-0.88784635
0.4680247	0.26939103
1.6172045	0.09190962
0.17383358	-0.33402112
-0.84676063	-0.9735822
0.6402825	-0.34220114
-0.4469851	0.15262252
1.6358807	-0.21096928
0.64352137	-0.33803397
-0.1067864	0.017672502
-1.695563	-1.0062513
-0.8057135	-0.45893216
0.49387103	-0.42663857
0.7633088	-1.1207724
-0.6928365	-0.714948
-1.5397676	-0.87097776
0.593427	-0.9628611
1.074043	-0.737974
-1.6741251	-0.75290453
-1.4706373	-0.96005845
0.35107157	-0.059320357
-0.28112623	-0.80378246
0.44448933	-0.69461846
0.5488002	-0.52311677
1.4682137	-0.3462248
-1.5918812	-0.7292674
0.055284876	-0.6169846
1.48464	-0.3639872
-0.22549787	-0.6765841
1.5583696	-0.5963517
-1.0637242	-0.7726997
-0.8544496	-0.0064651957
-0.5864112	0.01577175
-1.5520985	-0.4917772
-0.08303963	0.4101756
1.7462441	-0.68527925
0.42341098	-0.48078677
1.3453109	0.8762596
-1.4639226	-0.40466446
1.4930258	0.32488474
-1.7620423	-0.08459434
-0.25304356	-0.73351026
-1.4334571	0.040540107
1.1421734	0.50802755
0.3382102	-0.37054625
1.399991	0.045882232
0.16426799	0.53654116
1.815002	0.529744
0.08120469	-0.7139758
-1.0047805	-0.7801901
-1.04901	-0.39475688
0.26352543	-1.0260696
1.6384495	-0.43664503
-0.33631817	-0.8980929
-0.07779844	-0.5044204
-1.5081486	-0.95229596
0.18374532	0.27416402
-1.5699557	0.17995071
-1.4097948	-0.44758257
0.86226785	-0.7518266
-0.692264	-0.5624631
-1.0646516	-0.6586399
-0.8177927	0.13204059
-0.69444907	-0.4289371
-1.5275422	-0.8286849
-0.28524655	-0.8791023
1.6151057	-0.658459
0.47430155	-0.016710138
1.3891382	-0.60140705
0.56299394	-0.7895207
1.7317698	-0.86188054
1.2173758	-0.87435067
-1.454607	0.21656394
0.19659035	0.42971736
0.05088718	0.7064637
-0.023433316	-0.32724744
-0.56680685	-0.17141096
-1.5160874	1.7073393
-1.0799885	-0.43805566
1.2459788	0.04135709
-1.7251005	-0.46506366
1.8225018	0.13704798
-1.2613466	0.030081475
-1.8082404	-0.42444766
1.459276	-0.8451554
-0.4071936	-1.1068268
1.385752	0.18101273
1.3866972	2.044321
1.718894	-0.14451775
-0.16886349	-0.838459
0.102702744	-0.43711436
-0.61882025	-0.89259094
0.5388702	1.1712008
0.11885627	0.13755172
0.86412925	-0.14861295
0.7447924	-0.3709754
1.8129685	-0.57651603
-1.6953775	-0.5157209
-1.8548772	-1.0770992
-1.8885465	-0.9005406
-0.01081299	-1.0694177
-0.036844257	-0.7710968
-0.7406181	-1.0962877
-1.5587136	-0.67589414
1.5467497	-0.067526415
-0.021697659	0.004247244
0.41453853	-0.531284
1.2426603	-0.33274633
0.04710826	0.37408763
1.5246925	-0.105722606
1.3525025	-0.84077764
0.88009745	0.23072067
1.0045742	-0.7257027
1.2547435	-0.3500525
-0.670273	-0.31381136
0.51182425	-0.96079075
1.2866263	-0.7628947
0.12591107	-0.35038012
1.7138802	-0.60736793
-1.7052069	-0.59184426
1.8353786	0.023912195
-0.34886664	-0.60363245
-1.3484728	-0.47574762
-0.88974965	-0.8113298
0.23956576	0.4233545
1.4571363	-0.7583301
0.20709488	-0.43155062
1.7206475	-0.88707703
0.14339729	-0.9097894
1.3847324	-0.34911677
1.1243076	-0.56724185
0.9845636	0.115079336
0.0465193	-0.43623152
-1.0247602	-0.44090304
0.84751195	1.1827108
1.5912201	-0.17718327
-0.19571482	-0.23492417
-0.5778031	-0.27797166
-1.5905457	-1.0094124
-1.1768384	1.191943
0.47364658	-0.7746137
0.98117435	0.45690838
0.013520889	0.34074
-1.7361038	-0.6366547
-0.3513462	0.44802415
-0.7230818	-0.7094921
-0.14262593	-0.9293999
-0.052754976	-0.9390928
1.2400424	0.04350966
1.0677798	-0.8312981
0.15310739	-0.2960585
-0.7632711	-0.8961957
-1.4594711	-0.38489908
0.022129694	-0.8263196
-0.397795	-0.38245985
0.76845676	-0.32124868
1.4945514	-0.61777794
-0.68566835	-0.3227762
0.89037925	-0.7863386
-0.14845479	0.569694
-0.072692	-0.5816383
0.21036865	-0.4680083
1.4157293	1.9158008
0.419513	-0.45218742
1.0260671	-0.24184494
0.74332	-0.90297025
-0.52582735	0.85480595
0.35228062	-0.88118994
0.2258158	-0.5068326
1.2620682	0.15148659
0.72700113	-0.89131427
-0.5425226	-0.32782072
-1.4531351	-0.1926011
-1.1221058	0.52322924
-0.15197027	-0.20731504
-1.6773363	-0.72120297
-0.0504012	0.90839636
-0.61669743	-0.77620316
-1.1954422	-0.65403694
1.6554617	0.6093516
0.08680636	-0.033054184
1.7212433	0.839712
-1.2899208	0.19440301
-0.46824494	1.7736188
-0.45151365	0.72197694
0.56887054	1.844732
-1.4306076	0.3098839
-0.16385032	-0.85528296
1.5267467	0.6884701
