# Supplementary material for: Cross-species behavior analysis with attention-based domain-adversarial deep neural networks
Source: Nat Commun. 2021 Sep 17;12:5519. doi: 10.1038/s41467-021-25636-x (PMC8448872; doi:10.1038/s41467-021-25636-x)
Supplement: Supplementary file 3 — Supplementary Software 1 [file 41467_2021_25636_MOESM3_ESM.zip › SupplementarySoftware/normalized_dataset/normalize_each/dataset/normal-pre_sm2/hc80_2017020604_2.csv]

angle	speed
1.220407	-0.650457
-0.888831	-0.963387
0.69279665	0.49069872
-0.12992278	-0.5033371
1.0560026	-0.8288965
0.16221447	1.8303745
-0.047878943	2.8051918
1.6042771	0.21776219
-0.25548488	0.101862244
-1.4990709	-0.21167572
0.64875525	-0.52310336
0.1836982	2.7287135
1.4754488	-0.59074026
-0.34432745	0.2571181
0.4476782	-0.7232815
1.4526584	-0.16134483
1.1753856	1.2653688
-1.9470993	0.47807872
-0.50162005	1.4663576
0.9322404	-0.77819574
0.65778166	-0.14310698
1.3791128	0.29609558
0.6881089	-1.1907158
0.6142096	0.3271743
-1.3520902	-0.871837
-1.8474091	-0.10164548
-1.1284666	0.76307034
-0.5891638	-1.2910955
-1.7238964	-1.3431331
1.1430618	-1.1281861
0.69929034	0.15432365
1.3559401	2.0517452
-0.3574793	-0.23867828
0.28186983	-0.612151
0.5451679	-1.0314324
1.1109191	-0.29211584
-1.4926133	0.6426528
1.5032305	-0.2055676
0.7327281	-0.3876523
-1.4075236	-0.7713026
0.39631665	0.17241924
0.8158783	-0.5913041
0.29302055	-0.3286242
0.62993956	0.4076451
-0.7747555	0.78572935
0.20936611	-0.19369748
-0.95877457	-1.0580432
-1.5186079	-0.8574041
-0.51626676	-0.63153404
-0.012967435	-0.75435317
-0.3667545	0.14926094
-0.10571137	-0.7278767
1.5406982	-0.86461973
-0.29011196	0.8149065
-0.18580998	-0.6998671
1.5957298	0.059339438
0.28768098	-0.6184989
-1.120074	-0.8988029
0.073624976	0.1339403
-1.8574711	-1.2636445
-0.3673745	0.5376899
-0.19040373	0.73817325
-0.273285	0.0249994
0.97391486	0.12168873
0.72649103	1.850398
-0.51686746	0.174829
-1.120481	-0.8810987
1.1939104	-0.15955281
0.9345647	-0.74581945
-0.3423963	-0.6564175
0.25504556	1.3156073
1.3799579	1.9898309
-0.09767533	-0.036721498
-0.666393	-0.6402972
0.21102709	-0.56930286
1.2494296	0.3073313
-0.0061654085	-0.373676
-0.3827087	-1.3534299
1.3830205	0.02001645
0.9441085	-0.31934366
-1.7073994	-0.3679745
-1.5618095	0.75938714
-0.40836895	-0.15992373
0.17579328	-0.78968585
1.4016016	-1.2298782
1.333903	-1.2932426
-1.8905282	0.34081438
-0.062412508	0.80015737
-0.14843564	-0.87848544
1.3223482	0.05837631
0.21370228	1.2238505
-0.3849573	2.8807864
-0.03443108	-1.0053381
1.4880081	2.2084515
-0.0815478	-0.6343547
-0.80870223	0.6773024
0.112775594	0.16437872
-1.3135265	-1.4762001
-1.4461274	-0.19768925
0.0064794365	0.25721014
-0.27088708	-1.0939083
0.5038385	0.097643815
-0.4555152	0.071438216
1.400024	0.69929695
-0.21844013	-0.043319013
0.43421045	-1.2504662
1.145432	-0.5142907
1.5563834	0.13450694
0.14382735	-0.67579824
1.532014	-0.09547699
-1.891708	-0.77362895
0.66555035	-0.72497326
0.009766825	-0.3222368
-0.032235302	1.6805205
1.678163	-0.8315456
-0.41950938	0.51163596
-0.30241373	0.6841028
1.6907867	-1.0274483
1.4550614	-1.3569193
-0.28308302	0.5424595
1.2412746	-0.65584105
0.20655249	0.2810905
0.35954168	-0.8629045
1.045806	0.35305017
0.044786397	-0.61245424
-0.47214913	-1.1768563
1.196547	0.1653625
0.44677222	1.3158014
1.4865199	-0.04115795
-1.0742806	-0.82939005
0.54003435	-0.41015428
1.6211727	-0.41184324
1.219021	0.33198157
1.7253547	0.38475728
-0.15509196	-0.9269231
-0.47749746	0.4684458
-1.5951427	1.4501591
-1.4063841	-0.034420054
0.64363235	0.28181595
-0.3112904	-0.3455455
1.7144625	2.9832325
-0.074621215	3.123372
1.3899372	-0.035342235
0.023222506	0.338119
-0.023956046	-0.7427005
-0.49778432	2.3765793
0.067480125	-0.8003743
1.1993376	0.6251219
-1.3820696	-0.47886074
1.273528	0.8022249
-0.11434998	0.10986695
1.4982213	-0.12440054
-0.4531233	1.0679057
-0.39240542	0.84027094
1.4707891	-1.0382755
-0.05061257	-0.76237077
-0.15939446	0.8791495
0.3108158	-1.2756248
0.45351657	-0.6734586
1.2164204	-0.6680876
1.2687835	1.0157442
-1.497302	-0.25378954
-0.8899125	0.73982126
0.02733042	-1.171556
1.3183507	-0.9057666
1.1077169	0.7016009
-0.023614382	0.3520689
0.8616798	-1.1641238
0.5446245	0.17967533
-0.1767997	-1.1450466
-0.37854064	1.6543529
0.045189407	0.052436367
-1.8595811	0.17393951
-0.8043741	0.16827281
-1.925555	-0.69848275
-0.33118427	-0.3393769
1.399628	0.8791395
0.7929156	-0.44414243
1.3871543	-0.6870226
1.1004819	0.22451662
0.11372267	-0.41185775
1.5250001	0.6827441
-1.3611771	-1.1439223
-0.8285099	-1.0752728
1.5645204	-0.80025226
1.3967429	-0.61874586
1.3597163	0.0024311773
-0.15812267	-0.30572724
-0.3613984	-1.3408773
-1.6218938	-0.16759482
-0.51387346	-0.76635927
-1.2726641	-0.26511216
0.6302381	1.3608016
1.1893228	-0.88938993
-0.07901543	-0.24670939
0.49917433	-0.4957039
1.5453836	-0.42470768
1.4847513	1.4232556
-0.43625188	0.09320248
-1.6649559	-1.252932
-0.4573168	1.2424966
1.5486566	0.09846944
1.6628886	0.7596276
-0.6807036	-0.10277366
-1.6689265	-1.1311896
1.3798745	-1.2742126
1.4608169	-0.9697014
0.016004108	0.8290575
-0.18476509	1.0420431
1.208906	0.13786706
0.83071697	0.2814429
1.6252369	-0.7542065
0.9347793	2.8802338
-0.8266306	-0.6842582
1.7220802	-0.3987732
0.71798176	0.0037177703
-0.7505101	2.634111
-0.395546	-0.34834537
-1.6934475	0.30189365
-0.34725806	1.880767
-0.7430287	-0.42251793
0.2830814	-0.693968
-0.23924395	-0.344648
1.6078552	0.06894718
-0.36130118	1.0822215
-0.3336403	0.41969216
-1.8149987	1.4732461
-0.34557357	0.4264913
0.059059817	0.44875383
-0.34549665	-1.0264466
-0.9899157	0.780335
-1.6480255	0.54263467
0.03982471	0.18541239
1.6518708	-0.8699418
-1.4166822	-1.2805337
0.96515363	-0.05829804
-0.49493632	-0.93490285
0.27119315	-1.0421946
1.2717588	-0.06978245
-0.6022439	-0.554818
0.3227736	-0.51028454
0.9421261	-0.429557
0.03926702	0.11979879
0.8828247	-1.2707924
-0.6467984	-1.0674227
0.41464055	-0.63425815
0.5191195	2.5624206
-0.19441462	2.9103658
-0.38901278	0.54064965
1.388715	-1.3732976
-0.12694612	-0.41320047
-0.12988202	1.143008
0.22649702	2.1028602
-1.2279083	0.55518126
-1.6761914	-1.0727334
0.07669958	-1.2264538
0.10588213	-0.37815714
1.2970879	-1.1427541
-0.08654561	-0.22111341
1.0241961	-1.0918791
0.16383602	1.3687788
-0.89581263	0.12414195
-1.5011123	0.41363752
-0.40061027	0.16595897
-1.5041795	-0.7275246
1.0518633	0.7504669
0.27584377	-0.41838366
0.9023719	-0.6376816
0.037338164	0.49691316
0.9914279	-0.22881657
1.3138673	-0.56756693
-1.0804709	-0.537719
-0.3703344	0.30699745
-0.88971543	-1.0571276
-1.4136796	1.7089677
-0.3677961	0.95114106
0.3594399	-0.159185
1.1566616	1.4326206
0.04718098	0.24352147
-0.6353196	-0.6440125
-0.1347997	0.8567462
-0.19559643	-0.7119745
-1.891582	0.536635
-0.42057988	3.2728858
-1.0129715	-1.3368062
-0.7732001	1.4081969
-0.95725816	1.3650385
-0.40496865	-1.1717947
-1.5504823	1.7779988
-0.41580233	2.7124043
1.4986355	-0.42351624
-0.06566115	0.25989264
-0.0036761074	-1.0501349
-0.66993976	0.8980674
0.18516377	1.7496737
-0.36123878	-0.03694002
1.4609786	3.178408
-0.18760437	-0.30489436
-1.8070464	-0.24274406
-0.86731833	-0.48584533
-0.11822481	-0.19820444
0.13376485	1.3156769
1.4271832	0.15131769
-0.055222478	2.7760336
0.02391169	-0.3260172
-0.28855556	-0.78697646
-1.8431225	1.0325588
-1.0737194	0.15052436
-0.038178813	1.6528579
0.55377716	0.4150924
1.0253309	-0.14384432
-0.27091813	0.78863865
-0.6426049	-0.58452433
1.2030249	-0.09537168
0.73027474	0.2471591
-0.53306097	0.32959184
0.18967848	-0.89514506
1.3767207	-0.20706408
-0.74016184	0.25329676
0.52075577	-0.31981653
-0.36841774	1.9154717
-0.23554797	-0.21106036
1.4938082	0.51362383
-0.46645856	0.35623097
0.95142406	-1.3407122
-1.0506487	0.0704508
-0.029346174	0.4244318
1.4514416	-1.2012831
0.24303398	-0.78643465
0.9004815	-1.0948133
-1.9079623	-0.62196493
-1.8298355	-1.0839765
-0.4827291	-1.276021
0.49918756	-0.32410598
-1.1973428	-0.9202392
-1.2928361	-0.5887033
-1.567417	-1.0554186
0.6830125	1.1759405
-0.60131323	0.5963376
-1.7117668	0.14230564
-0.49489874	0.4986437
0.12814574	-0.72784215
1.5786312	0.36705217
-0.43925092	0.48594418
-1.3399426	-0.7085756
-0.8810663	-1.3184096
-0.9883818	-0.24228685
0.5533094	-0.9240646
-0.3846342	1.1817094
0.018976515	-0.6409379
1.1853219	-0.7520674
-0.10084185	1.4630759
0.030009447	0.8541389
-0.1694761	0.99144125
-1.9243942	0.70309967
-0.9657072	0.010722276
1.1634647	-0.97685343
1.6528795	0.16069038
0.98518324	-0.16899726
1.2634829	3.4160695
-0.7867441	-1.1028988
-1.3900552	1.251881
-0.39915088	0.36962873
-0.7273973	-0.7985079
0.004228553	0.7512062
-0.43923157	-0.78661245
1.5793571	0.656886
0.7852206	-0.86508805
-1.0057081	-0.14122944
-1.8287044	-0.32385013
-0.6957219	-0.6917392
-0.24558495	-0.49819487
0.12152243	-1.2590765
1.2180952	-0.7022814
-0.07903401	-1.4137824
-0.5868332	-0.5879457
-0.065421134	-0.92307746
0.64010257	-0.27094415
0.9654055	-0.7442844
0.37285244	-0.33356583
-1.001805	-0.5053368
1.412614	-0.27086425
1.6714996	0.05501381
1.5326865	0.2994462
0.65458983	0.36470276
-0.6755357	-0.5532784
-1.9276692	0.13113794
-1.2677411	-1.2176841
-0.8366005	-0.95204115
1.0916568	0.14851007
0.4336675	1.2310554
1.5777813	-0.043576982
-0.47063237	-0.30507106
-0.9147085	-0.28247952
-1.5059489	-0.64658886
-0.44979376	-0.14316007
-0.005798447	-0.84711707
1.6987035	3.0429657
-0.4993952	0.5698485
1.0870291	-1.1025596
0.93799883	-0.8822644
1.2825829	-0.34822726
1.3503902	1.5386277
0.056333724	1.7935501
-0.98805934	-1.2196438
-1.4557084	0.15066813
-0.3237071	1.515912
-0.10573438	0.5685822
0.607893	-1.4160827
0.716567	2.4472291
-1.3094343	-1.0893168
0.5687163	-1.3044714
-0.10210152	0.68007874
0.73979235	0.87626976
0.86801815	1.740155
1.0779322	-0.38006085
0.051131703	0.7678911
0.47681516	-0.83963484
1.1295023	-0.6784221
1.5115979	-1.025203
0.16389468	-0.7725854
0.8056788	-0.2088879
0.3592129	-0.47013676
1.309537	-0.57934743
-0.32274958	-0.4679078
0.11496975	-1.0160357
-1.7969377	-0.39533004
-1.3530093	-0.5588778
0.64018023	2.0157743
-0.59593135	0.7487843
1.6623269	-0.7175534
-0.046433475	2.625416
-0.607101	-0.35074785
-1.565122	-0.065487385
1.6276746	0.19029166
0.46102697	-0.73497576
0.5542143	-0.1838622
0.57957	-0.16455579
-1.2917236	-0.98293674
1.6975553	1.2621624
0.52660394	0.77568483
1.0375098	-0.76286507
0.23975469	-0.9193148
-0.9881167	-0.85463667
0.34092197	2.0345683
-0.7458297	-0.49555162
-1.5125484	0.9373585
-0.3095599	0.20576271
-1.735047	0.39171922
-0.17768247	0.3004534
1.6508167	0.34396014
-1.0206069	-0.7364173
-1.8772054	-0.50343245
-0.01491091	-1.3817893
1.3747363	1.1050764
0.1676629	0.22331291
1.377741	-0.043687306
-0.4671243	0.23887363
0.11788373	1.2274698
-0.948223	-0.5543014
1.5950488	-0.81484586
0.5235108	1.063029
-0.88586456	-0.42291027
-0.14044617	-0.5979663
0.36798283	-0.22510043
1.086621	0.0700671
0.01743952	-0.097675495
-1.938763	-0.79269874
-0.6605366	-0.41144577
-0.6614068	-0.4761834
1.053801	0.17882942
1.4054701	-1.1118342
-0.5715234	-0.7764374
-0.27654657	-1.0403103
1.3884245	-1.080006
-1.6773031	1.1206813
-0.5429114	-1.0610224
-1.8798773	-1.0290339
-0.14551723	0.80952096
-0.8770863	-1.4361506
-1.2992674	-0.46798885
-0.5305639	-0.62020355
0.07633391	-1.1499534
-0.18153158	1.7714556
-1.5139359	-0.47315985
-0.79617596	-0.116425015
-1.7368284	-0.8856833
0.86671335	-0.34123242
-1.7392455	2.6981082
-0.25716212	2.6501987
-1.8900121	-1.15742
-0.43361312	-0.38130262
-1.708022	-0.026453549
-1.4195353	-1.1504903
-1.4913974	1.2552391
0.11706779	1.5369874
1.4893736	-0.85170096
-0.75206727	-1.1549883
-1.4107239	-0.59228975
1.1751555	0.7714892
-0.28165346	0.027395764
0.33332527	-0.60080755
1.0236467	1.5873191
0.3572219	1.3158869
-1.208163	-0.52679086
0.58268964	-0.08428148
1.2896212	-1.1399231
-1.3386973	-1.4947687
0.7736598	-0.32533884
-0.06783179	-1.2158854
-1.6545951	-0.52518034
-0.8787352	-0.05126298
-1.8651304	-1.2093656
-0.07531854	2.3888311
-0.35283536	0.18483122
-1.4363614	-0.8224947
-0.55630136	-0.36896276
0.003256535	-0.9834206
-1.0260869	1.4024234
-0.014203126	1.3505111
-0.025979888	-0.62013984
1.3486905	0.18013968
-0.33594677	-0.089343324
-0.2128556	-0.6605943
-1.2986878	-1.2659075
-1.0088983	0.41152528
-0.21566974	-0.31836227
0.35199472	-0.69688505
-1.6961639	-0.69237965
-1.0558264	-0.05853134
-0.15653849	3.6497397
-0.51690006	-0.17286943
-1.7709715	1.4895593
-0.34034863	0.70423794
-1.487632	-1.0585873
0.8934251	-0.22507638
-0.03610464	0.66324306
1.4154582	-0.031369377
