# Supplementary material for: Cross-species behavior analysis with attention-based domain-adversarial deep neural networks
Source: Nat Commun. 2021 Sep 17;12:5519. doi: 10.1038/s41467-021-25636-x (PMC8448872; doi:10.1038/s41467-021-25636-x)
Supplement: Supplementary file 3 — Supplementary Software 1 [file 41467_2021_25636_MOESM3_ESM.zip › SupplementarySoftware/normalized_dataset/normalize_each/dataset/normal-pre_sm2/hc80_2017020604_3.csv]

angle	speed
1.0752975	-0.5922315
1.288764	0.12227836
0.4378084	-0.21312644
-0.06218734	-0.7257304
-0.8743145	-0.8372902
-0.63800365	-0.8207184
-0.2553677	-0.70833313
1.3451549	-0.8821183
1.3945191	-0.26154125
-0.93618655	-0.48901984
1.0620154	-0.26283646
-1.0971845	-0.20622346
-0.83694685	-0.21796344
0.43731478	1.0778863
0.044803865	-0.14419952
-1.0329812	0.08792453
-0.59991723	0.43105894
-1.4985143	-0.6835732
1.2691457	-0.42262658
0.86308974	0.050560683
1.9069844	-0.46803498
0.49555573	0.01099711
1.5241158	-0.857919
0.8118992	-0.23297092
-0.42816925	-0.55042344
0.6526924	-0.028208947
1.6249578	-0.53253794
0.28564236	-0.71833086
1.3524698	-0.39971375
1.9285406	-0.7054591
1.063662	-0.5237663
1.5134226	-0.64292264
0.12560946	-0.48338428
0.9650118	-0.7496501
1.4079458	0.7510418
0.084079824	0.25111446
1.6488997	-0.6478502
-1.1961162	-0.7222745
-0.13896315	-0.120982
1.3024498	-0.38503549
0.99869895	0.575384
0.41808543	-0.034951948
-1.5216124	-0.68190295
-0.7807865	-0.5204691
-0.7521415	-0.55879015
-1.1860582	-0.4848681
0.94055897	-0.5808319
1.3670506	-0.5667841
-1.3419291	-0.45281965
1.0665715	-0.8478852
-0.69122994	-0.5251276
-1.520227	-0.8544714
0.04291734	-0.67188627
-0.43019372	-0.7170965
1.9466503	-0.758539
-1.0774784	-0.004674686
0.18661518	0.502577
-0.59660864	-0.5533807
-0.89589334	-0.06838307
-0.19480403	-0.21045178
-0.38631776	-0.77342963
0.6149525	0.5305573
-0.2800085	-0.58527917
-1.3621471	1.4420878
0.3464716	0.6630504
-0.17075798	0.23959808
-1.4723947	-0.3026005
-0.124130346	0.0812096
0.35653016	0.8692866
-0.46891254	-0.15975633
0.6177116	-0.3147218
1.68967	0.0013777812
0.28040513	0.06968971
0.8085889	0.099140465
-1.4834921	-0.21530494
-0.9000056	0.42042193
0.33614025	0.022838587
-1.3544618	-0.53103024
-0.9074149	-0.13841958
0.77573603	0.26999053
-0.05882391	-0.7095001
0.9357843	-0.82620054
1.4586259	0.251715
0.04888826	0.06292986
0.20970552	-0.44134808
1.7326301	-0.46946183
0.75785106	-0.5983909
-0.51533705	-0.47464454
1.604144	-0.6309054
-0.2946655	-0.556275
1.7062136	0.16928889
-0.4685024	-0.06356219
-1.7652591	-0.0013462862
0.9323715	-0.38907015
-0.95396274	-0.73371917
-1.59962	-0.63403726
1.3397661	-0.584802
-0.85333323	-0.17321455
0.15529136	-0.52637357
1.9087347	-0.5567217
0.036195997	-0.25990206
0.96340376	-0.60885483
-0.6677224	-0.87178284
-0.94120413	-0.5887187
-0.13416234	-0.4996088
-0.6086374	0.050399493
-1.3526376	-0.40316734
0.018929781	-0.04778234
-0.95920426	-0.54729104
1.8496567	-0.3516149
0.56966734	-0.5821119
-0.82854366	-0.37764004
0.23978034	-0.42092773
-0.7214372	-0.7772993
-0.15226442	-0.86291635
-0.8810507	-0.12920827
0.67888844	-0.4558536
0.35210815	-0.2621928
-0.7072407	-0.34233612
1.9230363	-0.41517797
0.7588036	-0.4951359
0.5024389	-0.54553604
-0.73336726	-0.70237434
0.9457022	0.20457257
-1.0582486	-0.19666298
-0.9602748	-0.5373011
0.09102945	-0.73951924
-0.9226305	-0.77888715
0.9893551	-0.3687326
0.59305835	-0.46975535
-0.11518488	-0.63426393
-1.581045	-0.62744564
-0.8494862	-0.7972556
1.8303345	-0.048237193
1.2289586	-0.84817874
1.1526184	-0.11616962
-0.98502964	-0.36967552
0.7053026	-0.59927046
1.9418598	-0.20233794
-0.4037994	-0.49714893
-0.5213142	-0.7331478
-0.93047386	-0.42549467
1.901657	-0.28591165
-0.0057642935	0.49090216
1.4126632	-0.50393337
0.7775528	-0.009800943
0.6885558	-0.6566314
1.3991715	-0.7525076
-1.6809142	-0.0896052
0.33657315	-0.29000956
1.5446128	-0.49807423
0.58354986	0.03815844
-1.311129	-0.87197196
-0.5924932	-0.4599508
0.10592952	-0.74886745
0.65364313	-0.102810666
-0.6847942	-0.46888277
-1.7321659	-0.8745232
0.46488783	-0.27987984
0.34520164	0.0639727
0.40138984	1.0508319
-0.7977963	-0.39608526
-0.868724	0.84831655
-0.44248524	0.24425934
-1.8102379	-0.31792337
-1.4503573	0.16741012
0.026475841	-0.6251461
-1.6588274	-0.45318294
0.11149498	-0.25127137
-1.6612229	-0.51689875
0.0046719713	-0.81281704
0.37434608	-0.51412827
0.28763333	-0.6057162
-0.676589	-0.7350647
-1.2375267	-0.38451374
1.4042447	-0.71340525
-0.6379023	0.14244151
-1.7236466	-0.058980346
-0.2989685	-0.3941247
0.078418985	-0.33607045
-0.30982542	-0.5339598
-1.560413	-0.2598999
0.14501093	-0.7938968
0.050503846	-0.2669234
0.52069324	-0.83163184
-1.6440843	-0.39718604
0.37325203	0.13612016
-0.86135536	-0.7707693
-0.2956193	-0.026427088
-0.12542996	-0.7186103
-0.82207954	0.0066144494
0.7423601	-0.5462345
-0.53483605	-0.7020668
-1.688766	-0.72294074
0.06207491	-0.6683736
-1.3350323	0.611483
0.14954324	1.4947351
-1.6805185	-0.12859578
0.05818461	0.80686456
1.2842989	-0.74585164
-1.7467364	-0.22425324
0.85756594	0.7779907
1.4581698	0.19489975
1.7389208	-0.28770965
-0.7726133	-0.5260212
-0.2363651	-0.42787704
0.4769133	1.1527716
-1.351677	-0.5593556
-0.71032923	-0.78117335
0.24734816	-0.3831315
1.0013701	-0.049204756
-1.106449	-0.11325665
0.78888303	-0.27048883
-0.762973	0.09654438
1.414618	-0.2830561
0.83613807	-0.23671682
0.94244564	-0.32842147
1.3672732	-0.81290084
0.85911083	-0.21472631
-1.60842	-0.58894575
-0.8307183	-0.8592262
-1.200228	-0.25650346
1.7534202	-0.53402793
0.8456176	-0.6070068
-0.7758295	-0.44697
-1.4980011	-0.5260258
0.1701119	-0.23394391
0.26214376	-0.71352905
0.55393744	-0.79660016
1.5843093	-0.30543926
0.27093795	-0.68008184
-0.4751684	-0.4777264
-1.4914303	-0.8597025
0.13447788	-0.050863136
0.020565255	-0.86190987
-1.4654236	-0.46961197
0.102851026	-0.39689523
1.4536791	-0.81017214
0.81105536	-0.27016595
1.212715	-0.744325
1.4763155	-0.629469
-0.02691476	0.6475184
-0.7486157	-0.67037886
-0.34662014	-0.3879294
-1.1238699	-0.6847983
-0.9885625	-0.5196274
1.1948344	0.5347856
-0.9097253	-0.57017183
-0.97137785	0.13517624
-0.4193159	-0.873036
-1.4794573	-0.74098927
-0.08820036	0.03341019
-1.7510042	0.034660995
-0.8450914	0.14701408
1.0449399	-0.58759624
1.5750147	0.33878875
0.011026302	1.1012566
0.24990009	0.41360143
-1.5912352	-0.29516053
0.1314625	0.05191447
-0.041890923	1.0815419
-0.05927955	0.10840814
0.30405596	-0.36642978
-1.635467	-0.054272164
-0.019510081	-0.11102829
-0.39512634	0.09169201
-1.7899115	-0.23834364
0.49662364	-0.37463644
0.43607676	0.9860828
-1.5734066	-0.60695386
-1.3775816	-0.58521795
1.1622479	0.019342141
-0.37733543	-0.34618106
1.6350318	-0.16792889
1.6623836	-0.5660114
-0.7034752	0.26627064
0.8497935	0.0020783842
1.7552598	-0.2606396
0.26921967	1.3101019
0.06808866	0.9329788
0.21724439	0.51630926
-0.2904745	-0.3058167
-1.2572067	0.8834835
-0.45735636	0.7124881
0.56181294	-0.01770483
-1.2535319	-0.51316196
-1.0143028	-0.44367212
0.20312087	-0.22796679
0.7567495	1.0108147
1.5744344	-0.23774967
-0.3935453	0.09117644
-1.1406169	-0.71691024
-1.4130799	-0.5385202
1.800339	-0.87220603
-1.1629156	-0.18286274
1.6571579	0.23361453
0.07117139	-0.0728485
-1.3387403	0.623866
-0.5738734	0.018000927
0.27125046	-0.6383774
0.49771416	-0.2348592
-0.085701704	-0.0037913977
-1.4424918	-0.63704944
0.43724734	-0.64296603
-0.517364	1.8799573
0.05342616	-0.06536712
0.03964642	-0.6001849
-1.5415193	1.0568453
-0.21771738	-0.5109454
0.33174753	-0.21345451
0.5093647	0.36179152
-0.002466809	-0.27986455
-1.6587447	-0.23717646
0.016613329	-0.5952238
-0.66467786	-0.73366374
-0.32756567	-0.59315926
-0.84621394	-0.25949448
0.71594656	-0.39311126
0.9389947	-0.85769796
0.888817	-0.6373464
0.40711075	-0.47762865
-0.31467384	-0.64240855
-1.6279689	-0.7743559
-0.50025153	-0.21258737
1.5478721	-0.5013486
0.360291	-0.3600963
-1.1475773	-0.5036613
-1.4288902	-0.27479893
-0.57921153	-0.61238456
-0.8531002	-0.37940598
-0.59691674	-0.13447829
-1.7279338	-0.7732916
-0.017708339	-0.526848
0.99205726	0.61367893
-0.08139073	0.4331659
-1.7696888	-0.6801079
0.1713628	0.67643726
-1.5711827	-0.38546705
0.58953947	-0.3429039
1.499427	0.7273562
0.71883786	-0.5051435
1.3822553	-0.117498904
0.11870841	-0.53435695
-0.08731183	-0.7919389
1.950275	-0.60775447
-0.138233	-0.18744065
0.75581056	0.25905734
1.4933386	-0.60181797
0.33883533	0.5346631
0.6286403	0.5145531
-0.30441016	0.13437515
-1.717819	-0.20446359
0.3087001	0.31231797
-0.8708211	-0.36582226
-0.800803	-0.5593105
-1.4757713	0.13614309
0.31985515	-0.2369625
0.7666167	0.16230272
1.4205797	0.84839267
1.5955632	0.22501247
0.16469952	-0.32556415
-0.4893027	-0.6751922
-1.02817	-0.60278994
1.9055951	-0.47289157
1.6032941	-0.8496286
0.0404921	-0.28572574
-1.6893353	-0.5411253
0.6813569	-0.81909996
0.18552189	-0.60215294
-1.4278327	-0.7762066
-0.44376466	0.16734034
0.40128258	0.79451376
-1.0542704	-0.5337397
-0.6547671	0.5461908
-0.0019701999	-0.40911552
-0.9233405	-0.2809158
1.2034472	0.096671216
1.8895829	0.43251115
0.39515856	1.0493717
-0.14816001	-0.7240926
-1.6587536	-0.1451008
0.48610693	0.051733498
-0.32490054	-0.33993974
0.3552075	0.86071044
-1.3265678	-0.70816064
-0.6711217	0.09051155
0.52816135	0.66689235
-0.052352235	-0.46946645
-0.23352733	-0.83854306
-1.5062733	0.27492812
-0.26238844	-0.58313316
-1.7105566	-0.4429527
-1.32407	-0.05464696
1.2756126	-0.36884552
1.2030138	-0.4695369
0.2921244	-0.2883529
0.7570338	-0.7756592
1.0510567	-0.45785525
1.1200484	-0.7464226
1.3328274	0.8685322
0.16575846	0.0077476976
-1.603789	0.5224084
-0.626237	0.20350246
-1.6364193	-0.79722863
1.6133254	-0.7043873
-0.6267527	0.6963915
-0.59237945	0.8076733
0.84067255	2.848142
-0.50351983	0.49672452
1.1234596	3.076102
0.23001179	1.6160358
0.81756157	-0.64419
1.5425006	0.97066635
1.7902875	1.9736296
-0.014770869	2.20556
1.3708758	-0.1934262
-0.53605855	2.017325
0.45033514	0.15946959
1.6786819	3.0122855
0.50058067	0.6887853
-0.11124323	2.3199852
-0.4132494	1.701408
-0.1601886	1.1781467
-0.14875202	3.2857568
0.17587315	4.852093
-0.5240245	0.8788311
0.552721	1.0315694
1.2100154	-0.6193092
0.9384819	1.7771734
-0.09673045	0.83496135
0.52507097	5.7086034
0.118181616	0.46115988
-1.7203252	1.5331848
0.094649956	4.0429235
-0.70160425	1.417884
1.0864053	-0.01571536
0.013857552	1.0129707
1.8240242	1.2688253
0.188817	2.6485703
0.5132541	1.8866563
1.639914	-0.7506514
0.34915403	2.5451508
0.04956961	2.7015471
-0.24138147	0.07534975
-1.332158	1.5501912
0.08067012	0.76635253
0.04041922	0.1971459
0.17385522	-0.037341353
-1.5871795	-0.8643976
0.037387352	-0.746559
0.17768863	2.158886
-0.16764349	-0.3464596
-1.2224971	0.034174144
-0.4018614	0.40920958
0.56219214	0.56794935
-0.5941591	-0.368864
-1.531185	-0.87447554
-1.3837986	0.09061804
1.3251811	-0.0385808
1.035966	1.1139183
1.5638762	-0.8676377
0.68000126	1.1691374
-1.3409102	-0.23477042
-0.36890334	0.47908917
-0.07296036	-0.5115661
0.5487083	-0.2892039
-0.1298281	0.34599248
0.026595194	0.78247654
0.5661243	0.400297
-0.22032498	1.8408827
-1.7941492	-0.28449288
0.18666907	0.8049937
-0.1620405	0.92462826
0.50104517	1.0417501
0.32599574	-0.34565836
-0.66501653	-0.6310271
-1.6113832	0.75198966
0.40209964	0.11896653
-1.6079197	-0.23384993
-0.41612315	-0.57452965
0.5621235	-0.7111306
-0.66765696	-0.52011496
0.737337	-0.8114911
-1.8178538	-0.35899904
0.5318462	-0.11920242
-0.56302965	-0.045219317
0.88815373	-0.31826225
1.8945609	0.16023497
0.22048432	1.7592853
-1.5418721	0.21795402
0.07813424	-0.76326764
-0.04870137	1.9639529
-0.21242835	-0.026600275
-1.3259526	1.1443226
-0.7532227	-0.21488701
-0.49644083	-0.14390728
-0.84842527	-0.5125107
1.7910143	-0.6812549
0.5383685	0.3107992
1.8206805	0.16684806
0.42155483	-0.062696256
-0.03164682	-0.16286127
-1.824279	-0.24242042
-0.04453072	-0.51016617
-0.20157193	-0.87699395
0.6015974	-0.6107377
0.99515307	0.2748469
1.4654207	-0.18505746
0.14613311	-0.42108813
0.91738087	-0.35719573
1.7590201	0.5975279
-0.81817687	-0.29193577
-0.8727605	-0.39929262
0.09318759	-0.5574662
1.8950791	-0.8348802
-0.15031058	-0.46407586
-1.6551014	-0.10198287
-0.0034191152	0.3492825
-1.4407598	0.14125484
-0.09063364	0.31362745
0.18745145	-0.6370124
-1.4711471	0.21688898
1.2207663	-0.6684339
1.1505448	-0.05747473
1.2581677	-0.65176475
0.45684767	-0.3570583
0.17858984	0.36910808
-1.6653178	0.047712494
-1.8507329	2.6380563
-0.20113578	5.013195
-0.16001858	2.5445518
0.13321313	1.8437148
-1.3359047	0.5709846
-0.17292751	3.1732893
0.28464636	8.222653
0.39031285	8.361381
0.22435825	2.7820404
-1.1827343	0.8671575
