# Supplementary material for: Cross-species behavior analysis with attention-based domain-adversarial deep neural networks
Source: Nat Commun. 2021 Sep 17;12:5519. doi: 10.1038/s41467-021-25636-x (PMC8448872; doi:10.1038/s41467-021-25636-x)
Supplement: Supplementary file 3 — Supplementary Software 1 [file 41467_2021_25636_MOESM3_ESM.zip › SupplementarySoftware/normalized_dataset/normalize_each/dataset/normal-pre_sm2/hc80_2017020604_4.csv]

angle	speed
1.6173877	-0.30345795
0.1281978	2.4742205
-0.42710274	0.3851937
0.33634245	0.7303956
0.54830813	0.02191059
1.2031304	0.4142858
-0.1950827	0.45309675
0.4729515	-0.6325706
0.7375332	0.093992986
1.2157317	0.9911223
-0.37948588	-0.8007006
1.4563456	-0.21949854
0.47676325	0.25120556
-0.1860356	1.844297
0.9204625	-0.9656762
0.49489257	2.5599082
-0.05548058	1.7163931
0.7152147	-0.58338964
-0.709426	2.7428377
0.5364175	2.768891
-0.06639037	1.5455099
0.23657268	-0.30416617
-0.100476354	0.67182016
0.18946517	1.5671602
1.8784201	3.0710754
0.0251339	1.2787243
0.26353425	0.8772111
-0.3369124	1.3573272
-1.1244442	1.9444741
0.42376274	0.26807833
-0.88820785	0.8195463
-0.47221556	0.81888115
-1.6920081	-0.78085804
0.7430426	1.1197282
0.45648342	-0.29132947
-0.6324624	0.43979272
0.5262562	-0.9267678
-1.2202367	0.5943472
0.166368	0.6345844
0.051152598	-0.3411443
-1.4513509	0.49629515
-1.4499549	-0.22239822
-1.5773739	-0.79088116
-0.8406338	0.82081306
0.27095404	-0.59183884
-1.6935556	-0.6556804
0.3328004	0.003248225
1.7751982	-0.89021915
-1.6135209	2.217143
-0.64494914	0.49311724
-0.84215415	2.28513
0.2861964	0.42730471
0.39610317	0.71416956
-0.95799243	-0.6494466
-0.2304483	-0.22614801
-0.27487195	0.27992293
0.03973659	0.16619585
0.4069731	-0.8957357
-0.56987244	-1.0276245
-1.559115	-0.32815453
0.51683223	0.019806476
-0.18296406	-0.79444814
-1.1781231	-0.48740602
-0.444004	-0.1684179
-1.3988787	-1.062247
1.8371499	1.8866116
-0.6145197	0.38740417
-0.80315024	3.4031973
0.20009392	1.773221
-0.017899716	-0.34910494
-0.16196778	0.06732707
-0.7192348	0.4561743
-0.9620851	-0.9764544
0.95455956	0.67544144
0.29824156	-0.842961
0.31562516	-0.42580572
-1.7390618	1.2967278
-0.6027192	-0.5881134
1.520489	-0.87023145
-1.7106916	-0.45678923
-0.7958454	-0.21464889
0.4077324	-0.44622967
-0.44814244	1.2581356
1.4015737	-0.31792197
-0.8478306	-0.48058754
1.8748728	-0.64535344
0.34678158	2.8812778
0.31648326	1.7409635
-0.265762	-0.35551938
-1.4653207	3.234747
-0.023603216	2.883475
0.7021922	-0.13561825
-0.2581748	-0.95292443
-0.79800993	-1.1171718
-1.1027898	-1.180283
0.26145202	1.2618966
1.0246634	-0.13298364
1.2421293	-1.0116477
0.6364817	-0.5363855
-0.18310818	-0.6761469
0.21490666	-0.02227162
1.8751562	-0.20156236
0.115228996	-0.26215616
0.13746288	-0.63597417
-1.3859291	-0.5203582
-0.77111393	-0.4868596
1.0213861	-0.59745383
1.7447335	-0.8444932
-0.22064632	-1.0150702
1.2333918	-0.9014532
-0.8850972	-0.9773945
0.50503397	-0.8811962
-1.4709897	-0.95044816
0.047718145	-0.7712994
0.0799016	-0.72637737
-0.21684004	-0.92999655
-1.0113808	-0.17334805
1.1199044	-1.0271412
-1.5767206	-1.1116987
-0.021411961	-1.0455043
0.346757	-0.331074
-1.4612298	-0.4199639
-1.3552108	-0.8795671
1.1399482	-1.0383413
-1.7663444	-1.0793418
-0.22806656	-0.86525804
0.8938405	-0.96705025
-0.8949367	-0.9276138
-1.1933771	-0.8126211
0.71915054	-0.7077602
0.46640188	3.390375
-0.0590569	3.111001
-1.564948	-0.6653814
-0.10061248	0.40451658
0.31741855	0.76332515
0.3840232	-0.419565
-0.20196383	0.045828078
-1.0026467	-1.0828212
-1.5309867	0.17261653
-0.42787644	2.61688
-1.003935	0.50596535
-1.467517	0.22603838
-0.33416358	-0.7923876
-0.3631325	-0.5808711
-0.9176886	-0.59962934
-0.53872555	0.24475719
1.5631676	-0.7840552
1.6581132	-0.61124223
-0.9567601	0.091506414
-1.4434981	-0.5172503
0.06666715	-1.1546489
-0.27746192	-0.5842553
0.4998772	-0.81640047
-0.086633764	-0.17526649
-1.7542574	-0.3274918
0.45762	-0.52722615
1.4168568	-0.8535232
-1.2675359	-0.8805773
-1.7819747	-0.8960722
-0.8786739	-0.8355145
1.497404	0.4489345
-0.8037412	-0.80576843
-0.6441123	-0.90661085
1.5759007	-0.99891025
-1.2460418	-0.19365361
-0.74300784	-0.058110937
-0.9608968	0.3983707
0.16671404	-0.17595091
-1.6260672	-0.42043248
1.1246574	-0.54245234
0.03892169	-0.7770521
-1.352258	-0.33216697
0.5200782	0.26473457
-0.17991102	0.1600701
1.4133592	-0.6091803
1.249648	-0.2646096
-0.15400854	0.7145576
0.715535	-0.7702285
-0.5683775	-0.017652709
-0.944759	-0.611777
-0.7375523	0.3796941
0.8539091	0.60878533
-1.3612581	-0.89042795
0.07176374	0.5295421
-0.46678892	-0.21708743
-0.4668915	1.2076486
1.2979157	-0.22697239
-0.0582178	-0.4621195
1.8709304	0.5096385
-0.30161557	1.2549015
-0.31766772	-1.1579709
-1.04863	2.001951
-1.1591574	-0.35965502
-0.7268668	-0.10972053
1.83893	-0.8571181
-1.0192151	0.90998214
-0.27978265	0.25393713
0.7759194	0.020459153
1.7284042	-0.32277542
0.24654047	-0.93980384
0.41496584	0.25020087
-0.1577777	-0.8631432
-0.067608036	-0.20204118
0.025002215	0.08892929
1.7973891	-0.28334737
0.71198875	1.5935647
-1.6921031	-0.81923604
1.642021	-0.8005405
1.7168139	-1.0684758
-1.1030825	-0.96547765
1.2479055	-0.27735573
1.4308392	0.7765499
-1.4648364	-1.0796354
-0.99561477	-0.82341987
-1.4699576	-0.6709129
0.26800555	-0.10316038
-0.37929806	-0.32254663
0.7440106	-0.99931526
1.4258409	-0.49979937
0.39246938	-1.031742
0.61714387	0.44602156
0.1198463	1.7755829
0.7728319	-0.391044
1.669003	-0.3585809
0.16156441	0.09504981
-1.4852241	0.31389162
-0.47895914	-0.7059653
-1.6058513	-1.1415288
-1.6080024	-0.5672237
0.36727878	-0.999061
0.99674827	-0.92859066
0.75144625	-0.38936833
-1.1941565	-1.11071
0.68187964	-0.76960385
1.7621101	-1.079902
-0.98272073	-0.88351697
0.86972153	-0.14615986
-0.5780607	-0.6481758
-0.74315506	0.5125797
0.3302499	-0.6306246
1.3685435	0.03564515
0.1015847	-0.7019024
-0.46238366	-0.5486989
-1.6228405	-0.87452775
-0.7600596	-0.993296
-0.4201542	-0.5535788
-1.1522154	-0.8224639
0.10220734	-0.54131085
-1.5421737	-0.8335218
-0.25821364	1.2873235
-1.7600892	-0.9716859
-0.063040495	1.2728533
0.42228472	0.9350628
-0.24734463	-0.39188018
1.795509	-1.0057209
-0.8186404	0.41920224
-1.1433111	-0.7146724
-0.06544584	1.9813125
-0.7328169	0.5719206
-0.25840753	0.28268716
-1.6602392	0.08220273
0.5119751	1.6007469
0.7036603	0.8770078
1.0763848	-0.9242261
0.7752737	-0.6985391
-0.29334596	-0.40503165
0.74499613	2.7161448
-1.4621394	0.30766985
-0.56489074	-0.11563375
0.92123073	-0.1089349
1.0300249	-0.15064439
0.44653332	-0.38630077
1.1208423	0.20254947
-0.61001754	-0.37297276
-0.5962802	-0.21635506
0.9144254	-1.1210665
-1.4281251	-0.0049342075
-1.2075807	-0.46613452
0.72663367	-0.9965922
-0.07125182	-0.6542444
-1.4789218	-0.102522075
0.22416338	-0.008653353
1.6871489	-0.7484333
0.7331158	-0.53199375
-0.18495116	0.15466276
1.0983862	0.053233963
0.5940882	0.12568614
1.6308179	-0.42583132
0.34129548	0.17048079
-0.38461176	-0.6481177
1.8447855	-0.6575452
0.01143807	-0.27698785
0.02503914	-0.1776237
0.9629956	0.24241841
-1.6032096	0.40506068
1.2921745	-1.0230811
0.16151844	-0.7955465
0.39839357	-0.69389224
-0.04806381	-0.8239685
-1.3116728	1.345456
-1.3781646	-0.1370825
-1.3176869	-0.97284096
1.6542872	-0.23119779
-1.7864035	-0.8249496
1.7232982	-0.09674899
-0.5779375	-0.42237332
-0.77685714	-0.6417164
-1.2291325	-0.93188083
1.4203914	-0.020885907
-0.0979079	-0.5913088
0.9924716	-0.7665314
-0.10370313	-0.90579677
1.6571146	-0.29841346
1.27661	0.081207454
0.10897147	3.6306267
0.17875463	3.3358583
1.9073204	2.2591338
-0.7795847	-1.1495804
-0.9091742	-0.49350297
-1.192608	-0.33720434
-0.009168928	0.28111055
-0.75214106	-0.9223461
0.2234856	-0.73466384
-0.0060202056	-0.7880171
1.5222691	-0.77006155
0.8677094	-0.9632197
-0.92974114	-0.0752513
0.383876	-0.48447543
0.0629446	-0.7227219
-1.003376	1.0385721
1.8794893	0.27211067
-0.40934217	0.16532575
0.5931283	-0.059930332
-0.24814074	-0.28516728
1.7859793	0.23994738
0.22670813	3.083475
0.46484253	-0.19543198
1.4387882	-1.1001096
-1.6248823	-0.67291224
0.3739884	-1.0142053
-1.1366018	-0.53236425
-0.5684093	1.0114793
0.37771487	0.38046777
-0.013541364	0.22230394
1.2457733	-1.1029577
0.88543326	3.9085662
1.4198837	-0.09991542
0.23453097	-0.23460288
0.8973817	1.5266787
0.6406728	-0.9618513
1.1560396	1.1991216
-1.4707443	0.99344397
-0.7450906	-0.482798
0.61719584	0.010143729
-1.5377398	-0.18756993
0.39749166	0.70541334
-1.0724847	-0.5368287
-0.39662996	0.9504823
-1.0385505	-0.62324864
0.02757672	-0.7635815
0.038734343	0.37343964
1.2782063	-0.63520557
-0.5057256	-0.0087324055
1.3700929	0.93419456
0.2279235	-0.71385187
0.83784056	-0.88035256
1.1486576	0.20114926
0.1088021	3.3378341
-1.1875448	-0.3819156
1.9142828	1.2861208
1.5620475	1.9849952
0.29953238	1.9983151
0.38547987	-0.19052376
0.014380218	-0.48700756
1.0026857	-0.02021141
1.0767043	-0.20294814
0.4767587	0.65783685
1.5748029	-0.19107224
1.426896	-0.1859366
0.39155796	1.2398183
1.1162517	-0.33085233
1.120077	1.1615086
-1.0485234	0.38550547
-0.23639005	2.0484757
-1.5885304	0.51835054
0.10417594	1.6821275
1.13901	-0.2531202
-0.09532338	-0.6525226
-1.5170106	-0.24585623
-0.5002813	-0.20990284
-0.3426451	0.6926239
-1.4685166	-0.7978961
0.5588882	-0.7599826
1.3181314	0.6822567
-0.102616586	-0.49087232
-1.5027508	1.3952786
-1.4704208	0.35016713
-0.3240144	-0.008132257
1.4509743	-1.081522
1.1764133	2.9218178
-0.7964181	0.44453615
1.3880545	0.35833505
0.3361628	-0.94021267
1.452669	2.8249676
0.01685941	0.2811235
0.89654505	0.086417496
1.225392	1.268482
-1.048591	-0.7347865
1.7252325	2.579559
0.2786853	0.821408
0.50723773	-0.5998902
1.6376319	4.362524
0.21338053	3.2954502
-1.1508545	-0.29754815
-1.581128	-0.92068595
-1.3133043	-0.55353916
1.0627376	-0.92279613
-1.6271191	-0.006969983
-0.435482	1.2121396
-1.4988174	2.2278562
0.4832794	-0.96446925
-0.7822409	-1.0415916
1.0381252	0.40467834
-0.96261513	-0.26553747
-0.7175755	-0.5885457
0.072909266	-0.46273172
-0.5591463	-0.40732655
1.7966217	-0.2609991
1.9089109	0.033909515
-0.9278038	-0.22827388
0.03478566	0.6475231
-0.4862171	0.006099879
-1.2289227	-0.15001099
0.8269701	-0.37976485
-0.55650556	1.6114482
-0.96056515	0.40407112
0.9711312	0.9462302
1.6976007	-0.16384792
-0.5218762	-0.0449517
0.49579406	-0.21920553
0.0654414	-0.62681556
-0.057951625	0.5506117
-0.29558966	-0.275572
0.29190958	0.12599961
-1.6656615	1.4625452
0.47548482	0.6413899
-1.5451893	-0.5762429
-0.23626615	-0.04652897
0.3270951	-0.16718669
-1.7257895	-0.5609771
-0.68637663	-0.7108974
-0.67782134	-0.8244476
0.59432596	-0.92833865
1.7446514	-0.80735576
0.071023494	-0.7986175
1.6933489	-0.9129635
0.81672156	-0.39891753
-0.9611446	-0.16851099
1.2032403	-0.87213683
-0.58380216	-0.5568929
-0.5647106	-0.45607743
-0.61877674	0.112658225
0.63609344	-0.75860626
1.6248795	-0.78752476
1.2404883	-1.0059346
0.19366196	0.9223403
1.0203214	-0.1659894
-1.5341219	-0.32633325
-1.5740097	-0.0952837
1.8213365	-1.0586762
0.89548796	-0.8081214
-1.0924985	0.09264255
-0.1597833	-0.5860226
1.0239905	-0.5847857
1.0161783	-0.70983446
1.1308044	-0.39179382
-0.38284189	-0.13457653
-0.7052301	-1.1086931
1.4653062	-0.15167867
-1.2392764	-0.8517523
-0.5525853	-0.30158448
-0.85223514	-0.7100984
1.14749	-0.34021062
0.64444464	0.100790225
1.7412133	1.5871637
-0.44536346	1.9469445
-1.3549861	-0.8134966
-0.4520045	-0.39836913
0.76963115	-0.58570325
1.256707	-0.95778394
-1.366681	1.7125186
0.30168256	2.1601305
0.41091427	-0.088585116
-1.1512231	-0.3637486
-0.59579486	-0.6110478
-0.29557222	-0.19771908
0.6462801	1.9578834
0.18097235	-0.100353934
0.0786726	-0.6633115
-1.3396716	0.24495319
-0.39995918	1.0525228
0.37618685	0.342349
-1.1875703	-0.8990545
-0.8517636	-0.8154087
1.1080313	-0.717805
-0.19634199	0.27655944
-0.36893147	0.09029279
-1.3719246	-0.87930715
0.047056712	0.078961045
0.1655459	-0.70760787
0.17754985	-0.7341691
1.726991	-0.09974059
-1.1007266	0.13546021
-1.4892323	-0.5316848
-0.0055047604	-0.94576055
-0.043979786	-0.07255044
-1.6733998	0.02080581
-0.17104597	-0.6146666
-0.7779056	-0.38768438
1.8742026	1.2366575
-1.793203	-0.5791693
0.1521341	-0.26259375
-0.64624053	1.0367017
0.38285285	-0.21222287
1.7546966	-0.451721
-0.99847597	-0.8237437
-0.658847	-0.2832837
-0.375172	-0.7352906
-1.3658442	-0.45399037
-0.017725063	-0.588033
1.8581294	0.11204736
-0.6769285	-0.4580386
-0.37768355	0.34265408
0.2053521	0.33477217
-1.6484159	0.09282953
0.10586392	0.16072932
0.69093925	-0.12784514
1.9232899	0.05195775
