# Supplementary material for: Cross-species behavior analysis with attention-based domain-adversarial deep neural networks
Source: Nat Commun. 2021 Sep 17;12:5519. doi: 10.1038/s41467-021-25636-x (PMC8448872; doi:10.1038/s41467-021-25636-x)
Supplement: Supplementary file 3 — Supplementary Software 1 [file 41467_2021_25636_MOESM3_ESM.zip › SupplementarySoftware/normalized_dataset/normalize_each/dataset/normal-pre_sm2/hc80_2017031702_1.csv]

angle	speed
-0.41910222	0.9924361
-0.2853603	0.0842995
-1.651495	0.28613314
1.3851538	0.39514387
0.36880073	2.4005926
0.15246984	1.4207305
-1.1009715	-0.047623664
1.6927483	-0.6797302
0.8796806	-0.13527252
1.4062457	-0.62439513
-0.27848098	-0.6058212
0.41369346	5.288364
-0.4601957	0.52056503
0.12067608	1.7594521
0.71715003	0.07646418
1.5711323	0.88732207
0.40150222	0.6944364
0.06861475	2.7162695
0.7898219	-0.100091815
1.2737149	0.58193666
-0.70539546	1.7726518
0.43292978	0.13613085
0.20624503	1.4603539
-1.605022	-0.2528859
0.09016988	-0.75173277
1.5572486	0.94843215
-1.4484799	4.2958035
0.2996851	1.5159957
-0.110506155	-0.9776817
-0.38794369	0.8521399
0.105541795	1.1015936
-0.0079491	0.051564105
0.22642228	-0.36792743
-0.5398253	0.24555469
-1.1187747	0.17489283
-0.7807273	-0.053771496
0.20722644	0.17407978
1.4050888	-0.52096456
-1.3914973	-0.15624811
1.7732251	0.8253041
0.26609576	0.67558074
-0.9124522	-0.030502679
1.8899031	-0.5107641
-0.30284098	-0.4086124
-1.6447809	-0.04562372
-1.5280061	0.46939114
0.17542125	-0.27102402
-0.15230864	-0.15055867
0.30853274	-0.6269357
-1.4815235	-0.58607167
-0.560936	-0.46695346
-1.0637449	-0.23409525
-0.7228717	-0.81497216
0.11241322	-0.9714244
1.1439989	-0.5418125
1.7974287	-0.62761414
0.23459582	-0.90338403
-1.0624434	-0.685357
-0.28864196	-0.34491035
0.65119857	-0.33281168
0.59410256	0.03449169
1.6521119	0.55744344
-0.1972962	-0.4990923
-0.98637486	0.4639537
-0.116436504	-0.31603828
-1.1054403	-0.4394071
-0.24063854	0.27462876
0.47240186	-0.3641355
-0.36205247	-0.4801005
0.65766263	-0.78620124
0.09027724	-0.70436174
1.860005	-0.74648535
-0.98110217	-0.88582844
-0.50839984	-0.7060115
1.4123384	-0.8643763
0.6942629	0.12806384
-0.07882304	-0.23367777
0.50573784	-0.58246464
-1.6216775	-0.051851742
-0.8449489	-0.7037604
-0.9326025	-0.7186747
1.7024053	-0.7183211
-1.0872905	0.14456356
-0.028207306	-0.6825436
-1.3147378	-0.6655017
-0.9456936	-0.8515363
1.1904693	-0.26654652
0.0017309173	0.32557088
-1.5941789	0.06646518
-1.3671427	-0.6986414
-0.2786796	-0.45546648
-1.4386387	-0.50828224
-1.2166255	-0.932298
-0.36642385	-0.77902365
-0.26846313	-0.7747261
-1.4084239	-0.9493646
1.2997968	-0.9757
-0.0056971903	-0.9078774
1.0902078	-0.67127454
-0.8795021	-0.69573236
0.8058122	-0.893027
-0.6408636	0.74872696
-0.24812025	-0.29647908
-0.12379985	-0.744873
-0.99018836	-0.38911334
0.47987914	0.13510856
1.130566	0.14811878
-0.616334	0.18921763
0.48843476	-0.45329297
1.3927863	-0.8167152
1.2387146	-0.3810311
-0.35183448	-0.7785529
1.6588776	-0.5607283
-1.0588773	-0.59008795
-0.7364539	2.0825849
1.8901843	2.5738914
-0.8498437	0.014776819
-1.045974	-0.10017887
-0.8760186	-0.6248508
1.1617048	-0.8797455
-0.6816286	-0.5126038
1.0704108	0.21372756
-1.5543118	-0.19602466
-0.12864517	1.6419128
-1.1353985	0.19149956
-0.41849443	0.30518073
-0.64289755	-0.41677684
1.1781745	-0.3803927
-0.32160193	-0.55739725
-1.5533487	0.2844385
0.3627666	-0.43384472
0.39724696	-0.17578258
1.6434747	-0.09363145
0.10521856	0.28166997
-1.1812145	-0.11910551
-0.27462375	1.479525
0.16578126	1.0687548
0.27239233	0.681782
0.9198392	-0.9405756
-0.75557077	-0.86279273
-0.4350947	0.41863114
1.687955	-0.42172804
-0.11779338	-0.055045873
1.7180207	0.38136944
-0.32488465	-0.4751335
0.5307109	-0.064110644
0.08801368	-0.21960722
-1.6737694	-0.5168473
-0.07906449	0.845995
0.27794093	0.21264826
-1.2531676	-0.1807423
1.1898564	2.0886955
-0.81152254	-0.32928035
1.2337239	0.980441
-0.7088677	-0.08761731
-1.2269521	0.2638675
-1.3396908	0.14439301
0.17639872	-0.55696344
1.7575878	-0.6402909
-1.0760845	-0.39678943
0.48606652	1.0497292
1.1914595	1.0499206
0.48380426	3.96339
-0.0313649	0.8556797
0.7985874	0.85215276
0.31369248	1.1547544
0.41169074	1.8045019
0.22122398	-0.40132332
1.5248789	-0.8265377
0.8062327	0.39239165
-1.198444	-0.41263145
-1.4176416	-0.92830443
0.08205157	-0.9884776
0.7873405	-0.69880784
0.20603319	-0.6357158
-1.5145137	-0.5619513
0.28758308	0.29780445
0.4586714	-0.19479463
-1.5217694	-0.5154898
-0.8058281	-0.7160455
0.783929	-0.38431963
0.28880307	-0.735384
1.7587903	-0.64985716
-0.64761186	-0.8578774
-0.2868068	-0.9263705
-1.3687181	-0.74860823
0.63776374	-0.8198928
1.3768607	-0.7541813
1.4574729	-0.6794704
1.6852052	-0.73940223
-1.6399404	-0.39037168
-1.6570181	-0.5495281
0.1189323	-0.62118495
1.845145	-0.84877163
-1.2621661	-0.8114768
-0.06631654	-0.98227465
-1.0244154	-0.8387486
0.88701886	-0.9516065
-1.1816097	-0.8284471
-1.4601923	-0.7121999
0.87973636	-0.8586399
1.7293428	-0.9620491
0.007720732	-0.6646987
-1.0015715	-0.7953561
0.33275813	-0.78709143
1.72573	-0.74592525
0.2995638	-0.839444
1.6983799	-0.7820878
-0.66621083	-0.7656152
-1.6817263	-0.60875475
-0.26815617	-0.72011364
0.2406177	-0.8590543
-1.5717647	-0.21890804
0.58321565	-0.90858203
0.61526537	-0.94156206
1.4789363	-0.6347017
-0.26196095	-0.931946
-1.0165427	-0.98861367
-1.3224747	-0.8098096
1.7376751	-0.71319824
-0.45472395	-0.6350263
0.46338558	-0.4216083
0.3499232	-0.043207522
1.6851006	-0.34157035
-0.53361475	-0.46346134
0.27538773	0.15104495
-1.4840297	-0.49559245
-0.2971397	0.051224105
0.16277272	1.0177547
0.019589184	1.6908635
-0.38165426	-0.6742033
-1.0395826	-0.07926652
-1.6042547	-0.9176176
0.1441956	-0.26107052
-0.18705846	1.5561363
-0.2974021	-0.86815804
1.656729	-0.7677197
-0.7793786	-0.7478484
0.033405844	-0.7358948
-1.5599016	-0.11309145
0.40327796	-0.836317
1.4361378	-0.048681077
-1.2989733	0.91473746
0.57544726	-0.8886197
-0.27436695	-0.85383093
-1.2002066	0.053091496
-0.15102641	1.517734
1.8353186	1.0023072
0.17548925	-0.7079291
-0.9594797	-0.6254907
1.3087305	1.3232774
-0.22775477	0.15912805
-0.5134574	0.9686834
-0.15804516	2.004564
0.3706345	1.3116288
1.1963937	-0.64454514
0.46111938	0.643751
-1.0439041	2.7374723
-0.3507349	0.79779965
0.6126536	0.16336887
-0.2548347	-0.76459104
-1.2988331	1.6257095
-0.021302594	2.840263
0.32361314	4.1103177
0.42750964	6.735987
0.062156297	1.0273473
-1.6450404	1.8284179
-0.80419695	1.9422909
-0.3485642	2.5667074
0.10620566	-0.32122564
-1.4034958	-0.60247666
1.8590769	1.726774
0.18089014	-0.058059596
0.7057885	1.9776335
1.5983778	2.0723693
-0.008298855	1.0431031
-1.4054363	2.9484694
0.4948748	2.5247693
1.8392779	2.4316738
0.17585477	0.1288196
0.17467688	-1.0261264
0.3216034	-0.0032464925
-0.050690237	3.778534
0.098854125	3.1700213
-0.81855816	0.691853
-0.9023846	-0.8740755
1.3553606	0.16056217
0.050352138	0.8630136
0.25964546	0.37956777
-1.6892537	0.4717277
0.37881446	0.60267913
0.049573377	-0.617535
-1.4731358	0.83095956
-1.1865534	-0.94524026
0.6884539	-0.5238091
-1.5292424	-0.85326517
-0.895093	-0.9855849
1.4318968	-0.089677274
0.1496684	-0.96855366
0.5941018	-0.7775868
0.77673334	-0.9123077
1.3213431	-0.44121605
-1.335505	0.0001187462
-0.9123603	-0.6738377
0.24718025	-0.9012278
0.9518498	-0.8684802
0.88150465	-0.83230186
1.5006539	-0.21091363
0.2976534	-0.81293356
-1.5966078	0.34955505
-0.507104	-0.35550645
1.7436421	-0.9219024
0.1681043	-0.7875517
-0.09270728	-0.8701729
1.3129598	0.3053444
1.8661584	-0.7213709
0.37709564	-0.51306957
-0.45094272	-0.6464662
0.53635275	-0.8122922
-1.5155293	0.037905432
-1.3995032	0.019857798
0.19748454	1.4017954
-0.021224618	0.9194448
-0.28075334	-0.57127273
1.8408046	-0.1284738
-0.044336844	1.2929826
1.7976075	-0.90527374
-0.29312506	0.06546049
0.4400755	1.7102222
1.2473713	0.22478583
0.3007748	2.624165
0.15713926	-0.7528225
-1.2340375	-0.54777414
-1.3603934	-0.40629563
1.1226705	-0.6113903
-1.6284767	-0.78868693
0.021321079	0.07638292
-0.7690917	-0.5997262
-0.4284962	-0.40691182
-0.08983754	-0.051003996
-1.7080066	-0.9273614
-0.3827644	-0.5956456
-1.5172367	-0.7516365
1.0567616	0.25409198
-0.66994613	3.4118626
0.06614867	1.8395815
1.5511376	-0.23329736
0.5549565	0.72983503
0.09175257	0.6208579
1.0600502	0.22940736
0.009466993	0.04337248
-0.64954525	1.2457006
-0.23460323	0.040245805
-1.341203	-0.26173142
0.7381895	0.42293617
-0.059059583	-0.32635856
1.6128304	1.6226242
0.045344528	-0.093280435
-0.084798515	0.7114634
-0.11833572	1.2491881
-0.79651123	0.71094435
-0.5968223	0.5196667
-1.6780246	0.5889587
1.4832429	0.2348053
0.6760861	0.3637156
-1.5877854	-0.33699077
-0.16000856	0.59465647
1.7564775	-0.056295212
-1.520484	-0.33335707
-1.2547803	0.99819225
0.10088832	-0.077985495
-1.2657195	-0.5093487
-0.33146104	0.3694835
0.9967586	-0.6406468
-1.4356021	-0.8241107
-0.7255535	0.24929649
0.36927956	-0.4484642
-1.6714588	-0.91120666
1.6718187	-0.34011874
-1.4852998	0.98533607
-0.33687785	-0.98665154
0.7662243	0.3348149
-1.6793793	-0.105241396
-0.1318052	-0.42453942
1.3639932	-0.82819426
-0.644655	0.4339508
-0.97223943	-0.95871526
-0.5557809	2.899319
-1.3139055	-0.15685414
-0.3361397	0.6211508
-1.5152966	-0.93318295
0.30596998	0.90423
1.8653975	-0.13218892
0.58688015	-0.6368831
-0.10695348	-0.12726688
-1.3975275	-0.056429837
-1.648956	-0.29295287
0.37144053	-0.3590847
-0.37514222	0.019472444
-1.3800448	0.07248876
0.12930745	1.1734087
-0.26046678	-0.663438
-1.2186034	0.39710817
0.2646454	-0.34026608
-0.14932449	1.0153525
1.6522918	-0.74733806
0.3808686	-0.083573215
0.44412345	-0.591636
1.8575586	0.031531766
-1.5821426	-0.19010758
0.41515535	0.42108703
-1.5136391	-0.48984018
-0.22655945	0.23006575
1.2041178	0.0010036915
0.26009208	0.9839964
-0.8107339	-0.10079091
-0.11625707	-0.56729674
1.776179	-0.30788177
-1.3390836	-0.41139248
1.0750762	-0.6972039
1.1714723	-0.7663186
-1.3998245	-0.8587868
-0.2025379	-0.7119838
1.071646	2.2344759
-1.3943298	2.3428352
1.307955	-0.2361924
0.55821615	-0.7215079
0.5086611	-0.44713953
0.26457375	-0.948349
1.7480446	0.12737325
0.33454993	-0.46225855
0.0020637154	-0.7965538
0.7387301	-0.68933463
-0.7214908	0.1370847
-0.19912438	-0.82544214
0.7052591	-0.5045378
-1.6291032	0.24169816
-0.2925108	-0.21410161
0.79323924	-0.7970107
0.29928917	-0.69721246
-0.3834549	-0.5340537
-0.9796684	-0.5816699
-0.07582087	-0.5651661
-0.5836489	-0.40112144
0.98818064	-0.8551015
-1.0395622	-0.7436672
0.2997964	-0.38036695
-0.81292886	-0.89567417
0.59007066	-0.8814469
0.9214765	-0.8500259
1.142096	-0.9481905
1.5083941	-0.78666925
-0.064400084	-0.428097
-0.2799069	-0.38521695
0.5991257	-0.41599303
0.37173614	-0.6096093
1.6950378	-0.8732908
-0.59665734	2.1551814
1.5038136	-0.14571768
-1.4476359	-0.82615465
-1.4980402	0.33847058
0.8214829	-0.32667214
0.011689615	-0.40729976
-0.6015579	0.04466402
-0.7032725	-0.104163446
0.056977287	-0.9366871
-0.709682	-0.71634614
-0.47412372	-0.74443483
-0.30668625	-0.13505821
-1.0969448	-0.47815564
-0.11486384	-0.58874506
-0.32617003	-0.7897983
1.3094833	-0.6438044
-1.0273165	2.0283184
1.496244	-0.8289443
1.0577219	0.046714183
-0.2267732	0.22382829
0.19081666	0.3715686
-0.067349456	-0.50377876
-0.9925695	0.14027968
-0.47510254	-0.8955677
1.2840084	-0.8502727
-1.3273085	-0.7600565
0.15768689	-0.25320566
0.9418231	2.0933807
1.8402536	1.0494155
1.7799366	-0.14345457
-0.05381506	-0.62788224
-1.1221122	-0.9180077
0.6694082	-0.8706126
1.6587131	-0.83200556
1.6201237	0.31303415
1.1238204	-0.28414884
-0.019659648	-0.81721705
-0.4488184	0.06876592
-1.4081398	-0.5670344
0.99894285	-0.49425676
-1.2377487	-0.4668549
-0.33777785	-0.52092594
0.22210811	-0.3431451
0.050740305	0.06541034
-1.339458	-0.25533816
-1.5688449	-0.6673947
-0.015025581	-0.3603799
1.3543445	-0.8752716
-1.5486412	-0.7291536
0.91620773	-0.8013966
1.2898899	-0.5093098
0.5163835	0.7890605
-1.1554013	0.013505091
1.7521455	-0.3182622
1.1383206	-0.50635606
-0.08664124	0.4007667
0.21364488	0.21332024
-0.93589735	0.58641005
0.17288741	0.50758094
0.24272871	2.1274357
0.042172413	-0.41241714
-1.3149987	0.47882286
1.3721756	-0.25825766
0.34793168	0.0079258075
-1.6082512	-0.17554694
1.899375	0.77851206
-1.2441565	-0.73851234
-1.2861468	-0.40842047
0.9610197	0.72040313
0.8316072	0.074391134
-0.11298414	-0.587163
-1.1443866	-0.8620922
1.5823387	-0.010194861
-1.3204267	1.1286004
0.14126332	-0.4542369
-1.7104129	1.629817
-0.11802491	0.5252655
0.71537054	-0.2062723
0.29621837	0.09402553
0.14666024	-0.23928647
1.7554058	2.4866478
