# Supplementary material for: Cross-species behavior analysis with attention-based domain-adversarial deep neural networks
Source: Nat Commun. 2021 Sep 17;12:5519. doi: 10.1038/s41467-021-25636-x (PMC8448872; doi:10.1038/s41467-021-25636-x)
Supplement: Supplementary file 3 — Supplementary Software 1 [file 41467_2021_25636_MOESM3_ESM.zip › SupplementarySoftware/normalized_dataset/normalize_each/dataset/normal-pre_sm2/hc80_2017031702_2.csv]

angle	speed
-1.5418378	-0.47045407
-1.0127311	-0.53313
-1.0583078	-0.40707958
-0.7618315	-0.36888134
1.6553713	-0.546577
0.63686824	-0.19306597
-1.3385605	-0.46250337
-0.064439185	-0.40063232
-0.36418587	-0.4097874
1.6150708	-0.51086444
0.46726534	-0.4092184
0.4927442	-0.49146843
-0.27988407	0.740543
1.4614654	0.041511994
0.5081752	0.33704728
-0.28200686	-0.6018755
-1.1495966	-0.14285807
-1.4661881	-0.46214277
0.6743528	-0.2993956
1.5058197	-0.5521557
0.9960905	-0.46952176
-0.6791732	-0.33659133
1.0254765	-0.48100668
0.5160279	-0.4712119
0.7639329	-0.36941758
1.5598348	-0.41175896
-1.3305345	-0.5550184
-1.3480291	-0.5418567
0.24282251	-0.43629208
-1.538073	-0.5239011
-0.48280868	-0.56137246
-0.46086937	-0.4669338
-1.3166877	-0.38708216
1.6397094	-0.53538966
-1.4519012	-0.46239007
0.85441965	-0.4659812
1.565104	-0.45379794
-0.69636273	-0.44425675
0.4973657	-0.36516705
1.4507253	-0.5270458
0.13839735	0.12938866
0.31127566	0.114144295
-0.17257124	1.296254
-0.06700531	1.6423098
1.554079	-0.056234375
0.37788314	0.33906615
-0.032943808	0.5662624
0.041895345	0.17732911
0.2836097	0.77577317
-1.4000415	-0.12367117
-0.81346494	-0.40760764
0.39867187	-0.17603096
0.15952337	-0.0077006305
1.0163754	-0.49553883
1.0252404	1.3951079
0.08620965	1.4725854
0.35946113	0.5948779
0.26372206	2.1328237
-0.49995798	0.16268286
-1.5374836	0.52209705
-1.0285153	1.646709
0.123829745	0.19873324
0.29589397	0.6605989
1.3231622	0.4123537
0.49195898	2.3113718
-0.0592289	0.3995015
0.07576222	2.1310785
0.83430684	0.15468362
0.7850171	3.9275715
0.4896466	1.3448048
0.3257541	1.6775833
0.984567	-0.14819352
0.68752056	0.2536443
-0.6985748	2.9393241
-0.042118914	4.989564
0.9441725	1.1200078
0.38361186	0.61670125
0.23263445	1.4696727
1.3522539	0.2432024
0.10276205	0.9476609
1.1514647	0.28062662
0.6833611	0.43867242
0.3940212	-0.45309722
-0.08332725	-0.27093348
-1.5272083	-0.17003556
-0.25216576	0.103313
0.09988991	-0.37051505
-1.4331158	-0.44788098
-0.2154415	-0.024647795
0.09482609	-0.034969755
-0.6332233	-0.33239272
-1.0144448	-0.05875562
-0.14876124	-0.24365863
0.7993519	-0.20447887
-1.5849503	0.10108832
-0.599315	-0.13688393
1.0979283	-0.45896515
-0.66135395	-0.5077054
1.1270094	-0.2823234
0.7578796	0.1635626
-1.2073094	-0.1058039
-0.7773341	0.0019678602
-1.5743661	-0.47684744
-1.0782613	-0.20375705
-1.4376833	-0.31710926
-0.2837183	-0.24137096
-0.34113902	-0.5626466
0.86262155	-0.597953
1.4612122	-0.30179015
-0.068647176	-0.38090622
-0.82543665	-0.25315437
-1.1931099	-0.38492236
0.4892876	-0.35755822
0.92150265	-0.52652377
0.87426335	-0.3105143
-0.9895081	-0.47590965
-1.5534818	-0.32921144
0.43472543	-0.14200744
-0.5744272	-0.3843359
-1.2449466	-0.13080335
-0.026876846	-0.4851972
-0.3111373	-0.4949385
-1.0148829	-0.5296854
-0.9620352	-0.3614634
1.2045251	-0.58384645
1.1829109	-0.5104171
-1.4746085	-0.52898544
1.6333016	-0.41985095
1.615904	-0.42733333
-0.7178757	-0.60229635
-0.9596363	-0.56115586
-1.0866847	-0.5786394
-0.18227412	-0.5130321
-1.4195223	-0.4583437
1.5791214	-0.5624322
-1.43537	-0.59972256
1.5918096	-0.52094233
1.6528006	-0.50666976
-0.34932035	-0.45916694
1.6554145	-0.40827417
0.96541524	-0.47909093
-0.34481522	-0.50351447
0.7711041	-0.27296814
1.5427523	-0.45239937
0.1653721	-0.34473386
1.4320039	-0.41287687
1.5223647	0.031247374
-0.7312372	-0.08751577
-1.1903933	0.07694556
-0.5643308	-0.445783
-1.0819638	-0.5663755
-0.40140805	-0.46844125
1.0285664	-0.42823693
0.049482223	-0.48502785
-1.5304911	-0.39957452
-1.0061375	-0.38103512
1.2472825	-0.53654194
0.34437388	-0.46217394
0.9243262	-0.5682112
0.06227572	-0.4709918
0.87711275	-0.4294427
0.788173	-0.42317283
0.832156	-0.45042118
0.68916684	-0.53473395
-0.9906299	-0.5582971
-1.1197735	-0.41324764
-0.9218726	-0.35133305
-0.9965255	-0.48017916
-0.6200699	-0.415538
1.3174118	-0.51607805
-1.3914732	-0.54115736
-1.264509	-0.43339217
0.89050555	-0.47055802
0.86042064	-0.5737534
0.5803122	-0.44957474
-0.3202296	-0.5677698
-0.14371961	-0.5548061
-0.78501034	-0.3730092
-1.3385261	-0.38150838
1.530953	-0.5568398
1.5049174	-0.5615147
-0.60362786	-0.5648066
0.23448418	-0.5863789
1.2780147	-0.5241864
1.2464308	-0.5744729
0.12759498	-0.5332333
0.06475783	-0.6058452
0.06475783	-0.46622166
-1.1889089	-0.39505813
1.3171588	-0.5586725
0.84636545	-0.38395825
-0.85942626	-0.5853199
-0.3035627	-0.5825901
-0.075996526	-0.44206026
-1.2959805	-0.4922231
1.0715346	-0.5765496
-1.1360121	-0.48571292
1.1639483	-0.5300533
1.3493408	-0.51788265
1.645107	-0.460011
-1.26599	-0.54957557
-0.31068268	-0.47676688
-1.1255784	-0.410584
-1.4232056	-0.41182867
1.6074152	-0.46091205
-1.0047497	-0.47843236
-1.1086943	-0.47685614
-0.7483296	-0.47604674
-1.1954056	-0.42194632
1.340938	-0.52849984
1.5611894	-0.5421745
0.5537932	-0.5093342
-1.0845493	-0.5388152
-1.1017941	-0.44912946
0.5211263	-0.58932877
0.56050116	-0.5042475
1.5153074	-0.4907251
-0.9595757	-0.51036394
1.5978341	-0.44452378
-0.46257445	-0.5176194
1.581182	-0.39769644
1.4809368	-0.5558313
-0.48494697	-0.52118504
0.958748	-0.5065423
0.67628545	-0.4133222
-1.3190521	-0.44257128
-1.5202245	-0.55657876
1.3841958	-0.37999183
-1.1228161	-0.49528852
0.39122695	-0.5066266
-1.5496039	-0.51595277
1.4933765	-0.45099983
-0.9797714	-0.51516736
-0.5548995	-0.4383676
-1.1711844	-0.5119948
-0.538402	-0.4789114
1.2793894	-0.58250546
0.6899841	-0.49840274
1.0885441	-0.5645981
1.578723	-0.47040308
-0.7972971	-0.56043506
-1.46168	-0.4778972
0.79515415	-0.50855035
0.47475195	-0.43308252
-0.33898488	-0.55813235
-1.3144573	-0.5366396
-0.9873884	-0.4883445
1.172309	-0.55995387
-0.3828956	-0.48693505
1.4190147	-0.28140742
-1.6191983	-0.30214468
-1.5261554	-0.33544335
-1.138701	-0.45605698
-0.96349996	-0.29323938
-1.3523237	-0.43181103
0.48561063	-0.5287608
0.07282681	-0.48883146
1.4567142	-0.58385295
0.32495606	-0.3140428
-0.736042	-0.5838511
-0.9264211	-0.3690559
1.5873362	-0.45668733
-1.5064329	-0.41106105
-1.3479046	-0.3708207
0.22297657	-0.40810022
1.6394265	-0.38065162
0.92211986	-0.5794525
0.19354546	-0.53098184
-1.5728254	-0.37497064
-1.4133831	-0.45009053
-1.4803077	-0.19393282
-0.20959736	-0.4787948
-1.2885532	-0.043188065
-1.5013233	-0.378042
0.39550582	-0.445825
1.4167514	-0.30290562
1.6683099	-0.37702516
1.1115062	-0.4805361
1.0815431	-0.3723682
-1.5015233	-0.3737052
-1.2300886	-0.48482212
-0.61207247	-0.46723923
-1.5657077	-0.4003231
1.4446429	-0.38137308
0.06475783	-0.6058452
0.06475783	-0.32055777
-1.4610358	-0.41029015
1.5496237	-0.47546557
-0.41263843	-0.38652787
-1.3136412	-0.3216975
1.657497	-0.5478998
0.06475783	-0.6058452
0.06475783	-0.4867885
1.2867254	-0.48975107
1.515701	-0.51509386
0.2541822	-0.5612372
-0.4509499	0.5433619
0.08072645	0.019329999
0.04788586	0.54635197
1.4970971	-0.03473079
-0.38099235	-0.0013775598
0.7574693	0.44735163
-1.07961	1.0961981
1.4736509	1.2655501
0.015992442	1.6850505
0.22191578	1.6184592
0.32969928	1.375496
-1.1529056	-0.18547197
1.2117689	1.6092829
0.36135614	0.9241452
0.16427796	3.359232
0.80340177	0.413405
0.85740423	5.2223883
-0.29370046	3.9650865
-0.3151956	2.182365
-0.083990514	0.2081069
0.13702461	1.9853203
-0.18736014	1.627112
-1.5359699	1.0730258
0.21421422	6.3216333
0.0557774	3.8779254
0.2500877	0.36135054
1.6314842	5.170079
-0.09577457	5.569266
-0.08713984	3.7932124
0.050413676	2.0454295
0.1309467	1.0743624
-1.6011155	2.7036846
0.10143174	0.6516491
1.3478059	2.8696096
-0.027444959	3.6135986
-0.18701825	1.166069
-0.50082165	0.46653235
-0.5402755	-0.19058214
0.39756364	1.1960287
0.6572601	1.3637891
0.20346294	4.171638
-0.51971334	-0.19441104
-1.1003146	1.4133495
0.006677928	1.6470835
0.3758144	3.1710453
0.9398201	0.93221956
1.3941183	0.43096364
0.9960403	0.6672774
-0.5940981	0.65895206
0.3688626	0.54148054
1.1735553	0.70176077
0.711083	-0.21103002
-0.28722996	0.6596885
0.95827574	1.529288
0.027641684	3.6550584
-0.107217126	1.3654753
-0.099646375	0.53488946
-0.36770874	1.7632548
0.26999208	0.6317531
-0.21179591	1.8699937
0.59030056	0.19637692
1.4994346	0.86034447
0.09537901	2.522982
0.19770826	3.75336
0.5981701	1.7434374
0.08306623	1.8174886
-0.85608333	0.6231633
-0.18146004	0.54719085
0.6493245	-0.27449846
0.92855126	-0.23684669
0.2443458	0.44120395
-0.13853699	0.90173215
0.32603818	-0.10242855
-0.07611055	-0.27281946
-1.4953271	0.5147657
-0.11361397	3.4379718
0.11564668	0.05284784
1.3420001	0.65626144
-0.466442	-0.28589222
0.9284526	3.3314617
0.1678202	1.607737
-1.3972139	0.2970247
-0.9668222	0.48862204
1.2836767	0.17310423
-1.0307899	-0.012096221
-0.878964	0.83352333
0.62139946	1.8236387
0.97022724	-0.16666882
0.88344455	1.1550578
0.2913947	0.6242758
-0.8038997	-0.15132008
0.22842921	0.88238436
-0.9345543	-0.49248058
1.2768894	-0.1539119
-0.21697459	0.3139675
-1.0901338	-0.115464516
-0.9984791	-0.40570492
-1.3039173	-0.21160033
0.19404694	0.17693056
1.1548728	-0.4624922
0.17845312	-0.072357945
0.76649475	-0.058664832
1.3750261	-0.40189248
-1.5939707	-0.15343727
1.1088957	-0.5300913
-1.0033685	-0.52811515
0.30167967	-0.55534095
-1.0547898	-0.48747164
1.6019994	-0.40827778
1.1509212	0.23296551
1.5455356	-0.13287528
0.26716188	-0.11709905
-1.5866431	-0.46207199
-0.10724231	-0.39807338
-1.5098425	-0.2495399
1.6092256	-0.46334156
0.6013341	-0.51235634
1.2684282	-0.32343656
1.4289325	-0.56679
-0.20562127	-0.51686734
0.06475783	-0.6058452
0.06475783	-0.44123524
1.6816831	-0.43529418
-1.1777442	-0.36000073
-1.3755938	-0.43378758
-0.36926013	-0.46943483
-1.5481356	-0.5135111
-0.00664954	-0.25926024
0.7647691	-0.5047178
1.1931715	-0.38581702
0.865302	-0.48971432
-0.9709037	-0.44943103
-1.259002	-0.1979435
0.1143582	-0.4477116
-0.90812784	-0.53699946
-0.16657808	-0.37163225
-0.89284366	-0.002258547
0.16820389	-0.53603846
0.38752013	-0.39064825
-1.5738188	-0.28217036
-0.5749453	-0.45729962
0.916209	-0.5378692
0.33883846	-0.4496364
1.1023172	-0.44343618
0.013325049	-0.51008034
-1.5427269	-0.25362444
-0.8065223	-0.43047157
-0.5130875	-0.34435934
-1.1576455	-0.36670727
0.83930147	-0.5566571
0.419901	-0.287358
-1.1741928	-0.46463695
-0.8296022	-0.53846604
0.7712123	-0.57522416
-1.2413212	-0.522117
-1.3354378	-0.4990956
0.64994836	-0.446637
1.2568438	-0.4282404
-1.0451568	-0.45497787
-1.3159255	-0.32567438
0.06475783	-0.6058452
0.06475783	-0.31247893
-1.6121128	-0.21436119
-0.5048341	-0.5521603
1.2521847	-0.5485402
1.3999143	-0.4542645
1.3643689	-0.4770633
1.3740587	-0.50634295
0.9541567	0.011127649
1.5948044	0.06808916
-1.3643254	-0.60197926
-0.43661904	-0.42959774
-1.430242	-0.4685267
-0.42510954	-0.5750281
0.9351804	-0.5794423
1.0742909	-0.088352814
1.6811844	-0.20149966
1.6252872	-0.3998135
-0.42942092	-0.23872334
0.081246376	0.26561803
-1.3399413	0.28425497
1.4450048	-0.42337638
1.6774949	-0.4953405
0.8154862	-0.435364
1.1801324	0.09325973
-0.4646384	-0.21169533
0.10388189	-0.4995166
-1.3145322	0.0027050793
0.07025745	-0.39343917
0.071293175	-0.3273197
1.2230277	-0.531414
-0.8351817	-0.3973521
-1.299547	-0.29078302
-0.2877222	-0.4168279
-1.4461364	-0.13249789
-0.81875986	-0.42242923
0.24736491	-0.57719076
1.2231648	-0.5381592
0.95700973	-0.4106309
1.3802477	-0.37181994
1.0273831	-0.509728
1.2476875	-0.4840494
-1.5496063	-0.36020786
-1.1721274	-0.55438006
-0.37213296	-0.52929413
-1.5825725	-0.4628942
-1.5387335	-0.19709705
-1.4728242	-0.24656463
-1.4820143	-0.49018192
0.29962444	-0.5379487
1.2854388	-0.36182028
-1.3433307	-0.47259462
-0.515953	-0.48071837
0.29012373	-0.5343666
-1.4707696	-0.45338812
-0.073509075	-0.4107545
-1.3659804	-0.4594936
-0.09364048	-0.44933778
-1.2138765	-0.5171294
1.4632851	-0.44554967
-1.4290226	-0.45365497
-0.5193217	-0.3991174
1.5522308	-0.51309574
-1.180904	-0.519612
-1.4764162	-0.36293414
-0.3832108	-0.57683367
-1.1745157	-0.42306405
-1.3510647	-0.44317648
-1.2677673	-0.51877296
-0.6605005	-0.41204616
-1.5329971	-0.5177504
0.056681506	-0.5004088
0.09555444	-0.4843771
-1.4644537	-0.47501677
-1.1462946	-0.4037078
-1.2259785	-0.43246022
0.949897	-0.26848733
-0.76648736	-0.38680804
1.3808936	-0.5047535
1.0178686	-0.4829062
0.27129248	-0.49732605
-0.19633974	-0.56199586
