# Supplementary material for: Cross-species behavior analysis with attention-based domain-adversarial deep neural networks
Source: Nat Commun. 2021 Sep 17;12:5519. doi: 10.1038/s41467-021-25636-x (PMC8448872; doi:10.1038/s41467-021-25636-x)
Supplement: Supplementary file 3 — Supplementary Software 1 [file 41467_2021_25636_MOESM3_ESM.zip › SupplementarySoftware/normalized_dataset/normalize_each/dataset/normal-pre_sm2/hc81_2017020601_1.csv]

angle	speed
-0.08077534	0.39620107
0.36368215	-0.7392231
0.2982108	-0.8267298
1.4443395	-0.577604
-0.9307939	-0.6657618
-0.74491507	-0.8499772
-0.7307162	-0.9373785
-1.5421945	-0.74630636
1.3276788	-0.67014676
-1.0979401	-0.9778881
0.121423304	0.1418725
-0.61187583	0.45109126
0.09670448	-0.95413274
-1.3419648	-0.1299635
-0.5796397	-0.5475331
-0.31405845	-0.26699919
1.2580409	-0.5821005
-0.15921092	0.26149467
1.1713758	-0.25345078
0.834075	-0.3248929
-1.1117376	-0.21608943
1.5582473	-0.66263574
-0.7325025	-0.7478352
1.3279618	0.19897237
-1.1707094	-1.0126868
-1.0199178	0.34079626
1.2674408	-1.1141037
0.05336006	0.85458654
1.3591754	-0.5829342
-0.007615487	-0.20157662
-1.0405825	-0.5847569
-1.1571903	-0.7524965
-0.6486398	-0.80077547
-1.5181133	-0.9778172
-1.1796749	-0.80238414
1.5135002	-0.23885764
1.5101568	-0.84195584
0.3773905	-0.8036705
-0.2387361	-1.0293396
-0.25825763	-0.1370558
1.2657125	0.08214912
0.77649564	-0.65531766
0.7447754	-0.66818535
1.3627595	-0.9785477
-0.83177227	-0.4326721
-1.3395008	0.0572109
-1.124508	-0.43311143
-0.9357096	0.2838767
-1.3404981	-0.43738055
-0.4751323	-0.6244355
-0.6899826	-0.9650846
-0.32500663	-0.7963023
1.5911325	-0.82913125
1.2014937	-0.6215744
0.034817006	-0.7899154
1.5481074	-0.07782292
1.0744587	-0.91197735
0.36114115	-0.9750279
0.562124	-0.8450307
-0.4119328	-0.94207805
-1.1850256	-0.9071153
0.33387807	-0.77305263
-0.93663377	-0.6745246
-1.405835	-0.74851984
0.63378775	-0.93835115
0.6769353	-0.8369147
-0.9349347	-0.9423633
-1.3705373	-0.6331155
-0.15291436	-0.70160925
-1.5409743	-0.73073643
-0.066317774	-0.6959164
-1.1343391	-1.0443139
0.8067535	-0.73872846
-0.93828607	-0.75263524
-1.3637723	-0.5666778
0.7811993	-0.28877828
1.3041056	-0.66032255
0.33948225	-0.18540679
0.93950063	-0.76652217
0.9202539	-0.16984238
-1.5745134	-0.7200104
-1.2012522	-1.0240024
-1.4799273	-0.43703744
-1.3758909	-0.6218479
-0.41159394	-0.38655347
0.9268008	-0.35299596
0.8981599	-0.7282625
0.97751397	-0.50869083
1.196234	-1.0169553
0.3378704	-0.74064296
0.83361065	0.05249489
1.3655752	-0.74094504
-0.62669444	-0.6400452
-0.921437	-0.8152991
-1.4694144	0.26114213
1.1227515	-0.34612224
-0.71211916	-0.6068294
-1.4705807	0.43737602
0.93472385	-0.7519982
1.4020923	-0.010974813
1.5504924	-0.29084554
-0.31273797	-0.8159727
1.1097436	0.40063313
0.83122784	-0.9948102
0.9063699	-0.048930615
-1.5455555	-0.35019407
1.2582189	-0.19892874
1.2382743	-0.56201196
0.67325914	-0.2465052
0.9869675	-0.6560104
0.49934244	-0.56168497
1.4199259	-0.54503256
-1.5750607	-0.7542241
1.0840449	-0.9107
-0.21565545	-0.9191831
1.490751	1.5499761
0.14905411	-0.58723235
-1.5074806	1.0078542
-0.07781422	-0.23678237
-1.2643801	0.17697498
0.21220492	-0.65326166
1.2508968	-0.38490093
0.9947533	-0.7259649
-0.0032287838	-1.1225581
-0.0032287838	-0.78586
-1.1841378	-0.74407333
-1.4632751	-0.91267633
-1.169797	-0.63982993
-1.2019701	-0.61785257
-0.76906294	1.2216918
1.489575	1.119506
-0.8924483	-1.0220735
-1.4139793	-0.3886161
-0.0032287838	-1.1225581
-0.0032287838	0.5075618
-1.607536	0.7763503
1.3536212	-0.9616756
-1.3813279	-0.9802658
-0.13314468	-1.0488266
-1.616095	-0.7644403
-0.38082445	0.24241534
-0.8991335	1.4294263
-0.5722582	-0.09334007
-0.29471552	-0.5369498
1.0011166	-1.0812945
1.3393911	0.34743527
-0.023952054	-0.1009598
1.1261926	-0.2096487
-1.1377704	-0.7899914
-1.1528937	-0.19594446
-0.45309404	-0.4485407
-1.2778577	-0.20558695
-0.4472435	-0.15070163
0.3686058	-1.018294
1.5995715	-0.89084893
-0.67257357	-0.6981391
0.7396072	0.42145967
-0.29120335	0.47707942
-1.4296956	1.2231286
-0.53563374	-0.2914414
0.6894217	-0.66039556
0.09883071	-0.6990404
-1.2634115	-0.4580095
-1.1281486	0.13403103
1.3816307	-0.5774842
0.2137554	-0.54955477
0.14641762	-1.0651735
0.8469093	-0.3114804
-1.5055418	-0.6646483
-1.0777187	-0.37596238
1.4484384	-0.551456
0.97095686	-0.6629093
0.62408006	0.2610449
0.009196374	-0.80148387
-1.5950924	0.4386033
-0.5938257	-0.48627904
-0.47436297	-0.9239145
-0.6928303	-0.81211495
0.29871958	-1.0029454
-1.0412884	-0.6816651
-0.32703543	-0.7805876
-0.78764284	-0.90755916
-0.18893825	-0.4445045
-1.4163073	-0.75415885
0.41071817	-0.78767323
-1.0498286	-0.7131268
0.15731822	-0.9591184
-1.2048388	-0.61760366
0.44082075	-1.0484124
-1.3416394	-0.32435685
1.5891632	-0.20541649
-1.3011681	-0.94107354
-0.83053124	-0.7500367
0.21421318	-1.0766937
1.6170945	-1.0121968
-0.39636803	-0.7349869
-1.1285518	-0.33602923
0.23097555	-0.0602406
0.7060781	-0.074419156
-0.9104783	0.63247985
0.48847175	0.88105696
-0.41053557	0.07872923
-1.326506	1.832524
0.25448874	0.11350664
-1.2639322	-0.15116777
0.5384527	0.29355797
0.70181304	0.49241292
1.206051	-0.02032178
-0.14152683	3.2175798
1.3089832	0.8534774
0.67700756	0.70970774
0.51073253	-0.5047426
1.3035898	0.4181181
1.5471967	-0.21294759
1.5979705	0.18681492
-1.482469	-0.47452295
-0.17450114	0.24563976
-0.96719265	-0.75826126
-1.3417968	-0.4969253
-1.5054624	-0.5281785
1.3272301	-0.42244026
0.37064207	-0.50731957
1.3500069	-0.10304695
0.27135617	-1.023791
0.9598689	-0.48117802
-1.3097332	-0.5386615
-0.96141654	-0.2798948
-0.23006724	0.23814367
-1.435513	0.5203625
-0.4099081	0.15616664
1.4177705	-0.8029791
0.16197515	-0.19283186
-1.5664414	-0.2979051
0.37477297	-0.8838777
1.3685768	0.31619272
-1.5705764	0.38937128
1.5817462	-0.74230754
0.65038097	-0.92671484
1.5786997	-0.99891615
-1.1105149	-0.9557088
-1.3050051	-0.21118577
-1.0761194	-0.4429577
-1.1779842	-0.31333202
0.51244855	-0.92221165
0.7369931	-0.4075161
0.19549829	-0.44731393
1.4715759	-0.46069384
-1.4701126	-0.698421
-0.042807546	-0.8434783
1.3085337	-0.50207824
1.4722431	-0.6228421
1.5634385	-0.6624226
-1.5074289	-0.73409563
0.9572644	-0.56146723
1.1995392	-0.37503824
0.9388937	-0.6289477
0.7708068	-0.71786964
-1.1106248	-0.75491565
-1.4563588	-0.17355768
-1.2361952	-0.15189128
-1.2261041	-0.008541108
-0.6214297	0.03364032
1.477392	-0.32548952
0.46793976	-0.733457
0.39051107	-0.438408
-1.4939628	-0.51636225
1.1751678	0.2781564
1.5175315	-0.29312783
0.028223477	-0.3925205
0.9439984	-0.8531596
0.78399384	-0.4198902
0.04377527	-1.0860239
-0.6821352	-0.8361436
1.1372118	-0.62548566
1.2394013	-0.4577154
1.5586773	0.0025336528
-0.8572519	-0.31386602
0.574957	1.3694854
-0.18448485	0.61292845
-1.2564546	-0.3953297
1.5133966	-0.17544161
1.5188402	0.77211446
-0.6226976	-0.26261747
0.37120602	-0.3832667
1.5063168	0.012606105
-1.590522	-0.7358755
-1.1952151	-0.5373654
-1.0277898	-0.90318495
-0.4042167	-0.8641636
0.7165278	-0.68809044
-1.5202981	-0.7148597
0.6182091	-0.6583419
-0.5933556	-0.7573379
-1.2818435	-0.99153894
0.27045438	-0.58762974
1.1798474	-0.6451023
-0.04133531	-0.93765545
1.1890905	-0.7374004
-0.74200165	3.1890085
-0.73579085	0.47102642
1.0673575	-0.2700956
1.3950152	-1.0135098
0.22213292	-0.36619198
-0.72393376	-0.33816603
-0.5880536	-0.5245212
1.3816298	-0.7567736
0.052045174	-0.61475295
-1.5401139	-0.23740871
-1.0858802	-0.24062526
-0.21011691	-0.8424511
-1.1661005	0.053591855
-0.50909626	-0.8214318
1.511332	-0.8402948
0.43301404	-1.0805517
0.10447034	-0.27704504
1.0544778	-0.6412789
1.0168288	-0.042616054
-0.5624777	0.09735817
1.2970611	-0.834291
-1.3726692	-1.0179192
-1.4063588	-0.4771499
-0.20556061	-0.45623225
0.8467258	-0.38246527
1.0689155	0.13697259
-1.3667778	-0.69335765
1.3458576	0.197845
1.259355	0.892824
1.3796313	-0.1332984
-1.1898382	-0.6408481
-1.4462516	-0.82898796
-0.21150674	-0.62534183
0.040736336	-0.85659224
-0.00216488	-0.989814
1.0522873	-0.90423465
0.8959918	-0.46840784
-0.73533714	-0.21147932
-1.520935	0.04383463
0.7128937	-0.31103924
-1.2272631	-0.8945019
-0.45292205	0.95478314
-1.4355375	-0.2091732
-0.28572184	-0.3745527
-0.35324863	-0.6735533
1.408164	0.4533812
1.3683006	-0.25738695
0.5717552	0.1237716
1.2763859	-0.89668983
0.57950187	1.5276686
-1.1294298	-0.3848781
0.5950492	0.73172444
0.82531077	0.44197756
1.3174793	1.2881532
0.30261308	-0.7701294
1.2643772	-0.2665632
1.4420972	0.08376342
0.34037182	-0.00093190273
1.2325913	1.7631979
-0.8925376	0.19313514
0.8715752	1.3154744
-0.14219378	0.6307098
0.19575566	-0.96841764
-1.4664509	1.0111328
-0.55030656	1.8661581
0.32983747	0.23503114
-0.821103	-0.45164308
-1.1403471	1.1475315
-0.0036890877	0.3735571
0.7069452	0.7582562
1.1190437	-0.044371665
0.66761243	-0.7848071
-0.5279173	0.5191435
-1.3854598	0.7527422
1.404282	-0.19344176
-1.2567923	-0.50804406
-1.2220746	-0.4016017
-0.30828866	0.7775014
1.4295301	3.1217701
-0.94492614	0.5091053
-0.9850754	3.8877773
-1.1920748	0.857512
-0.72799677	2.7553947
-1.0244669	0.8859958
-0.36050135	2.469904
0.36210996	-0.027386198
-1.3238121	-0.35054794
0.5498642	-0.25128305
-0.7979224	-0.7072666
-0.4878796	3.404891
-0.038345363	0.31090546
1.5609063	0.64951944
0.529392	0.7401249
-1.5737064	0.32863042
1.1594975	0.32684883
-1.6140944	2.4878726
0.21202785	-0.044883713
1.4929051	1.2795905
0.22073905	-0.052989457
-0.35192263	2.2229319
-0.20137212	0.273297
0.23837478	0.23522033
-1.5460796	6.97286
-1.3122439	0.413269
-0.25015673	0.113382444
-0.17686535	1.2700008
1.6068971	4.788478
1.5754509	1.8215083
-0.037459943	1.4718212
1.1052722	0.19432332
0.31522647	-0.5170246
0.5689697	2.4612384
-0.9654725	-0.38164014
-0.72563994	0.35775796
-0.011332895	2.011648
-0.28755575	3.6583016
-1.3908647	1.7854584
-0.4624397	0.36436164
-0.8239218	0.4285267
1.3313766	-0.8077254
0.34673265	-0.23751672
0.8524311	1.4695143
-0.23826061	0.62836796
-1.590008	0.6071019
0.2833781	0.7704022
0.29427677	4.364887
-0.66644144	-0.87675613
-0.9999849	0.58904004
0.05606967	0.8412555
1.0477027	1.4520576
0.90522444	0.62838787
0.93108016	0.17774121
1.2727205	0.015762461
-0.45205146	0.59709114
-0.71788824	1.9170363
-0.19827549	1.4505603
-1.3630358	0.2146941
1.207117	0.5468906
-1.2721837	1.0836725
-1.3334749	0.77177423
1.2202137	0.85283023
1.4288571	0.05719662
0.3086348	1.8130469
-0.012490362	0.021331968
1.5903901	2.4214973
-0.087772705	2.342874
0.7951892	0.65854394
-1.1583127	-0.5013934
1.2159683	-0.468366
0.9663287	1.0097412
-0.07301145	0.2626768
0.47464597	-0.023012372
1.4061884	0.10438652
-0.43767643	0.5559544
0.47807875	1.6476865
0.26164085	0.68376267
-1.4582824	1.1577228
-0.8535857	1.2348931
0.44608033	-0.31501988
1.5048869	0.10076735
-1.1049445	0.36024633
-0.30609006	-0.7908242
-1.5930398	0.34972385
1.3726355	0.2073217
-0.22619122	1.2895926
1.0434942	-0.4967748
0.7506385	0.22280833
-0.54200745	-0.21754242
0.94981027	-0.7030923
-0.5397215	1.9875278
-1.4875603	-0.31089893
-1.2226061	1.3206161
-1.5729305	-0.43689787
-0.35257575	1.8882834
-0.59405255	-0.21288536
-0.6986628	-0.057015065
0.1407305	-0.8894497
1.0564737	1.0525316
1.0122129	0.98272324
0.68859965	1.2365274
1.3145103	-0.36858082
1.3918638	-0.42732042
-1.1511163	0.7076036
-0.27274084	2.0204103
-1.0630294	-0.87765336
-0.56956226	2.1941
0.11281163	0.38198966
-0.71267694	-0.6050714
-0.5675558	-0.84397864
-0.6254126	1.4387795
0.5199727	-0.52375346
-0.9381146	-0.7906487
0.30563998	-0.14204524
-1.5551121	1.144624
0.28143948	2.7219489
1.405949	1.362546
0.20307872	0.5108714
0.6976671	0.26061285
-1.4975468	-0.4710141
0.59449697	0.5188295
-1.6055664	-0.11308943
0.24813758	1.274681
1.5803245	0.97012883
-0.16779354	0.5193164
1.5069338	-0.25788394
0.3112914	-0.094027705
0.2655031	-0.26892436
-0.16317002	2.138132
-1.2041416	0.5040605
-0.6240825	1.2452289
-1.0889081	-0.49486926
1.1053437	1.7885395
0.19145861	2.013826
1.4678248	2.0095577
-0.06408565	2.8960164
0.15844473	1.237641
1.4742692	0.22419627
0.45833632	0.27526593
0.9358483	2.1091924
-0.0043672305	-0.29104358
-1.0683774	1.3373603
-0.5934887	2.2406125
-0.28984377	1.2599894
-1.0748632	1.421861
1.5940542	-1.0579548
-0.14345789	0.30906257
-1.154844	1.3164037
-0.86648035	-0.049794327
-1.2100936	1.1196613
0.8968323	-0.26845598
1.1399702	-0.99085826
1.2185923	3.0850585
0.32993555	0.23866299
1.3958867	1.7139984
0.14909452	-0.614845
0.80204344	-0.94880575
0.35067022	0.31421334
0.7653646	-0.09234226
-0.8009879	0.8449028
0.5902992	-0.59465265
