# Supplementary material for: Cross-species behavior analysis with attention-based domain-adversarial deep neural networks
Source: Nat Commun. 2021 Sep 17;12:5519. doi: 10.1038/s41467-021-25636-x (PMC8448872; doi:10.1038/s41467-021-25636-x)
Supplement: Supplementary file 3 — Supplementary Software 1 [file 41467_2021_25636_MOESM3_ESM.zip › SupplementarySoftware/normalized_dataset/normalize_each/dataset/normal-pre_sm2/hc81_2017020601_2.csv]

angle	speed
0.0054853414	1.3162304
0.37102216	1.2594104
0.5727786	0.8844438
-0.24718495	1.9972696
1.108023	-0.5330367
0.73276645	1.1676885
-0.1090221	1.2713773
-0.040276583	-0.14191143
-0.22340257	1.1769007
1.6102941	-0.39980298
1.7628462	0.6326948
-1.7346065	4.80868
0.43756458	6.7304716
0.10370881	6.709921
0.13205983	6.5256667
0.07084054	6.4234095
0.28340825	6.394705
1.4124475	4.6355824
0.52924144	6.5391474
0.11642756	6.7889113
0.07795151	1.6409721
-1.9527929	0.40869772
0.07339368	0.011282716
0.16515984	-0.3858207
0.07569303	0.61383617
0.03843437	0.18745488
0.11868659	-0.05531654
-0.009055792	0.7475099
0.54096824	-0.16974433
-0.049028378	-0.53094
-0.1806945	-0.25707263
0.6886741	-0.27605954
-1.2289885	-0.33010447
-0.1154733	0.1122062
0.31583863	-0.27300546
1.8443768	-0.008909974
-0.053446505	-0.29483882
-0.17442627	-0.44697735
1.5694668	-0.5642721
0.855525	-0.30741343
0.28864965	-0.21614794
1.1907933	-0.34988132
0.4137768	0.6059652
-0.45949614	0.5688566
0.14077511	1.1698369
0.09034587	0.17545466
0.14616196	0.06822338
-0.04471236	0.4840304
0.10417875	-0.27284104
0.28984118	0.3225881
-0.19509794	0.34038287
0.3338932	0.09478799
-0.28342977	0.07028431
0.8151207	-0.31290486
-0.48149955	0.22192839
-0.28825724	0.5256721
0.5874215	-0.11745145
0.14970978	-0.06638465
0.00538469	0.44517496
-0.20653138	0.304818
0.8099102	0.3113164
-0.16169012	0.27368248
-0.45627168	0.42041463
-0.05034229	-0.48845133
-0.04473049	-0.30466938
0.22687957	0.034251634
0.15370013	-0.010345423
0.6787819	0.45814312
0.7092001	-0.30820885
2.0103884	-0.16045792
0.10710212	0.7229403
-0.067552485	-0.46650326
-1.267416	0.8497988
-0.83277506	1.4113631
-1.1565082	-0.55555713
-0.7436618	0.23082927
0.417331	-0.16451035
0.6610485	0.13646626
-0.090706155	0.060351755
-1.7072983	0.8398662
0.19993775	1.0733621
0.04069264	-0.62856436
0.9261957	-0.38119057
-0.24383776	-0.3783127
-0.12099658	-0.37212095
-1.0222651	-0.590158
-0.8533552	-0.44474086
0.606718	-0.6158153
-0.92769676	-0.3779632
-1.0089507	-0.56311435
-0.9473617	-0.4525791
1.2829065	-0.5295453
-1.1731939	-0.54154634
-1.3017862	-0.60292447
0.15038185	-0.49019706
-1.6216393	-0.5759576
0.8516895	-0.48494586
-1.8361299	-0.49660942
-1.1630073	-0.5712391
1.7582773	-0.5792178
0.060201593	-0.6121822
0.940133	-0.61747444
0.5017035	-0.6179214
0.8945311	-0.54151905
-0.80542684	-0.581701
-1.1017318	-0.46720952
-1.3319813	-0.5879594
-1.3254331	-0.5920579
1.7373183	-0.6056632
-0.20634432	-0.6291135
0.57166743	-0.60827464
-1.2811652	-0.5830076
-1.0540466	-0.5468878
-1.5599892	-0.5705054
-1.0124922	-0.6191215
1.3495677	-0.5690919
-0.94162923	-0.5452414
-1.2671512	-0.45011005
-1.6257352	-0.5634346
0.20023881	-0.60421026
1.9712577	-0.5626835
1.9611683	-0.5705168
-1.5970819	-0.32371962
-0.18382776	-0.30628178
0.52507466	0.205358
-0.6915238	-0.5784725
-0.8373654	-0.48528692
-0.0641446	-0.18030652
0.87120384	-0.5157597
1.2920074	-0.3488066
1.5484968	-0.24289593
0.054273948	-0.40670526
0.7600561	-0.4907359
0.37994358	-0.61081904
1.3631771	-0.584247
0.30912015	0.82075053
0.14303493	0.6546499
0.33433118	0.75121397
-0.04181444	0.2077306
0.4362967	0.10149165
-0.6666637	-0.49970794
-1.1626079	0.7589574
-0.15829507	1.4263269
-0.43766952	2.501001
-0.37064627	0.70149475
-1.9653912	1.0496751
-0.20272732	0.24151899
1.0921375	0.21104783
0.653937	0.12667108
0.56894445	-0.1303526
1.837972	-0.20036753
0.25827157	-0.30090493
-0.6502432	-0.47648287
1.9032086	0.033821795
-1.5048909	-0.2619335
-0.3458231	-0.38026214
-1.2753667	-0.18639523
-1.1897103	-0.22865051
-1.2735093	0.55163413
1.8941187	0.32639536
1.3740561	0.3374807
0.60462064	-0.42522243
-0.36844555	-0.35099992
-0.9685786	-0.21612766
-0.8309985	-0.18241788
1.2207166	0.60681844
-0.011935773	0.7290942
-0.02150287	0.7732983
-0.66070676	-0.03260527
-0.6673319	0.83797574
-0.22705488	2.0016186
-0.4109412	2.1387637
-0.45369735	-0.17717391
-1.8596121	-0.2193566
0.9197383	0.17261581
-0.7223935	-0.41076866
-1.6263863	-0.33794355
-1.7705793	-0.48476174
0.002007484	-0.37336993
0.9873675	0.08162339
-0.3880816	2.0176444
0.3414771	1.0195268
-0.36321154	-0.40018547
-1.1575652	0.7914819
-0.42939767	-0.06579087
0.39776194	0.13533938
-0.17245482	0.03203594
-1.2991306	0.24963033
1.247149	0.17662993
1.3796209	-0.58095515
-0.3324194	-0.0559214
-0.39074412	0.029979903
0.6715782	-0.34591854
1.8507887	-0.4513504
-0.8302635	-0.12402629
0.87956876	-0.11340807
-0.24052273	-0.28972986
0.44046703	0.8359989
0.107343204	-0.12763971
-0.30810016	-0.37222314
0.6162288	0.11599239
-0.10590133	-0.41169986
0.3034323	-0.17048839
-1.5621061	-0.30452058
-0.4766548	0.2287363
-0.19635403	2.5542185
-0.10463927	0.89969766
1.6046066	0.12959842
-0.11554687	-0.45521727
1.8211802	-0.3639959
0.11378393	0.40362105
-0.21071088	0.6619513
-1.6479511	-0.0632964
-0.89956003	0.5947608
-0.13252133	-0.1739336
-0.9338613	2.0377538
-0.12282983	1.2910774
0.87452245	-0.08046447
-0.9867012	-0.39684102
0.4831296	-0.35431927
-0.013380314	-0.4284656
-0.44036672	-0.44569367
-1.3855858	1.4732199
0.4878496	0.9054859
-0.0048035546	0.70796967
0.13147907	0.70165884
0.13524432	0.27679515
-1.7471334	-0.15776782
-0.108557746	-0.28728497
1.7632524	-0.38586867
1.2198542	-0.30720663
0.30362126	-0.20878033
0.08619488	0.43773887
0.079587445	0.6696079
0.31829768	-0.05338543
0.21079084	-0.31891048
-0.10362593	-0.14956446
0.53645414	-0.0004943368
-0.014791297	-0.21181795
0.79222965	-0.46250278
1.3517959	0.6276515
-0.026801482	0.78201634
0.7876314	-0.43996826
0.43650347	-0.43437606
-0.004000927	-0.3057267
0.47796285	-0.5447044
-1.9054203	-0.48081577
-0.6588421	-0.2540799
-0.052686874	-0.36955228
1.055682	-0.57800364
1.2584205	-0.44635123
0.38541567	-0.48190004
0.2892148	-0.5066374
-0.61452806	-0.501204
-0.09126787	-0.4360156
1.9882929	0.49989998
0.13192329	0.6701585
0.037110727	0.19280754
0.5071342	0.070057206
1.4227316	-0.45527184
0.81548446	-0.33235532
1.8858942	-0.23402704
-1.6295028	0.20134528
0.051956233	0.21096441
0.6978663	-0.5247423
-0.8109246	0.06503864
-0.28823715	0.16879459
-0.111279376	0.4487832
-0.57091206	0.14011218
-0.3636677	0.15948531
0.6356998	-0.37014857
1.611852	-0.078100115
-0.8021365	0.12213958
0.8233952	-0.007394052
0.4746457	-0.17417979
-1.0380343	-0.117241785
0.8237897	-0.5314573
-1.4847893	-0.038010936
-0.9304588	0.728833
-0.017434992	-0.004193666
-1.8250662	-0.1938034
1.6864772	0.028857466
-0.27307084	-0.3963096
-1.2886431	0.22684105
0.7794931	-0.31338975
-0.1824778	-0.54295856
-0.795222	1.4684024
-1.398004	-0.57071215
0.9480069	0.71897656
-1.0807016	0.3225268
-1.0812035	1.127598
0.7882094	-0.36133045
0.58812076	1.0771846
0.48949724	0.4272819
0.027795762	0.48531806
0.4350136	-0.51900476
0.579343	-0.35224292
0.5643177	-0.5610514
-0.69476074	-0.46520293
-0.35406056	0.46189693
-0.120426506	-0.30821028
0.20654783	-0.48956227
-1.5187124	0.38223055
-0.35861883	1.9129237
-0.18063545	2.7946305
-0.48445207	-0.5571576
-1.7930628	-0.40583265
0.89445955	-0.028570103
-0.98222756	-0.3365698
-1.7481947	-0.36362478
-1.08054	-0.6152771
-0.8036623	-0.5716385
0.41915932	-0.51832765
-1.2618879	-0.5841486
1.5269876	-0.57388955
0.1312185	-0.54825914
-1.8811651	-0.53059393
0.9348411	-0.5097413
-1.8899456	-0.45807305
0.45060906	-0.55737406
1.7857448	-0.37037054
1.7488508	-0.44111618
-1.4363598	-0.5538997
1.9065385	-0.52520955
1.3609304	-0.56234866
-1.6942364	-0.5737605
1.1289	-0.5865305
-1.6557134	-0.5898493
-0.81956935	-0.48449317
-1.965475	-0.53928214
-1.7473108	-0.39164242
1.9771729	-0.40916628
0.3719857	-0.5462181
0.4367068	-0.6170767
-0.009447611	-0.60178065
-1.9022663	-0.5252118
-0.8031323	-0.61341536
-1.1566763	-0.59457964
1.5824261	-0.6162936
1.3476517	-0.6194607
-1.1382654	-0.50731325
-1.4197637	-0.6171898
-0.1508775	-0.50616795
-1.6102232	-0.5595865
1.531916	-0.6252026
-1.0716842	-0.5937333
-1.26463	-0.24661314
-0.62355965	0.7437931
-0.8586318	0.014054712
-0.43267813	0.022861429
0.29652143	-0.28372234
-0.8297661	-0.17895088
-0.21112955	-0.5338768
0.75592005	0.15013064
2.0021343	-0.46550068
-1.6160685	0.62061936
-0.16451317	-0.4833941
0.7858506	-0.032934595
0.1962302	1.05894
0.048787016	-0.36625755
0.3805273	0.20098653
-0.04108678	-0.16864331
-1.2808543	-0.1463222
-0.077503055	0.10334175
-0.09380079	1.0385622
2.0209715	-0.32606676
0.021727508	-0.16063747
-1.8830907	-0.049827747
-0.3541056	0.9456438
-0.20624188	0.31250444
-0.34157214	0.19012557
0.48933908	0.25743547
0.9062231	-0.28491446
1.254409	-0.04629858
-1.2155006	-0.30347133
-0.019552369	-0.3636606
-0.010797927	-0.42405516
-0.7486037	0.32608142
-0.82741445	-0.36756513
0.89942265	-0.117051125
0.4233145	0.19787608
1.6127347	-0.5060333
1.0620649	-0.46882832
1.7935631	-0.5701331
1.2776843	-0.27484608
1.2150333	-0.47651678
-0.7827352	-0.47232035
-1.8377266	-0.54899824
-0.6845317	-0.5058008
0.22811297	-0.5550782
-0.74922526	-0.6181364
-0.8280738	-0.60191447
-0.7515256	-0.35363805
1.7052593	-0.39405873
-0.52040905	-0.53967017
0.7110948	-0.58095944
1.6456159	-0.544894
-0.8209401	-0.558842
1.514182	-0.6025016
-1.6624212	-0.557636
-1.2024784	-0.60714364
0.16325864	-0.53261894
-0.14485496	-0.5258452
0.8830038	-0.6159667
1.2037989	-0.45006433
1.5720823	-0.63345987
-0.8700078	-0.6162169
1.3150979	-0.6207447
1.1035941	-0.60253423
-0.36823246	-0.54862505
-1.4984535	-0.617061
2.0108473	-0.55857474
-1.120155	-0.6245974
-1.1082122	-0.5972408
0.76542604	-0.57630855
-0.6288897	-0.5681602
1.1909618	-0.609453
1.4242288	-0.49191502
0.38764933	-0.59124047
-1.278496	-0.56901824
-0.3737324	-0.1889134
1.9675746	0.5974425
0.16945566	-0.21833077
1.5628622	-0.24818127
-0.64200443	-0.43559802
-0.7720896	-0.10766084
0.82763475	-0.6161768
1.5918952	-0.35674426
-0.20400354	-0.17096442
-1.1864763	-0.39171052
0.17067197	-0.5153892
-1.4549578	-0.5327525
0.8410427	-0.62483805
1.0730921	-0.5108664
0.42484903	-0.47368452
-0.22599654	-0.5159103
0.087167785	-0.6369264
0.087167785	-0.4627739
2.0132294	-0.46395537
-0.09528534	-0.4799342
-1.3200253	-0.5900826
0.43225345	-0.6055983
-1.7241772	-0.3459596
-0.63655186	0.3128095
-1.3567017	-0.02543525
1.462659	-0.46854895
1.88005	-0.12604061
0.30314082	0.012278362
-1.2615094	-0.50374126
0.96476954	-0.302845
0.8649172	0.31499833
1.4330976	-0.03545081
0.21283051	0.21778327
-0.5082003	-0.31930804
-0.22845496	-0.60857433
1.0024796	-0.36658898
0.5141544	-0.28951657
0.283762	1.2314446
0.5979766	0.26729482
0.15485324	0.8283815
0.28224036	-0.031007465
1.6123006	-0.53985095
0.25827858	0.93736935
-0.100296915	2.0944963
-0.34812844	-0.102750964
-1.9247184	-0.19941446
0.051090345	-0.11645568
0.22182387	-0.37732503
1.1547228	-0.28740957
-0.015755609	-0.24701323
-1.6112182	-0.52270085
0.22451329	-0.45931986
0.2171552	-0.3756818
-0.34677047	-0.5356456
1.1839889	-0.545202
-1.3457249	-0.6101044
-1.016768	-0.4995628
-0.69733524	-0.4064789
1.9784873	-0.54798716
0.67199093	-0.4716861
0.60492337	-0.56155443
0.54706806	-0.6078843
0.8234713	-0.5022587
0.18800838	-0.6152116
1.1901622	-0.58634436
-1.947257	-0.5224379
-0.7757004	-0.5710166
-0.37046018	-0.61821043
0.57313657	-0.62670475
-1.0624222	-0.61738706
-1.6019281	-0.56733567
1.5353289	-0.54014647
-1.374008	-0.46198118
-1.7541895	-0.53060365
1.0769812	-0.56651163
-1.3801587	-0.58276564
-1.4145021	-0.6164308
-0.08291891	-0.5343673
1.3756249	-0.58215314
1.0229511	-0.43642882
1.9992652	-0.4620221
1.8657086	0.37329987
-0.4865047	0.382622
-0.6710247	-0.46615753
-1.130496	0.04553589
0.575834	0.33679265
-1.6747434	-0.36437342
-0.09977053	-0.16490202
-1.4105211	-0.33737582
0.10502814	-0.28486052
0.8250225	-0.08570736
-1.7639303	-0.07781329
-0.41342857	-0.37771583
-0.8137747	-0.3047089
1.6825222	0.31157404
0.15215611	1.1366936
0.6238677	-0.19038819
-1.576029	-0.45954514
-0.6024875	1.6422386
-0.30460674	1.4985858
0.15784428	-0.4626761
1.8916678	-0.052632947
-0.08611185	0.29871207
1.8059005	-0.57520026
0.1905866	-0.3058095
-1.1409746	-0.06261937
-0.33386838	-0.2785079
-1.1169235	-0.37633383
0.31544995	-0.5887602
0.8066286	-0.5414744
0.92745477	-0.30853397
1.43218	-0.6221659
-1.3492993	-0.44901213
0.53092676	-0.49588224
-1.8738282	-0.58626336
0.3655299	-0.5320986
-1.1009742	-0.6008402
-1.3355393	-0.5525233
