# Supplementary material for: Cross-species behavior analysis with attention-based domain-adversarial deep neural networks
Source: Nat Commun. 2021 Sep 17;12:5519. doi: 10.1038/s41467-021-25636-x (PMC8448872; doi:10.1038/s41467-021-25636-x)
Supplement: Supplementary file 3 — Supplementary Software 1 [file 41467_2021_25636_MOESM3_ESM.zip › SupplementarySoftware/normalized_dataset/normalize_each/dataset/normal-pre_sm2/hc81_2017020601_3.csv]

angle	speed
-0.2834171	-0.52948433
-0.87326247	-0.7044892
1.4174058	-0.37045896
-0.020955175	0.16267323
0.15311806	-0.47829425
0.8844749	-0.72518414
0.28280926	-0.42452523
1.2822797	-0.58433205
-1.6484638	-0.76944524
-0.8109406	-0.5904646
-1.4548892	0.8322967
-0.14211449	1.0170174
0.22145095	0.64066947
0.9570263	1.3101307
1.097947	-0.6033131
1.353663	0.72546196
-0.47326976	-0.3338318
0.10105905	0.103382625
0.19177514	-0.7073689
0.6821248	-0.624817
0.33013406	-0.58838737
-0.5070209	-0.48591277
-1.2152891	-0.86503506
1.0664891	-0.8363598
-0.22618118	-0.63191634
0.69597745	-0.70229673
0.018002413	-0.83418316
2.0368378	0.1578241
0.095193915	1.7297899
0.24769692	0.6544114
0.6452348	0.42872474
0.22072542	1.011014
-1.5007035	0.7765296
-0.61456907	-0.5913082
-1.0390471	-0.74693406
1.9056932	0.08494201
0.9092082	-0.3902027
-1.2026737	0.16346334
0.035441216	-0.24390921
0.3728985	-0.46509993
-1.9183587	-0.45195356
-0.92066103	-0.85580456
1.7417506	-0.7739915
-1.4543288	-0.5057912
1.2260752	0.20686068
0.2783442	1.2844126
-1.8927593	0.5268473
-0.41194725	0.48967147
0.08185081	3.0254273
0.0614321	2.9062629
0.18882814	2.0557704
1.9924579	0.3631484
0.031738117	1.7670549
0.26143602	0.09878929
0.029731236	-0.058189776
-1.8950157	-0.2849295
0.47049943	-0.029161146
0.75653803	-0.37446636
0.30706027	-0.78871
0.42883322	-0.3175001
-1.0778208	-0.22707963
-0.15818082	-0.36421806
-0.15544468	-0.09534134
0.38068238	-0.46751672
0.45213664	-0.85560495
1.3848761	-0.6794544
0.08774796	-0.7141227
0.23082246	-0.53078204
-1.5825754	-0.82418936
2.0112705	1.2456247
0.13459857	2.6562815
0.8552953	0.4586936
-0.5711209	-0.3398751
-0.39400598	2.2864192
-0.04147269	0.68660456
-0.10577345	2.5697377
0.2744117	2.3631463
-0.17431337	2.7086253
0.2293938	1.3443449
-0.14086147	1.0049127
-1.0884732	-0.4287442
-0.34673843	2.0834904
0.2707163	0.027476843
1.1340561	6.8159003
1.080735	5.9640913
-1.0706673	1.3781861
0.45271373	2.221284
-0.83485436	3.1019707
-0.5735957	1.2260555
-0.32948536	0.98749673
0.2587083	-0.50569826
0.18243563	0.46828336
0.072773986	0.5858074
0.05936724	0.6079206
-1.6775494	3.4398158
-0.28923145	6.775809
0.06336781	3.1271446
1.2845459	-0.23676766
0.43500242	1.9632856
1.2428652	3.2781174
0.5090199	1.5881209
0.92362803	2.2287104
0.5239228	4.8773446
-0.08958551	2.8561187
-0.09684991	2.0768461
0.17548707	1.6210215
-0.31936508	3.4668157
-0.60059893	0.75909543
1.8362726	1.3445467
0.10552112	1.5802838
-0.4901765	2.606663
-0.0041997265	1.0220214
-0.23436308	3.5572166
-0.9160932	-0.5388452
-1.327371	0.4109167
0.07011061	0.9954983
-0.8795949	0.7881211
0.049891807	1.5378752
-0.5453009	0.45834637
0.9537669	-0.13776237
0.39775056	0.88133687
1.504022	-0.108801916
1.3478442	-0.5292695
0.36054555	1.4025837
-0.07123915	-0.53400683
-1.5545129	2.1316695
0.40922582	-0.02809879
0.51533073	0.6365755
0.17602724	0.17951566
-1.9028157	0.052510455
-1.161545	-0.86911446
0.1401512	-0.4089132
-0.24279189	1.5687314
0.22920841	1.1991643
-0.096703894	1.4161704
-0.31615773	-0.76852095
-1.417156	-0.6651319
0.046876613	-0.10119135
1.8893672	-0.0040684314
0.8894877	-0.32378477
0.9021495	-0.2238824
-0.95898294	-0.5111094
0.9633979	-0.21885219
-0.28365263	-0.2790084
-0.85920155	0.5881616
0.25769427	-0.26219568
-0.11051258	-0.36196578
0.394916	0.19033062
1.3338121	-0.19619948
0.11997774	1.1902463
1.9222043	-0.87972295
0.43997574	-0.29655996
0.25816867	-0.2770498
-1.5416842	-0.4493111
-0.614754	-0.7709848
0.6083893	-0.70521414
2.0502784	1.4367858
0.14464548	1.5219761
0.3256897	0.06515893
0.9420133	-0.49502727
1.5035479	-0.13868628
-1.4111854	-0.37639368
1.2331513	0.13169996
-1.8650166	-0.5131737
-0.28630352	0.30031103
0.054674197	-0.6427274
1.6777558	-0.838071
1.0680863	-0.69254345
-0.40037245	-0.17482582
-1.109895	-0.5685328
-0.31268597	2.1874654
0.17562082	0.040805366
1.9223533	-0.6715541
-0.43755558	-0.23812492
0.5539927	0.5674443
0.14056516	0.18611735
1.9506844	-0.323616
0.37113312	0.4919601
-0.042670384	-0.59552896
-0.023816027	-0.1367832
1.6915672	-0.8411394
0.6792209	0.12739144
0.15800945	0.12805702
-1.8201401	-0.53231645
0.17838313	0.11592745
0.038306303	1.4364609
0.33618832	-0.48759916
0.24351965	-0.9586131
1.4045918	0.16107944
0.36182004	-0.50735384
0.021002315	-0.82729465
1.6236098	-0.7909893
0.6584703	-0.01970636
0.23270062	-0.62231815
-1.755577	-0.6774144
-0.20498516	-0.23351288
-0.5336383	-0.90456086
1.5564724	-0.878225
1.3437135	-0.50258315
0.15266787	-0.6989588
-1.7136728	-0.87882847
-0.082793154	-0.7732431
-0.15252751	-0.8726438
0.52923703	-0.8734632
0.075231425	-0.84348845
1.6831913	-0.45087808
1.0233835	-0.8206001
-0.04423814	-0.93209857
1.8084402	-0.77490574
-0.44870445	-0.8526026
0.49466196	-0.5506665
-1.7249107	-0.29579103
-0.87423825	-0.7113419
-1.3487679	-0.41986483
-1.0142972	-0.033068206
-1.8163021	-0.35289562
0.17602448	0.33943516
-1.5914423	0.59264356
0.488268	-0.38772538
-1.1048249	-0.10187663
0.18132326	-0.5392675
1.7938704	-0.85094446
0.57677996	-0.33190715
-0.67755836	-0.74554324
0.43520036	-0.75504154
-1.8775879	-0.7390569
0.5353778	-0.36627346
-0.023368085	-0.7087573
1.1825118	-0.78132266
1.4989141	-0.72599816
-0.0005922662	-0.23467751
-1.503438	-0.89955866
-0.26943287	-0.29604536
-0.16171277	-0.6697734
-1.4405963	-0.6302466
-1.4286675	-0.9127768
0.6087402	-0.8520997
0.4074667	-0.9101182
1.2446316	-0.6337385
-1.625832	-0.7513967
-0.65240073	-0.7954784
-0.6240733	-0.76385975
-1.9011617	-0.820846
-0.06830333	-0.8750471
1.3170549	-0.6980665
-1.655565	-0.960874
-0.91720825	-0.90334696
0.77670777	-0.64232725
0.7309894	-0.9553486
-1.1652635	-0.8475976
-1.3880876	-0.46579823
-1.8560891	-0.866963
0.71439046	-0.89776355
-0.6753919	1.7320883
0.06540146	1.316189
0.33422905	1.5454793
2.0164711	-0.11902902
0.1117844	1.0012441
-0.16271496	0.35546818
0.24564786	-0.023978336
0.61789805	-0.45495963
1.5986438	-0.31380376
0.022616625	-0.73024863
-1.8105112	-0.22206359
-1.0937188	0.13842303
-0.8277777	-0.031458545
0.3841823	1.0845017
0.19683892	0.6165287
-0.27219063	-0.5756133
-1.2940962	0.34375754
0.123225816	0.20694502
-0.3232457	0.6276972
0.057919938	0.9425551
0.37541544	0.0599732
-0.57504976	-0.78268415
-1.3374455	0.6474438
-0.07527547	-0.05430573
0.56500316	-0.568255
1.8721321	0.6382657
0.16245382	-0.46007556
0.098835304	-0.61209095
1.9001372	-0.7012315
0.25658947	-0.0074616643
0.049583916	-0.6083013
-0.39857715	-0.9325409
-1.3080739	-0.06581528
-0.17203264	-0.7642549
0.7066823	-0.42105156
-0.64199233	-0.44161245
-1.2320045	-0.22986831
-0.27614585	-0.22741893
-0.16248891	-0.56433904
1.9073957	-0.6889971
1.1016266	-0.44734925
-0.79684854	-0.85091376
0.46159223	-0.81978244
1.8372189	-0.8555534
1.134129	-0.6404531
-0.5967558	-0.46710455
0.12045654	-0.12520577
0.34018287	-0.5493918
-1.705247	0.9487163
-0.46200323	0.26018378
1.5073245	-0.86276025
-0.4787673	-0.5439173
1.5249637	-0.48236302
0.030689131	-0.47150433
0.88253313	-0.33710122
1.3582833	-0.93821084
0.5559315	-0.46931127
-0.19781773	-0.5156541
-1.5683924	-0.09871187
-0.13258184	0.41512224
-0.2690609	-0.5571385
-1.2599918	-0.6214012
0.01292357	0.18153718
-0.96260643	-0.62079567
-0.7155634	0.3401679
-1.5648417	-0.59945077
-0.21681237	0.7330272
-1.8812506	1.2499518
-0.04906938	1.3607255
-1.7956171	-0.102975614
-0.040773906	0.38938633
1.8071371	-0.8423099
-1.5587598	0.1857923
0.10789835	0.051479805
0.6884045	-0.57888097
1.6302636	-0.07103734
-0.97631174	-0.25189778
-1.3700415	-0.6737113
0.07037259	-0.6745991
0.754129	-0.49958837
-1.5308598	-0.43227205
-0.3071323	0.032974936
-0.105961576	-0.19298062
0.70647645	-0.35035065
-0.62258714	0.25665027
-1.6088598	-0.31362152
0.18136638	1.2078557
0.28277722	-0.46070755
1.4397467	-0.8087737
0.8652018	-0.58192027
0.04069722	-0.08973813
1.3152102	-0.7861829
1.0932927	-0.344361
0.5457719	-0.9481556
1.5014721	1.6460316
-0.13856657	-0.68812716
-1.5820605	0.11927489
-0.19284254	0.041028764
0.4712221	-0.5067925
-1.7017095	-0.34433123
2.0044782	-0.24868532
1.4061501	-0.7291758
0.17406338	-0.32226577
-1.4147407	-0.32259506
0.23409866	-0.08686811
-0.29989266	-0.30452567
-0.056246642	-0.8383804
0.6119275	0.0063201208
1.973516	0.14677452
0.28934917	0.1842689
1.2453536	-0.85159415
-1.3145511	-0.8613162
-1.7823296	-0.91690713
0.16649413	-0.13002966
0.3361357	-0.5262458
1.9173105	-0.7215076
-1.7202702	-0.6029021
-1.7324618	-0.72495043
-1.7183115	-0.7502427
1.96046	-0.08199435
-0.07315279	-0.7312134
0.16466235	-0.8542261
-0.5564121	-0.72669125
-1.4820346	-0.7799101
-1.5310173	-0.5352684
-0.32600173	-0.7932435
0.26790968	0.014682461
-1.3494347	-0.65449345
-0.3886949	-0.2986007
0.09998911	0.26661742
0.2482218	-0.4251067
-1.586546	-0.5954286
-0.88702345	-0.534398
0.8627318	0.19496804
0.012539088	0.7484598
-0.0953352	-0.40767896
-1.6577377	0.22262989
0.10880989	0.9347018
-0.387516	-0.72488344
0.7307108	-0.5518321
1.8444848	0.022148203
0.15155874	0.6987974
-0.87096846	-0.5475292
-0.98059034	0.020074973
-0.119670175	-0.9271107
0.094555855	-0.40009502
0.5641723	0.73831046
-1.4681675	-0.75931704
-0.49625295	0.60835105
0.24717095	0.3001254
1.9734733	-0.6028931
-0.41059214	-0.13030656
0.9542942	0.21670824
-0.1803018	-0.7903899
1.536963	-0.9127222
0.6436455	-0.44282374
-1.2808173	-0.8191223
1.8499609	-0.84547883
1.2487944	-0.6799784
1.091053	-0.44236913
-0.106995165	-0.2575284
-1.4954995	-0.27021918
-0.2968316	-0.5736347
-1.0984324	-0.71134233
-0.67709506	-0.6446826
0.9233144	-0.77203596
-1.6574268	-0.4679509
2.0313418	-0.71989864
1.4722358	-0.08047373
-0.35231704	1.2845768
-0.18123421	-0.54344684
1.9954597	-0.3998945
0.89395416	0.22006369
-0.3129572	-0.020298678
0.172029	-0.20108317
-1.2934818	-0.66931427
-0.6800966	0.21551237
0.4178693	-0.14457469
1.5875438	-0.4431054
0.8022368	0.018796373
-0.062300347	0.38708124
0.10353661	-0.3299094
-1.7317069	-0.6311918
-0.20606758	0.010542924
0.39662546	-0.17313121
0.9831668	-0.545762
-1.1748437	-0.5380751
-1.6375823	0.15622453
0.524693	-0.43750885
0.6128805	-0.48902088
-0.49142992	-0.4990912
-1.5369766	0.17644356
-0.08407156	-0.379983
-0.9288047	-0.7217704
-0.90928274	0.37637347
-0.13818452	0.10316146
-1.8233368	-0.615272
0.1362717	-0.17328896
0.07371988	-0.8069307
0.82224005	-0.8092212
-0.32904825	-0.6086799
0.085176155	-0.58731234
2.017161	-0.40593064
-1.1124195	-0.7718086
-1.1678677	-0.9111625
0.08404329	-0.82717264
0.8471089	-0.687454
-0.08346831	-0.5627384
-0.10365963	0.6685718
-1.2135482	-0.49110308
1.8431408	-0.84428954
0.5361673	-0.9468302
1.5605735	-0.1678372
-1.9108077	-0.70337087
1.370764	-0.5130135
-0.9338811	-0.55891186
1.7945255	-0.17561153
0.27795833	0.1301808
-0.086684704	-0.74463814
-1.5103693	-0.30946946
1.6006445	-0.33889732
0.29866356	-0.27158257
-0.15284668	0.38894522
-0.39085755	-0.33515787
-1.554743	-0.54891336
0.39234316	0.6651661
0.21821514	1.1474496
0.11018033	-0.38191783
-0.44961935	-0.3148531
-1.7758126	-0.4845168
0.7326187	1.0658258
-0.22538178	-0.11396141
1.6433015	-0.33632234
1.0424631	-0.4242985
0.32284108	-0.57007635
0.034536716	-0.26037648
-0.18222763	0.6007524
-1.4311904	-0.41223338
-0.2892078	-0.4218453
-0.08406446	-0.33948934
0.21857342	-0.060650554
0.27530852	0.58001405
-0.32076868	0.70827293
-1.2588611	-0.17656869
-0.23695356	1.6178927
-0.88444674	-0.24242413
-1.2178218	-0.34280893
-1.4502352	-0.075741485
-1.891692	-0.24547392
0.29359213	0.53295964
-1.8638723	-0.6581551
-0.23288861	0.1824798
-0.01861826	-0.12591545
1.165619	-0.7871284
0.3998885	-0.71589667
1.4207113	-0.5634592
-0.22578408	0.22186466
-0.087142415	-0.28547764
-1.4217087	0.0358064
-1.2987102	-0.495609
0.9126619	-0.44164038
0.46821764	0.32282376
0.3302541	0.10574998
2.0014405	0.6430095
-0.53514385	0.20494998
-1.4955196	0.58665293
-1.2710181	-0.38117006
1.7159102	-0.43072358
-0.08947761	0.80044556
-0.29041937	0.631229
-1.7875756	0.999051
0.398229	0.63397413
0.69204706	-0.5969677
-0.24984957	-0.07393798
-0.48709866	-0.4845917
-1.328096	-0.13661882
-0.13227138	-0.20750971
-1.713398	0.06941436
-0.2917424	0.06581274
0.68073344	0.2143532
0.85558903	-0.6512634
1.2819577	0.97404647
0.020959804	1.1833104
-0.19254051	-0.20846741
0.52713174	0.5381645
