# Supplementary material for: Cross-species behavior analysis with attention-based domain-adversarial deep neural networks
Source: Nat Commun. 2021 Sep 17;12:5519. doi: 10.1038/s41467-021-25636-x (PMC8448872; doi:10.1038/s41467-021-25636-x)
Supplement: Supplementary file 3 — Supplementary Software 1 [file 41467_2021_25636_MOESM3_ESM.zip › SupplementarySoftware/normalized_dataset/normalize_each/dataset/normal-pre_sm2/hc81_2017020701_2.csv]

angle	speed
0.019073592	-0.37396216
0.019073592	-0.37396216
0.019073592	-0.37396216
0.019073592	-0.37396216
0.019073592	-0.37396216
0.019073592	-0.37396216
0.019073592	-0.37396216
0.019073592	-0.37396216
0.019073592	-0.37396216
0.019073592	-0.37396216
0.019073592	-0.37396216
0.019073592	-0.37396216
0.019073592	-0.37396216
0.019073592	-0.37396216
0.019073592	-0.37396216
0.019073592	-0.37396216
0.019073592	-0.37396216
0.019073592	-0.37396216
0.019073592	-0.37396216
0.019073592	-0.37396216
0.019073592	-0.37396216
0.019073592	-0.37396216
0.019073592	-0.37396216
0.019073592	-0.37396216
0.019073592	-0.37396216
0.019073592	-0.37396216
0.019073592	-0.37396216
0.019073592	-0.37396216
0.019073592	-0.37396216
0.019073592	-0.37396216
0.019073592	-0.37396216
0.019073592	-0.37396216
0.019073592	-0.37396216
0.019073592	-0.37396216
0.019073592	-0.37396216
0.019073592	-0.37396216
0.019073592	-0.37396216
0.019073592	-0.37396216
0.019073592	-0.37396216
0.019073592	-0.37396216
0.019073592	-0.37396216
0.019073592	-0.37396216
0.019073592	-0.37396216
0.019073592	-0.37396216
0.019073592	-0.37396216
0.019073592	-0.37396216
0.019073592	-0.37396216
0.019073592	-0.37396216
0.019073592	-0.37396216
0.019073592	-0.37396216
0.019073592	-0.37396216
0.019073592	-0.37396216
0.019073592	-0.37396216
0.019073592	-0.37396216
0.019073592	-0.37396216
0.019073592	-0.37396216
0.019073592	-0.37396216
0.019073592	-0.37396216
0.019073592	-0.37396216
0.019073592	-0.37396216
0.019073592	-0.37396216
0.019073592	-0.37396216
0.019073592	-0.37396216
0.019073592	-0.37396216
0.019073592	-0.37396216
0.019073592	-0.37396216
0.019073592	-0.37396216
0.019073592	-0.37396216
0.019073592	-0.37396216
0.019073592	-0.37396216
0.019073592	-0.37396216
0.019073592	-0.37396216
0.019073592	-0.37396216
0.019073592	-0.37396216
0.019073592	-0.37396216
0.019073592	-0.37396216
0.019073592	-0.37396216
0.019073592	-0.37396216
0.019073592	-0.37396216
0.019073592	-0.37396216
0.019073592	-0.37396216
0.019073592	-0.37396216
0.019073592	-0.37396216
0.019073592	-0.37396216
0.019073592	-0.37396216
0.019073592	-0.37396216
0.019073592	-0.37396216
0.019073592	-0.37396216
0.019073592	-0.37396216
0.019073592	-0.37396216
0.019073592	-0.37396216
0.019073592	-0.37396216
0.019073592	-0.37396216
0.019073592	-0.37396216
0.019073592	-0.37396216
0.019073592	-0.37396216
0.019073592	-0.37396216
0.019073592	-0.37396216
0.019073592	-0.37396216
0.019073592	-0.37396216
0.019073592	-0.37396216
0.019073592	-0.37396216
0.019073592	-0.37396216
0.019073592	-0.37396216
0.019073592	-0.37396216
0.019073592	-0.37396216
0.019073592	-0.37396216
0.019073592	-0.37396216
0.019073592	-0.37396216
0.019073592	-0.37396216
0.019073592	-0.37396216
0.019073592	-0.37396216
0.019073592	-0.37396216
0.019073592	-0.37396216
0.019073592	-0.37396216
0.019073592	-0.37396216
0.019073592	-0.37396216
0.019073592	-0.37396216
0.019073592	-0.37396216
0.019073592	-0.37396216
0.019073592	-0.37396216
0.019073592	-0.37396216
0.019073592	-0.37396216
0.019073592	-0.37396216
0.019073592	-0.37396216
0.019073592	-0.37396216
0.019073592	-0.37396216
0.019073592	-0.37396216
0.019073592	-0.37396216
0.019073592	-0.37396216
0.019073592	-0.37396216
0.019073592	-0.37396216
0.019073592	-0.37396216
0.019073592	-0.37396216
0.019073592	-0.37396216
0.019073592	-0.37396216
0.019073592	-0.37396216
0.019073592	-0.37396216
0.019073592	-0.37396216
0.019073592	-0.37396216
0.019073592	-0.37396216
0.019073592	-0.37396216
0.019073592	-0.37396216
0.019073592	-0.37396216
0.019073592	-0.37396216
0.019073592	-0.37396216
0.019073592	-0.37396216
0.019073592	-0.37396216
0.019073592	-0.37396216
0.019073592	-0.37396216
0.019073592	-0.37396216
0.019073592	-0.37396216
0.019073592	-0.37396216
0.019073592	-0.37396216
0.019073592	-0.37396216
0.019073592	-0.37396216
0.019073592	-0.37396216
0.019073592	-0.37396216
0.019073592	-0.37396216
0.019073592	-0.37396216
0.019073592	-0.37396216
0.019073592	-0.37396216
0.019073592	-0.37396216
0.019073592	-0.37396216
0.019073592	-0.37396216
0.019073592	-0.37396216
0.019073592	-0.37396216
0.019073592	-0.37396216
0.019073592	-0.37396216
0.019073592	-0.37396216
0.019073592	-0.37396216
0.019073592	-0.37396216
0.019073592	-0.37396216
0.019073592	-0.37396216
0.019073592	-0.37396216
0.019073592	-0.37396216
0.019073592	-0.37396216
0.019073592	-0.37396216
0.019073592	-0.37396216
0.019073592	-0.37396216
0.019073592	-0.37396216
0.019073592	-0.37396216
0.019073592	-0.37396216
0.019073592	-0.37396216
0.019073592	-0.37396216
0.019073592	-0.37396216
0.019073592	-0.37396216
0.019073592	-0.37396216
0.019073592	-0.37396216
0.019073592	-0.37396216
0.019073592	-0.37396216
0.019073592	-0.37396216
0.019073592	-0.37396216
0.019073592	-0.37396216
0.019073592	-0.37396216
0.019073592	-0.37396216
0.019073592	-0.37396216
0.019073592	-0.37396216
0.019073592	-0.37396216
0.019073592	-0.37396216
0.019073592	-0.37396216
0.019073592	-0.37396216
0.019073592	-0.37396216
0.019073592	-0.37396216
0.019073592	-0.37396216
0.019073592	-0.37396216
0.019073592	-0.37396216
0.019073592	-0.37396216
0.019073592	-0.37396216
0.019073592	-0.37396216
0.019073592	-0.37396216
0.019073592	-0.37396216
0.019073592	-0.37396216
0.019073592	-0.37396216
0.019073592	-0.37396216
0.019073592	-0.37396216
0.019073592	-0.37396216
0.019073592	-0.37396216
0.019073592	-0.37396216
0.019073592	-0.37396216
0.019073592	-0.37396216
0.019073592	-0.37396216
0.019073592	-0.37396216
0.019073592	-0.37396216
0.019073592	-0.37396216
0.019073592	-0.37396216
0.019073592	-0.37396216
0.019073592	-0.37396216
0.019073592	-0.37396216
0.019073592	-0.37396216
0.019073592	-0.37396216
0.019073592	-0.37396216
0.019073592	-0.37396216
0.019073592	-0.37396216
0.019073592	-0.37396216
0.019073592	-0.37396216
0.019073592	-0.37396216
0.019073592	-0.37396216
0.019073592	-0.37396216
0.019073592	-0.37396216
0.019073592	-0.37396216
0.019073592	-0.37396216
0.019073592	-0.37396216
0.019073592	-0.37396216
0.019073592	-0.37396216
0.019073592	-0.37396216
0.019073592	1.3009248
0.81879544	4.8851757
0.035968266	4.5811815
0.16597581	3.568064
0.44779617	-0.27546248
0.019073592	-0.37376976
0.019073592	-0.37396175
0.019073592	-0.37396216
0.019073592	-0.37396216
0.019073592	-0.37396216
0.019073592	-0.37396216
0.019073592	-0.37396216
0.019073592	-0.37396216
0.019073592	-0.37396216
0.019073592	-0.37396216
0.019073592	-0.37396216
0.019073592	-0.37396216
0.019073592	-0.37396216
0.019073592	-0.37396216
0.019073592	-0.37396216
0.019073592	-0.37396216
0.019073592	-0.37396216
0.019073592	-0.37396216
0.019073592	-0.37396216
0.019073592	-0.37396216
0.019073592	-0.37396216
0.019073592	-0.37396216
0.019073592	-0.37396216
0.019073592	-0.37396216
0.019073592	-0.37396216
0.019073592	-0.37396216
0.019073592	-0.37396216
0.019073592	-0.37396216
0.019073592	-0.37396216
0.019073592	-0.37396216
0.019073592	-0.37396216
0.019073592	-0.37396216
0.019073592	-0.37396216
0.019073592	-0.37396216
0.019073592	-0.37396216
0.019073592	-0.37396216
0.019073592	-0.37396216
0.019073592	-0.37396216
0.019073592	-0.37396216
0.019073592	-0.37396216
0.019073592	-0.37396216
0.019073592	-0.37396216
0.019073592	-0.37396216
0.019073592	-0.37396216
0.019073592	-0.37396216
0.019073592	-0.37396216
0.019073592	-0.37396216
0.019073592	-0.37396216
0.019073592	-0.37396216
0.019073592	-0.37396216
0.019073592	-0.37396216
0.019073592	-0.37396216
0.019073592	-0.37396216
0.019073592	-0.37396216
0.019073592	-0.37396216
0.019073592	-0.37396216
0.019073592	-0.37396216
0.019073592	-0.37396216
0.019073592	-0.37396216
0.019073592	-0.37396216
0.019073592	-0.37396216
0.019073592	-0.37396216
0.019073592	-0.37396216
0.019073592	-0.37396216
0.019073592	-0.37396216
0.019073592	-0.37396216
0.019073592	-0.37396216
0.019073592	-0.37396216
0.019073592	-0.37396216
0.019073592	-0.37396216
0.019073592	-0.37396216
0.019073592	-0.37396216
0.019073592	-0.37396216
0.019073592	-0.37396216
0.019073592	-0.37396216
0.019073592	-0.37396216
0.019073592	-0.37396216
0.019073592	-0.37396216
0.019073592	-0.37396216
0.019073592	-0.37396216
0.019073592	-0.37396216
0.019073592	-0.37396216
0.019073592	-0.37396216
0.019073592	-0.37396216
0.019073592	-0.37396216
0.019073592	-0.37396216
0.019073592	-0.37396216
0.019073592	-0.37396216
0.019073592	-0.37396216
0.019073592	-0.37396216
0.019073592	-0.37396216
0.019073592	-0.37396216
0.019073592	-0.37396216
0.019073592	-0.37396216
0.019073592	-0.37396216
0.019073592	-0.37396216
0.019073592	-0.37396216
0.019073592	-0.37396216
0.019073592	-0.37396216
0.019073592	-0.37396216
0.019073592	-0.37396216
0.019073592	-0.17611335
0.7647815	0.27075097
-2.0503166	0.24286966
-0.61715007	0.40154055
0.29601166	0.5837118
-0.6506496	0.25432184
2.511157	0.42744362
-0.38487348	0.19083798
-1.1581392	0.14082824
-0.49774402	0.43153328
2.7042036	0.022716401
-3.2485476	-0.16918243
3.1830008	-0.30723763
-2.5817578	-0.20493679
-0.9444203	-0.018219784
-0.3836929	-0.14337035
-3.3562396	0.2996524
-0.03017094	-0.3676727
0.019073592	-0.37394992
0.019073592	-0.37396213
0.019073592	-0.37396216
0.019073592	-0.37396216
0.019073592	-0.0058015944
-1.8212231	0.3743701
-3.6147404	-0.054717135
3.3168406	0.6490905
0.04457307	0.57930416
0.21812649	0.4962325
-0.52542984	0.25110194
0.9858799	0.37048954
0.12352752	-0.24232338
3.5075095	0.17356876
0.019073592	-0.37396216
0.019073592	-0.16070104
3.457963	0.013564437
-2.5479476	0.3942694
-0.35299852	1.0343326
0.44824266	0.43821877
0.023342272	0.8590343
0.0956634	0.7517402
0.44602528	0.6529372
-0.7902288	0.49025902
0.21616457	1.014334
0.27148187	0.48363638
0.07543744	0.7965039
-0.2221746	0.6728021
-0.13526724	0.5174535
0.25338328	0.44886643
-0.68731934	0.8814946
1.3935851	0.09675113
1.9897891	0.40324217
-2.5869532	0.24243246
-0.23237294	0.63057756
0.1366818	0.12359457
0.34997374	0.029886087
0.8869018	-0.24445835
2.352933	-0.1863415
3.121551	0.521454
-0.15353201	0.17574741
-0.0459377	0.12278249
2.7109077	0.6492124
2.6638734	1.4106089
-0.8990759	0.10958466
-3.610345	0.5189336
-0.75939435	0.09068052
0.8124527	-0.20899914
3.879779	0.48957103
-0.006707427	1.10969
0.17834792	0.916698
-0.43549255	0.09439341
-3.815228	0.04664595
-1.4761539	-0.1962288
-1.4705639	0.6431536
-0.4602368	0.45816246
-1.9456004	1.004976
1.029154	0.44293362
-0.8091813	0.07489087
0.92050433	0.73337454
-0.41926453	0.7640935
0.0011643856	0.60569066
0.15208639	0.06386469
0.65772885	0.062452514
-1.661471	0.12942044
2.2956023	-0.23629254
2.695011	-0.3203337
-2.0890996	-0.18109335
0.59741354	0.5022096
-2.8779123	0.8414059
0.74157315	0.5816771
-0.8487188	0.6745254
0.23342714	0.19764334
0.4495024	0.6181955
-0.6373776	-0.12340653
1.1588076	0.41611317
1.2655658	-0.15542077
-1.972319	-0.14183861
-0.9281352	0.21080332
-0.5765036	-0.019617274
0.18371929	-0.18789627
3.4068694	-0.048458416
0.516308	-0.25808582
1.5706637	-0.20999931
2.0773845	-0.3637123
0.9660067	-0.31545475
-0.58647543	-0.2596881
3.8397148	-0.297339
-1.542365	-0.32522333
2.579243	-0.3303969
2.9798048	-0.3152412
1.1463721	-0.28988752
-3.9891229	-0.061231237
-1.3922583	-0.302191
-2.6240213	-0.15210974
1.9091814	-0.19905639
-3.3851585	-0.19224025
0.019073592	-0.37396216
0.019073592	-0.37396216
0.019073592	-0.2852758
3.7597704	-0.28160405
-0.45804182	-0.34600863
0.019073592	-0.37396216
0.019073592	-0.37396216
0.019073592	-0.37396216
0.019073592	-0.37396216
0.019073592	-0.37396216
0.019073592	-0.1889316
-2.780977	0.5689636
-0.64942735	-0.22061114
3.0636704	-0.357196
0.51735663	-0.051762976
-2.3932946	0.06963629
-0.1702722	0.028623587
0.113203146	0.3164448
-3.8799155	-0.052322086
-2.3430562	0.13985775
3.3044078	0.1893108
1.8446925	0.34689
2.620501	0.82462853
-0.012561566	4.5362353
-0.1216579	4.7565513
0.18414333	3.4810636
-2.492223	4.7757206
0.07289063	4.918469
-0.014371916	4.340999
-0.014087792	4.5265675
0.43972114	4.422619
-1.5694268	4.0075774
-0.83828324	4.482222
0.08690967	4.871872
-0.0014013624	4.6963954
0.11536011	4.7587423
0.24803387	4.587929
-2.1945455	4.3282843
-0.13810596	4.6341257
-0.048745044	5.099335
0.26434222	4.548664
0.14684297	4.6128693
-3.4222558	0.51578665
0.25391886	0.28756514
1.3499299	0.5982292
2.9545398	-0.1890952
-1.6457676	-0.19101109
-3.0350873	-0.010798912
-1.3664802	0.26059026
0.5486248	0.18180639
0.5474127	0.5357783
-1.0184222	0.4438626
-0.26810464	-0.13521695
0.37307313	-0.2336913
-0.65596706	0.15339917
-0.6601507	-0.06653195
3.8618016	0.0022758457
-3.2218733	-0.010499624
-0.6128764	-0.008730643
-0.6608529	0.10998617
-0.12729074	0.51493245
-0.27399743	0.82591575
-1.4567322	0.07257103
-2.341751	-0.12794861
-2.6418476	-0.07558535
1.2904736	0.030474568
1.5928987	1.3185219
-0.028060926	1.2845016
-1.860377	1.2737647
1.2244813	0.53250504
0.25400156	0.7666489
