# Supplementary material for: Cross-species behavior analysis with attention-based domain-adversarial deep neural networks
Source: Nat Commun. 2021 Sep 17;12:5519. doi: 10.1038/s41467-021-25636-x (PMC8448872; doi:10.1038/s41467-021-25636-x)
Supplement: Supplementary file 3 — Supplementary Software 1 [file 41467_2021_25636_MOESM3_ESM.zip › SupplementarySoftware/normalized_dataset/normalize_each/dataset/normal-pre_sm2/hc81_2017020701_3.csv]

angle	speed
0.023903355	-0.7287951
0.023903355	-0.7287951
0.023903355	-0.7287951
0.023903355	-0.7287951
0.023903355	-0.7287951
0.023903355	-0.7287951
0.023903355	-0.7287951
0.023903355	-0.7287951
0.023903355	-0.7287951
0.023903355	-0.7287951
0.023903355	-0.7287951
0.023903355	-0.7287951
0.023903355	-0.7287951
0.023903355	-0.7287951
0.023903355	-0.7287951
0.023903355	-0.7287951
0.023903355	-0.7287951
0.023903355	-0.7287951
0.023903355	-0.7287951
0.023903355	-0.7287951
0.023903355	-0.7287951
0.023903355	-0.7287951
0.023903355	-0.7287951
0.023903355	-0.7287951
0.023903355	-0.7287951
0.023903355	-0.7287951
0.023903355	-0.7287951
0.023903355	-0.7287951
0.023903355	-0.7287951
0.023903355	-0.7287951
0.023903355	-0.7287951
0.023903355	-0.7287951
0.023903355	-0.7287951
0.023903355	-0.7287951
0.023903355	-0.7287951
0.023903355	-0.7287951
0.023903355	-0.7287951
0.023903355	-0.7287951
0.023903355	-0.7287951
0.023903355	-0.7287951
0.023903355	-0.7287951
0.023903355	-0.7287951
0.023903355	-0.7287951
0.023903355	-0.7287951
0.023903355	-0.7287951
0.023903355	-0.7287951
0.023903355	-0.7287951
0.023903355	-0.7287951
0.023903355	-0.7287951
0.023903355	-0.7287951
0.023903355	-0.7287951
0.023903355	-0.7287951
0.023903355	-0.7287951
0.023903355	-0.7287951
0.023903355	-0.7287951
0.023903355	-0.7287951
0.023903355	-0.7287951
0.023903355	-0.7287951
0.023903355	-0.7287951
0.023903355	-0.7287951
0.023903355	-0.7287951
0.023903355	-0.7287951
0.023903355	-0.7287951
0.023903355	-0.7287951
0.023903355	-0.7287951
0.023903355	-0.7287951
0.023903355	-0.7287951
0.023903355	-0.7287951
0.023903355	-0.7287951
0.023903355	-0.7287951
0.023903355	-0.7287951
0.023903355	-0.7287951
0.023903355	-0.7287951
0.023903355	-0.7287951
0.023903355	-0.7287951
0.023903355	-0.7287951
0.023903355	-0.7287951
0.023903355	-0.7287951
0.023903355	-0.7287951
0.023903355	-0.7287951
0.023903355	-0.7287951
0.023903355	-0.7287951
0.023903355	-0.7287951
0.023903355	-0.7287951
0.023903355	-0.7287951
0.023903355	-0.7287951
0.023903355	-0.7287951
0.023903355	-0.7287951
0.023903355	-0.7287951
0.023903355	-0.7287951
0.023903355	-0.7287951
0.023903355	-0.7287951
0.023903355	-0.7287951
0.023903355	-0.7287951
0.023903355	-0.7287951
0.023903355	-0.7287951
0.023903355	-0.7287951
0.023903355	-0.7287951
0.023903355	-0.7287951
0.023903355	-0.7287951
0.023903355	-0.7287951
0.023903355	-0.7287951
0.023903355	-0.7287951
0.023903355	-0.7287951
0.023903355	-0.7287951
0.023903355	-0.7287951
0.023903355	-0.7287951
0.023903355	-0.7287951
0.023903355	-0.34818828
1.0258417	1.5888015
-0.014445799	1.5004841
-0.084643565	2.3355527
-0.26543695	2.248713
0.32191426	2.3954
-0.15167604	3.0757306
0.24360135	1.4530818
1.3075489	-0.26111037
0.9296454	1.3426086
0.06083757	1.8503774
0.07255158	1.4636686
0.18128613	0.5224286
-1.6630238	1.0711076
0.64147973	0.83037573
0.48058435	0.4611983
0.25545564	0.59921455
-0.5498062	0.5041205
-0.33063427	1.2760682
0.5115948	1.4275779
-0.6568855	1.4130452
-0.21778926	1.1830478
1.3540353	-0.65448344
-1.0249946	-0.043447856
0.63165116	-0.4369731
1.9795842	-0.20050341
-0.6647782	-0.29106376
-1.7318938	-0.27361163
0.20014459	-0.47654733
-0.25324616	-0.42027414
0.42470658	1.0036058
-0.24825482	0.43278527
1.5213232	-0.12588489
1.3341496	0.119129226
-0.9284539	-0.1332542
-2.6142006	-0.09837747
0.26140672	0.7778794
0.807907	-0.3793676
0.23945105	0.3494193
-0.32449687	2.606315
0.092394866	2.0974104
0.0613367	2.7396517
-0.013791114	2.08312
0.09115677	1.2965106
0.16923188	1.5371977
-0.58143806	0.15671012
1.2352183	0.7625118
-1.162589	2.4809139
0.2201208	1.5432825
0.36903003	1.5980533
-0.14616737	1.3468872
0.18252268	1.7636456
-0.22284634	3.060951
-0.050043747	2.3131528
0.18858202	1.0395341
0.5349578	1.0380316
-0.34214172	0.30118424
1.7977928	1.9051538
0.41171685	2.2406547
-0.46974415	1.6418304
0.2194907	0.048623517
-0.57423973	0.13728832
-0.33414224	-0.3106469
1.6161535	0.48182863
0.51777726	-0.12839179
2.4599814	-0.23906898
0.7086984	0.06328778
0.16337612	-0.40051103
-0.90030175	-0.6190007
0.4238461	-0.5679784
-2.6954894	-0.5865766
0.24005213	-0.542471
-2.1870596	-0.68335664
-1.0390502	-0.45887634
-2.6273286	0.26827234
-0.17168166	-0.47991604
-2.2033963	0.08952652
-0.16987243	-0.18450901
2.7279358	-0.48082647
0.102979496	-0.5623162
2.150133	-0.6471936
0.25373933	-0.33153558
0.76205105	-0.26679295
-0.18464623	-0.7046453
1.3052616	-0.6034495
2.3902304	-0.502603
-0.90750027	-0.6110425
2.7376986	-0.707226
0.44700688	-0.5018474
-0.5405563	-0.5014142
-2.425225	-0.67313045
2.4213016	-0.6284059
1.6264056	-0.65622383
1.6121666	0.044660654
-0.27581242	0.39466748
-2.2945328	-0.36425686
-0.041099958	-0.14359869
-0.08053414	-0.2350189
-0.748048	-0.56722885
-0.5692179	-0.66957104
-1.904793	-0.5196382
2.0683038	-0.55894583
1.8489451	-0.5170693
-0.71669114	-0.52727836
-0.45918378	-0.45785323
-0.46114787	-0.55123377
-2.3616538	-0.32781368
0.40815583	-0.65048754
1.9979445	-0.68875355
1.1672038	-0.6044216
-0.87393826	-0.45849705
1.356749	-0.5999633
1.3299558	-0.68992525
1.9068743	-0.5266015
-1.1289825	-0.5159721
0.15808734	0.1590858
-0.018038109	-0.092543505
-2.5960245	-0.11122583
0.13376449	-0.27248633
-0.42302823	-0.46105352
-1.2090148	-0.60354096
-1.331923	-0.3824589
-1.5009921	-0.7066807
-1.4851569	-0.40703335
0.57984185	-0.4827396
-0.6023577	-0.55204326
2.2883787	-0.7064853
0.310503	-0.46224478
1.3645533	-0.48200163
-0.37695253	-0.3185882
0.8421085	-0.3501439
-0.06796592	0.07717467
-1.5025384	0.26504704
0.14185773	-0.05399899
0.21193328	-0.0529284
0.32045996	1.4651974
2.6237233	0.24594592
-1.4627979	-0.121788375
1.3177507	0.12842725
2.5187654	-0.37855443
-0.8556126	-0.2559569
-0.17279343	0.7968143
-0.38998795	2.3056529
-0.06503443	0.6636687
-0.95530385	0.14881715
1.0761162	-0.040796768
-2.6100345	-0.60464823
1.892638	-0.4765854
2.4586535	0.13677141
0.28539884	0.20908733
0.7314697	-0.68161577
2.7129076	-0.61930174
0.81048447	-0.64439934
-1.5830784	0.37120897
0.27546632	-0.09120841
0.27091354	0.23111823
-1.0616261	-0.37298247
-1.9789246	0.46135148
-0.22379738	0.90033543
1.6380657	-0.45975223
-2.4131544	0.10687939
-0.7994143	1.9253709
0.18561207	0.7382624
-0.08200461	1.4406209
0.0983993	1.3998775
-0.08980524	0.5713161
-0.8572456	-0.31375334
0.19177228	-0.08256981
2.5578983	1.2469296
-1.8963914	0.7022703
0.41348916	1.5089109
-0.14129789	1.802484
-0.47378856	1.5703193
0.6126337	1.2976575
0.92759836	0.8040761
-0.90961844	0.75902027
-0.083276644	1.4365846
0.1636699	1.2787209
-0.15074195	1.5824487
0.07331145	1.0911779
-0.18328276	2.224032
0.4591359	0.83037996
-0.062186703	1.3852483
0.0850148	0.76034033
-0.016864058	0.9837829
0.54400724	-0.09853809
-1.381441	0.5679969
-0.26429617	0.23136772
0.22560288	0.3103013
0.70414	-0.37603757
1.9625742	-0.45766857
1.1005548	-0.40325063
1.4276818	-0.12512054
-0.3363758	-0.14121291
-0.1751884	-0.061345484
2.5677423	-0.40743223
0.7830968	1.8243796
-0.16686377	1.3477056
-1.4103843	1.3857925
0.101325035	2.0745113
-0.46120355	-0.16336799
-2.640068	0.54681027
-0.12567815	1.3478278
-0.5933396	0.8140439
0.49559644	1.0835797
0.7007284	-0.15452293
-0.65036553	1.1732572
0.050355487	1.0590595
-0.6590061	0.019515764
0.424395	-0.27240258
-1.1580344	0.30268115
-0.6212247	-0.27010992
0.5229673	-0.28610352
-1.0334883	-0.6190029
0.4459988	-0.6664722
-1.6800225	-0.6573822
2.0842936	-0.391733
-1.0879744	-0.6265059
2.1767902	-0.3573385
-2.7568033	-0.697768
0.75763375	-0.6333375
-1.2372316	-0.5588659
-1.3118104	-0.6817857
-2.0452	-0.55952483
1.5061257	-0.53311265
-1.0011398	-0.68727255
1.3324611	-0.67641187
-1.694939	-0.63607657
-1.8489588	-0.42975226
-2.737628	-0.62973285
0.29821432	-0.5455868
2.1563685	-0.12268129
-0.2083704	2.2438874
-0.43811512	0.09666302
-0.80328304	-0.215612
-0.099692956	0.54046285
-0.4854426	0.76687914
-0.08743555	0.8860086
-0.54018396	0.17829086
1.9661084	0.8818057
1.0937898	0.04698423
-2.145562	0.34177312
-0.44179633	1.1191994
0.5935807	-0.11095612
-1.2959952	0.779134
0.11889764	-0.22176947
0.04733989	0.39585164
0.8303261	-0.34362468
-1.2962981	-0.19938557
-2.5246007	-0.40686795
-2.5734856	-0.5147529
-0.27450383	-0.64201677
-1.39254	-0.5519954
-1.1870137	0.07197631
2.3240457	-0.46112847
0.50726557	-0.5987368
1.5940417	-0.53615874
-2.4277272	-0.38910913
2.2920618	-0.41347814
-1.138714	-0.44734198
-0.60869557	-0.66517836
-1.9776022	-0.66988415
1.7608278	-0.72068834
-1.7713122	-0.66208833
2.3471196	-0.6364927
0.8444753	-0.6332065
1.4246581	-0.6943082
2.1097121	-0.6610523
2.6042569	-0.6440343
1.9047887	1.4589851
2.774069	-0.51111954
-0.58466315	1.3471993
-0.2996595	1.0641795
-0.2813049	2.2037168
-0.6404709	-0.18511449
1.1633404	0.016102184
-0.057992794	-0.26877636
-2.6825852	1.0727141
-0.3920449	1.9859488
0.6376893	-0.2915726
1.9952776	0.6101672
-2.0435936	0.049939014
-0.3835627	3.550057
-0.8215468	2.7415624
0.040172435	1.8249444
0.88877726	0.63753986
-0.57588905	1.1300744
0.2877005	1.7233369
0.21886973	0.8342497
-0.56158596	1.0426759
0.08052103	1.4900874
0.5092176	0.9162778
0.6589156	1.3477892
-1.1414442	-0.38261032
-0.19719198	2.6363864
-0.17149979	0.96695757
0.73915195	-0.19255102
-1.4870905	-0.061649054
-0.4104711	-0.6378056
0.26659545	-0.3032196
0.670022	0.24735902
-0.54483896	-0.16065432
0.16605794	-0.41905504
0.025942907	-0.3951341
2.6648042	0.0141525045
1.4646512	-0.3919989
1.1138444	-0.037806574
0.15196173	-0.24952285
1.8045143	-0.60639834
-1.3969917	-0.49039295
-1.0151323	-0.6475452
-1.061551	-0.6725899
1.2358329	-0.56287885
-0.05779971	-0.4788728
-1.9244423	-0.5893125
-0.056253627	1.9189222
-1.0027848	0.5827443
-0.17451748	1.431152
-0.34596232	1.1855296
0.5241182	0.59532315
-0.072880715	1.4252354
0.05590692	1.435857
-0.29970276	2.0927877
0.2899152	1.7259332
-0.3789875	1.7326746
0.61228096	1.1692628
-0.47464687	1.6798949
0.33774525	2.4596434
-1.8087109	0.116075344
-0.29068974	1.0187716
-1.4752606	-0.32595298
-0.36140245	1.1261994
-2.3867335	0.07712667
2.5230415	2.506211
-0.57390547	0.64357084
-1.8085601	-0.42973086
-2.2715588	1.502579
-0.06818572	2.5433486
-0.74258506	1.041634
-2.3305807	-0.7171888
2.3230598	1.2222304
-0.3053412	3.1009655
0.18908025	1.446159
-0.46063626	1.3989577
0.3340075	2.0880725
0.6717483	1.1774564
-0.45200083	1.8640596
-0.20444341	1.6262107
-2.5023198	4.1615515
-0.10514504	6.6615305
0.21761768	-0.6260524
0.023903355	-0.7285946
0.023903355	-0.7287946
0.023903355	-0.7287951
0.023903355	-0.7287951
0.023903355	-0.7287951
0.023903355	-0.7287951
0.023903355	-0.7287951
0.023903355	-0.7287951
0.023903355	-0.7287951
0.023903355	-0.7287951
0.023903355	-0.7287951
0.023903355	-0.7287951
0.023903355	-0.7287951
0.023903355	-0.7287951
0.023903355	-0.7287951
0.023903355	-0.7287951
0.023903355	-0.7287951
0.023903355	-0.7287951
0.023903355	-0.7287951
0.023903355	-0.7287951
0.023903355	-0.7287951
0.023903355	-0.7287951
0.023903355	-0.7287951
0.023903355	-0.7287951
0.023903355	-0.7287951
0.023903355	-0.7287951
0.023903355	-0.7287951
0.023903355	-0.7287951
0.023903355	-0.7287951
0.023903355	-0.7287951
0.023903355	-0.7287951
0.023903355	-0.7287951
0.023903355	-0.7287951
0.023903355	-0.7287951
0.023903355	-0.7287951
0.023903355	-0.7287951
0.023903355	-0.7287951
0.023903355	-0.7287951
0.023903355	-0.7287951
0.023903355	-0.7287951
0.023903355	-0.7287951
0.023903355	-0.7287951
0.023903355	-0.7287951
0.023903355	-0.7287951
0.023903355	-0.7287951
0.023903355	-0.7287951
0.023903355	-0.7287951
0.023903355	-0.7287951
0.023903355	-0.7287951
0.023903355	-0.7287951
0.023903355	-0.7287951
0.023903355	-0.7287951
0.023903355	-0.7287951
0.023903355	-0.7287951
0.023903355	-0.7287951
0.023903355	-0.7287951
0.023903355	-0.7287951
0.023903355	-0.7287951
0.023903355	-0.7287951
0.023903355	-0.7287951
0.023903355	-0.7287951
0.023903355	-0.7287951
0.023903355	-0.7287951
0.023903355	-0.7287951
0.023903355	-0.7287951
0.023903355	-0.7287951
0.023903355	-0.7287951
0.023903355	-0.7287951
0.023903355	-0.7287951
0.023903355	-0.7287951
0.023903355	-0.7287951
0.023903355	-0.7287951
0.023903355	-0.7287951
0.023903355	-0.7287951
0.023903355	-0.7287951
0.023903355	-0.7287951
0.023903355	-0.7287951
0.023903355	-0.7287951
0.023903355	-0.7287951
