# Supplementary material for: Cross-species behavior analysis with attention-based domain-adversarial deep neural networks
Source: Nat Commun. 2021 Sep 17;12:5519. doi: 10.1038/s41467-021-25636-x (PMC8448872; doi:10.1038/s41467-021-25636-x)
Supplement: Supplementary file 3 — Supplementary Software 1 [file 41467_2021_25636_MOESM3_ESM.zip › SupplementarySoftware/normalized_dataset/normalize_each/dataset/normal-pre_sm2/hc81_2017020702_1.csv]

angle	speed
0.04852846	0.02717984
0.71493816	-0.7058178
-1.7587562	-0.6332566
1.1412284	0.05926026
-0.22009473	-0.5190003
1.0370272	-0.692757
1.32555	-0.9125837
-1.6615121	-0.9851629
-0.033991944	-1.1268648
-0.033991944	-0.87775475
1.4697268	-1.0101688
1.1729287	-0.9869237
-0.28366506	-0.41815758
-1.7909218	-1.0759634
-0.2998752	-0.5981347
-1.2885029	-0.9709835
-0.8814002	-0.6734772
-0.864081	-1.0146949
1.6612699	-1.1095996
-1.6240633	-1.092863
0.27185816	-1.0821558
-1.8555981	-1.0914543
1.9306676	-1.0685521
1.1966729	-1.1144933
2.0265749	-1.1144933
1.565723	-1.0280962
-1.5485972	-1.069199
-1.9538586	-0.9705383
-0.3823242	-1.0045778
1.6467295	-0.96839035
1.182293	-1.0192821
-1.3608835	-1.0387118
1.5133798	-1.0339777
1.3369315	-1.0908185
-1.0156083	-1.0366918
-1.8411357	-1.0711337
-0.50680536	-0.23362376
0.0018850616	0.011784082
1.9257367	0.20345673
0.44269902	-0.22182475
0.3247425	-0.8401121
-1.8677169	-0.52543026
1.1701273	0.4290384
-0.47915933	1.0850172
-1.7567514	-0.10963945
1.2618479	0.77826065
-0.22315684	2.786765
0.25947478	0.78811747
-0.61514574	2.9687443
-0.375072	-0.17902866
-1.7731671	0.99653894
0.16418646	1.429639
0.053867664	0.9158637
0.23077635	0.9972383
0.034255873	3.7697635
-0.20550384	0.86613786
-0.91338396	1.6106184
0.035603326	1.3741038
0.21508646	0.8778633
-0.37761605	0.0411276
0.8244004	-0.27911007
0.6766421	1.0372857
-1.0624509	0.87957305
-0.19844453	0.8704539
-0.41328755	0.3672475
-1.383245	-0.08862661
-1.3968525	-0.63325477
0.06153972	-0.46301463
1.4445367	-0.44712266
-1.3896358	0.34763822
0.012047291	0.47625503
1.9662664	0.8893596
0.00223192	0.80706173
0.24295615	0.14956641
1.517196	0.325081
1.714413	0.02597204
-1.6459135	0.5494122
-0.00718032	0.22393328
1.0055995	-0.86753446
1.0492198	-0.38243544
-0.13141099	0.3488798
-0.8130791	-0.36083764
1.5289909	-0.48824468
-1.0672054	0.02261733
-1.7792835	0.24631983
-1.6705614	0.6092822
-0.68075603	0.74740386
0.100841485	0.49076006
-0.27259645	0.39895248
1.255825	0.2624911
0.51849025	1.3439908
-0.08861789	-0.6145685
0.25999206	-0.76525855
-0.032021724	0.7353317
-0.002393983	0.22848189
-0.37947813	0.18398976
-1.3156874	1.2242396
0.119518645	0.5738344
0.5720442	0.1047403
0.5362173	0.052394617
-1.1388707	-0.24950379
-0.033991944	-1.1268648
-0.033991944	-0.08520381
1.4218731	-1.0609052
0.4330644	0.3765072
2.0113156	-0.79987496
0.5820135	0.24342915
0.3372321	0.4366564
0.49180093	-0.3992974
-0.88643336	0.47513106
-0.18194789	0.4307634
0.8784857	-0.5212533
-1.2864752	0.36296457
1.0781792	0.18438959
1.5389547	-0.5279757
-0.38040394	0.8775337
-0.12923485	1.0926405
-1.3496833	-0.09249191
-0.65324795	0.74113363
0.7219909	0.5227989
-0.5433269	0.8063946
1.6230124	-1.0306381
0.04503853	1.2534729
-0.12375826	-0.0017922046
0.32360736	1.0288658
0.36148787	0.20963982
-1.6586158	-0.79901224
-0.07773645	-0.95614064
-0.65120006	-0.3476314
1.7295011	0.16735186
0.043307234	-0.36063948
1.8502145	-0.20794153
-0.056106076	1.1019547
0.2217905	-0.48006615
-0.7639257	0.39331988
2.0255942	-0.3909656
-0.3013365	1.2153682
-1.2904259	-0.008678363
0.19283548	0.4183299
-0.10761359	0.31726426
-1.9492623	0.31981808
-0.3262474	0.8025205
0.24442434	1.5717729
-0.8151494	-0.9095609
-1.3441135	1.3241985
-0.09897212	1.8975505
1.5198761	-0.42504564
-1.3245199	-0.9640333
1.7280077	-0.32349676
0.037110403	0.41447514
0.25545582	-0.5496101
-0.27016452	-0.34843597
-0.18833333	-1.0699528
-2.0010045	-0.6708693
-0.05171011	-0.1710751
0.17522912	-0.84077406
-0.21613525	-0.8924639
-1.9564456	-0.685584
-0.28120062	-0.055651587
0.4841464	-0.5206466
1.9332336	-0.79938066
-0.3916935	-0.32665175
0.38391274	-0.5608925
-0.6626032	-0.8341114
-1.952593	-0.5953846
0.6029837	-0.83319205
-0.5065065	-0.7308316
-1.0714995	-1.0097665
1.3916492	-0.96084994
1.3514938	-0.9519976
0.32153863	-0.64932686
-1.5980998	-1.0842687
0.07479683	-1.081713
-0.59157145	-0.8267362
-0.75148225	-0.8331043
0.5364868	-0.96223694
1.3442003	-0.99186224
0.55525017	-0.58128446
-0.09531536	-1.0970066
-2.0248475	-0.9111994
0.30698466	-0.88735145
-0.77576995	-0.854853
-0.6886544	-0.97016
-1.041672	-0.9123538
-0.10096359	-0.66028666
-1.01647	-1.0957203
0.008705207	-1.0793629
1.945219	-1.1012853
1.3636956	-0.731277
-1.1330059	-0.83668315
-0.033991944	-1.1268648
-0.033991944	-0.94655204
0.82261616	-0.75386125
0.874606	-1.0017254
1.246199	-0.85003686
-0.7275596	-0.97249955
0.95429236	-0.94562733
-1.130707	-0.9719489
1.119443	-1.0331395
1.2983456	-0.9373177
0.75005746	-1.0980006
-0.82421607	-0.9849766
1.9606684	-1.0061823
0.90562403	-1.0670446
-1.0947342	-0.9363887
-0.033991944	-1.1268648
-0.033991944	-0.90918195
1.5608008	-1.0255065
-1.8584414	-1.0146328
-1.0026267	-1.0879875
0.048667427	-1.0715578
-1.2562392	-0.9188381
1.2705404	-0.9999007
-0.8971883	-1.041196
-1.2370912	-0.9243114
-0.033991944	-1.1268648
-0.033991944	-1.0583757
-0.44541126	-1.030398
-0.8367294	-0.9645311
1.5753307	-1.0375088
-0.033991944	-1.1268648
-0.033991944	-0.8995092
2.0079238	-1.0326871
-0.40331244	-1.1041694
1.9798049	-1.0883805
-1.8986174	-1.0299395
2.0338662	-1.0259659
0.7538757	-1.0363785
1.9201599	-0.9723731
1.4553454	-0.9932871
1.429864	-1.0020362
0.81852907	-1.0396518
0.86623996	-0.8533942
1.293042	-1.0110945
1.1611375	-0.92987406
0.8372704	-1.0100977
1.2323594	-0.97576296
0.65059334	-1.0531583
1.8642501	-1.029232
-1.089418	-0.9187013
-1.942011	-1.0602728
0.29192474	-0.9594174
-1.8217834	-0.9424683
-1.6309123	-1.1016587
0.105287716	-0.9456099
-0.33694035	-1.0911247
-1.2185076	-0.85047626
-1.7963403	-0.9460617
-0.033991944	-1.1268648
-0.033991944	-1.1026474
0.87341046	-1.0776687
0.7337518	-1.0313661
1.5695776	-0.8410852
1.9763528	-1.0612633
-0.06854016	-1.0807711
-0.033991944	-1.1268648
-0.033991944	-0.97403014
-2.0609899	-0.9888101
-0.033991944	-1.1268648
-0.033991944	-0.99846655
-0.033991944	-1.1268648
-0.033991944	-0.9362604
-2.0188468	-0.95777303
-0.033991944	-1.1268648
-0.033991944	-1.0479617
1.5100391	-1.0332046
0.3199173	-1.1093549
1.5991981	-1.0229266
-0.033991944	-1.1268648
-0.033991944	-0.9973984
-1.2788413	-1.0361086
-1.7376611	-0.9739432
-1.6527898	-1.0194788
1.6653366	-0.9249405
1.8238086	-0.90075034
1.5157766	-1.0982764
-0.013501329	-1.061488
1.720109	-0.9286193
0.5115608	0.71295553
-0.1725549	3.3851087
-0.8371427	-0.3423158
-1.0821146	0.24141297
0.08601917	-0.15613507
1.299385	0.25847906
-1.7922977	0.48566413
-1.2620724	0.009048336
-0.45263663	-0.49201524
0.055118393	0.6119068
1.4477419	-0.42668784
-1.7580458	-0.4440128
-0.7246509	2.330498
-0.7503615	-0.08383222
-1.3611557	-0.005076368
-0.08761622	3.3019702
-0.71316564	0.8242898
-0.54895926	1.0762222
-0.28275672	0.19780107
0.38777062	0.67850316
-0.33313146	1.239634
0.5098508	0.7331142
-0.5995378	1.0071267
0.7920474	0.3254781
-1.1803197	1.1117898
1.9375603	0.80813307
0.09265437	1.1935498
-0.2558925	-0.83088934
-1.4827418	2.6141562
0.2527	1.1822673
-0.09877217	2.262119
-0.06880125	3.381578
0.051306676	1.4018815
0.60798055	0.818667
-1.4772092	-0.66870266
-0.39759687	0.34932244
-1.4065176	0.92313683
-1.6386688	0.19308151
-0.54611874	0.958952
-1.9130915	-0.46788687
1.301644	1.3317621
-0.5812665	0.14460789
-1.1194265	-0.91758025
0.07499703	-0.90839213
0.7980345	-0.40451068
-1.6991397	1.3868947
0.25482365	-0.9548384
1.5675384	0.033668417
-1.1795211	0.0035360155
-0.3345175	1.3357697
1.1951841	-1.0318174
-1.433279	-0.06485982
-0.4903089	-0.9136916
0.64367217	1.3279846
-0.42576405	-0.2848874
0.075500675	-0.2805627
0.55365384	1.5173084
0.015333457	-0.3146817
0.15754381	1.0320399
-1.3877534	0.89885104
-0.7060144	-0.37871394
-1.9218309	2.252262
-0.96418864	0.84539574
-0.33659703	1.3413124
0.15117982	0.49530062
-0.113510214	0.24743997
0.16543296	1.0780814
0.32283837	-0.37105152
0.28414258	0.21909377
-0.7961646	1.8170491
-0.25488478	1.5695815
0.4789261	0.69438845
-0.20131637	0.96130556
-0.17426012	2.4088054
-0.06147091	2.9834454
0.41939825	1.0360049
-0.36318448	2.5945764
-0.20941412	2.2462273
0.7818426	0.44694927
-0.64557546	2.2058642
0.023844363	2.4658244
-0.34605142	2.5266542
0.28904045	0.49340332
-0.17078196	0.7992864
-0.29266277	0.42402944
-0.29024664	-0.9227405
-1.5738479	-0.48471242
1.0447196	0.34464365
2.001782	0.90075326
-0.93070626	-0.43160054
-0.18070354	-0.540681
1.2954671	2.6939232
0.20810705	2.0527828
0.11682791	-0.149974
1.9799654	-0.0980912
0.10298412	0.4482161
0.9336139	-0.16544753
0.97371817	2.752708
-0.1864046	1.2045255
-0.25312912	1.1434054
-0.66235906	-0.3228123
-0.18294598	-0.36971238
0.45142484	0.39439422
-0.26945594	0.36204168
-0.10140832	1.9670104
-0.5305869	0.37219334
1.5681733	-0.40628973
1.6603044	-0.8302041
0.31505412	1.0691394
-0.320477	0.49949467
-1.3362197	0.38581598
-0.05834454	-0.67617863
1.9823871	-0.83673686
0.38717532	-0.3686408
-1.4570553	-0.95282114
0.90778935	-0.63927346
1.4661584	-0.85278934
0.9402111	-0.4811944
-1.2785859	-0.85179156
1.5276756	-0.89864
0.688733	-0.9503876
0.56669945	-0.7851902
0.26167706	-0.81595623
0.66775364	-0.9134435
1.4458231	-0.8573748
-1.3756577	-0.90050095
0.9278141	0.37869868
0.14014365	1.0406923
-0.28970385	0.8252964
-0.030657936	0.8858983
-1.3630054	0.10122228
0.044482093	0.6084197
-0.16673218	0.48173374
-0.30240056	2.028472
0.44940045	1.6000619
-0.20809545	-0.14924769
-1.1364996	-0.2041033
-1.1335306	-0.64335865
-0.6522736	-0.0669473
0.27336922	-0.14316739
-1.8145959	0.08857297
0.9406036	-0.48695672
-0.70345336	1.5993574
-0.08993518	-0.2990487
0.1982567	1.8412672
-0.7781518	-0.15509604
0.42613086	-0.22994693
1.8874577	-0.42176735
1.2552931	0.09123694
0.1958748	-0.70651275
1.8404906	-0.6267291
-0.46112272	1.4863813
-0.217986	0.7521092
-0.23814368	1.1619668
-0.50756013	1.2043145
0.29801005	0.28848442
0.26929078	0.43530792
-0.2493356	0.47126147
-0.32628128	1.1778855
0.0075606243	1.4892609
-0.07703015	2.3528044
0.015412012	0.82001454
0.09869974	1.6494931
0.36983255	0.856886
-0.32871994	2.4281013
0.21007545	0.9830528
0.20050116	-0.053377897
0.42668086	-0.5790539
-0.3407763	0.2607638
-0.4340171	0.89456
-0.04992374	0.92151827
-0.08288177	1.0756474
1.4709052	-0.4921879
-0.08341557	0.30523914
-0.1100634	1.9022796
-0.40925574	-0.108316936
-0.047633257	0.5437252
-0.7846612	0.20484856
-0.8548176	-0.43840063
-1.8760592	0.3336568
-0.469765	0.23724061
-0.111699544	0.6736211
-0.549462	1.3251562
0.097578436	-0.31583205
-0.74460405	2.420777
0.39802083	0.43763912
0.20280546	-0.08150019
1.1707662	0.005096748
0.23045799	-0.18616374
1.1197203	-0.8619209
-1.3489726	0.66529316
-0.7040472	0.50316566
-0.7479435	1.9222329
-0.23405567	1.0754404
0.4922554	0.28695396
0.33471754	0.7584893
-0.7106447	-0.18387423
1.1634128	-0.4910608
0.28928775	-0.21510586
1.605366	-0.12261627
-0.12397392	0.5368508
-0.3373083	-0.87366325
0.118690774	-1.0710427
-0.07492551	0.38677594
0.16028744	0.7059694
0.045856826	0.1831694
-0.60058427	-0.29011807
-1.415417	-0.15291068
-0.2590295	1.4984533
0.60026026	-0.30721915
1.0315325	0.31308016
-1.4762539	-0.5656348
1.2832597	-0.433663
1.8583941	0.262389
0.30422717	2.8774836
-0.1276166	1.8458362
-0.35487255	0.2766221
-0.38570228	0.056872062
-0.25805467	0.21189114
0.9449231	0.40655398
-0.25026903	-0.16189924
-0.6506819	-0.12487073
0.22589448	2.2996547
-0.30833972	1.3057022
0.0081961	0.013747506
0.8849954	-0.19920367
0.28584135	1.5529212
-1.2370738	0.38683113
0.52204806	0.944572
-0.2623714	0.95190275
-0.27510434	2.7711434
0.043015774	0.19232126
-0.5342521	0.07257495
1.2567444	0.15905431
-0.6576143	-0.70230603
1.117181	-0.17144808
-1.6541971	0.08895903
-0.2670944	0.45627686
0.633479	-0.106654234
0.5037049	0.26878297
0.37367877	-0.046048358
1.9311125	0.7610656
1.1306832	-0.5445146
2.0321553	-0.9498425
0.9347885	0.017013334
1.8530757	-0.4785608
-0.0253982	-0.33405906
-1.9876382	-0.45810682
-0.015492465	-0.41470793
-0.35566399	-0.42764705
-1.8797626	-0.67350936
-0.10572571	0.32569036
-1.8783909	0.32875115
0.35734627	0.027331017
1.0838373	-0.47445136
-1.3691128	0.1569581
-0.1531184	0.7756324
-0.7037768	-0.6006441
-1.3756238	0.18966806
-0.39144313	0.97896755
