# Supplementary material for: Cross-species behavior analysis with attention-based domain-adversarial deep neural networks
Source: Nat Commun. 2021 Sep 17;12:5519. doi: 10.1038/s41467-021-25636-x (PMC8448872; doi:10.1038/s41467-021-25636-x)
Supplement: Supplementary file 3 — Supplementary Software 1 [file 41467_2021_25636_MOESM3_ESM.zip › SupplementarySoftware/normalized_dataset/normalize_each/dataset/normal-pre_sm2/hc81_2017020703_1.csv]

angle	speed
-1.4460257	-0.6321334
-0.40151805	-0.66476583
-0.043993242	-0.722893
-1.6966428	-0.8226686
-0.4996291	-0.5323568
0.37846157	-0.6865093
-1.2980741	0.24666113
-0.5045274	0.42095354
1.6763659	-0.14436094
0.07687087	0.4003123
0.67432815	-0.35657966
-0.02409659	-0.21901092
1.091361	-0.43514347
-0.4915703	-0.57604086
0.50273746	0.7123043
1.0024004	-0.23895591
-1.707003	0.59007025
0.59046835	-0.27199346
1.5357013	1.2976419
-0.14453715	-0.097317375
-1.2518132	0.87365466
0.45842028	0.82170933
-0.2095554	-0.1976563
-1.0595131	3.416426
1.6568091	0.6464966
0.27632412	1.7691087
-0.08298012	0.86381483
0.3009303	0.8045203
1.206396	4.2426815
1.5906264	0.45559227
-1.67039	1.3048327
-0.060805954	2.7140775
-1.5500188	0.14002202
0.55154645	0.14596371
1.6366074	0.3364387
-1.7452279	0.08863489
0.95957804	-0.74021536
-0.19895332	-0.015241304
1.5842113	1.7888309
-0.24015847	5.7953987
-0.2681556	0.9603423
-0.67003447	-0.8276177
-0.33501622	0.26627964
0.51166254	-0.765445
-1.1896069	1.22363
1.1753914	-0.08757683
1.4419153	-0.2677226
0.09434673	-0.017992971
0.5189803	0.96933734
1.0675312	-0.34661078
-1.2881947	2.4945407
0.23362407	0.9377178
1.2300279	0.04190473
0.3119682	2.6149576
0.48364943	-0.053370725
-1.0087554	0.27684373
0.07949481	0.7731892
-1.7540416	1.1548347
-0.14770845	2.0301886
1.669831	0.9536144
-0.06321639	0.2958575
0.15321614	0.12275204
-1.5044432	-0.71363544
-0.34294832	-0.3270552
-0.33606258	0.85596734
1.5072234	0.18229763
0.17119221	-0.23584284
0.80225414	-0.45342696
-0.8709078	-0.3475032
-1.5977716	-0.5464963
0.013953934	0.02506666
-0.63681513	-0.067906365
-1.7696474	-0.26467136
0.5437384	0.005140123
-0.4487358	-0.026323833
1.4505713	-0.78894866
0.75338537	-0.87981224
-0.40340865	-0.06976636
-0.3850324	-0.3784034
-1.5649457	-0.38533446
-0.037328515	-0.069540344
-0.0147455	-0.72312707
1.4822465	-0.16236952
1.0970087	-0.7003033
-1.4248807	-0.21968724
1.5274075	-0.68513423
0.087633856	-0.3297662
0.15268171	-0.47763917
1.2063949	0.103035346
1.26361	-0.6089428
-1.079827	-0.6411439
1.1523508	-0.93870103
0.56094253	-0.23325792
-1.1517135	-0.6008173
-1.6855525	-0.45159757
0.7327614	-0.42115387
-0.50452965	-0.91427815
0.92749685	-0.6554444
1.3285903	-0.31148082
-0.54128104	-0.30309498
1.6308327	-0.6337678
1.3622723	-0.9198113
-1.2607327	-0.27312595
1.4789603	-0.66016877
1.1485332	-0.6345876
0.41227338	-0.75511193
1.4778775	-0.37729752
1.5637829	-0.4909572
0.8628136	-0.8339624
-0.36451283	-0.63575506
-1.730735	-0.623771
0.974893	-0.8466062
1.1935459	-0.81325465
0.52313536	-0.5966001
1.5999955	-0.81838506
0.4525688	-0.46178174
1.3346261	-0.41986972
-1.6148517	-0.41297334
-1.1528674	-0.4114693
-0.70465434	-0.7393698
-0.83878934	-0.8684283
-0.7570614	-0.55952257
-1.3714314	-0.82259053
-1.3584387	-0.8040111
1.2826251	-0.673916
0.033703066	-0.7890471
-1.0058765	-0.86084706
-0.6398971	-0.9189058
-0.33669716	-0.7790823
-0.20478636	-0.69228333
-0.6467484	0.7266509
0.2513895	-0.25782117
1.5672807	0.4295907
-0.24269457	-0.020895861
0.044117104	1.0187169
1.2285185	0.19586444
0.5406797	0.13111182
0.46130562	-0.8582053
1.217928	-0.6458903
-1.1877228	0.041380633
-0.20907497	-0.5424405
-0.7302917	2.8328402
-0.15471557	-0.4811768
-1.3443303	0.5045049
-0.3166707	2.0100703
-0.20997761	1.2794268
0.8501418	0.037501335
0.83620787	2.4406955
1.5522169	2.8289583
-0.91902745	-0.22196805
0.13726014	-0.22795749
0.2405546	1.132552
-0.2850022	-0.024782248
-0.81169516	0.034245323
1.2017071	0.5905701
-0.38946778	5.88099
-0.3490898	6.9422603
-0.27367756	1.4625578
-1.0975224	-0.1707605
-1.0376519	-0.51082236
0.10368258	2.3796194
0.3050666	0.06096636
1.6276369	0.4835468
-1.7244195	-0.6499371
-0.21250185	-0.5168441
0.7284801	-0.7761622
1.0676155	-0.67018944
1.484961	2.1791694
0.3906363	3.7521799
-0.12370126	4.0998855
-0.20752174	2.212184
-0.29347432	0.077942915
0.8148841	0.4896108
-0.26491627	-0.004352225
-0.10635417	0.9315537
0.3268025	1.8241068
0.31160724	0.5756301
-1.4094139	1.274739
-0.6151287	1.3999869
-0.21197636	1.4799411
0.10602672	-0.4416481
1.1845148	0.6493904
0.2888396	2.0508041
0.13003267	3.8317864
-1.4971467	0.14186256
-0.40948945	1.7302377
-0.14478678	0.6659659
-0.1255428	1.3130159
-1.4873627	-0.91545904
1.228592	0.7090456
0.2926495	0.52100015
1.5651066	1.1460081
-0.20879748	1.1665308
0.08882864	0.29523355
1.4948776	1.2789928
-0.2545505	1.4156122
-0.95434546	-0.90671694
1.2409304	1.4308426
-0.29755685	0.4435125
-1.7475623	0.5842623
-0.42416203	1.5287472
0.55364734	0.945294
1.2682453	-0.16341448
-0.27659938	0.118182965
0.016927022	0.15032926
0.28693554	-0.37021932
-1.6499914	-0.2621628
-0.58273846	0.5816262
-1.6249661	-0.82403636
-1.2555817	-0.84874314
1.2925537	-0.76046646
-0.23880851	-0.8338259
0.4025409	-0.6040299
1.6547289	-0.87517595
0.88294095	-0.49725792
-1.6247613	-0.123795584
-1.4055024	-0.38404578
-0.2335536	-0.79568416
0.72573304	-0.86246926
1.1723332	-0.7643026
-0.10288797	0.3538148
-1.1379617	0.025550392
-1.0729909	0.8625456
0.47222254	-0.6405317
-0.8041354	-0.7906142
-1.4849895	-0.0031009926
0.45872492	-0.8473491
0.22362211	-0.5332037
1.4958214	-0.36898226
-0.30342597	-0.34270078
0.684246	-0.9429347
1.2916874	-0.79269505
-0.40359333	-0.386204
-0.8943488	-0.34487998
1.6210998	-0.37136012
0.43929338	0.4723921
0.1818707	-0.5213697
1.2125012	-0.641632
0.6556221	-0.803261
-0.60367537	0.7356707
1.1673348	-0.5265359
0.48313615	0.25173017
-0.020495024	-0.65105265
-1.4031764	-0.89043176
-0.9376635	-0.49480173
0.3631853	-0.6592922
-0.15305302	0.104814395
1.6595596	-0.0013067697
0.0777216	-0.42962182
-0.68011236	-0.7897363
0.6446001	-0.65237087
1.2376965	-0.5654371
-0.026019497	-0.25675422
-0.06281708	-0.99735814
-0.06281708	-0.56359947
-0.14293094	-0.25072137
-1.4913014	-0.87623936
-0.44583073	-0.33507895
0.10122118	-0.12602873
0.842232	-0.5840264
0.8096234	-0.030666325
-0.42686796	-0.83782315
0.48795953	-0.3321229
1.4350045	-0.51450646
0.31627482	-0.92401713
-0.52128994	-0.5485625
1.3665388	-0.6312361
0.51462525	-0.45620066
-0.19937931	-0.8685111
0.7485993	-0.61203927
1.6413845	-0.73366183
-0.9709363	0.067101285
0.16328067	-0.65407
1.3430125	-0.44928086
0.25434732	-0.21184662
-0.19108042	-0.6227159
0.3620984	-0.42315662
1.3761685	0.33251718
0.06433533	-0.7367754
0.85672915	-0.36121076
-0.99313605	0.96393144
-0.23337756	0.66629744
-1.7462473	-0.15932699
-1.342482	0.9283137
-0.2326234	1.7311089
-1.6310201	0.6246486
1.6788068	0.6114662
-0.62913275	-0.53348804
-1.3642881	3.6241148
-0.2462594	-0.66898257
-1.6288918	0.5388429
1.1127106	0.94384176
-0.0025773759	0.09042461
0.60941756	-0.52574104
0.75178814	0.7625491
0.4083989	1.4651425
0.97069293	-0.57859665
0.45907348	-0.15518618
0.07965285	2.0612605
-0.5058393	-0.24161261
-1.351537	1.0498652
-0.038280167	1.8022431
0.638816	-0.032014962
-0.735055	1.082131
-1.1824408	-0.16446905
-0.4108165	1.6085141
-0.3919208	3.2037237
-1.650511	2.1385005
-0.011608754	1.615838
1.2900296	-0.14801838
-1.3619181	0.21760517
-1.0425508	-0.6288145
-0.76270336	1.2242068
0.9069053	-0.725245
0.20552056	-0.16171716
-1.4313633	1.7058071
-0.41812342	0.0057502445
0.26290074	-0.13538417
-0.1753881	-0.943069
0.8793817	-0.7036161
0.7199181	0.7044133
1.6320152	0.87909657
-0.07422428	-0.3594076
-1.7413808	0.8512496
-0.20382859	-0.32928872
-1.6638447	-0.5965277
1.2667687	-0.62595975
-1.654653	-0.19302954
0.40760374	-0.12931481
-1.5872397	-0.93551147
-0.7884149	-0.62527776
1.6374096	-0.54240876
-1.648065	-0.21908765
-1.7406073	-0.6969905
-0.0020159376	0.39571548
0.5981011	-0.10425165
1.5945749	-0.5786419
-0.31066024	-0.68735456
-0.30274287	0.35813355
-0.41557732	-0.7958918
-1.5059364	-0.24699135
0.38250524	-0.9313776
-0.72312826	-0.66499096
-0.8167951	-0.8344722
-1.1801103	-0.19157155
0.5571056	-0.5745611
1.3353947	-0.27086502
-0.49129143	-0.80987465
0.82818574	0.016008662
-0.08099428	-0.53988075
1.0561419	-0.69027054
0.6867319	-0.83233476
-0.41790974	0.114235744
1.64213	-0.28709027
-0.4003862	-0.423702
1.3905985	-0.4209414
-0.9446993	-0.90543866
-0.43396735	-0.6724372
-0.9479162	-0.50276935
-0.92059135	-0.08050071
-1.3769419	-0.46014068
-0.696983	-0.9094058
1.2439711	-0.80183154
-1.3725582	-0.7905273
-0.9031521	-0.85274357
-1.0390688	-0.86863625
-0.06281708	-0.99735814
-0.06281708	-0.71088463
0.82770264	-0.6505525
0.9500911	-0.6433309
1.6095328	-0.36778355
-1.4377185	-0.39295277
0.17402492	-0.41713038
0.9734842	-0.77502036
1.2492251	-0.042504977
-1.2794445	-0.14611359
0.29435882	-0.88803357
-1.5453264	0.17985979
-1.5997404	-0.56997496
1.4259655	-0.67496306
0.06778711	-0.22109221
1.1939784	-0.64129835
0.71465063	-0.46846077
-0.63421404	-0.52700883
0.7880032	-0.55393356
-0.7664456	-0.28231642
-1.7227294	-0.57763225
0.12380753	-0.62946004
-0.07661143	-0.51917845
0.58202225	-0.7503614
0.9469124	-0.03208324
0.8971042	-0.5977342
0.39941284	-0.52686554
-1.6569726	-0.50910306
-1.5593213	0.60529715
1.5949439	0.21463035
0.07690857	-0.4765616
-1.5858288	0.34884968
1.5999771	0.28505635
1.4641446	-0.7442705
-0.124213256	0.63103175
1.6637474	0.4409515
-0.07948577	-0.67987984
1.3842008	-0.52156276
-1.512362	-0.49869302
-0.9148337	-0.71340984
-1.1154103	0.16893879
1.3588921	-0.8670189
0.465974	-0.19261065
-0.8338417	-0.8940188
0.78413415	-0.8042151
0.24435292	-0.89748573
1.2534853	-0.45580268
0.73088044	-0.8694665
0.8762072	-0.51102847
-0.48718277	-0.6592389
0.3601342	-0.5358139
1.1165341	-0.75861233
0.80146587	-0.8286706
-0.17893669	-0.668299
0.416161	0.07593757
-1.0559624	1.0801756
1.5693487	-0.5735016
-1.5888768	-0.6953077
-0.40625986	-0.62476873
1.4626169	-0.57233816
0.87224185	-0.32078615
1.6123921	-0.69829214
1.6685069	-0.7856997
-0.5868053	-0.8354431
-1.5747802	-0.49064824
0.29106548	-0.8851014
0.8936956	-0.7551046
-1.515506	0.7448784
1.2856522	-0.47668296
0.19725223	0.30456266
-1.6992483	0.94759923
-1.6190094	1.1542368
-0.27467674	-0.0655066
0.27789298	0.9008935
0.07941774	-0.2436579
-0.62866503	-0.09840014
-1.3372489	0.48765367
-0.19419362	0.61927736
-0.14447841	-0.23455124
1.669551	-0.27484748
0.41587314	-0.3037648
-1.6319292	-0.8558467
-0.6267317	-0.002266074
0.014206757	1.2759007
-0.0971836	0.98639095
0.5739615	-0.9559325
0.6580362	-0.5469603
0.6208002	-0.63677365
-0.39002803	-0.07425098
0.0031443532	-0.7250132
1.6336647	0.37911385
1.3855036	0.59528303
-1.3585573	1.1776375
-0.8753075	-0.17801139
-0.95538276	0.27263677
-0.57046854	-0.8556073
0.22846265	2.6387596
-0.3019604	0.35821643
-1.4826437	-0.1731695
-0.21820338	2.8816693
0.6427918	-0.43702152
-0.6829129	0.27943966
-1.3137889	-0.33218846
-0.21686314	0.6550473
-0.18882984	0.1190974
-1.2102882	-0.828728
0.59182066	0.47152972
-1.3560656	0.3204493
-0.37047052	-0.14400081
1.5603268	-0.87489957
0.5043776	-0.7696323
1.2968194	-0.9506082
-1.2931799	-0.65069973
-0.34907004	-0.307125
-0.4388037	0.08467136
-0.024263315	-0.8066557
1.6135823	0.37017524
-1.6024299	-0.944959
-0.20504259	-0.6996263
-0.021959502	-0.26490214
1.4809297	-0.22604668
1.6153164	-0.3861346
-1.7535361	-0.8990737
1.2053801	-0.83138984
-1.5564157	-0.5734276
-1.5143411	-0.67197025
0.10224215	0.13630755
1.5493559	-0.5584193
0.016175259	-0.08880187
-1.7452457	-0.33312687
-1.319486	-0.51220715
-0.80192554	0.1500462
1.674981	-0.060773555
0.3729374	-0.16310947
-1.6156421	0.28988293
-0.38112664	-0.5753871
-0.7362532	-0.7255726
1.1845242	0.5447964
-0.6817718	-0.3245097
-1.1201708	-0.21535927
-0.5206298	0.38453647
-0.4761198	-0.92251533
0.2535327	-0.82153386
1.5173898	-0.49923995
1.2470549	0.36934805
0.57861984	-0.11991628
1.1731191	0.26824218
-0.9409065	-0.38572687
-0.6796808	-0.02885099
-1.4931965	-0.6670836
-0.39026412	-0.26379365
1.4607646	-0.7645951
0.7433522	-0.81608075
-0.19713165	-0.665825
-0.6105953	-0.73377675
-1.6764765	-0.6485124
-0.040840983	-0.44367895
1.6267774	-0.822565
-1.0792487	0.60715467
-0.54416615	-0.22523458
-1.3224064	-0.1056156
0.45648998	-0.31361878
-1.4888384	-0.477329
1.0265341	-0.8252427
1.3515778	-0.32445997
0.79177105	0.037796125
-1.5452269	0.13821593
-0.13814211	-0.4663518
-1.722975	0.7248104
0.9003166	-0.69215244
-0.15546381	-0.1701138
1.2220582	1.4975685
