# Supplementary material for: Cross-species behavior analysis with attention-based domain-adversarial deep neural networks
Source: Nat Commun. 2021 Sep 17;12:5519. doi: 10.1038/s41467-021-25636-x (PMC8448872; doi:10.1038/s41467-021-25636-x)
Supplement: Supplementary file 3 — Supplementary Software 1 [file 41467_2021_25636_MOESM3_ESM.zip › SupplementarySoftware/normalized_dataset/normalize_each/dataset/normal-pre_sm2/hc81_2017020703_3.csv]

angle	speed
0.44858682	-0.3556937
0.020719208	-0.7724519
2.0315163	-0.6580932
0.9405809	-0.5229374
-1.1471307	-0.8716448
1.3521167	-0.37168762
2.1414034	-0.5656227
1.648182	-0.67341536
-1.5989722	-0.8806544
-1.4551947	-0.49153584
0.2246963	-0.9095521
0.2246963	-0.6727953
-1.1602244	-0.24761625
0.2246963	-0.9095521
0.2246963	-0.9095521
0.2246963	-0.9095521
0.2246963	-0.48069158
2.05151	-0.67597663
-1.0720203	-0.90918404
0.2246963	-0.9095514
0.2246963	-0.9095521
0.2246963	-0.9095521
0.2246963	-0.9095521
0.2246963	-0.9095521
0.2246963	-0.9095521
0.2246963	-0.9095521
0.2246963	-0.9095521
0.2246963	-0.9095521
0.2246963	-0.9095521
0.2246963	-0.9095521
0.2246963	-0.9095521
0.2246963	-0.9095521
0.2246963	-0.9095521
0.2246963	-0.9095521
0.2246963	-0.9095521
0.2246963	-0.9095521
0.2246963	-0.9095521
0.2246963	-0.9095521
0.2246963	-0.9095521
0.2246963	-0.9095521
0.2246963	-0.049122114
0.29667038	-0.77411693
0.2246963	-0.9092871
-1.6461269	-0.7485389
0.2246963	-0.9095521
0.2246963	-0.22233245
0.2246963	-0.9095521
0.2246963	-0.8890671
0.91021526	-0.56688684
1.9116812	-0.29146412
-0.30849904	-0.78453624
-0.823647	-0.32976732
-0.25883946	-0.5181852
0.2246963	-0.9095521
0.2246963	-0.84859806
-1.3445532	-0.6609669
-0.16216122	-0.8206106
-1.2328908	0.12237089
0.34995815	-0.6672516
0.2246963	-0.90907884
0.2246963	-0.9095512
0.2246963	-0.9095521
0.2246963	-0.9095521
0.2246963	-0.9095521
0.2246963	-0.9095521
0.2246963	-0.9095521
0.2246963	0.7728993
0.6859049	0.75363296
0.24882641	-0.83862555
0.54422116	-0.73113334
-0.7818894	-0.23652454
-1.1705348	1.5238847
-0.30609092	3.023598
1.9716842	0.09973299
-0.6492404	-0.5941079
-1.2239944	-0.38564846
-1.2185595	1.776523
-1.3477943	-0.47277245
-0.3086935	1.6502817
0.7539641	-0.35255477
-0.9433261	-0.77904177
0.7330816	0.08021486
1.8383044	-0.6117297
1.0710531	1.469333
-1.3861954	-0.14017546
-0.32634416	0.60085064
-0.4948885	-0.8599876
-0.5190631	-0.39400697
-0.67827785	0.2517312
1.2932279	-0.33714038
0.8354837	0.50470245
-1.5412155	1.5835018
0.30674207	0.24683087
1.6644886	-0.36410168
1.6975037	-0.32924005
-1.9637341	0.9181182
-1.2348611	-0.31019828
1.305332	0.16734554
0.4210124	-0.116688795
1.9287962	-0.2503447
0.92952496	1.3105516
-0.17820789	1.368366
-1.3878884	-0.51115406
-0.042966783	-0.14553095
0.29184103	1.3944983
0.23516275	-0.100218326
0.27439582	-0.10978892
0.2059795	-0.6912894
-1.7320544	-0.5290247
-1.0537777	-0.14721994
-1.7387177	-0.104760796
1.8425983	-0.79680794
-1.3442378	-0.12504993
-0.6800105	0.5217187
-0.50811225	3.7650445
-1.763948	-0.35742438
0.27297834	1.5210781
0.33130533	1.4985833
1.4013214	-0.6321248
-1.2041293	0.08885162
-1.3933154	-0.45155808
-0.22669601	0.13477
-1.95615	-0.23439169
-0.41535166	-0.5126917
-0.8908575	2.1674187
2.1123104	-0.34043145
0.56854147	-0.5689908
1.9278452	0.15242723
-0.29611576	-0.6107325
-1.6515949	-0.07084998
1.3604811	-0.54779905
-0.5714803	-0.6294059
-1.4701301	-0.5856151
-0.25124633	-0.38190648
0.65816826	-0.5424235
1.8635676	-0.5911516
1.0037029	-0.53845835
-1.1411517	-0.5727226
-1.3670511	-0.6575563
0.7612226	-0.53279227
-0.8269217	-0.835725
-1.4426286	-0.81440604
0.1483639	-0.5976383
1.5243112	-0.5792256
0.2246963	-0.9095521
0.2246963	-0.64722216
-0.113795415	-0.6929046
-0.12718426	-0.6737914
-1.8295709	-0.7396377
0.02775642	-0.17928256
1.5216619	0.94268185
-0.3529807	-0.54783034
-1.539968	-0.40663218
-1.8281903	-0.37496185
-0.074792296	0.711773
1.6165308	-0.31373933
-1.6965946	-0.22482361
-1.010003	-0.35666668
-0.066446744	4.1414638
-0.5783161	0.8263433
1.6655499	0.77766883
1.5874759	0.64761704
1.1058804	0.16314906
-1.089116	1.0395261
1.1856174	-0.8634807
1.5972168	0.3067328
-1.1610173	-0.7876949
1.5823927	-0.60517013
0.36394858	-0.78713423
-0.83319	-0.37715912
-1.9654081	-0.11199324
-0.43907282	0.37111348
-0.47697967	0.5010138
-1.103385	-0.05093543
-0.7283853	-0.8298897
2.0620084	-0.3139159
-1.147112	-0.09540416
0.097470865	1.2672114
-0.6075563	-0.5234262
0.32737952	-0.41870567
0.2563645	-0.084411494
0.49006197	-0.4461533
1.0452999	-0.1365354
0.31342697	0.2618856
1.7482028	5.4037952
-0.24688071	-0.2178708
-0.87137365	2.1400914
-0.03527176	1.294849
0.46024317	-0.19383109
-0.6641401	0.46380797
-1.4876745	0.9560138
1.3079919	0.24781449
0.49119917	0.31585732
-1.7095896	0.46657798
-0.03212902	0.39148203
-1.1264039	0.19350003
0.88579446	2.4990983
-0.90157163	-0.6696066
-0.6589716	1.9825337
0.5592098	1.3294833
-0.5153705	2.5529397
-1.4622813	-0.610618
-0.46453393	-0.8198717
1.9240429	-0.5223707
-0.03219669	0.4970573
-1.152675	-0.17634086
-0.0919947	0.39120805
-0.76614493	0.60477746
2.024144	-0.7359752
-0.3639251	-0.7770378
-1.4806975	-0.17272374
-1.4218385	-0.15462384
-1.1345253	-0.2796464
0.97014076	0.5230304
-1.4249889	-0.013154491
0.07608177	-0.524962
-0.0382494	0.2647788
0.6238432	-0.6559255
2.0674515	0.7356624
0.1253517	0.17209199
0.89870316	-0.5056297
-0.18174574	-0.16755243
-1.4917616	0.054378647
0.2246963	-0.9095521
0.2246963	0.71638626
-1.6920751	-0.29223457
1.5799735	-0.87378764
-1.268165	0.120560795
-1.7815152	0.25923902
0.2246963	-0.9095521
0.2246963	-0.65735203
-0.1872766	0.95136136
0.7975198	-0.32020584
2.099685	0.7356967
-0.24110605	0.18989822
1.7952924	-0.78046733
-1.0712107	-0.13475224
-1.5634426	0.06404554
-0.30016768	0.43576783
-0.2446668	-0.44614613
-0.5209039	-0.038522255
-0.33952057	-0.24025169
0.03220126	0.47536036
0.0863046	-0.35298908
-1.1335694	-0.85874766
-0.16260888	1.455818
0.24929586	-0.73619324
-1.9254341	0.79549044
-1.5013129	-0.55509984
-1.989682	-0.10850485
1.8875523	0.07760485
0.2246963	-0.9095521
0.2246963	0.068796314
1.8208847	-0.5432686
-1.9510573	0.10379492
-1.4179387	0.122814834
0.1670697	-0.016409986
0.5076467	-0.45735875
-0.29067177	-0.10380104
-1.2309667	-0.2657356
-1.8909707	-0.39776874
-1.9857885	-0.057415314
0.071569	0.55884373
-0.77096266	0.31913283
-1.3694158	1.0565358
0.2246963	-0.9095521
0.2246963	-0.7451214
1.2867241	-0.4901095
-0.45330897	-0.14716645
1.4413999	-0.5189135
-0.64907223	-0.34692836
0.2246963	-0.9095521
0.2246963	-0.30638358
-0.52930415	-0.12009714
2.0310316	-0.6099811
0.6408523	-0.10357601
1.0473968	0.09473087
0.72180957	-0.2889479
1.3514037	-0.11067916
-0.069951795	-0.61754787
-1.8355579	0.17005035
0.8486356	0.8664311
0.2948967	1.0728825
-0.7157464	-0.47309387
1.3540621	0.99164426
-1.1926641	-0.6075784
-0.55201185	1.4359063
-0.4273885	-0.040437598
-1.4862288	0.29018724
1.3572258	0.873349
0.28762367	-0.73753464
-0.98979914	1.1591147
0.38364393	0.55201703
-1.4575896	1.2007606
-0.27314806	1.4947935
-0.6901201	0.5707961
1.2234957	0.071560666
1.5992491	0.5089587
1.3079377	2.2792752
0.14078009	0.61232245
-1.4517614	2.2217524
-0.18318905	3.2402976
0.028731272	2.2573159
-1.31577	-0.6935883
1.9834306	0.72281355
2.118355	1.2465309
0.31075966	0.8811852
0.013709911	0.6292772
-1.7172295	0.537674
0.35032976	1.1753533
-0.2639665	-0.05709846
-1.6484108	0.26934725
-0.14960766	-0.2714167
1.0177338	0.9315272
-0.1977959	0.4243947
-0.6257182	-0.5831557
-0.73139894	0.05933341
1.8103015	-0.31511086
-0.22711653	-0.14253663
1.206264	-0.10571434
0.3884013	1.0308199
0.15954204	1.3742878
-1.3121508	0.6762898
-0.46860245	4.624401
-0.0119631635	1.9440277
-1.58065	-0.009149273
0.007919239	0.9860152
0.566729	1.6177578
0.30214226	2.0850601
0.4227587	0.2250657
0.6253204	-0.53651774
-1.8277172	1.591601
-0.46755445	2.9873493
-0.0021861736	1.2125703
-1.787477	-0.3479769
1.797283	-0.37837556
0.5534054	2.0278394
-1.7192982	-0.66775966
-0.016001761	-0.5664548
-1.6773695	0.028668346
-0.20316231	-0.20910366
-0.48674938	-0.5147851
-1.2138673	-0.22488385
-1.3915406	-0.23704278
-1.1451429	0.78421813
-0.29362693	3.2647681
1.3582621	3.8808186
1.0130824	4.4611607
1.390852	4.293691
0.2246963	-0.9095521
0.2246963	-0.9095521
0.2246963	-0.9095521
0.2246963	-0.9095521
0.2246963	-0.9095521
0.2246963	0.052234344
0.43947488	-0.39771187
-1.6791457	-0.51645124
0.017116563	-0.09165155
0.2246963	-0.9095521
0.2246963	-0.56228566
-1.1196306	1.9674243
0.41279918	2.7971907
-0.30711544	2.996267
-0.0039322176	3.4539766
-0.14372855	2.3312347
-0.14669797	0.5247294
-0.0864817	0.37042236
-0.8478759	0.08061152
-1.5596982	-0.5298731
0.04545689	-0.20604578
0.44261342	1.6870593
0.028600361	-0.67335767
-1.0160439	-0.18954554
0.39946368	1.0772111
-1.8460932	-0.25360048
-0.7824027	-0.7840453
1.2555168	-0.8299906
0.7177484	2.3135328
0.037243273	-0.5983697
0.3316166	1.270692
0.40779287	-0.2447614
-1.2705556	-0.83254355
-1.7509784	-0.6912979
0.24523549	2.0370986
0.7571319	-0.38332716
0.3601031	-0.62998134
0.2639352	-0.14432551
-0.03782649	-0.15202679
-0.8782645	-0.22220677
-0.5521506	-0.37314454
-1.9591732	0.2680434
0.2246963	-0.9095521
0.2246963	-0.9095521
0.2246963	-0.9095521
0.2246963	-0.9095521
0.2246963	-0.9095521
0.2246963	-0.9095521
0.2246963	-0.9095521
0.2246963	-0.9095521
0.2246963	-0.9095521
0.2246963	-0.9095521
0.2246963	-0.9095521
0.2246963	-0.9095521
0.2246963	-0.9095521
0.2246963	-0.9095521
0.2246963	-0.9095521
0.2246963	-0.9095521
0.2246963	-0.9095521
0.2246963	-0.9095521
0.2246963	-0.9095521
0.2246963	-0.9095521
0.2246963	-0.9095521
0.2246963	-0.9095521
0.2246963	0.6718694
0.232215	0.8933515
-0.8825623	-0.34954256
-1.018537	-0.60271823
-0.21036813	0.32832044
0.78835434	-0.5864572
2.0172303	-0.76728207
0.34152496	-0.25382495
-0.07956546	-0.47103062
0.75254804	-0.12749712
-1.7167321	2.449598
-1.1095582	-0.623339
-0.16696964	-0.28749233
0.21316268	-0.4282017
-0.57360125	-0.7391987
0.36283004	-0.08156656
0.7249318	-0.49973366
1.0240455	-0.7013796
0.87774706	-0.8019404
0.63229024	0.4008979
-0.09463871	-0.51585555
0.8534671	1.085926
0.2246963	-0.9095521
0.2246963	0.69613665
-0.0747302	1.7810789
0.17174673	0.56580955
-0.9777041	0.17240775
-0.664335	0.33152685
0.2610309	0.6991363
0.15372366	0.512742
0.74189	-0.4530938
0.16850308	0.56722635
-0.39247438	0.18989907
-0.5792309	-0.0018543139
0.3698064	0.36278376
1.132172	0.652201
0.78846526	-0.2638469
-0.6380291	0.46877962
1.6442063	1.7712629
-0.2607331	-0.26420057
0.8566086	-0.607221
0.5770483	-0.18801303
0.058941346	0.50818664
-1.5678773	-0.39952487
1.2651333	-0.5556971
-1.3059832	-0.17084052
1.9789145	-0.06542536
0.36015138	-0.60600686
-1.8498406	-0.83896023
-0.008399796	-0.3546172
0.2246963	-0.9095521
0.2246963	-0.2852304
-0.52794605	3.2605786
-0.17189968	-0.7123485
0.39632192	-0.009174722
0.7431167	-0.6477054
-1.8990794	-0.23700248
-0.38362467	2.5058753
0.694105	-0.2946186
1.906838	-0.08836487
0.8678959	0.4043631
-0.7470041	-0.33131737
0.37154263	0.24087542
-1.6074594	0.5862277
0.21505499	0.27015227
0.7403247	-0.5901868
2.1005034	0.02145641
-0.16720623	0.08381289
2.1015596	-0.5380368
1.7926048	-0.10774751
-1.1969975	-0.35377845
0.5396981	-0.0090055335
0.7892311	1.6484917
-0.01747388	0.20352249
2.1495185	0.80758274
0.6767382	-0.10281702
1.8477354	0.7593569
-0.27766162	-0.39651737
-1.5263332	1.6088444
0.7133411	0.6920797
1.1058462	0.25047085
-1.0862426	-0.24425079
-0.20379022	1.180814
-1.0152979	-0.66741693
1.3098722	-0.5870537
1.8695672	-0.5513544
0.17259252	-0.8391412
-1.0280781	-0.17058407
1.5047057	-0.8884727
1.4377275	-0.39895958
-0.44665706	-0.06566029
0.30089286	0.60128087
-1.578367	-0.7695201
0.011881487	-0.05060027
0.49550262	-0.53538287
2.1545875	-0.8088858
-0.44255352	-0.8672285
1.2926066	-0.7084123
-0.40174112	-0.30173266
0.45611984	-0.69392616
-1.7993796	-0.3399904
-0.035950586	-0.32189587
0.5618218	-0.6253087
-0.28385904	-0.8206149
-1.4926131	-0.21352752
0.10685327	-0.14867744
1.7634791	-0.87072635
1.1847528	-0.6727419
-0.32413578	-0.22608875
0.5257726	-0.6431797
0.84709126	-0.82305497
1.7114531	-0.36898625
-0.15608594	-0.41236627
-1.0298252	-0.8026629
-0.77206784	-0.4202366
0.96339285	-0.6620079
0.047469158	-0.6000518
-1.1848422	-0.75203836
-0.6606345	-0.24202967
-0.50451124	-0.7739445
-0.6751927	-0.87939304
-0.5817968	-0.46091077
1.0187341	-0.2572294
-0.7232155	-0.5586626
-1.441205	-0.6455801
