# Supplementary material for: Cross-species behavior analysis with attention-based domain-adversarial deep neural networks
Source: Nat Commun. 2021 Sep 17;12:5519. doi: 10.1038/s41467-021-25636-x (PMC8448872; doi:10.1038/s41467-021-25636-x)
Supplement: Supplementary file 3 — Supplementary Software 1 [file 41467_2021_25636_MOESM3_ESM.zip › SupplementarySoftware/normalized_dataset/normalize_each/dataset/normal-pre_sm2/hc81_2017020703_4.csv]

angle	speed
-0.45334685	-0.5581759
0.5522719	-0.6857616
-0.04837564	-0.5463316
-0.14418937	-0.91466796
-0.14418937	0.6495404
0.25723523	0.19413032
1.4902633	0.88883406
0.17389849	0.75658774
-1.06444	-0.38469246
0.18313013	0.66772836
1.1204767	1.6772295
-0.84367526	0.6898329
-0.12034985	1.2059945
-0.5935543	-0.5036021
-1.5116405	2.8585107
0.45767897	1.1719975
-0.82269275	2.63162
-0.35018924	0.9020111
-0.28670758	0.30087775
-1.7534505	-0.085478865
1.5464858	0.36985704
-1.1166611	-0.43407393
-0.8758603	0.3743825
-0.12809402	0.88236666
-1.6440301	0.47895434
1.4879208	0.37623402
-0.1350922	-0.81670123
0.8920944	-0.341003
-1.2893007	0.4106793
1.520254	0.24549785
0.41642702	0.02737829
0.86232954	-0.5449471
1.5825348	-0.34541312
-1.581776	-0.0071165725
0.2652392	-0.3871668
-0.70032406	0.08343201
1.5055922	0.29389894
0.54361844	-0.17704861
-0.69790155	-0.21498808
0.52711517	-0.35746342
1.2461278	-0.023763904
-0.7791569	-0.78342396
0.5520924	-0.74753046
-1.1576121	-0.6009034
-1.5185562	-0.47980955
0.7804293	-0.3799825
1.1016556	-0.36790007
1.3308144	-0.004206855
-1.6919845	-0.18036887
-0.53156334	-0.526172
-1.6620319	-0.6218384
0.8481991	-0.7629964
0.9722206	-0.32951543
-0.67968976	0.76765674
-0.42743304	-0.64523894
-1.5221194	0.96458125
1.4153687	-0.7036252
-0.14985001	-0.17304468
0.44979563	-0.3748059
1.2509025	-0.16019371
1.0922905	-0.52958995
-1.6550897	-0.4060658
-0.2295467	-0.42311314
-0.14418937	-0.91466796
-0.14418937	0.45898324
0.6759819	-0.76096165
-0.14418937	-0.91466796
-0.14418937	0.042843737
-1.7209417	-0.7630915
-1.2086934	-0.41190225
-0.97817284	-0.7072758
-1.2896615	-0.33032358
-0.027190467	-0.73072505
-1.723721	-0.40400416
-0.16058464	-0.50763345
-0.97690535	-0.5424539
-0.257693	-0.3397731
1.52574	-0.18905638
1.5604826	-0.09994356
0.6286008	-0.8524352
1.0993415	0.5991908
-1.4845395	-0.4210975
1.2175623	0.9339726
-1.2850571	-0.75948054
1.4206741	-0.23298381
1.2535704	-0.37433258
0.5604428	-0.6504075
-0.34353057	-0.32867
-1.4228005	-0.2897374
1.2013597	-0.6657205
1.0395474	-0.3653898
0.012809905	-0.85526234
1.3875997	-0.503902
-0.42003274	-0.5905256
-1.6860429	-0.42070186
1.2225156	-0.043796644
1.1874976	-0.41294613
0.108404346	-0.46948102
-0.14418937	-0.91466796
-0.14418937	-0.8428058
1.029378	-0.59795296
1.322694	-0.42218655
-0.25054562	-0.32011604
-1.617854	-0.13982795
0.60631776	-0.41772434
-1.6697663	-0.7901269
-0.0198319	-0.7158287
-0.8218616	-0.6120029
0.044705972	-0.33714107
-1.0557163	-0.054082226
-1.2481482	0.21883139
-0.6373876	-0.7454997
-0.8636311	-0.43943986
1.5257398	-0.59453064
1.2557828	-0.4973923
-0.51444703	-0.10921556
-1.2541022	-0.4794801
-0.86785036	-0.12825619
-0.7400749	-0.4257041
-1.2748545	-0.7637252
-0.29024547	-0.78922826
0.48982742	-0.5321656
1.3022366	-0.50163656
-0.23992313	-0.452759
0.9078372	-0.22059675
-0.25547028	-0.7632131
-1.4188552	0.2618509
-1.5364863	0.7405318
1.4285817	-0.58668023
-1.6266881	-0.6290159
-1.4388293	-0.38549975
-1.3682706	-0.4140063
0.98039824	-0.7086966
-0.1527233	-0.67851037
1.37497	-0.449515
0.15772513	-0.7719654
-1.7283878	-0.42453605
0.6562925	-0.6294695
-0.23696873	-0.5333414
-1.2277244	-0.22084878
-1.4104897	-0.5468247
0.13039528	-0.15366793
1.3702164	-0.77778935
0.8896776	-0.54882175
-0.4164032	-0.11525671
-1.5225477	-0.6264717
-0.29271707	-0.11730441
-1.7075607	-0.18709648
0.01329115	-0.19174255
1.3233917	-0.6575393
0.27422902	-0.408354
0.016715754	-0.7728581
-1.1065205	-0.31729963
-1.7048112	-0.26793694
0.21003696	-0.55600655
1.2347063	-0.61815935
1.4403427	-0.8096376
-0.35843995	-0.773524
-1.2025012	-0.6489804
-0.21938919	-0.22031689
-1.6758529	-0.088711545
-0.14418937	-0.91466796
-0.14418937	-0.6628446
-0.22425866	-0.8576211
0.2863184	-0.6550553
-1.1247644	-0.42927885
-1.2273558	-0.71089596
-0.5922045	-0.53665257
0.1385219	-0.84503514
0.78238964	-0.8952168
0.73455125	-0.26340985
-0.6520891	0.012575306
0.2420703	-0.5383793
0.009842598	-0.7246094
-0.4303835	-0.22660422
1.5848994	-0.37443286
-0.2475993	0.24763839
0.75631684	-0.6126751
1.517171	-0.6636938
1.2130095	0.8082128
-0.4867057	0.30923137
-0.16677588	2.8767858
0.4339285	1.4307411
1.2942157	1.7841253
0.37595838	-0.18328005
-0.7384652	-0.17228207
1.4680482	-0.76331574
-0.8704822	-0.18401235
1.323553	-0.46426284
-1.2500772	-0.3969972
1.5497668	-0.30848828
0.99270505	-0.24487844
-1.3092132	2.232502
0.53135836	-0.12285866
-1.157449	-0.72977316
0.23860984	-0.64107746
1.2927018	-0.45498684
0.8111727	-0.6504006
-0.45091203	-0.774892
1.2080575	-0.34914854
1.1548005	-0.5364009
-1.671336	-0.6030503
1.5250175	-0.7156876
0.104331	-0.45007864
1.4388585	-0.79379356
-0.4071134	-0.8016242
0.6514546	-0.69148195
-0.5015621	-0.10842058
1.4849763	-0.65025634
-0.100700125	-0.5398597
0.23214893	0.12696473
-1.7541456	0.25780678
-1.1418067	0.28639945
0.16723375	-0.4575068
0.7187906	-0.1456375
0.89271474	0.15129268
-0.31044394	-0.35271004
-1.4932629	-0.31511274
1.4162344	-0.60344154
1.3167884	-0.5059772
1.2579745	-0.5775651
-1.1640749	-0.79415953
0.83968216	-0.8245155
1.5294381	-0.6825394
1.5906084	-0.8347798
-1.6528463	-0.6137934
-0.45537856	-0.54418933
1.31073	-0.7485421
-0.14418937	-0.91466796
-0.14418937	-0.55039597
-1.5881859	-0.7661801
-0.37093672	-0.60909826
-0.15193228	-0.36696732
1.0052125	-0.8180396
0.57315063	-0.052243456
-1.2576512	-0.5845143
1.0343088	-0.64522755
-0.08359195	-0.7168496
1.3774923	-0.6073752
-0.28027716	-0.7980555
-0.14418937	-0.91466796
-0.14418937	-0.85873795
1.5212809	-0.6909226
0.93413705	-0.72601044
1.3334486	-0.7342521
0.72698224	-0.8466756
1.4621191	-0.76096165
0.25881147	-0.7091114
1.5646342	-0.7155906
-0.35112736	-0.84001034
1.5294381	-0.84001034
0.07180275	-0.8294228
-0.35942906	-0.89218676
-0.99379116	-0.612992
1.3082292	-0.3591471
1.1838877	-0.5284223
0.24794312	-0.7322899
-1.5984313	-0.7440555
-0.14418937	-0.91466796
-0.14418937	-0.46036294
-0.6374332	-0.8257041
0.9468456	-0.069153026
1.0994873	-0.40208897
-1.7339321	-0.70187634
-1.6521233	-0.07079124
1.4265238	-0.2566285
0.41743392	-0.6037036
1.1260568	0.16961175
-0.88708943	-0.8459815
-1.2704948	-0.49362835
1.5636326	-0.60141635
0.28549448	-0.76605654
1.2492156	-0.023580028
0.9409248	-0.73457503
0.35129616	-0.5781116
-0.2081515	-0.84498924
1.1674862	0.24030794
-1.2212634	0.69654155
-0.062647074	0.3528404
1.3118647	0.30548224
0.21034202	0.27431697
-1.3805912	0.14241543
0.43094763	0.08973782
-1.2387158	4.2820563
0.21403918	1.0450305
1.4605303	1.0267341
1.3113501	1.1367407
1.0665089	0.6317488
0.7586109	0.60000545
0.23652244	1.5224246
-1.4996938	0.74071234
0.110926986	-0.6022549
1.1723143	-0.041423768
-0.6697655	-0.26628843
-0.9798186	0.7882893
0.033631593	0.1050517
1.4383059	3.199342
1.3856176	1.1562304
0.65832055	-0.7943499
0.62621886	-0.41476628
-1.4270499	2.4817777
-0.07465367	0.07443214
-0.1699585	-0.56479853
-1.0643977	-0.2707362
-1.1981777	0.41319317
0.32170653	0.5422909
1.4345995	-0.78432953
-0.2739685	1.7000031
-1.4065462	-0.43156755
-0.6554	0.682623
-0.033705004	1.6974189
-0.01901362	2.001887
0.5284066	1.1799387
0.9797859	1.2345786
0.601282	1.3784068
-1.2302738	1.0438062
-0.0126772635	1.5792854
-1.4649268	-0.5101428
-0.50436014	1.4567815
-0.721651	-0.45366398
-0.5434015	-0.8383618
-0.80422086	-0.86947876
-0.17136063	2.0923316
-0.3136647	-0.44095722
1.394388	0.5850496
0.48038822	-0.062679864
-0.5813643	0.13085078
-1.5363141	-0.4874465
-0.5664742	0.7669327
0.53115195	-0.0067379777
1.0691186	-0.2943976
-0.10411566	0.20007406
1.3319657	-0.48716426
1.3845397	-0.33484513
-0.010684315	-0.5078005
1.3979049	0.35524154
-0.0007090832	0.2795893
1.5361781	1.3262242
1.2161386	-0.8523749
-1.3863977	0.46030164
0.8520139	0.036834847
-0.85988885	2.2342927
-1.5955248	1.59231
0.36470544	-0.7108894
-1.2337985	-0.29597273
-0.21095704	-0.12186365
1.2277083	-0.1294247
0.32139	0.08784853
1.4968224	0.2746806
0.20957899	-0.6484893
-0.8239578	-0.21050715
0.8939099	-0.723647
0.93804306	-0.51121557
-0.9323106	-0.4256001
-1.164155	0.932305
-1.3710935	0.30761153
-1.2267022	0.0006835126
1.4425241	0.20720336
-0.6446991	0.61916864
-0.395196	1.8452555
-1.724156	0.31675336
1.0350299	-0.37434483
-1.3148586	1.9690493
-0.4852231	1.8127819
0.66578764	0.5905908
1.5170908	-0.64450544
-0.37979457	0.26407743
-0.685442	1.2734264
-1.2131847	-0.2541195
-0.8727106	0.041930247
0.020673987	0.76060504
-0.24221969	0.00894208
-1.6844994	1.2832531
1.3352585	0.32575396
-0.011070673	1.9627788
-1.5929593	-0.24641524
-1.317974	-0.13603233
0.8542076	1.25401
-1.7446878	0.464362
0.22145101	-0.6804063
-0.45755696	-0.315171
1.4535459	1.1908622
-0.009751268	7.156438
0.48421586	-0.4692779
1.2500917	2.3934839
-0.4756472	3.486798
-0.2936793	0.7949008
1.406155	2.7355475
-0.08720192	0.71710885
0.387786	-0.26725116
1.2791089	0.5998681
0.2699032	1.3026924
-0.46943653	0.44202447
-0.6985148	2.8070548
0.9707351	-0.19187295
0.84719646	4.8464346
-0.09382008	2.046004
0.22780174	1.8166792
1.0042365	-0.30535647
-0.3414475	0.4504985
-0.8910854	1.7340207
-1.694913	1.804054
-0.26091063	2.1510103
1.1293892	2.9498956
0.018154226	2.3729675
1.0026829	1.8873641
-0.14418937	-0.91466796
-0.14418937	-0.91466796
-0.14418937	-0.91466796
-0.14418937	-0.63819987
-0.47073224	3.9296212
-0.19919573	-0.42058814
-0.14418937	-0.9137028
-0.14418937	-0.91466594
-0.14418937	-0.91466796
-0.14418937	-0.91466796
-0.14418937	-0.91466796
-0.14418937	-0.91466796
-0.14418937	5.298935
-0.073218256	3.1632223
0.9519357	-0.19307305
0.028921956	2.0317292
0.25128818	2.4280288
0.029226717	3.5631423
-1.0862967	0.9852872
1.5251262	2.5918107
0.34862825	0.6536613
0.43532166	1.9991807
0.52935237	0.68987423
0.6586213	0.5855456
1.3625449	2.9337623
0.045747656	1.0227823
0.9067907	0.75009394
0.2258878	0.54669476
1.2319899	0.94171184
-1.6414998	1.023517
0.05275489	-0.2706421
-1.7265013	1.1978188
0.0065128426	-0.100004345
-0.7318328	-0.9070292
-0.39576837	-0.4193395
0.560223	-0.28576964
1.235515	-0.07055879
0.36126658	-0.84453756
-0.19250877	-0.5361177
-0.70275736	-0.73730105
-1.4572438	-0.2467191
1.0133239	-0.7645706
0.1847551	0.32518676
1.1655802	-0.37652335
0.42830595	-0.024871165
-0.4207552	-0.6939365
-1.4894955	-0.15091461
-1.6687806	-0.7483891
-0.3786872	-0.4256227
0.069702	-0.6121289
1.2998929	-0.7694641
-0.46442285	0.5563637
0.27675292	-0.14549172
1.3002641	0.8613995
-0.05436241	0.95461714
1.4144883	0.22315677
-0.027029792	1.1450597
1.4010179	-0.25890383
-1.4978193	1.4620934
-1.5911443	0.5883125
-0.8051968	0.74516314
-0.059100963	-0.49309403
1.3668249	0.6939482
0.5239948	-0.5826462
1.0235891	0.74080735
-1.6144994	-0.2685051
-1.5635195	0.37173414
-1.5953308	-0.34723172
-0.40413597	-0.35213378
-0.77010286	0.33001292
1.4933976	-0.29077366
0.14103095	0.03759656
1.356974	0.43467045
0.14957245	0.3484183
1.5811121	-0.011473623
-0.36685675	0.44490492
1.4203106	-0.6903826
-0.18614002	-0.2793431
1.5549014	0.050647717
-1.6427822	-0.83914214
-0.14418937	-0.91466796
-0.14418937	-0.34004393
1.281644	-0.67173344
0.5079244	-0.7702631
-1.5527139	-0.11576271
-1.7161645	-0.2054549
1.5221083	-0.813216
-0.16966093	-0.75349444
-1.1131223	-0.66725177
-1.6049325	-0.85160196
1.245257	-0.84256136
-1.3789765	-0.5173905
-0.9408175	-0.8476442
-0.7134751	-0.57524437
-1.1713252	-0.663797
0.043998994	-0.69677377
-0.6044286	-0.78853494
-1.5712235	-0.6797233
-0.32016826	-0.33347657
1.4985801	-0.41074914
-0.14418937	-0.91466796
-0.14418937	-0.696752
1.4393458	-0.6796282
0.79942405	-0.64165014
1.387118	-0.6453491
-1.738336	-0.74023485
-1.0893464	-0.65627307
-0.4126873	-0.60730684
-1.6182059	-0.076480106
0.18139318	0.151309
-0.20309407	-0.3496125
-1.7000698	0.42303577
-0.59887546	-0.5015448
-1.6617236	-0.72649294
1.0822227	-0.5934837
-1.3607194	-0.576199
-0.09335266	-0.73171824
1.5510114	-0.8452883
0.67931634	-0.85434294
-1.054859	-0.43919796
0.48991638	-0.6497902
1.5294381	-0.7307251
-0.8797903	-0.33025053
1.5286837	-0.4240406
0.18539415	-0.68658066
0.46144053	0.2825152
-1.1352439	1.2196832
-0.6661639	-0.78903496
-1.0510851	0.03341665
-0.16686617	0.51299167
-0.56971747	-0.57099164
0.69646055	-0.29520476
