# Supplementary material for: Cross-species behavior analysis with attention-based domain-adversarial deep neural networks
Source: Nat Commun. 2021 Sep 17;12:5519. doi: 10.1038/s41467-021-25636-x (PMC8448872; doi:10.1038/s41467-021-25636-x)
Supplement: Supplementary file 3 — Supplementary Software 1 [file 41467_2021_25636_MOESM3_ESM.zip › SupplementarySoftware/normalized_dataset/normalize_each/dataset/normal-pre_sm2/hc81_2017032401_1.csv]

angle	speed
0.60706425	0.58267426
0.2824124	0.39566594
-1.1348598	0.62767535
-0.48384416	0.09791019
-0.9433688	-0.2149181
-0.14337155	0.7107874
1.7010448	0.5053748
1.0507169	-0.17799789
-0.7679636	0.49356103
0.028184572	0.957655
0.018003756	0.16887727
-1.0645087	-0.05437407
-0.057333656	1.1184871
0.21619122	0.9074585
-1.2422011	0.014739265
-0.3228827	-0.44838268
0.37922972	-0.3748005
0.057487033	0.9154172
-1.5414176	-0.38537675
-0.7047186	-0.43210733
1.137736	0.3638081
0.23698467	0.47464406
0.05029075	3.8102474
-1.2269666	1.5583634
-0.39865908	0.9869214
-0.105250485	0.6048618
1.6049666	0.5378111
-0.9665336	3.1459088
-1.1107132	0.2656076
-0.22874922	2.2310145
0.044640347	2.0976262
-1.409512	1.1218224
1.054466	0.18717852
1.6018337	0.33107242
1.2727965	-0.072142445
0.24681793	5.0894284
-0.7912979	0.068804555
-0.8592708	0.55414027
1.6202704	-0.41628712
-1.3812524	1.8465114
0.6229419	2.3283575
-1.0563424	-0.25447312
-0.66957086	0.20212509
-0.697175	-0.3105387
1.2695978	1.5340124
-1.2654012	-0.10227522
-0.13553682	-0.32302362
-0.08588439	-0.057113882
0.16680299	0.34138364
0.8592872	0.6763571
-1.2006878	0.36390772
-1.031183	0.7205702
0.24426703	0.49316642
0.5969492	0.26502416
1.5174896	-0.6006182
0.28172332	1.078598
0.20132788	1.0445707
-1.1150316	-0.4299364
-0.20582195	0.6089904
0.79031205	-0.42558122
-0.7317955	0.11535025
-0.55108064	-0.62920094
-0.23637559	0.017283512
-0.61926097	0.72042346
-0.7534082	-0.6053122
-0.8843506	-0.018950889
1.0391382	-0.007895055
-0.85790783	0.4645724
1.1902496	0.3168453
1.4756706	-0.4045777
-0.14910792	0.94418573
-0.29998174	-0.7025774
1.2970363	2.5637815
-0.22459726	0.09959048
-1.2797217	2.576182
-0.32217386	1.6384859
-0.2206004	-0.60676366
0.66432285	1.9272057
0.13140434	-0.35476553
-1.463208	2.2576976
0.40711662	2.420727
-1.597247	1.2556741
0.38624018	1.0722117
-1.247825	-0.53121763
1.0743036	2.3268058
-0.4506053	-0.04096211
-1.2299476	2.7303164
0.36075276	2.7989476
0.3293287	-0.13377382
0.3545015	1.7083769
-1.2075828	0.37353414
-0.51988184	0.77933764
0.12818587	3.8311253
1.1919274	-0.6524993
-1.3742051	0.054647468
-0.13215192	-0.08077607
-1.200145	1.4355195
1.0995556	-0.32955486
0.7782556	-0.15259376
-0.38819608	-0.8619187
0.62871635	-0.36747548
-1.1208197	1.9007307
0.4635198	0.85827374
-1.6207827	2.8443801
0.114827655	-0.12848304
-1.2166111	0.39732018
1.4774916	-0.38646305
0.1232237	-0.44772223
-1.5158163	3.2091076
0.1364815	0.8126818
-1.4839416	3.3175611
0.2463801	2.1882896
-1.4717143	1.8922268
-0.095873356	2.2488031
-0.8603837	-0.23490511
-0.58986557	1.8655235
0.14728847	0.75619406
-1.6223031	-0.47482136
-0.26749405	-0.32552955
0.9089952	-0.28519908
1.4930288	0.21767077
0.52047294	1.4616997
0.32499275	2.5444348
1.714978	1.8992383
0.5705376	0.5377787
-0.27255714	0.07220547
0.20743096	0.04823378
0.01673336	0.87121284
1.706368	-0.044999763
0.37740684	-0.20182055
0.1167403	0.21807109
-1.243808	-0.4741159
-0.49475774	-0.37036446
0.9849276	-0.6949389
0.08221459	-0.23271136
-0.04782187	-0.14277975
1.7864604	-0.7976374
0.37238568	-0.29156983
-0.23388295	0.401778
1.1566427	-0.81855816
0.9830368	0.76379305
0.46512663	-0.45663425
-0.3644457	-0.65071
1.5511045	-0.5041759
0.90367264	-0.56227523
0.8225601	-0.11771957
-0.32589978	0.9348093
-0.0021765789	1.2729242
0.96036	-0.26408786
1.3024087	-0.64323086
0.0644352	-0.35174257
0.44753212	0.54560393
0.15180111	0.66600037
0.12565708	0.9544988
-1.3798184	-0.076826245
-0.5570774	0.2917224
0.79662573	-0.5533419
0.2847684	-0.56031185
-1.0996356	-0.7575084
-1.5871662	0.28317377
1.1377517	0.79263973
-0.8595378	-0.72649294
1.3547481	-0.77239203
-1.4600861	0.6262575
-0.9295356	-0.3478272
-0.42728993	-0.39357206
-0.11109097	-0.7095383
-0.34092635	-0.36531955
0.94683075	-0.082145974
-1.4518161	-0.67793655
-0.61828077	-0.52034
0.6724049	-0.6553486
1.5024655	-0.6267658
0.42926344	-0.5155605
1.5518329	-0.869715
-0.60395443	-0.87019956
0.16420177	-0.8994099
0.16420177	-0.7545993
-1.6005945	-0.7835362
-1.5873886	-0.7469167
-1.2637868	-0.79060584
1.2153767	1.9971247
-0.2742927	-0.30137783
-1.0805672	-0.59571224
0.07209577	0.4312517
-1.4886335	-0.030000668
-1.4148699	-0.016757142
-0.36436975	-0.27870274
0.5139361	-0.5822471
-1.3184398	-0.5503468
1.1965365	-0.2614611
0.90686876	-0.79286057
1.218148	-0.3829273
1.2140812	-0.34375924
1.2823715	0.83168584
-0.07617342	1.3342417
1.1712221	-0.65013117
-0.46490514	-0.7107156
1.6185471	0.43139118
0.75233835	-0.17782012
1.4840811	-0.11954042
0.37068534	0.08760175
-0.8425732	-0.2919474
-1.4657928	-0.48711786
0.65140265	-0.5311344
-0.009165124	-0.4650624
1.3472162	-0.8195517
1.1465024	-0.35374257
-0.5839845	-0.6886559
-0.6371109	1.0268569
1.790191	0.14864379
0.16223069	-0.111735016
0.018382823	0.22453327
-1.4381145	-0.2318107
-0.3637728	-0.03161246
-1.1058882	-0.45249987
-0.5579423	-0.8465835
-1.6026552	0.2722986
1.0584223	-0.81913674
1.2354726	-0.40481216
0.34606636	-0.5785938
-0.5534226	-0.49391255
0.6496145	-0.64925855
1.8401035	-0.3743522
-0.15180282	-0.6093836
-1.3840888	-0.4082167
0.23040713	-0.74859923
-1.4448116	-0.35562065
1.115122	0.0019724325
-0.49187687	-0.5844115
0.07528215	0.08111249
-1.0813061	0.6973612
-0.6489401	-0.029468609
-1.5505803	-0.7859506
1.8448327	-0.64651114
-1.3022081	-0.3806013
1.7746956	-0.40392697
0.18607675	-0.5267855
0.2040579	-0.040446974
0.41714928	-0.7950002
1.3566471	-0.31523797
0.4918588	-0.40795243
-1.6051186	-0.6597709
-0.14700639	-0.550553
0.2791206	-0.77101153
-0.16118217	-0.59757316
-1.4036824	-0.6337295
0.17960699	-0.65979666
-0.43861663	-0.7077389
1.1756958	-0.40573186
1.4362552	-0.53061336
0.7714576	-0.6440057
1.2468091	-0.6934397
0.6419771	-0.72138786
0.31688085	-0.6348293
-0.5197635	-0.6907342
-1.37551	-0.58178854
0.89408	-0.67385423
1.1451908	-0.6336618
1.7840338	-0.5961565
0.68163663	-0.8076531
-1.2003026	-0.6281595
-0.20099473	-0.19315432
-0.48224607	-0.3487212
-1.3452893	-0.082370505
0.5409852	0.031035028
0.2679302	0.2735542
-1.3079132	-0.08949818
0.16420177	-0.8994099
0.16420177	-0.5947393
0.83349204	-0.70817715
0.55899936	-0.4151749
1.819005	-0.08787442
-1.2312702	-0.31381977
0.16420177	-0.8994099
0.16420177	-0.567508
-1.45145	-0.6645231
-0.82536817	-0.7208997
-1.1301206	-0.23475192
-1.5030814	-0.5160688
0.114825495	-0.51712257
-1.4400781	-0.36508515
-1.5619253	-0.51474136
0.46484983	-0.752861
1.8250562	-0.27218458
-1.3529209	-0.22336623
-0.99007744	0.022644823
-1.4267737	-0.4058342
-1.6375734	-0.40114328
-1.1071725	-0.76687264
-0.45745987	-0.47435203
-1.0783321	-0.674714
-0.23531595	-0.47001532
-1.486779	-0.7184894
0.16420177	-0.8994099
0.16420177	-0.75016457
0.801355	-0.6417282
-1.159605	-0.6147781
-0.66770196	-0.14871164
0.4010986	-0.5458066
1.6197344	-0.23214924
1.124416	-0.55163074
-0.73766315	-0.7043903
-1.3309929	-0.24369615
-0.4178826	-0.60385245
-0.7863169	-0.57858235
-0.029876359	-0.7479529
0.05556574	-0.49832118
-0.27961722	-0.27053663
1.3035772	-0.8092652
-1.4649642	-0.58656186
-1.0694419	-0.8212545
-0.23958795	-0.75339335
0.53691435	-0.10612183
-1.3696349	-0.80564004
-0.4920692	-0.66575277
0.95465666	-0.56937957
-0.71172273	-0.5744251
-1.0974768	-0.06547936
-1.4414979	-0.2211215
-0.08142683	-0.62744415
0.85070145	-0.28341514
-1.6376214	-0.32803807
-0.29630992	-0.3535394
-0.9825458	-0.8107379
1.7204273	-0.6703516
1.3901125	-0.7937263
0.2397952	-0.44403735
0.6888852	-0.71908104
1.3500044	-0.78130376
0.51650643	-0.46677065
0.20684898	-0.12039432
-1.3841282	-0.46693546
-0.33410954	-0.087124914
0.80974257	-0.17881392
1.6794907	-0.084253505
-1.2460061	-0.6024851
-0.8759147	-0.49128574
-1.151768	-0.3141325
-0.36148858	-0.6594451
-1.3089551	-0.3914421
0.4273535	-0.65787
0.32649583	-0.8742246
0.3378519	0.02450835
-1.4639647	-0.67741966
-0.26666206	0.3056813
-1.5189382	-0.5294306
-0.1484711	-0.38253537
-0.38691324	-0.82096034
1.4844573	-0.69773006
0.054170925	-0.7729413
1.7699656	-0.31465787
0.11846086	-0.7686808
-1.5720832	-0.5234173
0.16420177	-0.8994099
0.16420177	-0.7767724
1.2200736	-0.45930928
1.3330067	-0.84562236
1.0484145	-0.45235223
-0.66855633	-0.7826995
0.91053116	-0.81131434
1.750128	-0.565651
0.804165	-0.79436433
-0.86565953	-0.731177
0.836603	-0.8193487
1.0860621	-0.71826786
0.12274533	-0.735069
-1.5724045	-0.55416334
1.705819	-0.8470811
-1.5941412	-0.8470811
1.4006008	-0.83933747
1.1082356	-0.80610865
1.3319631	-0.8036343
1.0590996	-0.85368514
-0.92664176	-0.85050225
-1.1483539	-0.7932986
0.16420177	-0.8994099
0.16420177	-0.78726923
1.8545103	-0.6895118
0.25663382	-0.8148169
-1.2130566	-0.13560466
-0.057977885	0.73060936
-0.015556839	-0.23875041
1.7245625	0.08251041
0.94871604	-0.25952172
0.86749053	-0.53990704
-0.9448643	-0.047975115
-0.19209015	-0.3682094
0.912603	-0.17786615
-0.48300788	0.122744754
0.92540723	-0.3939666
-0.8882564	-0.4236848
-1.1979325	0.59510016
-1.4044473	0.06260511
1.6110735	-0.34575585
1.7909889	-0.5263675
0.5010233	-0.61398
1.4383147	-0.70314044
0.7918574	-0.7216156
0.2452541	-0.6883238
-0.012098304	-0.5373483
0.18984936	-0.85794735
1.7386252	-0.36968783
0.6228496	-0.66868275
0.16420177	-0.8994099
0.16420177	-0.6127073
-1.0544832	-0.6447314
1.8230766	-0.64157873
-1.5572959	-0.78834575
-0.09221358	-0.84711754
1.633031	-0.14220867
0.14112186	0.75451416
-0.09569492	0.057712544
-1.5705949	0.62174
0.5600799	0.20418009
-1.3256358	-0.46484545
-1.6475695	-0.63309884
0.29879627	-0.36170083
-1.5369561	-0.17357625
1.8106271	-0.63420576
0.21493669	-0.8193487
-1.498767	-0.77694774
-1.0506154	-0.67099184
0.2238849	-0.84570944
1.0329608	-0.462465
1.7935766	-0.4347329
0.22409314	-0.3803687
1.7687324	-0.72916424
0.60491824	-0.5903755
-0.2734484	-0.34279293
1.206236	-0.40601283
1.4650382	-0.37163863
-0.5990156	-0.5189703
1.7816582	-0.64823544
-1.014709	-0.37761885
1.7580012	-0.35022706
-1.4177146	-0.7476052
1.7827077	-0.31608173
1.5791187	-0.43469012
0.7460638	-0.7397818
1.3774921	-0.21315327
-1.6257883	-0.48572883
-1.2014382	-0.4482449
1.7168816	0.36485296
-1.6362141	-0.251533
1.7799753	-0.8424905
-1.5339917	-0.807604
0.069066636	-0.4340216
-1.5120889	-0.39672658
-0.10186115	-0.8689839
-0.995881	-0.8113514
0.16420177	-0.8994099
0.16420177	-0.84913576
-1.5846674	-0.79972357
0.95584595	-0.45028326
-1.6252187	-0.3966999
1.1638826	-0.85050225
-1.0632674	-0.74495244
1.6538175	-0.55330676
-1.6499971	-0.6807625
-0.5119235	-0.7765053
-1.25876	-0.6003918
-1.2770177	-0.6690425
-0.62464356	-0.78444034
-1.2400765	-0.4974221
-1.5673693	-0.575347
0.16420177	-0.8994099
0.16420177	-0.8152786
-0.9807128	-0.78439146
-0.59974617	-0.8258914
1.6432697	-0.6648949
1.5247513	-0.79798114
0.5531699	-0.6467957
-0.514775	1.4917297
-1.1305016	-0.033651274
1.259177	3.8445203
0.16111067	3.190776
-1.2757102	0.5137983
-0.19727576	2.6860974
-1.4675032	1.8548115
-0.5111136	0.56985843
-0.77954304	3.6144714
-0.7101539	-0.2107245
-0.52776486	1.776986
-1.622859	3.2936006
-0.0685383	0.79353577
0.05098961	1.0051321
-0.023757232	4.016733
0.5837476	-0.06071919
1.6768136	0.8031464
-0.6930373	-0.26561642
0.6643576	0.029090608
-0.23328699	-0.7219908
-1.2905033	-0.47972494
0.42658973	0.5249315
0.017418528	-0.39452556
0.16420177	-0.8994099
0.16420177	-0.8497953
-0.40794775	-0.78312004
0.38142082	-0.06440277
0.2727437	2.8705895
0.13848358	2.174642
0.4967033	-0.29242188
0.10062449	2.3827317
-0.18948163	0.040265124
0.46603143	1.0754795
0.34233478	-0.7029544
0.27182022	0.85941297
0.052559134	1.7293013
-0.1492742	2.9996037
0.660137	0.7904502
1.6161135	0.4734412
0.6078709	2.5793903
-0.25245616	1.9490674
-0.20044641	3.5242512
-0.0067811753	4.5676
0.6584143	1.6491567
1.1086918	0.76759
0.78901756	2.2671945
0.2366824	0.4232609
0.093029395	-0.30388016
-1.5606998	0.83789974
-0.14949553	0.17520642
0.45467234	-0.1046781
-0.031753153	0.2883861
1.8299103	-0.4678139
0.32385623	0.5109965
-0.067176335	0.027373482
1.7495927	-0.291666
0.14508961	-0.38240916
0.80282474	0.081842676
-0.39179417	-0.25625005
-1.4065217	0.35773104
-1.4150813	-0.5592051
-1.562438	-0.64464754
0.16842829	-0.78572387
1.789205	-0.72364116
0.26916543	0.22364473
