# Supplementary material for: Cross-species behavior analysis with attention-based domain-adversarial deep neural networks
Source: Nat Commun. 2021 Sep 17;12:5519. doi: 10.1038/s41467-021-25636-x (PMC8448872; doi:10.1038/s41467-021-25636-x)
Supplement: Supplementary file 3 — Supplementary Software 1 [file 41467_2021_25636_MOESM3_ESM.zip › SupplementarySoftware/normalized_dataset/normalize_each/dataset/normal-pre_sm2/hc81_2017032401_3.csv]

angle	speed
0.13558301	-1.0780205
0.13558301	-1.0780205
0.13558301	-1.0780205
0.13558301	-1.0780205
0.13558301	-1.0780205
0.13558301	-1.0780205
0.13558301	-1.0780205
0.13558301	-1.0780205
0.13558301	-1.0780205
0.13558301	-1.0780205
0.13558301	-1.0780205
0.13558301	-1.0780205
0.13558301	-1.0780205
0.13558301	-1.0780205
0.13558301	-1.0780205
0.13558301	-1.0780205
0.13558301	-1.0780205
0.13558301	-1.0780205
0.13558301	-1.0780205
0.13558301	-1.0780205
0.13558301	-1.0780205
0.13558301	-1.0780205
0.13558301	-1.0780205
0.13558301	-1.0780205
0.13558301	-1.0780205
0.13558301	-1.0780205
0.13558301	-1.0780205
0.13558301	-1.0780205
0.13558301	-1.0780205
0.13558301	-1.0780205
0.13558301	-1.0780205
0.13558301	-1.0780205
0.13558301	-1.0780205
0.13558301	-1.0780205
0.13558301	-1.0780205
0.13558301	-1.0780205
0.13558301	-1.0780205
0.13558301	-1.0780205
0.13558301	-1.0780205
0.13558301	-1.0780205
0.13558301	-1.0780205
0.13558301	-1.0780205
0.13558301	-1.0780205
0.13558301	-1.0780205
0.13558301	-1.0780205
0.13558301	-1.0780205
0.13558301	-1.0780205
0.13558301	-1.0780205
0.13558301	-1.0780205
0.13558301	-1.0780205
0.13558301	-1.0780205
0.13558301	-1.0780205
0.13558301	-1.0780205
0.13558301	-1.0780205
0.13558301	-1.0780205
0.13558301	-1.0780205
0.13558301	-1.0780205
0.13558301	-1.0780205
0.13558301	-1.0780205
0.13558301	-1.0780205
0.13558301	-1.0780205
0.13558301	-1.0780205
0.13558301	-1.0780205
0.13558301	-1.0780205
0.13558301	0.5112944
0.59749603	2.0389013
0.24783827	0.41025797
0.31796378	0.3724988
-0.13209048	-0.15237714
0.5693786	-0.5999577
2.1266985	0.89216375
-0.31235963	0.3117188
1.3814409	3.5281136
0.16801974	0.6122674
-0.06431982	0.87306476
-0.22408739	1.7420547
1.1248618	-0.53872156
0.8320911	-0.8865601
2.3742282	-0.9071277
-1.8566426	-0.50683624
-0.123882875	1.2121657
0.9281677	-0.8291632
-2.002678	-0.7681211
-1.4833575	-1.0500278
-1.975565	-0.16298558
2.2920487	-0.60812306
-1.2706352	0.2832614
-0.053917795	-0.6069147
-0.40816185	-0.26199818
0.31773818	-0.75711143
1.1961226	-0.08691729
-1.3606137	-0.7511418
0.44799703	-0.8864812
0.14782667	-0.5168071
-0.9240081	-0.26295805
2.3182046	0.12924755
-2.13165	-0.4179106
-2.0181842	-0.16180722
0.1258918	-0.81376165
-0.6214081	-0.27966237
-0.9213099	-0.4055578
-0.8356313	-0.24002674
2.03389	-0.8015024
1.5184193	-0.7896033
0.32750994	-0.23889005
0.47522178	-0.5620647
-2.0179985	0.022821395
-0.796752	-0.5359735
1.1593705	-0.497557
-0.90219015	-0.6732486
1.5529948	-0.33221325
-0.29055372	-0.044748526
-0.6988763	-0.08732867
-0.26676315	-0.018945301
2.0703204	0.005568317
1.1983398	-0.35806718
1.0841439	-0.69740105
-1.0868937	-0.54565424
0.41363302	-0.36937767
-0.99332047	-0.51176363
-0.15212424	-0.19047906
-2.0060248	-0.46590942
-0.64722484	-0.1933486
1.2669752	-0.6472082
0.2977522	0.46491435
0.11751345	0.1367677
-1.4419923	-0.96521956
-1.3264475	-0.03088438
2.356715	-0.49886248
0.07962379	-0.18011644
0.13490503	1.583326
-0.102001145	0.929263
-1.6112609	0.064076394
-2.1287653	-0.67132884
-0.16347413	-0.45995295
1.7083133	-0.22968325
-2.1354625	-0.89961094
0.15855442	-0.9315354
-1.2995356	-0.9344022
0.48374814	-0.8176172
-1.2859565	-0.910039
-2.2706976	-0.99971104
1.5726458	-0.9443936
-0.4366631	-0.56982195
0.033103403	0.54665977
-2.1249847	-0.50566417
0.1975321	-0.3159969
1.9051894	-0.47888818
-1.5258983	-0.5605932
1.5948861	-0.13536392
0.6571592	0.9146284
1.5193143	-0.73673433
-2.0558364	1.5497953
1.3856733	1.0052443
0.13558301	-1.0780205
0.13558301	0.5347773
-0.019181592	-0.57050097
0.021747159	0.99080884
-0.28988433	-0.152562
-0.09978327	-0.79377824
0.54235137	-0.58767253
-0.69073796	-0.9341059
-0.74252564	-0.5987603
-1.9004897	0.8107864
1.1685333	0.4625344
1.2646085	-0.40615204
1.1797482	-0.6827522
-0.4153528	-0.4817201
0.6200288	-0.7412572
0.6473079	-0.2195641
0.59490466	-0.15488175
0.5666212	-0.58783746
-2.1925685	-0.61937624
-2.0104957	0.704238
-0.34185883	-0.6284905
0.47608787	2.2014198
-1.6683058	-0.47482562
-1.240242	-0.97610253
-0.9673675	0.24054225
0.5545944	0.3256804
0.59665984	-0.7763813
1.5359266	-0.07288813
0.13116576	1.8499384
-0.26626864	0.44806144
0.2907726	0.43598583
-2.2243183	-0.45333555
-0.1236649	-0.7717797
0.98722905	-0.7620298
-0.65981025	1.1159334
0.6027055	-0.1273358
-2.0975113	-0.8192012
0.7733507	-0.8087674
0.35487497	-0.7085128
-1.7562058	-1.0043666
-0.10376983	-0.638832
0.6156062	-0.50397205
-2.0739107	-0.6937305
0.18799664	-0.13690819
0.47205552	0.92399323
0.6717067	-0.13815871
2.2705343	-0.3574246
0.56785434	-0.9839121
-1.9418919	-0.64491206
1.7738132	2.1081579
0.044533595	-1.0003573
0.13558301	-1.0778687
0.13558301	-1.0780201
0.13558301	-1.0780205
0.13558301	1.4163506
0.21055903	-0.72909963
0.13558301	-1.0780205
0.13558301	-1.0780205
0.13558301	-1.0780205
0.13558301	-1.0780205
0.13558301	-0.57720846
0.07384399	0.32399586
0.14717051	0.038047597
-1.0608346	-0.5475688
-1.692244	-0.8425953
1.7687619	-0.8662428
1.761992	0.28778097
0.7141959	-0.6751063
-1.1622655	-0.26868525
0.4126319	-0.49731827
-0.3026791	-0.10555329
0.4632568	1.6331446
0.47800297	0.6897962
2.2867763	0.84959614
0.20919915	0.34529275
0.11596755	-0.37764263
0.026761463	1.6178572
-0.32400772	-0.26326
-0.47836247	-0.5853544
1.647473	-0.6456501
0.39952576	1.0048878
0.34236422	0.91017216
0.051447906	0.3980391
0.18599176	-0.5913405
1.7496545	-0.35279068
1.9053261	0.601142
-1.1144489	1.6257719
-2.1393514	-0.40336457
0.42923042	0.16284965
0.6339363	-0.50504756
-0.021346336	-0.3240993
-0.24351287	-0.54253775
-1.0625712	-0.5578594
-0.82075095	-0.08783501
-0.46595216	-0.021576915
0.5804401	-0.011284523
-0.2734461	0.13959499
-2.1822073	-0.6247543
1.1786228	-0.7284898
-0.88825625	-0.11608715
0.015462499	2.7139838
0.6123663	-0.8292784
-0.15719023	-0.09015868
-0.43073466	-1.0216556
1.8306217	-0.07532781
0.055046923	-0.25730327
0.44507492	-0.79647875
-0.6867128	0.75521
-0.7637466	-0.5147718
-0.61691064	0.047697462
-0.23077717	0.8589652
-1.6640712	2.1250832
-0.48070675	0.18425515
-0.20042175	-0.8679118
1.6842737	0.24282922
-1.419219	-0.48763537
-0.41332945	-0.7568339
-1.1665899	0.14682059
0.6042298	1.6216038
0.15695947	0.35306004
-1.4499815	-0.9417395
-0.45682037	-0.4366607
-2.136427	1.1449438
-0.31713432	1.560817
0.018980239	1.6176242
0.22638908	1.7029146
0.6643077	-0.056392305
0.0069887303	0.24907534
-0.08908373	0.810041
0.17290603	1.0627315
0.000480677	1.7387378
0.42638093	0.7781259
-0.3247225	1.4016947
0.9555642	-0.9429102
0.8486761	-0.5362564
0.6837067	-0.21396227
1.9423453	-0.5781365
1.2313415	1.7219766
0.004765204	2.5611882
0.20201968	2.838036
0.009781114	2.4657607
0.25307938	1.7478335
0.449241	0.99885744
-0.34527773	-0.23942105
0.19797763	2.1077907
0.17964584	1.5445265
0.37038568	1.2199942
-0.048962753	1.6795218
-0.042189583	0.8788834
0.6289505	0.0075581525
-0.28077015	1.7603989
-0.3163872	-0.07945836
-2.2534711	-0.34204254
-0.1232913	-0.9590157
1.0038958	-0.36313787
-0.28333932	0.4708439
-0.9931575	-0.6725851
-0.5848455	-0.4555791
-0.6575123	-0.77796865
0.04365026	-0.768861
-1.352781	-0.94836766
0.084962115	-0.44082844
-1.0245416	-0.7770016
-1.5162538	-0.27656195
0.30348238	-0.42260244
-0.044914402	-0.2822004
-1.3876215	-0.73245835
1.9835588	0.451856
0.23411252	1.918864
2.2790992	0.050158013
0.17199926	4.82686
0.3581234	-0.40374386
2.3746371	-0.94289947
-1.2285117	-0.5112657
2.2554114	0.09786254
-1.7164539	-0.7612872
-0.43241313	0.6554056
0.13558301	-1.0780205
0.13558301	-0.15030351
-1.673239	0.69372106
0.14045829	1.1598704
0.24301861	1.0662581
-0.8145489	-0.8976723
0.15889132	-0.8080266
0.48702684	-0.31871966
-1.7293887	-0.45777977
0.9322211	-1.040527
-0.09584762	-0.1328895
-1.4121192	-0.2107489
-1.9419771	-0.22895475
-2.111762	0.8284
-0.005261146	1.7935877
-1.9762053	1.4118503
0.47068995	-0.45846468
1.5487095	-0.13786177
0.24038815	-0.71506554
2.04509	-0.6335489
1.3706923	0.05100212
0.48870945	0.1875
0.29676282	1.5282423
-0.2888982	3.2268069
0.351306	3.4458966
0.07190397	1.50138
0.28998792	2.9767075
0.4787515	0.74452174
-0.36956635	0.6186073
0.18641795	2.1262467
0.14838593	1.1895212
0.1745107	3.273062
0.091645084	1.4381834
0.1371209	1.4966753
0.20045382	1.3071346
0.17908385	0.18207367
-0.0106401965	0.26496845
0.5091022	0.1325719
-0.10391873	0.3782606
-0.16134484	0.60638934
0.31863296	-0.81532997
0.18559544	0.8198048
-2.2417078	0.83379155
1.1385118	-0.8989412
1.7823206	0.8929732
-0.061050113	1.0801601
-0.2976118	0.6778581
0.50863427	0.97171867
-0.23910579	-0.10773016
1.7141985	-0.826657
-1.0127912	-0.6735487
-1.9412092	0.43770462
2.3490584	0.1566
0.08838942	1.422352
-0.07539902	-0.022940874
2.318076	-0.56330043
-0.49074462	-0.3302152
0.38584104	-0.50740135
-1.1696211	-0.40891284
-0.39924332	-0.6816191
0.20221749	-0.1990521
-0.11253552	1.6606497
0.12094049	0.9195072
2.292099	0.7713467
1.3044316	-0.5804963
-0.72807974	2.5151548
0.6109136	1.655
-0.8452418	-0.844044
-0.6395716	1.2116021
0.32630256	-0.4023412
2.1644177	-0.03850268
-2.0137432	-0.21200886
0.5995281	0.8547055
-0.5121791	-0.25232786
0.33466765	-0.510572
0.35583553	2.751113
0.13075578	1.0496477
0.13188194	1.6749587
0.13633884	1.0410866
0.27056924	1.1912317
-0.46266145	1.211175
-1.3484403	-1.0198792
-0.7356778	-0.5436531
0.048480738	0.51109797
-1.2830298	-0.1308996
-0.1529456	1.0545187
-0.0034657721	2.4528966
0.17781818	2.6191776
-0.18872853	0.27533278
0.42506173	2.4164
0.26199695	0.2749776
-0.07480528	1.1499503
0.6162814	-0.061601978
-0.09201599	-0.35610154
-0.022339376	1.2155143
0.19175987	1.3044014
0.01145256	1.8531455
0.37639293	1.2267604
-0.017150953	0.4042992
0.0425572	2.0460787
0.24413557	0.6072801
1.9405314	-0.47447214
-1.7661096	-0.09750247
0.3444169	1.2200258
-2.2268033	-0.2360375
0.14292516	-0.19171585
0.07059218	1.0700247
0.321445	-0.033559423
-1.4094872	-0.5333157
-0.98388296	-0.26121986
0.26456136	-0.05553807
0.19993766	1.1635146
-1.9940606	-0.8028575
0.13348643	-0.7679588
-0.33505586	-0.6138786
0.31969264	-0.87230533
1.1789653	-0.9004466
1.8862383	-0.44136637
-0.3485953	-0.8790128
-0.50887316	-0.44249395
2.296678	-0.89169985
0.97989637	1.5356401
0.19613847	1.7122283
0.19978432	-0.57363534
-0.86179405	-0.7919116
-0.8508102	-0.67635477
-0.47245803	-0.5406461
0.22064573	0.039351
-1.8656902	0.49888307
-0.07276759	1.183581
-1.3188533	0.40197295
-0.3220659	0.23549773
-1.7094637	-0.5413686
-2.1571481	-0.3587825
-1.3109118	-0.2325969
-1.0204854	-0.6779723
-1.1456397	-0.4541038
-1.6861986	-0.72158515
-2.2563832	1.2255458
-1.8228437	-0.8720928
-1.4195302	-0.53307074
-0.7309158	1.0340323
-1.3801931	-0.20374022
1.0311346	0.95535254
0.38434047	0.006555147
1.1207517	0.49560654
0.37905034	-0.48174518
-0.09172354	0.16947268
0.4878695	-0.67967284
-0.8996383	0.68004984
-0.4554839	0.24266407
-0.40110767	1.8664728
0.23937252	-0.39792967
0.72479606	0.7976264
0.27521512	0.22808944
1.9894786	-0.7879882
-0.473735	-0.8992776
-1.6209711	2.0961545
-0.2905919	1.2022629
0.7254246	1.4353545
0.6607316	-0.15959658
2.1174967	-0.52135414
-0.21486309	0.25850827
-2.0521047	0.042418804
0.2779268	0.97507364
-0.0679235	0.05551639
1.2273438	-0.3277297
1.035753	0.8110159
0.58149767	-0.5354435
-2.1799858	2.8305082
-0.101516485	3.0383132
-0.4408023	-0.82186407
-0.004224337	0.48559675
0.86715096	-0.07553463
-0.7156486	-0.13114005
-0.4136415	0.77046764
0.4035933	1.4304503
0.056743253	-0.26782927
2.391085	-0.5023351
0.2664416	-0.03961137
-0.1606142	-0.49243543
1.9521735	-0.6929378
1.4546113	1.1643966
-0.3552906	1.8842189
0.2553584	-0.39412677
0.15422538	-0.42327687
-0.0993681	0.5972556
0.16652545	0.7742052
-0.16646382	-0.19847326
-1.7657204	-0.7488544
2.0716867	-0.12590857
0.2281806	-0.11917623
0.46966285	0.4984156
0.57625544	-0.76420355
-0.26995727	0.19187304
1.9018344	-0.2636826
0.31506297	0.13610859
-0.099723704	0.08130989
-0.029577246	0.002530281
-0.38355234	-0.8130715
-0.5229085	0.067791276
0.42677912	0.22627766
1.6980376	-0.5440095
0.8231246	0.03746386
-0.50832325	-0.18956514
-0.47081053	-0.17882827
-1.2173738	-0.8109609
