# Supplementary material for: Cross-species behavior analysis with attention-based domain-adversarial deep neural networks
Source: Nat Commun. 2021 Sep 17;12:5519. doi: 10.1038/s41467-021-25636-x (PMC8448872; doi:10.1038/s41467-021-25636-x)
Supplement: Supplementary file 3 — Supplementary Software 1 [file 41467_2021_25636_MOESM3_ESM.zip › SupplementarySoftware/normalized_dataset/normalize_each/dataset/normal-pre_sm2/hc81_2017032401_4.csv]

angle	speed
-0.27585784	0.3021233
-1.4391153	2.2531471
-0.13467205	2.0680082
0.003214232	0.6386448
-0.043750606	1.2265538
-0.99743956	-0.18258
-0.08810765	-0.18082267
-0.9092703	2.2559805
0.027854482	2.9635131
2.0246713	0.73633456
1.1710715	2.0504057
-1.0257117	2.3382745
-0.4220755	2.329746
-0.16459087	1.2974558
-0.5887326	0.99253756
0.1704667	2.452064
-0.41568732	1.0703423
-1.9790225	1.4306716
-0.023395466	1.1306937
-0.89424205	1.9653438
0.000859073	1.1539967
2.3173456	0.09022618
0.03689424	3.89371
0.26744023	1.9631202
0.18951781	0.76413816
-1.594913	0.3951038
1.4512846	-0.21651287
1.0300059	1.467503
0.5195257	2.9138167
0.8471655	0.26500326
1.6705444	0.012532897
0.36097765	0.40404207
2.2740915	-0.079161756
-1.8524423	-0.41068813
-1.2658198	-0.18621846
-1.0762033	0.523438
-0.22668825	1.1641337
0.48050204	1.6003144
-1.6003493	0.041293785
0.28265116	-0.29948717
-0.7117556	0.40183032
-0.033462018	-0.26192427
-0.58312565	-0.4305454
-1.6795499	2.5588698
0.09661292	1.7570748
0.25834665	0.7052362
0.37101203	-0.24051829
-2.0244567	-0.24862619
-0.122110635	-0.33037615
-0.41585094	0.14120202
0.48271474	1.8278041
-0.49683768	2.6238694
-0.39344364	2.387414
-0.083601	1.7779917
-0.13311756	0.7850946
0.04237508	-0.24281934
0.35048345	-0.32005957
-2.247034	0.5661475
1.0791464	-0.14916196
-1.4129488	0.0034705247
-1.684687	0.21950403
-0.14844534	1.182526
-0.123247914	0.70929426
0.047779597	-0.31463853
-0.19060847	-0.20381594
-1.197811	-0.61969554
1.1901622	-0.06722259
-1.282846	-0.7093966
-0.831849	-0.24325487
-0.3265751	0.21658999
1.7584041	-0.26373363
0.06294209	-0.7486565
0.06294209	-0.23067334
0.06294209	-0.7486565
0.06294209	-0.5647237
-1.1848027	-0.15692876
0.06294209	-0.7486565
0.06294209	0.003151306
-0.030054724	0.09805964
-1.9660349	-0.15740164
-0.34562987	0.50354934
1.2027774	-0.6279235
1.7978624	-0.40727568
-1.9385993	-0.020849809
-0.26024908	1.3093759
-0.33668956	0.39647558
0.8044902	-0.32934162
1.9652297	0.37168252
0.22375332	1.3533444
-0.24990973	2.1597543
-0.40350077	-0.13505179
-1.6807576	0.87329674
-0.1042011	0.10378071
-2.2008183	-0.5260552
1.7345378	-0.5298187
-1.2457844	-0.55776614
-0.8033726	0.72963107
-2.096547	3.0723488
-0.81395704	-0.6292208
1.5905623	-0.1227277
-0.16745554	-0.028271122
0.782574	0.3848573
2.3207235	-0.50338584
0.11006368	-0.45403948
-0.5957166	-0.6091574
-1.451276	-0.4857491
-0.19449973	-0.63608813
0.9119154	-0.42790812
1.6410247	-0.5193937
-0.35255498	2.6239836
-0.54551375	2.1849716
2.2829978	0.5263364
0.2695819	1.6149603
0.3238213	-0.56541926
0.8612916	-0.2925289
-0.91741264	-0.2680634
1.452578	-0.65750575
1.7415304	-0.48008913
-2.1212	-0.70855767
1.0709689	0.31797665
0.61249	3.5116549
-2.162924	-0.1676394
2.0250652	-0.40034416
-1.6436031	-0.45164922
-0.16712373	0.03517773
2.114604	0.074964136
2.2533252	0.72298604
0.12366869	1.2174653
0.4672671	0.26652914
0.0052687167	-0.3050056
0.25321203	-0.32691616
0.04288948	-0.3649955
0.18293132	0.35538495
0.38694575	-0.25173044
-2.1700697	-0.17817886
-0.80539024	-0.36242896
-0.8296175	-0.3717768
1.4580128	0.1594468
-0.28918505	0.9309035
1.7844622	0.26792458
0.06294209	-0.7466671
-2.2311997	-0.3156626
2.0234084	-0.4128083
2.1734383	-0.44213963
-1.3777496	-0.55795944
0.88828117	-0.5764936
-1.5336474	-0.60247403
-1.8274127	-0.5728153
0.5626451	-0.6441331
0.040449485	0.03140208
-0.28470823	2.1021738
-1.2390474	-0.2836132
-1.9826671	0.60443795
1.2544465	2.2399154
0.3982779	0.47969127
-2.1956227	-0.48120064
-2.3257227	-0.4469057
0.06410861	-0.6779944
-1.6436043	-0.64866096
2.05345	-0.4122187
1.0818262	-0.6577133
-2.1807857	-0.6450359
0.17593871	-0.6369278
0.06294209	-0.7486565
0.06294209	-0.66297966
-0.909597	1.3097098
-0.56025386	1.0070784
0.06294209	-0.7486565
0.06294209	-0.7486565
0.06294209	0.4610212
1.1402279	-0.5766939
-0.784855	-0.38565665
0.056675818	-0.24408889
-0.54720235	-0.7283816
-2.3126366	-0.40853623
0.6499623	-0.5091759
2.2098672	0.14134246
0.47396284	1.4079567
0.23960003	0.4822231
-2.3170583	0.34341383
-0.1867995	3.209297
-0.32503575	1.565844
1.9903653	-0.6067198
1.8809149	0.102159865
1.2864436	-0.26122493
-0.24988191	-0.25037393
-0.9805934	-0.23831679
-1.1483357	-0.26055768
-2.268904	-0.12715237
0.227851	0.16059771
-0.23446898	0.36768785
-0.9298856	0.36427015
-1.5220335	0.13763857
2.0396597	-0.1445034
-0.23969062	1.6300504
0.16152966	0.7324019
-0.72571445	3.2958555
-0.48397213	0.26224786
0.53812253	-0.1997962
1.451817	0.44403392
-0.35689428	-0.73898715
0.06294209	-0.7486376
0.06294209	-0.7486565
0.06294209	-0.7486565
0.06294209	-0.7486565
0.06294209	-0.7486565
0.06294209	-0.7486565
0.06294209	-0.7486565
0.06294209	-0.7486565
0.06294209	-0.7486565
0.06294209	-0.7486565
0.06294209	-0.7486565
0.06294209	-0.7486565
0.06294209	-0.7486565
0.06294209	-0.7486565
0.06294209	-0.7486565
0.06294209	-0.7486565
0.06294209	-0.7486565
0.06294209	-0.7486565
0.06294209	-0.7486565
0.06294209	-0.7486565
0.06294209	-0.7486565
0.06294209	-0.7486565
0.06294209	-0.7486565
0.06294209	-0.7486565
0.06294209	-0.7486565
0.06294209	-0.7486565
0.06294209	-0.7486565
0.06294209	-0.7486565
0.06294209	-0.7486565
0.06294209	-0.7486565
0.06294209	-0.7486565
0.06294209	-0.7486565
0.06294209	-0.7486565
0.06294209	-0.7486565
0.06294209	-0.7486565
0.06294209	-0.7486565
0.06294209	-0.7486565
0.06294209	-0.7486565
0.06294209	-0.7486565
0.06294209	-0.7486565
0.06294209	-0.7486565
0.06294209	-0.7486565
0.06294209	-0.7486565
0.06294209	-0.7486565
0.06294209	-0.7486565
0.06294209	-0.7486565
0.06294209	-0.7486565
0.06294209	-0.7486565
0.06294209	-0.7486565
0.06294209	-0.7486565
0.06294209	-0.7486565
0.06294209	-0.7486565
0.06294209	-0.7486565
0.06294209	-0.7486565
0.06294209	-0.7486565
0.06294209	-0.7486565
0.06294209	-0.7486565
0.06294209	-0.7486565
0.06294209	-0.7486565
0.06294209	-0.7486565
0.06294209	-0.7486565
0.06294209	-0.7486565
0.06294209	-0.7486565
0.06294209	-0.7486565
0.06294209	-0.7486565
0.06294209	-0.7486565
0.06294209	-0.7486565
0.06294209	-0.7486565
0.06294209	-0.7486565
0.06294209	-0.7486565
0.06294209	-0.7486565
0.06294209	-0.7486565
0.06294209	-0.7486565
0.06294209	-0.7486565
0.06294209	-0.7486565
0.06294209	-0.7486565
0.06294209	-0.7486565
0.06294209	-0.7486565
0.06294209	-0.7486565
0.06294209	-0.7486565
0.06294209	-0.7486565
0.06294209	-0.7486565
0.06294209	-0.7486565
0.06294209	-0.7486565
0.06294209	-0.7486565
0.06294209	-0.7486565
0.06294209	-0.7486565
0.06294209	-0.7486565
0.06294209	-0.7486565
0.06294209	-0.7486565
0.06294209	-0.7486565
0.06294209	-0.7486565
0.06294209	-0.7486565
0.06294209	-0.7486565
0.06294209	-0.7486565
0.06294209	-0.7486565
0.06294209	-0.7486565
0.06294209	-0.7486565
0.06294209	-0.7486565
0.06294209	-0.7486565
0.06294209	-0.7486565
0.06294209	-0.7486565
0.06294209	-0.7486565
0.06294209	-0.7486565
0.06294209	-0.7486565
0.06294209	-0.7486565
0.06294209	-0.7486565
0.06294209	-0.7486565
0.06294209	-0.7486565
0.06294209	-0.7486565
0.06294209	-0.7486565
0.06294209	-0.7486565
0.06294209	-0.7486565
0.06294209	-0.7486565
0.06294209	-0.7486565
0.06294209	-0.7486565
0.06294209	-0.7486565
0.06294209	-0.7486565
0.06294209	-0.7486565
0.06294209	-0.7486565
0.06294209	-0.7486565
0.06294209	-0.7486565
0.06294209	-0.7486565
0.06294209	-0.7486565
0.06294209	-0.7486565
0.06294209	-0.7486565
0.06294209	-0.7486565
0.06294209	-0.7486565
0.06294209	-0.7486565
0.06294209	-0.7486565
0.06294209	-0.7486565
0.06294209	-0.7486565
0.06294209	-0.7486565
0.06294209	-0.7486565
0.06294209	-0.7486565
0.06294209	-0.7486565
0.06294209	-0.7486565
0.06294209	-0.7486565
0.06294209	-0.7486565
0.06294209	-0.7486565
0.06294209	-0.7486565
0.06294209	-0.7486565
0.06294209	-0.7486565
0.06294209	-0.7486565
0.06294209	-0.7486565
0.06294209	-0.7486565
0.06294209	-0.7486565
0.06294209	-0.7486565
0.06294209	-0.7486565
0.06294209	-0.7486565
0.06294209	-0.7486565
0.06294209	-0.7486565
0.06294209	-0.7486565
0.06294209	-0.7486565
0.06294209	-0.7486565
0.06294209	-0.7486565
0.06294209	-0.7486565
0.06294209	-0.08604534
-0.42120367	2.4245074
-2.30346	-0.247355
0.21325311	7.5289717
1.2592825	1.563896
-0.21248767	1.3824762
0.1989905	1.7479069
0.48529997	1.5071048
-2.0118642	-0.33208802
-1.8564135	-0.22713925
0.06294209	-0.7486565
0.06294209	-0.1679578
0.09424645	-0.43315083
0.5336326	-0.5908053
-2.1871321	-0.36284077
-0.09217583	-0.15554692
2.0763535	-0.5199236
0.5831463	-0.21231009
2.1128747	-0.29292443
-0.809697	1.1121755
2.2128875	-0.31149992
0.63473403	0.029365968
-1.0216997	-0.20099404
0.59812737	-0.42708844
0.06294209	-0.7486565
0.06294209	-0.09028607
0.052995462	-0.36366338
-0.41041267	-0.55798024
0.28202462	0.42862123
-0.29779708	-0.5016945
-1.9577692	-0.40162843
-0.6141719	0.6075837
-2.150372	1.27479
-0.52564853	-0.17452593
-1.468906	0.85447985
0.06294209	-0.7486565
0.06294209	-0.7486565
0.06294209	-0.7486565
0.06294209	1.4672736
0.086935684	1.1529523
2.0359328	-0.03866254
0.3899468	0.9951579
0.35095713	-0.2596529
1.7221537	-0.24982889
-0.07210859	-0.36931548
-1.7185982	-0.07142454
2.2943916	0.57260543
-0.032141156	-0.6970858
-2.2787936	1.0036287
0.3133741	1.7264411
0.7299944	-0.09049986
1.9195606	1.7415457
-0.38336757	1.6340497
0.33930734	0.69995826
0.40695494	0.8099459
2.0489752	2.515717
0.12348856	2.6231334
0.57400936	0.4317463
0.32345334	-0.055779945
-0.13321196	0.9152354
0.42388412	0.4241685
-0.5638276	-0.25384846
-1.5872084	-0.52784556
-0.28557435	0.46210635
-1.2646928	-0.6292734
1.2600013	0.28509519
0.10634742	0.13161404
1.6780243	-0.554991
0.4698172	-0.21365505
-0.023750804	0.13513865
-1.573607	-0.49128404
-1.0814105	-0.45851082
1.6474874	-0.22071715
-0.78484654	0.6596959
-0.3304403	3.2227852
-1.7530655	-0.22962885
-0.95508224	0.02270402
0.7360806	3.5220354
0.4980689	0.39045605
0.37523487	-0.15804964
2.1894486	0.6650428
-0.4557396	-0.6131185
0.28960013	2.4389029
-0.65806186	2.0500212
1.0985712	-0.19317226
-0.8875838	-0.5887169
-0.9278708	-0.18554533
-1.2298756	-0.5367626
2.0283937	0.23677966
1.3693608	-0.53132075
-0.493921	-0.102837205
-0.14647181	-0.20103507
-0.8542611	-0.056176208
1.9957602	-0.542857
-2.1758657	-0.25991005
-0.15362805	-0.5532048
0.75740993	-0.09335153
-0.093426086	3.9208148
-0.402041	-0.30887383
-2.184113	1.0004926
0.6056607	1.336078
-0.17418467	1.1249985
0.26344216	0.3619414
-1.4454291	-0.42759994
1.6311959	0.47426128
-2.019691	-0.25025564
-2.2887065	1.0073287
0.7737377	-0.15292071
0.3389492	0.3197892
-0.5645523	-0.27083606
-1.1983601	0.030719062
-0.57297164	-0.3955959
0.51369166	-0.5610048
0.7877254	-0.6926117
1.4183667	-0.3343496
-0.22377095	-0.1387891
2.0011344	-0.13597953
-2.2620587	0.28575447
-1.6381884	-0.6801579
2.136831	-0.6031824
2.2528057	-0.344597
-0.11305359	1.7604837
-0.3167565	1.1055138
1.9606084	-0.26374117
-1.1648867	-0.5044546
-1.0674068	-0.27964628
-0.14607559	0.56908023
-0.024038186	0.11482543
-2.3194582	-0.2709551
0.2658394	-0.2508588
-0.22725393	-0.018983796
0.66728795	0.36163896
0.6444858	0.16803522
2.0523937	0.93358696
2.071325	-0.24109648
-0.2891815	-0.6092404
-1.7225276	-0.22993556
-0.4832446	0.792781
0.1796413	-0.20564584
2.3019416	0.69369817
0.2859232	0.2856965
0.16855061	0.08081723
-0.8081914	-0.5650173
-2.30073	-0.6331609
0.17190166	-0.63010347
-0.66830987	-0.3697421
1.503087	0.19739163
0.088281214	0.91485584
-0.3106134	0.54864126
0.138262	0.4809758
1.1228548	-0.034572266
1.5391227	0.8904378
0.08735168	2.3546388
2.0979786	-0.38536474
-1.2355943	0.5930874
1.085038	-0.44395107
-0.88284206	3.6418793
0.73563105	1.2050964
-0.20398577	-0.35601503
0.38231057	-0.59783036
0.12454377	-0.20455846
0.029933762	-0.11707775
-1.073817	-0.60844046
-1.4378047	-0.2529436
-0.846671	-7.672734e-05
1.752753	0.65655154
1.6628458	-0.052352406
0.4339979	-0.06842669
0.0816991	-0.34173542
-1.5277493	-0.3608147
-0.15791449	-0.08372611
0.5053287	-0.45721498
1.0631244	0.02739389
-2.3197107	0.0479653
0.021131262	0.6748231
-1.9381435	-0.080064304
1.9763004	-0.46326444
2.140397	-0.43261558
0.9177112	-0.50392824
2.1490664	0.36202395
