# Supplementary material for: Cross-species behavior analysis with attention-based domain-adversarial deep neural networks
Source: Nat Commun. 2021 Sep 17;12:5519. doi: 10.1038/s41467-021-25636-x (PMC8448872; doi:10.1038/s41467-021-25636-x)
Supplement: Supplementary file 3 — Supplementary Software 1 [file 41467_2021_25636_MOESM3_ESM.zip › SupplementarySoftware/normalized_dataset/normalize_each/dataset/normal-pre_sm2/hc81_2017032403_2.csv]

angle	speed
-0.13811475	-0.5121881
-1.2098297	1.0399644
-0.2684018	2.0933504
0.3532713	0.9768623
-1.3897166	1.3589662
-0.14779392	5.463915
-0.16098729	0.07804857
0.3061062	3.8250203
-0.1890336	1.2118338
-1.4806662	2.609224
-0.17485897	1.051162
-1.1444935	3.795433
-0.14438963	-0.00315228
0.21576203	2.5847788
0.28948727	1.5319085
-0.25940368	0.64091986
0.4021363	1.31458
1.4986482	2.1249533
0.08876335	3.6314955
-1.0119708	5.4831743
-1.507223	1.8523602
1.5460131	1.9519249
1.4761168	1.1461914
-0.16003956	2.813966
0.28502905	2.360199
-0.34158662	0.15357825
0.1336603	0.19901133
0.6862251	1.9141704
-0.0119540095	3.5734286
-0.8566498	0.9268813
1.0647107	3.252081
-0.34213573	1.3792546
-0.041553035	3.66516
0.8179579	1.3523198
0.2545748	1.1446565
-0.015859662	4.721622
-0.025498567	3.7378364
0.06768085	2.6383383
-0.9149693	-0.060247988
0.063432105	3.2260075
0.07737118	3.9040375
0.37796184	0.09796867
-0.31135848	1.3951583
0.16823825	2.6744678
-0.34768853	0.5345764
-0.20854388	4.575778
-0.25123742	1.1319002
0.853775	1.2608786
-0.15301594	4.163681
0.5805213	3.177461
0.33955878	2.2315044
-0.102156125	0.2294972
-0.5960822	-0.34348422
1.3807315	0.6854595
-0.9477702	-0.29878375
1.065087	0.41921654
-0.050680976	0.82068515
0.4940341	7.1014094
-1.022031	0.56982464
1.3816607	0.1681388
-0.36894038	1.2914603
0.20900507	-0.25619167
0.6328929	0.37223086
0.6971723	0.010026007
-0.88578427	0.29760304
0.461492	2.7373822
0.14569344	1.0944998
-0.5600226	1.3658942
1.612113	0.04086619
-0.4124089	-0.26223484
-0.23572896	2.1201813
0.59805393	0.7600677
0.8004628	0.27718297
1.5602432	0.99738616
0.2706099	1.0902697
0.26268777	2.781262
0.48668298	-0.2857073
0.04654932	1.5942852
0.9702015	-0.16846044
-0.8454896	1.9884034
-0.91492826	0.7968827
0.26784897	1.0137166
0.4655013	0.31380856
0.6992488	0.15826127
0.017869512	-0.11687914
0.2898381	2.064737
-0.3159626	1.041172
-1.0450693	-0.23190585
-1.4033759	0.049891472
-1.3437629	0.07484935
-0.06256552	2.6529548
-0.5416405	1.542773
-0.69350576	0.42266282
-0.9402911	1.0102487
0.48395434	1.7491535
1.3647074	0.8040746
-0.3403446	1.2154851
0.15912963	-0.014094721
-1.4987583	2.1992087
1.0868022	0.3922792
-0.47214743	1.0034264
0.05191429	-0.48010835
-1.2584087	1.1687113
-0.964779	-0.4287087
-0.47172037	-0.117478326
-1.451504	0.93492705
-0.30639544	2.1919281
0.2555575	0.64984673
1.0924327	0.4753981
0.46977097	0.87334013
0.3085784	0.2502755
1.5343336	0.9395025
-0.08969936	1.0681201
-1.4926766	0.97968465
1.6159561	1.189627
1.3742993	-0.23670061
0.1990511	-0.12480643
1.5481968	-0.2834355
0.4894886	-0.10161892
-0.5697986	0.28308582
-1.4675121	-0.08841775
-0.62967354	-0.28536925
1.5790141	0.054126244
-1.1546429	0.2528853
1.5373591	-0.43930525
-0.09617238	-0.07427292
0.20293191	-0.3670214
0.9219827	-0.24550612
0.50923884	-0.13932301
0.76608825	-0.17278227
0.49835575	-0.39882818
-1.2057651	-0.36094272
-1.1608878	-0.06264416
1.3466784	-0.33561507
0.8675062	-0.4254839
0.12285377	-0.16165122
-1.4349642	-0.37192816
-0.80163205	-0.4431393
1.1202507	-0.3524696
-0.4292225	-0.5109249
-0.98634505	-0.43992847
-1.1358567	-0.50254613
0.41990793	-0.48613146
-0.4354208	-0.35620746
-1.0002747	-0.5084678
-1.3186188	-0.21809518
1.3365184	-0.27637747
0.71730465	-0.5480566
-1.3171707	-0.43710724
-1.1440077	-0.42173508
-1.1220206	-0.20174289
1.5932356	-0.118901044
-1.070434	-0.25209334
-0.8778051	-0.31019276
-1.1442667	-0.37600884
0.41450328	-0.19751921
0.060471326	-0.5571898
0.060471326	-0.27081615
-1.3891493	-0.25190988
0.060471326	-0.5571898
0.060471326	-0.40427613
1.4468066	-0.46826446
1.492478	-0.1617747
-1.418114	-0.19539021
-1.3616236	-0.37880498
0.64506096	-0.40095955
1.6568054	-0.45910087
0.54936564	-0.43878573
0.6042587	-0.35261604
1.30999	-0.35427797
0.47781253	-0.29033256
1.6161859	-0.4300191
-0.2603011	-0.43883464
-1.2727978	-0.15871814
-0.94660085	0.13992809
-1.2895061	0.11375089
-1.0481765	-0.46310204
0.8781347	-0.49168566
-1.2318025	-0.4628503
-0.8967223	-0.4013174
0.5847525	-0.34075087
-0.7234751	-0.44410646
-1.090752	-0.11088627
1.4152392	-0.24319297
0.060471326	-0.5571898
0.060471326	-0.466147
1.2062371	-0.39123255
1.476267	-0.4692822
-1.2451881	-0.3777085
-1.5574622	-0.4605144
0.764978	-0.50589025
0.060471326	-0.5571898
0.060471326	-0.3565026
-0.6422273	-0.47361696
-0.98717713	-0.40341106
0.0076145967	-0.21321003
-1.1757618	-0.3420797
-0.77720225	-0.3898941
-1.0747501	-0.20531212
-1.4259411	-0.12306253
0.8000803	-0.4633176
-1.0071983	-0.4279463
-0.6497287	-0.31390873
-1.4926875	-0.2782822
1.1880772	-0.36937416
1.1833224	-0.31316283
-1.2845185	-0.41588533
-0.9113824	0.26444998
1.5555351	0.38734603
-1.4931628	-0.4595326
-0.85500735	-0.35044712
0.7315841	-0.46290076
1.2932137	-0.39471775
-0.55033976	-0.43235284
0.060471326	-0.5571898
0.060471326	-0.41267073
-1.4826986	-0.46688193
1.0670879	-0.34761414
-1.5556962	-0.34761414
-1.2250068	-0.46310207
-0.9684077	-0.4793574
0.060471326	-0.5571898
0.060471326	-0.43402925
1.2038405	-0.3591826
-1.2886262	-0.5045619
-0.6080244	-0.4445489
0.40218973	-0.5227765
-0.36686137	-0.55160403
0.5461247	-0.52072877
-1.454325	-0.47297153
0.35891086	-0.4806476
1.1719487	-0.22488253
1.5741268	-0.085640825
1.6310654	-0.022046091
1.4562943	-0.23101318
0.47640452	-0.3732152
0.26742312	-0.50953215
1.3295226	-0.20508534
-1.3225379	-0.36309996
0.060471326	-0.5571898
0.060471326	-0.512777
1.5108668	-0.31287315
-0.9283529	-0.2724738
-1.1426511	-0.34318194
-1.3542342	-0.44234473
0.2901003	-0.48611552
1.1069599	-0.47324988
0.77527297	-0.37025875
-1.442617	-0.38037962
-0.6388024	-0.40658557
-0.6050554	-0.5141231
-0.047090486	-0.5302705
-1.3468556	-0.38341752
1.4614158	-0.41683957
0.5412391	-0.38967124
1.5106448	-0.20067568
1.1106765	-0.3797697
1.2893411	-0.37823787
-0.50474936	-0.42084327
-1.5570548	-0.4829401
0.54228574	-0.39497635
1.0433272	-0.21530107
0.19972646	-0.41488415
1.5503088	-0.05204169
0.1080606	-0.5436203
-0.8828466	-0.45293987
0.060471326	-0.5571898
0.060471326	-0.38116488
-1.5066564	-0.3933873
1.4456378	-0.40443847
-1.3957869	-0.40483725
0.060471326	-0.5571898
0.060471326	-0.46213576
1.4304888	-0.47249046
1.3696384	-0.30960542
-1.4071089	-0.24478298
0.060471326	-0.5571898
0.060471326	-0.33592802
1.1780975	-0.45346537
1.4816921	-0.48541003
0.5281982	-0.41980973
0.060471326	-0.5571898
0.060471326	-0.2981861
-1.0918444	-0.48708296
-0.8432463	-0.4393769
1.1157327	-0.39197838
-0.9187546	-0.45271027
-1.1700417	-0.41674957
-0.19251262	-0.50910366
-1.2623873	-0.48448142
-1.2689596	-0.42538202
0.060471326	-0.5571898
0.060471326	-0.510701
0.69516385	-0.08758823
-1.5556962	-0.08758823
-0.5846111	-0.38347912
-1.276107	-0.50931877
-1.0763285	-0.45025676
0.98009527	-0.47184592
-1.5183127	-0.5172694
-1.113017	-0.4168069
0.09142436	-0.14859955
1.6362042	0.056549814
1.5540886	-0.39335364
-0.19641341	-0.46566096
-1.4930158	-0.36491692
-1.521676	-0.5038117
-0.03569821	-0.24879792
1.6504064	-0.29535204
0.7443183	-0.48726875
-1.000098	-0.42902428
-0.49095905	-0.22562937
-1.4564381	-0.21408074
1.2731919	-0.37367663
1.3074939	-0.4775812
0.83746904	-0.4111646
1.3864805	-0.27570307
1.5355294	-0.22923553
1.3419292	-0.46566096
1.1070762	-0.5143533
-1.5556962	-0.5143533
-1.5162024	-0.41796377
-1.4593446	-0.4307361
0.69941115	-0.39821735
-1.3924103	-0.40568137
-0.17480253	-0.3871264
-1.4182471	-0.47046813
1.1234713	-0.48887748
-0.7757538	-0.14022903
-1.4889834	-0.19084659
0.87995815	-0.46518034
-1.3231872	-0.50790507
-0.7842959	-0.4631895
0.41214663	-0.46122858
-1.566536	-0.51503897
0.6766768	-0.4897314
0.39493993	-0.46307462
-1.2415779	-0.24246702
-1.0777044	-0.29841742
-0.7596455	-0.48329374
-0.08845578	-0.34394425
-0.88899446	-0.36970708
-0.83244014	-0.27258366
0.536683	-0.46564886
1.2735035	-0.38274014
-0.12920205	-0.46010882
-1.2878115	-0.38807455
-0.97464263	-0.23491128
1.5037656	-0.31630656
1.3763357	-0.22157028
1.432972	-0.3611911
-0.5713658	-0.5210192
1.0213953	-0.51617044
0.028355261	-0.47671592
0.8085096	-0.48357368
0.72192776	-0.24746293
1.1782625	-0.46975684
0.76431423	-0.42000318
-1.1401408	-0.46481302
1.3021997	-0.39229584
-0.74036956	-0.45146707
-0.6391492	-0.5096331
-0.9834487	-0.40206224
-1.0389863	-0.4195093
1.4163166	-0.3660863
1.4935595	-0.38847643
-1.2096995	-0.44620597
0.50772256	-0.4383261
-1.2159979	-0.3718537
-0.4561916	-0.42995507
-1.2323918	-0.35305417
0.060471326	-0.5571898
0.060471326	-0.4524706
1.40462	-0.47096813
1.2615072	-0.4351551
-1.0518605	-0.48295435
-0.26321313	-0.17488867
-1.4337395	-0.2564006
-0.673219	-0.39477056
-0.77974397	-0.50888
-1.0814998	-0.42261434
1.2474936	-0.48994815
-1.3314377	-0.3718147
1.5930997	-0.29657477
1.2881818	-0.45485732
0.5863582	-0.47084185
-1.4134634	-0.40745887
1.538196	-0.50603056
-1.376655	-0.47490624
-0.76034564	-0.18767811
-1.5630097	-0.05234863
0.46002313	-0.51684135
1.1238008	-0.3844792
-0.33204007	-0.42998254
-0.7669325	-0.40609318
-1.0443666	-0.29167327
1.5351049	-0.50000054
-0.2786714	-0.33361292
1.6175162	-0.25482458
-0.3455935	-0.41342726
1.6416682	-0.31059545
0.7618971	-0.49424568
0.65835524	-0.24659981
0.841908	-0.39381495
0.87177247	-0.4045464
0.36752018	-0.36738542
1.4415164	-0.51138484
0.1284023	-0.3962825
-1.1647999	-0.29867804
-1.1809394	-0.37034017
-1.2339548	-0.51758844
0.63905966	-0.479525
-0.846908	-0.49951833
-1.4980916	-0.4680472
1.273005	-0.46339792
-0.5586522	-0.452863
1.3705217	-0.42817956
0.25867793	-0.3878695
1.364849	-0.32613894
0.9688693	-0.47136846
0.30585822	-0.4644219
0.9998942	-0.3948887
1.3356668	-0.33832398
-1.0597177	-0.41582543
-0.62388265	-0.47229478
-0.5812394	-0.44090262
-0.3301692	-0.5097942
0.56736875	-0.47410953
1.4602419	-0.30820778
1.340388	-0.34533018
1.3650066	-0.30585766
0.7610774	-0.48301542
1.2269676	-0.44446948
0.33733636	-0.41692525
-1.4130772	-0.34706628
-1.1881156	-0.45455512
-1.1195921	-0.4073119
0.83083266	-0.4926017
-1.2413723	-0.43765768
-1.1570866	-0.43819657
-1.1483891	-0.45633775
-0.61656475	-0.48482993
1.5137818	-0.3459745
1.1384739	-0.35619405
0.12588179	-0.46921903
1.3632323	-0.36889607
-1.2894253	-0.30175725
-1.0897444	-0.30167472
-1.028779	-0.27288485
-1.1183057	-0.3728694
0.73444754	-0.47270408
-1.2734872	-0.4927788
-0.85867345	-0.44365466
0.14720923	-0.40355903
-1.2518753	-0.37125757
-0.8769036	-0.46373603
0.012295612	-0.4419282
-1.3490899	-0.48013034
0.2972912	-0.40413284
-1.4297372	-0.4638096
-1.1038997	-0.4107752
1.1460731	-0.50177246
-0.49880573	-0.4099775
1.3955287	-0.3351275
-0.33137232	-0.5275205
1.0664873	-0.48983774
-0.41253594	-0.45518687
1.3485681	-0.31545278
0.060471326	-0.5571898
0.060471326	-0.35477102
-0.11413179	-0.43252084
-1.3010399	-0.4160755
0.11218723	-0.3978341
-0.7511502	-0.4501329
0.93812877	-0.5120699
-0.53296995	-0.5166081
-1.4495547	-0.39931366
-1.4879116	-0.5140867
-1.5556962	-0.5140867
0.060471326	-0.5571898
0.060471326	-0.47531277
-1.3418763	-0.36037356
-1.2815197	-0.32195547
1.3908517	-0.47315407
1.6132047	-0.2925507
1.6147854	-0.1452516
1.0959136	-0.25326034
1.0935693	-0.3320706
1.5675869	-0.32000893
1.6099936	-0.41474143
0.38110667	-0.4119074
0.38195154	-0.10127077
1.555081	-0.09387881
0.6993782	-0.41879767
1.6015455	-0.51288116
0.5310196	-0.50916684
-1.047146	-0.44547236
-0.9841584	-0.4730589
-0.27852628	-0.5036131
1.2712626	-0.4777606
-0.24409607	-0.4595294
1.5595858	-0.43273395
0.13058843	-0.31776527
1.355475	-0.27781716
-1.4856709	-0.31636426
-1.0092193	-0.45094323
-0.18676251	-0.44274628
-0.910021	-0.3809636
-0.6158106	-0.38274014
-1.2615525	-0.37763318
-0.819049	-0.50961596
1.2969183	-0.49898538
-0.7580421	-0.5143147
1.4420751	-0.34495625
1.3924067	-0.5060238
-0.11644134	-0.37204343
-0.9425119	-0.50955814
-0.48672292	-0.46496713
-0.9962052	-0.39587647
0.9492121	-0.49898538
0.80388355	-0.40732068
0.48034984	-0.51227945
1.1077262	-0.3784417
1.1657277	-0.39307073
-1.0225068	-0.5179698
1.6276964	-0.49684912
1.0633405	-0.43539798
1.5379412	-0.456292
1.407168	-0.44077545
0.09359444	-0.48542592
-1.1585143	-0.48106614
-0.09730581	-0.53998846
1.2026118	-0.45982197
1.5498575	-0.4473128
-0.6439344	-0.3780054
1.3770827	-0.2882168
-0.5794818	-0.5089868
-0.98390275	-0.41462222
