# Supplementary material for: Cross-species behavior analysis with attention-based domain-adversarial deep neural networks
Source: Nat Commun. 2021 Sep 17;12:5519. doi: 10.1038/s41467-021-25636-x (PMC8448872; doi:10.1038/s41467-021-25636-x)
Supplement: Supplementary file 3 — Supplementary Software 1 [file 41467_2021_25636_MOESM3_ESM.zip › SupplementarySoftware/normalized_dataset/normalize_each/dataset/normal-pre_sm2/hc81_2017032404_2.csv]

angle	speed
1.6069052	-1.0808115
0.36482796	-1.0181758
1.1187788	-0.9713893
0.4634357	-1.0024117
-0.8468034	-0.73529774
1.9156367	-0.87267566
0.37211186	-0.93923736
-1.0246142	-0.7158348
-1.6444356	-0.8372838
-0.99512583	-0.8312651
0.17104237	-1.0025214
1.6879824	-0.9208441
2.0372334	-1.0793623
1.6304592	-1.0605735
1.2460593	-0.86367947
1.8816551	-0.99179757
-0.29092383	-0.84129775
0.97008646	-1.0664171
1.3948851	-0.9482532
-1.2902598	-1.0562719
-1.7423283	-0.98273
-1.0891329	-0.7573174
-0.21839257	-0.3115184
-1.2278153	-1.0672765
-0.9728795	-0.9777996
0.5416292	-0.9597752
-1.4294995	-0.9073349
1.2892634	-0.51520294
-0.30199495	-0.9975386
1.9907117	-0.4091247
0.6005346	-1.0063983
0.9193937	-0.84718823
1.0294955	-0.7853041
-0.5384344	-0.9408904
0.47948554	-0.77825433
-0.6531427	-1.0008827
1.8503982	-1.0414768
-0.0008731674	-1.1088858
-0.0008731674	-1.0180701
0.90944797	-0.71770364
-0.0008731674	-1.1088858
-0.0008731674	-0.84123605
-0.99633414	-0.87989134
-0.043853223	-0.78287536
0.13144389	-1.0168359
-1.907524	-1.0765996
-0.23288974	-0.90694165
0.4975176	-1.0507021
-0.56398106	-0.75173664
-0.5203824	-0.9494232
-1.5500005	-0.7549201
-0.08073964	-0.85484916
0.6862655	-0.37794694
-0.08661641	-0.30772656
-0.5715344	-0.73575056
-1.3963045	-0.4875544
-0.48789254	-0.43755198
-1.5705447	-1.0157069
-1.786492	-0.9909034
-1.7970568	-1.0789169
-0.22144754	-1.0843279
-1.0376165	-0.96057314
-2.089537	-1.0582237
0.64611703	-1.027993
2.0526247	-0.99011075
-0.24634916	-1.0769136
2.0428786	-1.0111903
-0.8581002	-1.0475911
1.0994631	-1.0327643
0.7216732	-0.8721196
-0.0008731674	-1.1088858
-0.0008731674	-0.9904908
1.1980062	-1.0681107
1.9820539	-1.0427996
-1.6458708	-0.42498305
-0.048564978	-0.39423707
-0.2845816	-0.82622814
0.15565895	0.35056812
0.10485762	0.37581244
-0.32050604	-0.6443516
-0.68915814	-0.3457521
-0.34563258	1.1559888
-0.20261462	-1.0702839
-2.0808387	0.20814355
1.4527005	-0.3867344
-1.9560684	-0.06563949
0.26181668	-0.41108593
-1.8544672	2.6454093
-0.07353998	0.52881724
-0.2300766	-0.69885564
-0.16561952	-0.12617354
0.48904175	-0.5319938
1.677048	1.9992487
-0.0037875036	2.7362309
-0.33606485	1.7955376
-0.41259712	0.6762399
-0.7222258	-0.19493228
-1.7926768	-0.018457778
0.34255776	-0.023832504
-1.4021367	-0.5064257
1.9340457	-0.7551763
-1.9365463	-0.6791993
-0.37890318	0.33796248
0.29199523	2.5262415
-0.9896582	1.1692758
-0.077096984	-0.54740435
1.8139309	-0.6264126
0.4124814	1.558992
-0.7954149	-0.66787785
0.6375336	0.8381552
-1.5515229	0.6586643
0.8856718	0.21672279
-0.7879423	-0.65618414
0.41191497	0.42084634
0.4898833	0.0040498083
1.0196422	1.6648985
0.029560713	1.4469302
0.24812782	-0.0695414
-1.1349753	-0.82659626
-1.1285868	1.1584439
1.4510285	-0.56460667
-0.11554574	-0.70920634
1.1244484	0.46475026
-1.5138692	0.083534904
0.21734	-0.4909775
1.394198	1.4152313
-0.44663253	-0.53743476
-0.9467184	-0.0057904664
-0.7123265	2.41113
0.091087624	1.0350603
1.2221715	0.6005155
-0.28476444	0.12334216
-0.29243928	-0.5007893
1.142925	1.961201
0.027528154	1.7389941
0.49004346	0.58696526
0.70648587	-0.311409
0.59174967	0.35930905
1.371095	-0.7468612
0.41960064	0.6433015
-0.40006915	1.467831
-0.5632366	-0.22331756
1.5612897	0.3500728
0.344655	0.32025075
0.62118715	1.0177954
0.92869574	-0.18527047
1.5922148	-0.96028227
-1.364843	-0.47201928
-1.0052623	0.067830645
0.016280713	0.19621374
1.9653227	-0.058921356
-0.15905747	0.2601803
1.0029129	-0.0045918045
0.0836943	1.2983853
-0.2765757	0.49706218
-0.75583416	-0.06296409
-0.6166712	-0.54669505
-1.6506466	0.0902429
0.08497076	0.71545196
0.28070182	0.49520633
0.3679052	-0.2524684
0.7149887	-0.56706816
0.6189879	0.77958435
0.3249671	0.64381945
1.0832251	0.7347863
-0.00037088702	-0.28549585
0.19168337	-0.22661223
0.536952	0.23228955
0.5442906	-0.31518638
-0.46503517	0.07840775
0.3275027	0.3730256
0.7897409	-0.8498677
0.1908901	0.8982652
0.15377916	-1.0063064
1.7788754	0.6985937
0.51143706	0.46074057
-1.1177155	1.0480143
0.32449666	-0.27419323
1.4421028	-0.4341669
-0.08559219	0.45013034
0.3042533	0.37811962
-0.31669816	-0.6230371
1.996175	-0.8877625
-1.2452228	-0.36996087
1.903154	-0.13779792
0.03349226	-0.6089815
-0.6362667	-0.66418874
0.3227049	-0.5667878
-0.20821007	-0.88726
1.4705342	-0.9124646
-0.30538404	-1.0339072
-0.8659628	-0.7072304
-0.0008731674	-1.1088858
-0.0008731674	-1.002419
1.8168534	-0.8230145
-2.0907657	-0.8466564
0.03111712	-0.9570456
1.3141407	-0.8755571
-0.5406432	-0.9301468
-1.314897	-0.90652925
-1.8092681	-0.98424625
-1.6207247	-1.038859
-0.71264124	-0.723758
0.41454375	-0.8349296
-0.0008731674	-1.1088858
-0.0008731674	-1.1088858
-0.0008731674	-0.739533
-0.6339928	-1.0208869
-0.80864525	-0.98962003
2.100279	-0.87610716
1.5549703	-1.077332
-0.18944073	-0.52866703
-1.0514631	-0.8177767
-1.0273478	-1.0083077
-0.46525455	-0.5236541
0.70067674	-1.0000752
1.7025416	-0.65700763
-0.42586148	-0.8743043
-1.34764	-0.33082315
-0.0008731674	-1.1088858
-0.0008731674	-1.1088858
-0.0008731674	-0.53402257
0.3040725	-0.29776284
-0.01914554	-0.992408
1.9063551	-0.6214363
-1.1929896	-1.0074276
-0.43629536	-0.84981495
-2.0499048	-0.7625894
-0.080336526	-0.3871456
2.0198665	-0.7337814
0.22421059	-0.7249684
-0.20405793	-0.8597198
-0.1615222	-0.8720444
-2.013809	-1.0065926
0.020064801	-0.67598385
-0.47533667	-1.078763
0.6972457	-0.6099243
-1.7698752	-0.73298615
-0.91015947	-0.67833734
0.095346615	-0.3134486
1.8206065	-0.7100108
0.37347898	-0.69038236
-1.8520811	-0.92772484
0.27353534	-0.9211647
1.9611695	-0.6985334
2.07264	-0.7416125
-0.6519251	-0.32571936
0.56808835	-0.6712314
0.57346046	-1.007625
1.6531966	-0.77111834
-0.5394037	0.006070836
0.72540295	-0.9946167
1.9126872	-0.6654309
-1.949965	-0.5587479
-0.7402993	-0.22259778
-1.9112527	0.04283662
-0.39465812	-0.5031646
-2.0099046	-0.4196785
0.7483341	-0.9115202
1.6836684	-0.39490706
2.0631495	-0.4642064
-0.13865298	-0.4425708
-2.0957263	-0.6405203
0.20662315	-0.4373336
-1.9886317	-0.11480729
-0.5396901	-0.9004934
-1.6390237	-0.123604126
-0.2794067	-0.94373745
-2.0471148	-0.78097904
-1.7040849	-0.693981
-0.734687	-0.5085931
1.5046787	-0.84409195
1.0622798	-0.92921036
-1.4624181	-0.9387837
-0.9027866	-1.0046071
-0.0008731674	-1.1088858
-0.0008731674	-0.7239912
0.20414361	-0.9207917
-1.4202105	-1.0808179
-0.7219079	-0.11478003
-1.3909941	-1.020709
-0.38558376	-0.614651
1.9333905	-0.95676786
1.174377	-1.0140277
-0.8304101	-0.70933396
1.7841095	-0.5024935
-0.61752814	-0.98146385
-1.9233905	-0.79034716
-0.4475643	-0.9241508
-1.6418091	-0.5369543
0.17873265	-0.9927858
0.7984921	-1.0126247
1.8193665	-0.9952966
0.7807269	-0.95144063
-0.8205797	2.9737022
-0.12261494	0.10621441
-0.3439331	-0.4360821
1.3046148	0.47850907
-1.0661587	-0.030290967
0.22830184	-0.9194517
-1.9027268	0.7590865
-0.19513652	1.3452045
-1.2046442	-0.71267796
-1.4604743	-0.30493835
-1.6683658	0.26017264
0.22778045	-0.30601212
2.0227072	-0.80920273
-0.1482811	0.0028689513
0.28232732	-0.40490785
0.038201176	-0.55609643
0.030165885	1.467204
-0.43378237	0.48754528
-1.1892788	-0.5185858
1.624193	-0.85226893
0.014346486	-0.20860034
-1.6779226	-0.21201086
1.0968235	-0.021409621
-0.30045986	1.1645571
-0.69254714	0.64660287
-0.29008064	3.01653
-0.19308765	0.94919664
1.4610786	-0.51682144
-1.2151376	0.18109569
-0.30089682	1.5155035
-0.32409045	3.3894517
-0.40536642	2.5112786
0.730783	-0.4631465
-0.21834828	0.95825076
-1.2548983	-0.64543504
1.8268325	-0.18925042
-0.38731462	0.07847173
-0.52782965	1.9437317
-0.46864757	3.7775767
-0.6605011	0.4376397
-1.0343856	1.4670401
-0.06638088	3.294262
-0.052259594	2.7801366
-0.11008549	2.1477067
-0.6295154	1.1573077
1.0453899	0.5484133
1.0310711	-0.11831511
-0.68167084	0.9185133
0.17375317	-0.32151893
-1.4910156	0.2712794
1.2084004	1.0700117
0.40484512	2.393036
-0.4132391	1.0386947
-0.22609593	-0.3730095
1.0818357	1.3200923
-0.0006049505	0.40642697
0.15440834	1.2994694
-0.61189175	0.22011705
-1.2393513	-0.35518095
-0.3349041	0.0065842075
-1.8759611	0.5106659
-1.7813742	-0.44237694
1.9024513	0.8061071
-0.73119646	-0.25100163
0.1438853	0.5644859
-0.42695355	1.4031545
1.206494	-0.5889729
-0.027864708	-0.28995192
-0.20580336	-0.3733133
0.24625741	1.2859054
-0.094047636	1.842842
-0.61893004	0.53705984
0.13794446	-0.48009014
-0.43608373	-0.65491503
-1.1834675	-0.6405043
1.5279839	-0.4466086
-0.85133547	1.4653004
1.355803	-0.9043192
-0.5392402	0.5886473
0.05053168	-0.45393363
1.6888328	-0.0040526194
0.86633945	-0.47263962
1.1737033	0.6481277
-0.49773175	0.548934
-1.5868747	0.7740143
1.532348	0.9133162
-0.12457069	2.7733715
0.38788468	-0.7100328
1.3624613	0.8860797
-0.47472227	1.411483
-0.25520048	0.4695359
1.1862911	-0.6610137
0.32082352	1.1095154
-1.2458422	0.17761344
-1.6750566	-0.771427
-0.67281145	-0.77402043
1.20813	0.20077293
0.45512557	1.7919953
0.4899696	1.2256911
-0.11415169	-0.18421085
-0.092821985	0.9583934
1.8118557	0.6556698
-0.2344547	0.62364274
-1.6958143	-0.76545787
-0.7989704	1.2353065
0.089768045	1.3053231
1.4283657	0.80295086
-0.5324728	0.62578756
-0.38875002	1.3751228
-0.11266028	0.038260154
0.9706033	-0.2094913
1.2548693	1.0882267
0.7999082	0.320644
1.5116775	0.65429103
0.031049354	1.2537719
0.8010084	1.6150573
-0.770794	-0.37195602
0.57236326	-0.035442147
1.1794382	0.40046552
0.5314242	0.76668787
0.83185124	-0.081330545
1.1004467	0.40314397
0.88530207	1.7308514
0.104323484	2.493403
-0.78416026	2.351027
0.8469233	0.25404269
0.32538205	-0.45312238
0.59791976	2.4604104
-0.25320497	0.2159633
-0.13901545	0.18465497
-0.057093248	1.3837845
-0.515204	0.51911855
0.90220594	1.0770838
0.12552758	1.1873759
0.6698441	0.20503196
-0.097844034	2.8463633
-0.4579649	0.6441357
-0.80586624	1.9985904
-0.024710484	-0.22682784
-1.2110134	-0.24979335
-1.1115892	0.08107837
-0.39676583	0.78974426
1.4384493	-0.6056225
0.5774349	-0.29273134
0.1594332	1.9092938
-0.13351756	1.2072743
-0.19950767	0.27412167
0.06953734	-0.5538431
-1.2591236	0.11993266
-0.48894188	1.812097
0.2975307	1.1924027
-1.3039837	-0.30493283
-0.89986324	0.044736337
-0.8814061	-0.6396164
2.0544357	0.6307862
0.30225992	-0.3665725
0.63955724	0.0473095
-0.35252327	-0.0714297
1.2619617	2.9670987
0.8538773	-0.20152083
0.66036224	2.201025
0.1838678	2.0520957
0.41622886	1.3998175
-0.48346454	0.47974503
0.9039972	-0.20031747
0.15716413	3.6270084
-0.1536153	2.5127273
-0.6744312	0.57150716
1.6152399	0.06372981
-1.6614087	-0.93743783
-0.048977006	1.3469877
-0.051177584	-0.72766405
0.9414464	-0.29067105
1.2124825	-0.5572844
1.1435059	-0.4801139
-0.6953442	-0.046976224
0.49774453	-0.8777127
-0.008716284	-0.65502787
-1.6991336	-0.52592635
-0.5322521	0.052686352
-0.34158275	0.74843854
0.14267004	0.6912761
-0.62008303	0.7394744
1.12061	1.0163603
0.008956139	0.24911606
0.54813296	0.6421431
-0.0008731674	-1.1088858
-0.0008731674	-0.69580436
1.5884335	0.32086974
0.039535977	0.37076834
-0.9202537	0.27207834
-0.29363042	-0.3543765
-0.16586408	-0.5442184
-1.8930861	-0.24293481
-0.49825677	-0.92126536
0.22265705	-0.3539702
-0.8922674	0.5359275
-0.64413875	0.7303288
0.024606066	-0.6153646
1.2820219	-0.8516766
1.2101312	-0.7683377
-0.015898498	-0.3410409
-0.03913275	0.6308864
0.70604146	0.36667517
0.7033779	0.3558603
-0.25784373	0.14166644
0.42702094	-0.8949203
-0.26323593	-0.9766297
-1.7350308	-0.85700095
0.046054654	-0.38676304
-0.63964844	-0.1126497
-0.6765155	-0.24371314
-0.760407	0.9181899
0.21957776	1.5758101
-0.41416466	-0.38778406
-1.4957743	0.24421057
-0.75530225	-0.018186865
0.35136127	-0.07576388
0.28395745	-0.30051157
0.67181706	0.40330687
1.4325931	0.07959466
0.09594654	1.0604391
0.35215363	1.3967048
-0.9308196	0.33272228
-0.2145501	0.2847591
2.0778863	-0.10284069
0.6555893	-0.047981244
0.5353737	0.73027664
0.11178139	-0.0045135976
1.6914556	-0.269158
-0.52576566	0.17095742
-1.4250464	1.5694251
-0.21901809	2.201566
-0.5303477	-0.10796197
0.11516439	0.42068687
0.8600792	0.87252575
-0.45189098	2.0603268
-0.054361768	2.0099504
-0.1242358	2.1231127
-0.18448901	0.8446638
0.054846052	1.4803233
-0.26517665	0.6518918
-0.62688315	2.6635141
-0.19445182	3.2471604
