# Supplementary material for: Cross-species behavior analysis with attention-based domain-adversarial deep neural networks
Source: Nat Commun. 2021 Sep 17;12:5519. doi: 10.1038/s41467-021-25636-x (PMC8448872; doi:10.1038/s41467-021-25636-x)
Supplement: Supplementary file 3 — Supplementary Software 1 [file 41467_2021_25636_MOESM3_ESM.zip › SupplementarySoftware/normalized_dataset/normalize_each/dataset/normal-pre_sm2/hc81_2017032404_4.csv]

angle	speed
-1.8846581	1.0895666
-0.05008869	3.446694
-0.21300176	2.1556168
0.07909118	1.7957025
0.051039577	0.7330339
1.957298	-0.39395222
-1.1544683	0.7168192
-0.12717919	-0.023147006
-0.3238474	-0.4334746
-0.039272618	1.7489692
0.45903105	-0.12793447
-1.302022	2.757146
1.6202031	2.9758604
-0.8334875	-0.674549
-1.0772437	0.84915215
-1.6004542	-0.043984104
0.48351264	-0.34482262
-0.1051707	0.59754753
-0.51524085	0.1480397
0.13305975	1.6067978
-0.17455554	1.909517
-0.26329085	0.49464396
-0.5675351	0.86943173
1.1435859	0.6304069
0.5276003	1.6565946
0.7727977	-0.14010055
0.38325137	0.2678695
0.45387104	-0.2978212
0.0041099316	0.49802095
-0.1891518	-0.6374286
1.9651653	-0.64146465
0.6402553	-0.31941992
0.18421197	-0.5614039
-0.10683492	-0.5450723
1.0165465	-0.52250075
1.6768695	-1.0695426
-0.08508294	-0.23245633
0.3000895	-0.64544916
0.052546155	-0.69778764
0.83229893	-0.9418656
1.6864032	-0.5865764
-0.31312227	-0.45786598
-1.6438963	-1.0641934
1.8627462	-1.0182767
-1.7191215	-0.29963386
0.15956238	-0.9548836
-0.7009798	-0.95924044
-0.8477137	-1.0011554
2.0372894	-0.87579185
1.9507523	-0.7115571
0.109851666	-1.1162121
0.109851666	-1.0049773
-1.2679222	-0.97237945
-0.59957254	-0.9224058
-1.0108384	-0.9282815
1.9357578	-0.9369613
1.7964468	-1.0744458
-0.28365716	-0.8183194
-1.4723362	-0.8781588
-1.5003059	-0.9112042
1.6577867	-0.74547446
-1.0155495	-0.9353835
-0.83137876	-1.0573621
0.113765895	-0.78745663
-0.6482572	-1.0360719
-0.72729963	-0.814938
-1.5328442	-0.90047526
1.317695	-0.86504686
-0.16858189	-1.1122422
1.7234396	-1.0390365
1.6676823	-1.0111115
-1.9188647	-1.0615715
0.40106538	-0.97891897
1.3255751	-1.0680288
1.654113	-1.017835
0.109851666	-1.1162121
0.109851666	-0.90480804
-1.8819904	-0.9162492
1.8099439	-0.9804045
0.720334	-0.7959233
-0.22722578	-0.4959202
-0.096092395	-0.37365085
1.7590127	-1.0778472
-1.2440835	0.17185919
-0.30751544	1.8654217
-0.05785028	1.9617457
0.01997131	3.6070552
-0.22178605	1.7682945
0.07204706	-0.29969037
0.120546415	0.16789226
0.07386076	-0.56330776
-0.0067344215	-0.14491595
-0.2284832	-1.0836903
0.7547117	-0.48625755
0.33161658	-0.44326526
0.10572863	0.38675338
-0.6070342	-0.87330157
0.08954541	-1.055327
1.0269331	-1.0493217
-1.845965	-1.0094256
-0.27356616	-0.8424811
1.1935186	-1.0463187
0.8054457	-0.6070839
0.11670062	-0.051865697
0.61877304	-0.80655456
1.5500302	-0.65081584
0.103538536	-0.6604698
0.8520422	-0.86251676
-0.82623446	-0.99661684
-1.240351	-0.8600264
-0.42286444	-0.60215753
-0.05140126	-0.8999016
0.023509605	-1.1106765
-1.686363	-0.6991262
-0.38200366	-0.74135107
0.51872563	-0.852284
-1.3784645	0.05634909
-0.21285808	-0.35690776
0.04266698	0.7229955
-0.07712932	0.07181627
-0.0052506225	1.5620801
-0.26868114	-0.31767675
0.7703953	2.0896492
-0.36101532	1.5356009
1.2844291	-0.7981713
0.26170433	0.7364644
-0.07864159	0.33260712
-0.9404286	2.4659402
-0.0013008511	2.2574682
-0.15787086	1.5326899
0.24028216	0.71042854
0.109847344	2.0628104
-0.12805797	4.3968296
0.112013586	0.20741154
-0.18093377	4.505559
-0.82806545	-0.08657348
1.3123151	-0.5198396
0.08261295	-0.41827884
0.12770703	0.9265912
-0.49610746	1.4211123
-0.63661623	-0.03402647
1.6102604	0.4192651
-0.49708617	0.46696505
0.15618064	0.7530972
2.041581	0.07564002
0.19655517	0.92302614
-1.0739104	-0.28292075
1.1081907	1.2713084
1.2834704	0.38183022
-0.241945	-0.38232052
1.2922661	0.7627402
-1.336184	0.5538523
1.7425444	1.5711476
-1.1352475	0.3008165
-0.26146054	-0.080032386
1.6866333	5.4293833
-0.25112993	2.5192163
1.979301	-0.024964415
-0.6644608	-0.63976425
0.6775356	0.94378215
-1.4663911	0.44420657
-0.4312648	1.0955803
0.44522646	0.37541294
-0.36250353	-0.45068112
-1.6542376	-0.34156033
-0.73592937	-0.26284826
-0.8960014	0.26657563
0.021855798	1.6669841
-0.035027165	1.6528752
-0.1683272	-0.1540046
-1.2587109	-0.97609407
-1.8855445	-0.49092567
1.5585966	1.2535248
0.07516133	0.872738
0.58096373	3.8224134
-0.8995326	-0.22427574
-1.0033864	3.0945294
-0.17408991	1.8224838
-1.2574867	0.9887796
-0.30590853	3.3354537
-0.8606292	-0.01261181
1.4576797	-0.42019218
0.31745565	0.9119637
0.2533935	0.26137426
-0.43190598	-0.09778322
-1.1549244	0.5146521
-0.5177851	0.9978947
0.092960835	2.8313541
0.023679972	1.9938399
0.1668308	0.3503411
-0.20048705	1.9215434
-0.015894944	0.84853125
0.0056042867	0.2478781
-1.9194182	1.584653
0.3036078	0.40482807
-1.6454213	0.54050213
-1.3081177	-0.5227197
1.3831731	2.9368227
-0.100483246	-0.41191015
0.21293812	1.7403406
0.06460138	1.46221
-0.17951386	0.5011847
0.35205656	1.3240794
1.8797121	0.6723393
-0.21921422	-0.16415885
0.67198503	0.7020317
0.08600069	0.03765888
-0.39165568	-0.354716
0.63185555	-0.7287321
-1.0032506	-0.61044836
0.87672544	-0.3857787
0.89437604	-0.5556867
1.6411121	-0.5849894
-0.6323151	-0.9796154
1.0032209	-0.33076906
0.17365676	-0.90857756
1.7531036	0.28782946
0.26258558	-0.15749715
1.9583004	-0.31472415
-1.187827	-0.3804656
-0.48293445	-0.9082571
0.109851666	-1.1162121
0.109851666	-0.8188437
-0.31530163	-0.43032792
-1.0643615	-0.66774106
-0.39025417	-0.6473684
1.4705769	-0.6520211
-1.2542701	0.52157927
1.3277535	-0.8650593
-0.8707112	1.1307496
0.73763496	-0.6238993
1.3219193	0.26169378
0.2516919	0.33604488
-1.7032385	0.6175429
0.29917815	1.4655826
-1.6709161	0.8677474
1.3512036	-0.50263953
-0.76798487	-0.7773263
-0.7530442	0.27624267
-0.19921476	-0.40804514
0.73980343	-0.59901345
-0.72727096	-0.31086326
0.5981267	0.32149276
-1.022173	-1.023885
-1.0150888	-0.24149935
0.31170082	1.3979467
-0.15801474	-0.42679742
0.6349945	-0.4860987
-0.35133487	0.48997256
0.75827014	0.38794267
-1.7674325	-0.20184691
-0.43846005	0.34130758
0.5786825	-0.6121283
-0.25636646	0.15100788
1.5449563	-1.0299075
-1.5602924	-0.8698577
-1.3466281	-0.5900527
0.109851666	-1.1162121
0.109851666	-0.78366464
-1.8760506	-0.54900765
-1.4704465	-0.5289623
-1.0050086	-0.5168535
-1.3579662	-0.9304533
0.4279259	-0.6982053
1.6199039	-0.48653802
0.5441181	0.46683115
0.07375726	0.55004567
-1.1434536	-1.0101241
0.43466455	-0.9470277
-1.7812277	-0.7137331
-1.4991388	-0.10899263
1.1703254	-1.0176982
-0.78803575	-0.2690755
-1.4921939	0.09787047
-1.4842048	-0.49386278
-0.40790978	0.8664091
0.28463078	0.09420848
-0.3901915	0.85644495
0.4839301	0.4024166
-0.2519827	1.5390301
0.28122532	1.2767828
-0.982202	-0.45491728
-1.2609984	-0.9275625
0.31228992	1.0105426
0.21264246	1.0839729
-0.021845661	0.30641168
-0.028100273	0.940547
-0.4777426	-0.8607933
-0.028802946	-0.110677056
2.0123096	1.0766422
0.05672601	0.91610086
-1.6742301	0.046930846
1.753976	0.6081141
0.089545906	0.7501583
-1.4586335	1.6508522
0.78115743	-0.24540363
1.1364896	0.22778709
2.0260665	0.12898539
0.1623428	-0.3679476
-0.006172293	-0.8411406
-1.8019454	-0.26325175
0.14708096	-0.9559321
1.4155949	-1.0445079
-1.2134879	-1.0022849
0.15383376	-0.8274574
-0.7566053	-0.96752036
-1.1211219	-0.5466392
-0.804991	-0.996002
1.525369	-0.9910462
1.7921882	-0.9408725
0.07457421	-1.0651518
-0.10706777	-0.75112927
0.109851666	-1.1162121
0.109851666	-0.58414936
-1.4012146	-0.96606547
-0.6259458	0.00224869
0.19264315	-0.31093743
0.6946064	-0.88256586
1.857177	-0.6102191
-0.78407675	-0.34196305
0.96082914	-0.6046018
0.0797207	-0.37246484
0.08377611	-0.5641359
-1.5522759	-0.98387754
-0.84133536	-0.17055985
0.7771603	1.1634657
0.08505646	1.0142357
-0.21412636	-0.45562738
0.15334508	-0.24319999
0.6643244	-0.16048545
1.7799077	-0.13992241
0.44302195	1.0407456
-1.8969544	-0.36989003
-1.5542313	0.18764886
-0.63361794	-0.53606826
-0.73662066	-0.33220038
0.91181254	-0.7624088
-1.7052923	-0.45740047
-0.24511005	-0.7536639
-0.9377893	0.15281738
1.838833	0.38243014
-1.5658642	-0.25278935
1.7177869	0.13811383
-1.6573845	-0.76331764
0.06884083	0.13191104
-0.96314	-0.6120715
2.0389705	-0.3271158
1.183493	0.0045129713
-0.49493968	0.3959162
0.6903947	0.065624036
0.30076793	-1.0478047
-1.6671758	0.46616498
-0.073121965	-0.6369525
-1.5501282	-0.01115231
-0.002372518	-0.16114694
-1.4672147	-0.004586915
0.48262313	1.1589186
1.6645998	-0.77400225
-0.99509746	-0.6129678
0.37329435	2.040375
0.2901639	0.1589226
0.2418535	0.518121
-1.846272	-0.24135403
0.0892375	0.20934886
0.25514922	-0.92706376
0.4633475	-1.0198399
-1.6103548	-0.7485511
1.5154268	1.7971965
-0.12275112	2.5866952
-1.7468996	-0.95316166
0.1780156	0.5483595
-0.22888784	-0.23296389
-1.2116108	0.32393795
0.93700886	0.74857754
0.17019686	1.139178
-0.12857246	-0.042975605
0.7648205	-0.68529356
0.327789	0.6606999
0.38970116	0.6297733
0.16539066	0.11668908
-1.2919823	-0.3048396
1.6377417	-0.9190471
-1.6878713	-0.85671437
1.7095798	-0.82947224
1.709152	-0.956027
0.6992453	-0.68531567
-0.21291989	-0.53582126
1.1932615	-1.0522693
-1.07632	-0.89806557
1.9137074	-0.93231267
0.11563703	-0.94989216
0.60062915	-0.070461325
1.7631683	-0.90715677
0.8548653	-0.62653893
-0.64352995	-0.43048462
1.9023042	-0.96471363
-0.04792791	-0.8286699
0.5781016	-0.64431614
1.6077466	-0.8222547
-0.7821699	-0.84332806
1.8482211	-0.81534284
0.28945848	-0.58455575
0.109851666	-1.1162121
0.109851666	-0.8042875
1.6579052	-0.77570534
-1.9006215	0.121040404
-1.238728	-0.04696329
-1.4695433	-0.622792
-1.2389886	-0.53717345
-1.8343253	-0.26680258
-1.7028819	-0.6037857
-1.434205	-0.4935271
-0.3067128	0.9476176
1.949946	0.11987656
0.27404392	0.9334326
0.22870103	1.0169218
-0.82731533	-0.038522817
0.7060129	1.7606906
-0.02538	1.805335
0.7826456	0.674909
0.5228998	1.9110417
-0.68646735	0.56807107
0.6275919	1.0337601
-0.016646817	2.347308
-0.48953956	-0.06330129
0.5158485	-0.57752645
-0.78974485	0.21499334
-0.5815229	-0.28024486
0.32731342	-0.1216488
0.044822246	2.0121512
0.07707568	1.4478089
1.8957771	-0.8067416
-0.45729247	-0.46805674
0.48835504	0.32925513
-1.0645117	-0.7228943
-0.6028671	-0.21218675
1.8976479	-0.2930447
-1.326986	-0.45296323
-0.28487715	-0.42448437
0.5203168	-0.32709134
-0.11407976	-0.41572645
-1.8558776	-0.4032373
0.3993513	0.07629967
-0.2013889	-0.0005469539
0.38525295	-0.6021327
-1.6234989	-0.9431095
0.061206855	-0.69825226
-0.117798164	-0.15124393
-0.2949669	-0.48920387
0.35466325	-0.42343518
0.023202777	-0.34963652
-1.1373956	-1.020938
-0.3924645	-0.62946564
-0.6315304	-0.56147784
0.69966805	-0.4866742
0.008406952	-0.14748885
0.65292114	0.3522016
-0.1720048	-0.73338884
-0.6299969	-0.22285081
-0.33357066	0.09525034
-0.19511415	0.28983316
-1.6269574	-0.34776536
-0.35528564	-0.3814971
-1.7216833	-1.0756966
-0.041157022	0.4920846
0.10094034	0.51235044
0.049729906	-0.6308722
1.5465435	-0.08509151
-0.2531959	0.20807864
1.2059336	-0.90031856
0.5271889	-0.72416615
-1.8769739	-0.6278046
0.42902464	-0.7847125
0.012992904	-0.733206
-0.7015972	0.52474284
-0.23376204	-0.074344456
0.34629333	-0.8396509
0.06782496	-0.041922394
1.0410937	-0.18332143
1.0407381	0.54212797
-0.25404817	-0.12265329
0.62692046	0.47583327
-0.39731833	1.0716364
1.0605724	0.67958164
-0.15990031	0.3113354
-0.11294847	1.703889
-0.030828286	1.3422526
0.9530657	-0.5424171
0.6505406	-0.036420412
-0.5968699	0.08883513
0.70640755	-0.064938135
-0.49492937	0.76076907
-0.15601617	1.7518663
0.8539815	1.3327577
-0.97801805	0.1606428
1.4541172	0.7171316
-0.44570932	1.3537635
0.49886066	1.8575634
-0.4744137	-0.33885646
-1.1255051	0.11775661
0.8020001	0.22723246
-1.9078456	-0.4566568
0.2120644	1.0731807
1.4169112	-0.86072314
1.8597618	0.5636242
0.0062633445	0.07542449
1.2525482	1.1636627
-0.40098742	-0.28157607
-1.1858244	1.8279006
1.9700794	-0.015809042
0.1738217	-0.9892062
-1.3737744	-0.33636454
-0.47508016	0.82636625
0.82243294	-0.23330668
-1.6707463	-0.40707907
-0.60384256	-0.2718851
-1.9096808	-0.49731612
1.3556293	0.12830855
-1.3955562	-0.27711847
-0.1872575	-0.27374235
0.24253204	-0.6992038
0.4363252	-0.94954944
0.6383023	-0.6196265
0.60130924	-0.8406475
-1.1740772	-1.0161079
-0.51613516	-0.9111381
-0.038621545	-0.9552705
0.5336196	-0.9915436
-0.012825912	-0.4987151
1.5257133	-0.98716944
1.5247443	-0.5412129
1.819982	-0.8329671
0.5929754	-1.0443354
-0.48428828	-0.9863766
-0.717261	-0.6147271
-1.797467	-0.3471981
1.7523569	-0.97280353
1.570821	-0.9111202
