# Supplementary material for: Cross-species behavior analysis with attention-based domain-adversarial deep neural networks
Source: Nat Commun. 2021 Sep 17;12:5519. doi: 10.1038/s41467-021-25636-x (PMC8448872; doi:10.1038/s41467-021-25636-x)
Supplement: Supplementary file 3 — Supplementary Software 1 [file 41467_2021_25636_MOESM3_ESM.zip › SupplementarySoftware/normalized_dataset/normalize_each/dataset/normal-pre_sm2/hc81_2017032406_1.csv]

angle	speed
0.2236892	2.050511
-0.005250258	1.9857199
0.89277166	0.6181323
-0.7769576	0.37581614
-0.34323472	2.0487359
0.67348206	1.4715303
0.18343669	4.404796
0.5471571	2.6580412
-0.12534824	3.7797124
0.5938189	0.10943371
0.6077652	-0.27568704
-0.6539235	0.22490257
0.08141083	2.4150915
0.7962736	3.9676733
0.2374181	3.6940398
-0.45833772	0.7057761
0.9867889	0.1079496
1.7056186	-0.31674263
-1.1216767	-0.12047193
-0.5849271	-0.30276164
-0.33441365	-0.4410058
-0.74826235	0.12826915
1.2857413	-0.4835849
0.320587	1.2746025
0.30100152	2.1635327
0.16802391	0.8837848
-0.40518373	-0.35425162
-0.49845737	1.8964785
0.15628359	2.286585
0.6948465	0.2899151
-0.056816924	4.5235014
0.17991339	4.449853
-0.021954017	4.5327663
0.35610145	5.2270555
0.31740013	5.4510155
0.2822191	1.3026564
-0.12616313	1.487921
1.435436	2.7056074
-1.276278	1.5534912
1.0119903	2.9856825
0.56324583	0.567361
0.495565	2.2207408
0.6311391	0.76775426
0.6296837	2.3202488
-0.3694688	0.53642255
0.48192254	0.7808478
0.47580448	1.893718
-0.14255697	1.1394949
0.54645026	2.712204
0.41436931	4.2793064
0.13180993	1.9588473
0.5090701	1.0533018
1.6514525	0.36081573
-0.6050875	0.356229
-0.27199256	2.4506495
0.41655058	3.3317323
0.1343947	2.9919436
0.6874083	1.6323565
0.16215393	4.8687806
0.15695728	3.0839643
0.37192988	-0.15500806
0.7447365	-0.5073408
-0.14381167	3.2140708
0.3792787	1.1650176
0.40548894	2.5899885
0.4701963	2.373282
0.92348415	0.8486726
-0.64771736	3.3805113
-0.656418	0.34971514
-0.22666311	0.36690506
-0.22749794	-0.3646634
-1.2855277	1.0272638
0.073051274	0.6550505
-0.11224932	-0.10255362
0.50985885	-0.7130006
1.8251026	-0.4440066
0.82815886	-0.2326642
0.017092083	0.48151425
0.57473725	2.580151
0.51296484	0.90432644
0.58128464	0.09250659
0.40741274	0.3038776
1.6898556	1.3715299
-0.05213588	0.6006208
0.3881532	0.7925281
0.8000577	0.8101379
0.38721365	0.707505
1.39219	-0.41105083
0.84826267	-0.5501283
-0.48388016	-0.44664493
1.7678317	-0.38309935
-0.1366143	-0.27754867
1.2875375	-0.56799245
-1.3357869	-0.2347682
-0.45372796	0.034628164
0.08473513	-0.2174733
-0.29352206	-0.19676185
0.0729328	-0.099721104
-0.924551	0.6218348
1.0505997	-0.3691571
0.6154039	-0.3837104
-0.787467	-0.72412026
1.7622927	-0.3062254
1.0032436	-0.64214855
0.7929474	-0.49676442
1.0443459	-0.5403973
1.5456805	-0.68578404
0.57387006	-0.03888228
0.30091766	-0.12951325
-0.7896812	-0.054335453
0.55978537	-0.3600115
1.2728951	-0.5886091
-0.60897917	-0.40832403
1.6142639	-0.32476997
-0.4151189	-0.51438475
1.2261935	-0.5122303
-0.8554217	-0.46800566
-1.2006996	-0.23748207
-1.1238731	-0.69580585
0.34307557	-0.23843753
-0.6504531	-0.4547247
-1.2060426	-0.61986434
-0.9306118	-0.7031745
0.8463117	-0.5820758
-1.165664	-0.5942521
-0.7501066	-0.51403606
-1.0332718	-0.51071215
1.8128146	-0.5561954
-0.7270198	-0.41012493
-1.2700554	-0.4498138
0.8626653	-0.47482237
1.5420333	-0.5988955
-0.13583393	-0.61412996
1.3401759	-0.55270934
0.89445955	-0.56047195
1.251801	-0.77131796
1.3865645	-0.44870666
0.06036238	-0.60571545
-1.1147926	-0.35002673
-1.1611432	-0.32377756
-0.08210141	0.10541114
-1.2511203	0.7803562
0.9264153	-0.43130136
1.3323892	-0.62038684
-1.1641275	-0.5682448
1.7159629	-0.7492933
0.5641705	-0.5291732
-1.1699253	-0.4444847
-0.9452458	-0.62567806
-0.5050502	-0.49451873
0.1220836	-0.8007405
-0.86570656	-0.602421
1.7134047	-0.5859293
0.42623398	-0.2763274
0.036735002	-0.69646925
-1.3467814	-0.6260612
0.5056122	-0.3274259
-1.206092	-0.10507567
-1.0716802	-0.55188537
1.5952543	0.100729525
-1.1914251	-0.69927305
-0.0381816	-0.38632116
0.59737504	-0.63947505
-1.3496838	0.27821824
-1.2115641	0.07070424
-1.173814	-0.30631688
-0.26761416	-0.5369651
0.5632659	-0.09849933
-1.356156	0.47481793
1.8123031	-0.5557397
-1.150345	-0.34710908
-0.24145986	-0.17891747
-0.866978	-0.20770621
-0.9294468	0.032836538
-1.0852025	-0.7059497
-1.0787753	-0.75953597
-0.60018617	-0.42775849
-1.3296877	-0.51711696
0.58594626	-0.7296259
-1.1579385	-0.6573751
-1.4470106	-0.49955297
-0.9184221	-0.3093316
-1.3222272	-0.6423594
-0.22877254	-0.5213003
1.7701315	-0.57334477
1.6321508	-0.34527832
1.4154505	-0.2117613
1.6625389	-0.34099385
0.81615007	-0.41381055
1.777897	-0.57831
-0.94609433	-0.58927506
-0.32709017	-0.6863202
1.740726	-0.050038796
-1.3401456	-0.2379701
-0.16334064	-0.30421558
-0.4082795	-0.67368144
-0.74852085	-0.27875903
0.5233402	-0.2489676
1.8230358	-0.3536818
1.0743303	-0.36772162
1.388544	0.008635944
1.6137938	-0.5057898
0.44402814	-0.42292896
-0.6515695	-0.59638184
1.4104333	-0.40889493
1.8100698	0.14454669
-0.84706026	-0.26853484
-0.59324354	-0.6066226
0.34633526	-0.42805454
-1.109388	0.062961675
-1.4615957	-0.00042290243
0.65094537	-0.24874459
-1.4524951	0.72947824
-1.2762772	-0.015552062
0.474395	-0.6045829
-0.4315895	-0.6808105
-0.90947825	0.13494764
-1.2830565	0.0048720166
-1.0921391	-0.35610074
-1.1684619	-0.3508323
1.4413724	-0.57472146
-1.2472409	-0.7676859
-1.0853714	-0.31782672
0.60416204	-0.6762036
1.704129	-0.34457684
-1.181444	-0.26139057
-1.3353363	-0.049052514
-1.0011096	-0.35675186
-1.4067632	-0.30194464
1.5846393	0.0012041129
-1.1057388	-0.562831
-1.2659065	-0.5588688
-0.54540765	-0.7882782
-1.3132713	-0.5450591
0.7430846	0.08772052
-1.3554019	-0.05889257
-0.028672874	-0.46730208
0.48343784	-0.7372417
-0.7895922	-0.45438215
-1.4624127	-0.43908465
1.4996194	-0.4403508
-0.8145984	-0.65923554
0.13451947	-0.7125668
-0.26858968	-0.12544571
-1.1339461	-0.1671941
-1.2234766	-0.6279152
-1.3620126	-0.6595926
0.50579214	-0.57889205
1.8023214	-0.45403373
-1.3918614	-0.09909257
-0.9371824	-0.4774758
-0.69306344	-0.6038484
1.1292355	-0.4716516
0.086104795	-0.751783
-1.1743205	-0.438021
-0.89032584	-0.74631584
-0.16989578	-0.40434358
-1.2395688	-0.71740544
0.97044283	-0.589142
-1.3823514	-0.5665834
1.2368776	-0.70978856
-1.467066	-0.70755243
-0.17860313	-0.68304396
0.6988783	-0.73094755
1.343	-0.09201501
1.8249496	-0.3077147
1.7796203	-0.71071005
0.6216409	-0.5169243
-1.0045735	-0.20625818
-0.53171194	-0.6060484
-0.2853595	-0.6009178
1.7161807	-0.51571625
0.7643306	-0.74984884
0.8160626	-0.61739916
-1.4262154	-0.56496525
-0.7286561	-0.57629
1.1274401	-0.73473
-0.46749073	-0.7650121
-0.43416792	-0.70255613
0.71821624	-0.71182346
-0.6548693	-0.6157912
-0.8602857	-0.7012005
1.6050932	-0.522881
0.4478753	-0.5658919
-1.2428957	-0.49210107
-0.6584643	-0.6028348
0.59853727	-0.6421035
1.389224	-0.14474037
-0.41104576	0.3738942
-1.1178361	-0.019045977
-1.3447634	-0.30451715
0.20806846	-0.4236518
-1.0209322	-0.70539623
0.20816527	-0.72735363
1.7977432	-0.5861689
0.17374215	-0.7058255
-1.1674111	-0.182072
-0.5782935	-0.6909296
-0.7017438	-0.4187264
-1.1435242	-0.65443295
1.2474413	-0.58745533
-0.47544754	-0.3375148
0.57689536	-0.3396021
-1.4022242	2.1225824
0.12176501	1.97679
0.64433026	2.052405
-0.14564003	1.5430138
0.28402048	-0.14536935
-1.0634727	-0.3978728
0.4380442	3.2443933
0.18179019	3.138222
-0.3727745	-0.38912502
0.31685668	1.2494957
0.67909914	-0.5896986
1.6572994	-0.33691368
-0.16771954	0.036867958
-0.30679306	-0.08267217
1.5948735	0.6189988
0.17125821	-0.288301
-1.3268188	-0.041498266
0.42702836	0.64269733
1.0388105	0.46007383
-0.6325905	-0.33522028
-0.6588096	-0.70280045
-0.7365941	0.024938308
1.0331398	0.33275485
-1.1683149	0.20645306
-0.37542084	-0.4103133
0.6280856	-0.3340631
0.39462188	0.37851313
0.93857104	-0.19771132
1.4282519	0.14925036
-0.8248154	-0.33695912
1.5260866	0.35088286
0.6211102	-0.12712654
1.2386748	-0.53630465
0.53470623	-0.2776275
0.52306646	-0.12987089
-1.189736	-0.08354594
0.09175421	-0.27728683
-0.89882684	0.15195255
0.7527478	0.0055384506
-1.3675194	-0.054395273
-0.12697451	-0.29675198
1.2522726	-0.49195448
-0.63543546	-0.3527857
1.5621654	-0.54633784
-1.170939	-0.6935932
-1.1927432	-0.460786
1.0032768	0.547689
-1.0627089	-0.1726225
-0.59316814	-0.4259707
-0.2659663	-0.6854755
-0.90550536	-0.380597
-0.9141335	0.34346068
-1.092999	-0.4151874
-0.23054332	0.31559235
-0.37492952	-0.38963345
-1.1580019	-0.43986624
-0.6986983	-0.13267842
-0.2829922	0.4845572
-1.0161016	0.28277466
-1.1945394	0.020600583
1.8147647	0.24693717
1.5315768	-0.18570378
-1.2656674	-0.025030077
0.5950668	0.05971667
-1.2882111	0.34158692
-0.16985421	-0.48549056
1.698594	-0.38950622
1.8337296	-0.69411826
0.10918966	-0.5332563
-0.5722545	-0.22826757
-1.2866783	-0.59488785
-0.8253971	-0.3107525
1.6910051	0.17724378
-0.91442496	-0.5560184
-0.3309416	-0.53104776
0.52356154	-0.6182981
1.1835011	-0.729951
1.1106259	-0.5792288
1.487469	-0.3462523
0.29726622	-0.4196159
-1.2176611	0.0885296
-1.1133049	-0.14812307
-0.716457	-0.5540897
1.0931621	-0.7156242
0.4096796	-0.62008226
-0.89082927	-0.38836387
-0.026754826	0.041008428
1.7503445	0.09234571
1.7254308	-0.25485328
1.053293	-0.023709016
-0.37615746	-0.2755904
-0.56836003	0.1449451
-0.74689955	-0.24483608
-0.497377	-0.5007956
-0.8973611	-0.75208724
-0.8313088	-0.19512676
-1.0562677	0.068346106
-0.5837724	-0.1790092
-0.3603209	-0.44436368
-1.4628944	-0.5394331
-0.3135413	-0.45991123
-0.93703175	-0.0015328152
-0.6683934	-0.18134692
-1.1204133	0.15554222
1.7140595	0.4596282
0.7656804	-0.45712176
-1.4491142	-0.31101385
1.678303	-0.48957217
1.6881626	-0.55448943
0.9194251	-0.02037459
-0.22582519	-0.56716496
-0.19149503	-0.110666126
-0.9728023	0.3541574
-1.1036278	-0.2198471
-0.52200454	-0.69125605
0.2773339	-0.29480737
-0.35207573	-0.16419958
-1.3734436	0.17078574
-0.36053184	-0.7906869
1.7862058	-0.2864479
1.2148097	-0.44863206
1.8155949	-0.023165954
-0.75876564	-0.45913953
-0.10389996	0.14575878
-1.1278452	-0.13088062
0.1252464	-0.02092972
1.726529	0.2597891
0.6668323	-0.50344914
-1.3420402	-0.08148447
-0.86911315	-0.0930605
-0.100466326	-0.04450512
-1.1337063	0.11558511
-0.22045769	-0.25304586
1.7628601	-0.014900213
-0.91821116	-0.600634
1.7581252	-0.7231484
1.3657762	-0.013487384
1.7238928	-0.21751736
-0.8098297	-0.2742132
-0.1694958	-0.23555748
-1.2709498	0.15711845
1.2200896	-0.02382987
1.658468	0.040701516
-0.53895605	-0.5530323
-0.7091705	-0.31454635
-0.8707059	-0.026946291
-1.4438045	-0.26152492
0.39901716	0.30279344
0.75885826	-0.16858427
1.0505695	-0.5044072
1.5342264	0.16839461
1.246235	-0.5549733
1.2688932	-0.59434855
1.0897245	-0.27174434
-1.0251896	-0.42367822
1.7643073	-0.7373236
0.080997065	-0.26059762
-1.4427357	0.00918899
-1.0129036	-0.5358001
-0.70433325	-0.36385208
0.5782653	-0.38477147
-1.451829	-0.45399728
-0.7995531	-0.74186844
-1.3940936	-0.41604844
-0.12800969	-0.13556367
-1.3296938	-0.19163159
0.87005	-0.56406045
-1.2239152	-0.26372
0.7580994	-0.2943167
1.7117758	-0.66450465
0.42125767	-0.057335448
0.82639897	-0.6173884
1.7229964	-0.14159027
-1.153612	-0.57104313
0.27388248	-0.5538869
0.25292203	-0.21033041
-0.8741052	-0.57867396
0.096217826	-0.16024135
-1.0287215	-0.2677588
1.3794698	-0.20519198
-1.4704888	0.023046577
0.98511606	-0.56322825
1.5777745	-0.34778324
-0.16324264	-0.5748147
-1.0425304	-0.38359275
-0.63109195	-0.64646405
-0.91753197	0.1513824
-1.1410594	0.42860568
-0.46861452	-0.53954995
-0.8744246	-0.1520939
0.56698585	-0.35990712
1.819295	0.2752619
1.3899664	-0.5570914
0.9302763	-0.7117537
0.5946955	-0.53031915
-1.4324318	-0.5096702
-1.0879596	-0.4246082
-0.7158956	-0.31271002
-1.1750021	-0.23467036
1.0640697	-0.49013335
1.1361305	-0.25706664
-0.6598655	-0.593022
-0.89468044	0.10238033
-0.8688759	-0.5217936
-0.5395174	-0.33663177
-1.368946	-0.48772946
-0.8571645	-0.20576265
1.5856587	-0.24417354
1.6947933	-0.06408643
0.051120516	-0.77003986
-0.06339568	-0.4700712
-1.3636248	-0.62567526
1.1667104	-0.4639073
-0.9283348	-0.18241863
1.6936314	-0.31223062
-0.07724299	-0.24448271
-1.1197747	0.22883232
-0.6924925	-0.40045333
-0.89917374	-0.28058243
-1.1898931	-0.0030554724
-0.7859573	-0.095621444
-1.029132	-0.1529025
-0.58790106	-0.67873627
-0.49643582	-0.62634015
-1.3144323	-0.73791564
0.27112544	-0.5748259
1.6881763	0.03790008
-0.56038964	-0.5128486
-0.6304461	0.037947483
-0.8871073	-0.5989617
-1.3966978	-0.54905444
1.0704762	-0.26041162
-1.2896993	-0.4737247
0.12413387	-0.31696764
-0.96453	-0.6297186
