# Supplementary material for: Cross-species behavior analysis with attention-based domain-adversarial deep neural networks
Source: Nat Commun. 2021 Sep 17;12:5519. doi: 10.1038/s41467-021-25636-x (PMC8448872; doi:10.1038/s41467-021-25636-x)
Supplement: Supplementary file 3 — Supplementary Software 1 [file 41467_2021_25636_MOESM3_ESM.zip › SupplementarySoftware/normalized_dataset/normalize_each/dataset/normal-pre_sm2/hc84_2017020202_4.csv]

angle	speed
1.3451406	1.5763816
-0.27682704	0.5163947
1.8228284	0.2662312
-0.033164334	2.665745
-0.13013646	-0.125687
1.8249632	-0.8877801
0.15311314	-0.139755
0.32023025	-0.07324205
-0.14287409	-0.5012537
1.413253	-0.96064425
-0.07526741	-0.8779109
-1.2450898	-0.86040854
-0.2581516	-0.4576017
0.11086831	-0.5845954
0.4745767	-0.9972151
0.6274702	-0.6408435
-1.8167951	-0.9881982
0.46658406	-0.5104615
0.064695224	-0.9473578
0.87037385	-0.93175703
0.38187024	-0.94296014
1.8726232	-0.97232723
0.6945388	-0.66462463
1.36018	-1.0146555
-0.19484374	-0.93447423
1.0462624	-0.9354774
-1.2095197	-1.0380824
-1.0828184	-0.8652024
0.5627308	-0.72178006
0.48881313	-0.95981103
1.5288483	-0.804285
-0.0761705	-0.92090976
1.8399007	-0.88917816
0.24210073	-0.8335803
0.13260849	-1.0050488
-1.9756448	-0.89976597
0.4853115	-0.9357648
1.9207014	-1.025956
-0.44965836	-1.0088409
-0.027864331	-0.94589293
-0.20111139	-1.0235951
1.6321615	-0.9336075
-1.7988516	-0.9830838
-1.6560789	0.609739
-0.7238198	2.1148453
-0.025553087	0.43452722
0.22020091	-0.9799426
-0.4590616	-0.42829946
-1.807094	-0.14879705
0.04234949	3.8134375
0.12739967	0.027139926
-1.3715001	0.14445075
-0.7559362	-0.025045672
0.49290997	1.1364863
0.52117527	2.3851914
-0.16140565	-0.60554355
0.27999923	2.4125586
-1.4172754	-0.43685594
-1.8218821	0.9992961
-0.35222584	0.8666138
-0.7486188	1.0756409
1.2509695	-0.44513416
1.0515566	0.053010985
-0.592565	0.013546162
-0.23889507	0.15024549
1.0210707	0.52480304
-0.3661814	1.1566068
0.307531	1.5015734
0.3125703	0.35232845
-0.27223903	-0.022172276
1.104873	-0.3526793
1.4858414	-0.055318255
0.28814566	1.6745287
-1.8612256	-0.560089
-0.97409093	0.039083254
0.5507952	0.53235155
0.094313405	-0.8172019
1.4218997	-0.4490161
-1.4407212	2.3161376
-0.4759836	1.9138944
-0.111920744	-0.1056692
-0.4037124	-0.93633986
0.66192573	-0.113025
0.45326984	0.04122731
-1.9041288	-0.44492403
-1.5405655	-0.5693249
-0.9227859	1.065593
0.207138	0.33632842
0.20212837	0.24421664
-0.65989435	1.0296792
-1.0017436	0.46593457
-0.3193536	0.67878467
0.6042171	-0.2699847
-1.3598589	-0.34887192
0.6258821	-0.07351978
1.4739238	-0.23286891
0.33839324	-0.45379502
-1.5830324	0.1627419
-1.2722088	-0.23273864
1.2361037	-0.7112412
-0.8075543	-0.3800328
-1.1537509	-0.20299424
-1.1348164	-0.090938866
0.54851663	-0.16019247
1.7793939	-1.056364
0.4614823	-0.5039429
-1.2806891	-0.5201943
0.035234343	-0.8445342
-1.797629	-0.6001072
-0.6697881	-0.9048057
0.3671587	-0.77631325
-0.99789196	0.17561835
-0.26523927	0.37223184
0.028098783	-0.15320121
0.19149628	-0.15538397
-0.3564874	-0.5826645
1.775622	-0.5734789
0.2671859	-0.3094292
0.39785963	-0.5496231
-0.430478	-0.9564664
0.67334884	-0.5312725
0.7798716	-0.9396706
1.2347456	-0.55292904
-1.0510844	-0.77289134
1.8425117	-0.25554454
-1.4064517	-0.9448971
-1.2704163	-0.7394766
1.13577	-0.39162007
-1.5602516	-0.24995343
-1.4424547	-0.47370508
1.2469506	-0.2619442
-0.04257963	-0.17279442
-0.39757106	-0.8278808
-1.4575931	-0.7308389
-0.1170137	0.86079675
0.11804368	-0.7259232
-0.83623886	-0.60241294
-1.6992723	-0.4354472
0.3525838	1.4530995
0.036385767	0.69397247
-0.8326266	-0.7502081
1.2347481	-0.12171015
1.9310379	0.8169604
-0.44211352	0.11510079
0.28131515	-0.6701246
1.784159	-0.7282756
-0.07294643	0.102587275
0.10783061	0.38082075
-0.100526	-0.4675204
-1.8735983	0.15169814
-0.057302516	-0.14306052
-1.5134245	-0.23370345
1.6696695	0.12541758
1.5915333	-0.6663039
0.17782843	1.1206753
-1.0498451	-0.6807025
-0.8809749	-0.07107826
-1.6385669	0.13920538
1.5781066	-0.14268479
-0.039885078	0.5304145
0.48206663	-0.7276081
1.4537294	-0.41891706
0.2255366	-0.23271222
-1.4576149	-0.6864524
-0.32318562	-0.98616916
-1.892142	-0.4884997
-0.4832691	-0.82000107
-1.5984017	-0.83658034
1.5256954	0.21302694
-0.11577601	-0.45364177
0.7895981	-0.89841235
1.4311688	-0.40845028
-0.6512082	-0.75825775
0.62197876	0.46390504
-1.901834	-0.3760867
-1.3716705	-0.6367888
1.3615458	-0.76074255
1.1823678	-0.92338294
0.81005406	-0.8016411
-1.9687772	-0.3904843
1.1810359	-0.5140301
-1.8003923	-0.29830676
-1.1275977	-0.8083179
0.18195103	-0.9844822
1.3241272	0.7039545
-0.13230641	0.74986583
-1.5126106	0.23409331
-0.375408	0.8945152
-1.3584375	-0.42714238
-0.0047685066	-0.3778757
1.2468445	0.016142594
-0.016133573	0.65793496
-1.1856593	-0.60583895
-0.76404876	0.15051338
-0.19132935	-0.45626065
-1.7507586	-0.12056274
1.8709152	-0.13636926
-0.61622584	-0.3027248
-1.9139614	-0.76737314
-0.32591462	-0.75740355
-1.7695328	-0.6706923
0.7122528	-0.79050255
-0.44100952	0.22127005
0.21572106	0.53020513
0.059231427	-0.48951226
-1.9458704	-0.0903287
-0.29206225	0.5927285
-0.19823848	-0.74625504
-1.5216511	-0.33414522
-0.3579401	-0.5620418
-0.26673597	-0.4980448
0.590179	-0.2005606
-0.1544429	-0.28108665
1.1912842	-0.15678836
0.98811805	0.36691463
-0.17265517	-0.44123212
-0.057204172	1.6590513
-0.4281038	3.6578827
-0.38017386	3.9834242
-0.33453298	0.7310194
-1.4057918	-0.6243675
-1.9562104	-0.7660833
1.3068476	-0.44866067
0.39020526	1.2835861
-1.7794312	0.33678213
-0.4712035	1.329443
-0.063019216	0.26387447
-1.878423	-0.8712038
-0.2185261	-0.25581482
0.19384268	0.080596335
0.26811612	2.7738626
-0.05102616	1.8486254
-0.37057757	0.20821235
-0.64230293	0.21002202
-0.30353636	-0.49703124
-1.6377052	0.21964173
1.0001569	-0.38090837
-1.8548923	-0.70898527
-0.08045008	0.53439057
-0.23894452	0.69960135
-0.909215	-0.43848377
-1.934661	0.04498699
-0.4073414	-0.15068583
0.33963513	0.21994232
-0.75762224	0.246349
-0.14552169	0.8383604
0.27716663	0.19380887
-0.22362944	-0.8789494
0.6248574	0.08276877
-0.20618518	-0.8212633
1.8422972	-0.55817515
0.8846055	-0.86405075
0.81883144	-0.48639786
1.7273067	-0.8508334
0.22018565	-1.0043138
-0.39896667	-0.95244527
0.6014441	-0.9639734
0.11525412	-0.88934106
1.7713894	-0.53374654
1.7590574	-0.6895488
0.7378373	-0.89546204
1.1845925	-0.6655866
1.0202184	-0.92568856
1.197922	-0.99360317
-1.9206332	-0.9411776
-1.7856749	-0.550704
0.0073133158	1.3215725
-0.20019528	0.6838913
-0.111759245	1.7525123
-0.38904944	2.237359
-0.19812684	0.81568617
-1.2464603	-0.5694224
-1.0828881	-0.36816698
-0.033962328	0.09028728
0.17608564	-0.091139175
-1.7416018	0.50963867
-0.37535098	0.72799397
0.24997692	1.0621707
-1.727573	-0.5921322
-0.5926535	-0.22932902
-1.5325617	-0.51786715
-0.5423909	0.9554871
0.088378124	1.1725055
-0.074672006	0.6771271
-0.026662024	1.1064043
1.9427284	-0.32065386
-0.010402174	0.11978233
-1.843653	0.72809136
-0.10985289	1.5336986
0.05454441	1.4111924
0.011143584	2.3612888
0.0415678	-0.5193149
0.91448355	0.3769016
-0.071714886	0.21219546
0.4055475	-0.67620534
-1.0603653	1.1604711
0.31196317	-0.24534822
-0.9029396	2.1309264
-0.02083305	0.20593058
-1.7216173	-0.4561868
1.8936678	1.1263486
-0.0065842574	1.2335123
-0.49984914	1.4134847
-0.06289582	1.8212187
-0.1763746	3.4820466
-0.30258083	2.3334508
0.20735213	1.6583395
-0.37309477	1.3089542
-0.2328888	2.1752188
0.027300622	1.0355164
-0.1796874	-0.034941163
-0.26921225	2.4680905
-0.43567654	0.61949795
-1.3983667	-0.5729823
1.621003	-0.67950475
1.8515307	-0.55415916
0.75110525	-1.0254986
1.5551821	-0.45925656
-0.5475226	0.79698324
0.09623318	0.7329629
0.09817183	-0.51069057
0.13225915	0.7201483
-0.5263343	0.24766235
-1.608988	0.07617059
0.76120377	-0.97829634
-1.6531868	-0.9419114
0.4411811	-0.8180396
0.21655789	-0.9244001
-1.8931103	-0.8702531
-1.7687595	-0.54355747
-0.26760638	0.36633936
-0.16259855	1.4004048
-0.50956094	0.7932743
-0.014056115	-1.0610642
-0.014056115	0.06356085
1.3290473	-0.12207292
1.0132287	2.0889134
-0.36981165	1.2072074
0.15104294	1.1168706
0.30731747	1.0902514
-0.47998396	0.32007605
0.7202615	0.4797101
1.5451478	1.454098
0.11731483	0.85644054
-0.014416003	0.10212787
-1.9899629	0.9274175
-0.77481925	1.9725325
-0.04193463	2.1469035
-0.13122849	0.14671229
-0.3300518	-0.65789086
0.5136066	0.9135066
-0.712484	1.4031765
0.16010396	1.9406042
-0.15527774	1.9892333
-0.2799866	0.37011436
0.42993683	-0.265312
0.2926807	0.97511154
1.678283	0.36916643
-0.2875432	0.48969758
0.20208421	1.1723446
0.21145563	0.3025728
0.67065006	-0.67864865
0.21190874	-0.6961804
0.70398057	-0.78943133
1.9730257	-0.9411098
-0.08649532	-0.6642362
1.1305236	-0.7210103
0.42570278	-0.579702
1.1290141	1.4955897
-0.5172813	1.6106149
-0.39011794	2.3866844
-0.11051765	1.3116289
-0.3395848	-0.10670243
0.5960047	-0.45220187
-0.51208717	0.14995293
-0.12505788	1.7188704
-0.034232743	0.037114948
-0.053704616	0.38567078
0.081009306	2.8940594
0.10516134	2.4240422
-0.23911917	0.7368431
0.4204504	2.8448126
-0.3503397	0.0054812604
0.4148084	0.59641254
1.6944573	1.7162228
-0.10676491	1.0180889
-0.02594144	0.80149835
0.17331885	0.098253004
-0.47087467	-0.28362623
1.2289058	0.62413657
-0.24015583	0.33383226
-0.35711533	-0.5736157
0.38420475	-0.07957115
0.687716	-0.7634505
-0.91702616	-0.51196194
-0.014056115	-1.0610642
-0.014056115	-0.6294068
-1.4611182	-0.16617744
-0.5198807	-0.9094538
-0.014056115	-1.0610642
-0.014056115	-1.0610642
-0.014056115	-0.977563
-1.5039438	-0.20623429
0.49901775	-0.7240399
-0.014056115	-1.0610642
-0.014056115	-0.7264056
0.6676481	-0.943017
1.1796561	-0.98474985
-1.967877	0.5293883
0.2651202	-0.4388574
-1.0125748	0.32630867
0.013943291	1.3547546
0.07825051	-0.13390487
1.9027977	-0.50148124
-0.16604897	1.4411873
0.40247002	0.69275737
0.20535056	0.36698985
-1.0969899	-0.4918279
-0.2729765	0.23975743
1.261049	-0.027704949
1.836698	1.5841751
-0.5452545	3.6042588
-0.21048395	3.2397704
-0.24633119	1.5183712
-0.28425637	-0.686499
-0.9474935	0.19291233
1.0414011	-0.55025214
-1.6177667	0.2237546
0.12426262	3.5107248
0.39699504	1.2127258
-0.18580833	1.0326765
0.51091856	0.45793515
-1.8394985	1.7704487
-0.0717444	-0.32441008
1.7284691	-0.9151378
0.16202848	1.4506941
-0.3140873	0.56820947
-0.14265311	0.48351187
0.11554978	0.8432479
-0.30874225	0.16773343
-0.622792	-0.15746467
-0.18864979	-0.73764884
0.19884329	1.3971692
0.07836779	0.91586787
0.7472926	-0.93318385
1.1557348	1.2310256
-0.13403225	0.12663469
-0.6408456	0.3015479
0.9734331	1.1160136
-0.16075361	0.44323522
-0.3228819	0.58801365
-0.3236659	0.9424433
-0.403135	1.4934198
0.053125598	1.497408
0.5251677	0.77961326
-0.2013494	1.901047
0.5917619	0.23959813
-0.34404743	1.1110605
-0.53925496	0.50884604
0.61273384	2.2655814
-0.5207267	-0.13168111
1.3980101	-0.8575772
-0.9081582	1.088108
-1.6301024	0.22290567
0.84244895	0.03537668
0.26945937	-0.910361
1.5859256	-0.5383955
-0.3784122	-0.023643827
0.7515094	0.64555764
-0.43407005	-0.5069988
1.8917594	-0.73054934
-0.041245494	-0.79542416
0.6439445	-0.904382
1.6853129	-0.885636
0.27324465	-0.68667394
1.7278941	-0.86185557
-0.81461865	-1.0133096
0.91195095	-0.9317923
0.46000186	-0.971192
1.5903871	-0.6288978
1.0517964	-0.9265799
-1.337008	-1.0223535
-1.6067188	-0.9151221
-1.9137725	-0.9203311
-0.61981285	-0.97467417
0.74679124	-0.9717372
0.20085673	-1.0463736
1.2081192	-0.972524
1.6802474	-0.9034212
0.017222637	-1.0323868
1.5844135	-0.9569747
0.31893107	-1.0218233
-1.1883475	-1.0188919
1.7256783	-1.0376045
-1.6641127	-1.0012294
-1.3301985	-0.94649583
-1.7567271	-1.0090677
0.059841167	-1.0093955
1.9601108	-1.011083
1.60406	-1.0218623
-1.8794775	-0.97066987
1.5302395	-0.9893764
1.0313321	-1.0208244
-0.014056115	-1.0607022
1.9858013	-1.0278598
-1.6663235	-1.0418842
-1.5917395	-1.014384
1.9726311	-0.98260134
1.937221	-1.010166
-0.3717295	-1.0415467
0.5777814	-0.99521756
1.9633951	-1.0339112
0.34654722	-1.0340732
0.642535	-0.9493726
-0.014056115	-1.0610642
-0.014056115	-1.0436308
0.7238478	-1.0350378
-0.19714546	-0.99150735
1.788555	-0.8810329
-0.25173214	-1.034718
0.81943226	-0.9879197
1.471543	-1.0000081
0.13480467	-0.961159
1.8132824	-0.96292156
-1.2809211	-1.0422179
-0.014056115	-1.0610642
-0.014056115	-1.0242679
-1.7096905	-0.97469777
1.9535716	-0.98070157
1.718024	-1.0013024
1.1944982	-0.9892395
-1.6789703	-1.0497419
0.2365261	-0.92296636
1.3611412	-1.0228522
0.99164104	-0.94629323
1.678338	0.16936463
0.021654103	1.5422575
0.18987818	1.0968748
