# Supplementary material for: Cross-species behavior analysis with attention-based domain-adversarial deep neural networks
Source: Nat Commun. 2021 Sep 17;12:5519. doi: 10.1038/s41467-021-25636-x (PMC8448872; doi:10.1038/s41467-021-25636-x)
Supplement: Supplementary file 3 — Supplementary Software 1 [file 41467_2021_25636_MOESM3_ESM.zip › SupplementarySoftware/normalized_dataset/normalize_each/dataset/normal-pre_sm2/hc84_2017020301_1.csv]

angle	speed
0.08698198	-0.86938024
0.40062177	-0.27883083
0.39078903	-0.8247567
1.4533854	-0.16525835
1.2173982	0.78588307
0.01226662	-1.1114486
1.6765579	-0.45358673
-0.6576736	-1.1115744
0.9483942	-0.073993504
0.88998187	0.539285
-0.5232138	-0.36442336
-1.3793657	1.2451937
-0.124442756	-0.0097894985
0.5962941	0.5202791
0.44051477	-0.6467387
-0.87732226	-1.0814519
0.6440299	-0.47646493
0.143074	-1.0014464
-1.5886159	-0.25698322
-1.1988786	-0.5291466
1.4781344	-0.014811821
0.4705121	-0.96098584
0.62308735	-0.9551602
1.3265752	-0.20252387
-0.908998	0.39899477
-0.8201093	-0.66987115
-0.67760265	0.27908874
0.101114705	-1.2931557
0.101114705	-0.74289596
1.547823	-0.5216332
-1.549949	-0.9608978
-0.08741088	-0.18492174
0.3729717	-0.7217649
-1.2085985	-0.5973733
0.49052382	0.40318477
0.27282044	-1.1120031
0.7254067	-1.1323873
0.9249937	0.52657104
1.4417593	-0.9430103
0.4558411	-0.068051696
-0.70196986	-1.0755917
-0.59369105	0.26982486
1.0261467	-1.1840501
1.5355692	-0.5325673
-1.2759216	-0.721528
0.91326576	-0.12660907
-0.118424766	-0.26267678
-1.3905156	0.69145983
-1.3136365	0.70217276
-0.21322377	-0.9098782
0.46577853	1.5806437
-1.3124744	-0.033285826
1.0285289	1.7574446
0.5624629	1.686947
-1.4836491	1.364701
1.6428062	0.15085188
0.73814	1.1596532
1.6360457	5.2614064
1.6823735	3.7207966
-1.5443623	-0.0051976033
-0.2459767	0.024830699
1.6697828	1.1955172
1.4025774	0.14356646
0.80729455	0.06462981
-1.1616364	-0.77453977
0.37376302	0.23789515
-0.48681045	-0.95576453
1.3745178	-0.89527917
0.95688987	-0.00066659396
1.4918506	-0.3334338
1.2295066	-0.9916351
0.19344313	-0.6359733
-1.111286	-0.6942037
-1.4108902	-0.6272717
0.5493532	-0.6830999
1.3904947	-0.27304393
0.041714385	-1.2039073
0.004233867	-1.0573231
0.9901956	-0.17548664
1.5500766	-0.22072247
-1.3730291	-1.0702016
-1.395515	-0.3509162
-0.5937493	0.29043174
-1.4995292	0.7577351
1.0013107	-0.6630472
1.0641228	-0.68935645
-1.3097947	-0.5069227
-1.3372229	-0.8218999
0.67978686	-0.098175116
1.4139848	-0.080496654
-0.1463453	-0.4519982
0.06537299	-0.8009762
1.5071845	0.18180123
0.39971372	-0.2274301
1.6501127	-0.23391713
-0.26793376	0.9943697
0.12859558	0.47188184
-1.5857997	0.40521652
-0.8363245	-0.89790285
0.7642423	0.18919012
0.78080773	-1.0516874
0.8608759	0.03149064
0.6684926	0.5669863
-0.49205235	-0.9194396
-0.9662729	1.7624346
-0.39832094	-1.1147547
-0.9797621	0.009610972
0.2389401	-0.7482704
-0.22343741	0.939157
-1.4678828	1.4803339
-1.4871135	-0.15514927
0.46550605	0.035175346
-1.1695551	-0.94646865
-0.45549843	-0.60691226
0.13169704	-0.71544105
0.07134198	-1.0514493
1.5112232	-0.21518935
0.8346013	-0.58157426
0.26670077	-0.991885
1.347806	-1.1612245
0.5299084	-0.586396
-0.8725578	1.9962585
-0.9114722	-0.69062877
-1.5559528	-0.49906832
1.2320933	1.8058363
1.415703	-0.058619447
0.51965195	0.9334312
-1.4047092	-0.7457939
-0.25713816	1.057423
-0.00502608	-0.93940455
1.2745612	-0.66648036
1.2094795	-0.3608494
-0.37383598	-0.704637
-1.0087678	-0.4371445
-1.0649582	0.07245976
-0.953265	-0.17134021
-0.5623489	0.57705337
0.69336516	-0.45346093
1.0458225	0.12611787
-0.29910573	0.78730243
-0.49895665	0.73852885
-0.80246866	0.16971047
-0.380796	1.3415658
-1.1385262	0.066057526
1.4201691	-0.64415205
0.6063354	-0.07835897
-1.0015359	-0.92063236
0.23847827	-1.0134481
0.32958332	-0.9516129
-1.5676172	-0.16453637
1.3573374	-1.0800834
1.3016577	-0.10596296
-1.4478142	-0.0753139
1.1893789	0.5492307
-1.1036814	-0.44366544
-0.6566058	-0.9432671
-1.0407128	-0.8925261
-0.4723126	-0.54425186
-1.4146937	-0.38992548
1.18968	-1.0072832
0.73095167	-0.1657659
0.83257854	-0.5499289
0.388247	-1.0486686
-1.3993708	-0.38570648
-0.7016595	0.51251054
-0.87580264	0.85370237
-1.2556028	0.88674796
1.1093203	0.47904074
1.6253543	-0.56003076
-0.09777701	1.3137752
-1.1153558	-0.25174767
0.9403754	-0.4876196
-0.71396375	-0.73214275
-0.73124784	1.6139983
-1.3185401	0.6865796
1.5364928	-1.0508628
0.24792519	0.66456926
1.4627849	0.47436407
1.2945572	-0.017465804
0.83247185	-0.27645728
-0.3257952	-1.1865772
-0.7077212	-0.41941595
-0.48991558	-1.1219257
-1.1610805	-0.1451116
-0.13912553	-1.0074067
-1.1915995	-1.1413225
0.30157623	0.30338857
1.6171529	-0.8953709
1.0540957	-0.6570228
-0.7918165	-0.09870085
-0.80762225	-1.105787
-0.90180624	0.8040268
-0.033553004	0.99845445
-0.83934546	-0.2288834
-0.88383245	1.2254007
0.488037	0.4271739
-1.1945866	-0.47861725
-0.8623361	0.497657
-1.5076101	0.17772524
-0.85263634	0.5507189
1.2431973	-1.0767325
1.5453907	1.6142234
-1.0757594	-0.9755443
-0.052771766	1.5194387
1.492702	1.2119417
-1.2641745	-0.29684973
-0.24137017	0.9292367
0.24930216	-0.75898176
1.4724809	-0.89556664
1.6325494	-0.74605495
-1.5474701	-0.4212681
1.294235	0.3494236
-1.2128955	-0.62111115
-0.8343926	0.40974233
0.035129078	0.15982616
-0.33421773	-1.1186967
-1.1537775	-0.43823254
-0.62589395	-1.0231097
0.39627695	-0.97774875
-0.01234751	0.106550574
-0.13755533	-0.47051677
-1.1399359	1.4918902
0.101114705	-1.2931557
0.101114705	-0.73660874
-0.5149468	-0.05800764
0.08296166	-0.15791568
-0.7261296	-0.3734499
-1.093198	-1.1922145
-0.20936128	-0.33632413
-1.4441559	-0.14232898
-0.68228936	-1.2551664
-0.040001746	-0.9396919
-0.7431814	-0.40490118
-0.39490524	0.08259903
-0.44082206	4.1074557
-0.35128218	2.5676627
1.2649839	1.4780062
-0.69224644	-0.9907869
-1.171237	0.82500505
-0.6958258	-0.2917254
0.6952685	-0.841697
0.119852915	0.7288871
0.1280784	0.947821
-0.23133856	0.9112948
-1.5695945	1.5142677
0.102322035	-0.87548757
1.615354	-0.64531124
-0.404957	-0.62697864
0.9000597	0.8854624
0.29936638	0.17621696
1.4143695	0.18031499
1.040824	0.085080974
-1.5309718	-0.73637515
-1.1957101	-1.1454884
1.4062743	-0.4669866
0.6735759	0.55713934
1.6861131	0.74390566
-0.1590947	-0.93954456
0.7801751	-0.30291831
1.3340423	0.5331526
-1.4410865	-0.16149111
-0.258655	-0.7950999
0.6549192	-0.6963909
1.6769885	0.19851752
-1.5833529	1.8155973
1.059361	-0.50020385
0.24004714	-0.63453466
1.2925949	0.48813286
-1.5827769	-1.1198252
0.9884876	0.22866444
-1.0899621	-0.35315266
-1.3678256	0.09637107
0.13927965	-1.1085193
0.078443296	-0.05772554
-1.5082664	0.09135583
0.067148305	-1.1825347
1.2764142	0.533044
-1.3223075	-0.76803684
-0.071604826	0.04690984
0.27343976	-0.79472834
0.021835044	-0.8746574
-0.5388175	0.62344563
-1.1950132	0.748072
0.77802294	-0.6859176
1.4791676	0.21206255
-0.29416195	-0.72386473
-1.581362	0.6781955
0.124907404	0.00010908258
-1.4253345	3.7701492
-1.4969907	-0.09042061
-0.7892205	-1.0591288
-0.7778782	-0.47215596
1.2340825	-0.26741022
1.3413794	-0.7301675
1.4784528	-1.0208997
0.101114705	-1.2931557
0.101114705	-0.86607814
-1.159235	-1.0208406
-0.17843027	-1.1146657
-1.1165894	1.1277446
-1.4811935	0.47003636
1.4890374	-0.68305504
-1.3158506	-0.21013653
0.5922508	-0.86609733
-0.7856007	1.5629227
-0.25140116	-0.80760473
-1.094701	1.581055
1.6473535	0.7956169
0.5754297	1.776229
-0.8017509	-0.95912755
-0.4871881	-0.8020161
-0.22136942	1.2589456
1.1306889	0.18649718
0.81272763	4.432465
-0.7325818	1.4140831
-0.87082374	-0.7069873
-0.40765512	0.87631124
1.6149665	-1.0271438
0.49333307	1.2200204
-1.3722806	-0.48638788
-0.22855245	0.98185676
1.289466	0.47436288
-1.0170155	0.29059356
-1.5412111	-0.180434
-1.4107293	0.20137836
1.3833439	-1.1864865
-1.2565941	0.33593294
0.49534518	0.10117336
-0.09562229	-0.2810587
0.29175246	-0.77675956
-1.3263527	-0.75914824
1.0658301	-0.07887999
1.6236438	-0.42367893
0.45121208	1.071728
1.436642	0.18066132
0.36816868	0.29234427
0.62917364	-0.7223738
1.3663257	-0.37015018
0.068222426	1.3568095
-0.83190536	-0.44244683
0.5910191	-0.34135404
-1.3217031	0.8674149
1.642327	-0.293531
0.51901126	1.4929507
-1.3650846	-0.34392115
-0.35594502	0.564915
-0.72850436	0.08750607
-0.9514669	2.3895295
-1.5394409	0.56280243
0.36409223	2.396468
-1.3635683	0.7684346
0.32012385	-0.6601058
-1.0610636	-0.03623824
-0.43916076	-0.2655428
0.69906527	-1.0847394
-0.4548228	-0.45628244
-1.394156	-0.15956038
0.101114705	-1.2931557
0.101114705	0.06819117
-0.29352596	0.109197274
1.345529	-0.36313653
-1.0778173	-0.82434386
-1.3191361	-0.30397412
0.26670197	0.17789865
1.6459396	0.8699998
-0.5412984	-1.174557
1.4077995	-0.8303038
-0.7985134	-0.7768864
1.0510623	-1.1044726
1.2655076	-0.10895009
-0.22138654	-1.1645665
0.2158634	0.99019486
-0.9098122	-0.8707877
-1.415589	-0.70619017
0.43158928	-0.30566356
0.5587786	0.66736704
1.6249106	1.1852821
0.054227512	1.2052375
0.25709245	-0.55166024
1.6490537	1.5262456
0.16126682	-0.20155294
1.4573323	-0.21065667
0.39353824	-0.97514915
0.99476254	0.94384176
-0.9306893	0.46487358
0.12168618	0.49449074
-0.19353873	-0.6639838
-0.94822556	0.10092874
1.6411049	-0.38929793
0.6572941	0.31993607
-0.8417733	1.1731201
-1.2174064	0.83923477
-0.1010285	1.9198675
0.9376201	0.64517695
1.2092518	0.7641779
1.2881588	0.11020115
0.82489944	0.11378278
-1.0625083	-0.88686603
-0.39316127	-0.80765253
1.5545073	0.53440356
1.5788741	-0.4877031
-1.0110141	-0.7982376
0.16699935	-0.354051
1.5215042	0.8773116
0.4036904	-0.55175656
0.24705452	-0.7548033
-0.15337287	-1.2053697
1.556357	0.881788
0.81213295	-0.762405
0.76449	3.684904
-0.75104487	-0.64369917
-0.96950996	1.0527775
-1.3087891	-0.8548028
1.6600952	0.7758971
1.5567111	1.0824906
-1.4098111	-0.57678354
0.315157	0.39636737
-0.024186164	0.09652697
0.2421782	-0.2832135
1.1635556	-0.08239591
1.5363163	-0.12005153
-0.6976434	-0.29173335
1.4817482	-0.48506024
-1.2598933	-1.1859967
0.35430306	1.9327408
-0.44222504	0.5908338
-0.80294037	4.3837814
-0.58695304	-0.6720023
-0.47941536	1.9696965
-0.68269837	1.2351208
-1.452211	-0.8802217
-0.088863336	2.2088125
-0.85905206	-1.1710765
-1.2873751	-0.25882012
1.2681218	-0.0024250958
0.19487347	-1.2173566
-0.93055797	-0.99099845
1.4516922	-1.161324
0.55767745	-0.09069691
-1.4489883	0.9616111
0.025831979	-1.0793875
1.3023643	-0.7178236
-0.73517656	-0.44790548
-0.29246598	1.034692
1.6738393	0.104953185
0.39243606	1.4701153
-1.3054026	-0.11674276
-0.34169737	-0.6183606
-0.74803203	-0.25599304
-0.6874426	-0.038752154
-1.3635951	-0.4007418
0.1518685	-0.5392798
1.4426373	0.038090773
0.68975115	1.4345263
-0.7240316	0.58107656
0.38331598	-0.4335181
-1.4473295	2.7004895
-0.47832486	0.5709939
1.1440028	1.8253949
1.4841406	-0.47519147
-0.9466132	-0.6372499
1.0985807	-0.18272169
1.5004057	-0.70016307
-1.3008206	-0.5240203
-1.0668455	-0.7033192
-0.8530903	1.131971
0.5641915	-0.9000354
1.5774176	0.5042614
0.70613503	-0.6403012
-0.98305637	-0.60800797
0.65462327	0.35877982
0.42252007	-0.07465321
-1.3570563	-0.6086159
-0.066144936	1.2812358
-1.1488786	-0.16440427
0.37802044	-1.1886326
-0.9252163	-0.44347844
0.5151434	0.75085825
-1.3883009	-0.89053625
-1.5452728	0.2393507
-0.75049585	-0.6400208
-1.204598	-0.6906608
0.6822272	0.4816066
1.2255038	-0.7382074
-1.5715563	3.1379206
-1.3562217	-0.5761541
-0.31430984	0.33858684
-1.4808505	4.4418454
0.36800805	3.1165447
1.5873721	-0.1240152
0.23517586	3.3162062
1.5928255	1.9073985
1.3752776	-0.3647102
0.64789903	1.929693
-0.5128853	0.28131178
-1.1377361	-0.37771934
-0.043305833	-0.48953864
-0.89705706	-0.55108756
-0.45734096	-0.032284707
-0.54957247	-0.453451
0.98872024	-0.46659815
0.17504473	-0.076059185
-1.2214371	-0.20518562
-0.2617154	0.19046901
-1.2112156	-0.82843286
-0.0012393049	0.2768589
-0.025348853	-0.76065606
1.3536563	-0.16805829
1.2215185	-0.31704897
0.2084057	-0.043000177
1.3452795	-0.67383325
0.7554449	1.5090705
1.5300946	-1.0600638
0.169908	0.22801015
-1.392217	0.6748722
0.5297234	-1.0086759
1.6053063	1.6783305
0.3713394	-0.81526786
0.033835176	-1.0249319
1.5741092	-0.26987907
0.26575223	-1.0286847
-1.4884446	-0.78001374
0.101114705	-1.2931557
0.101114705	0.22664037
-0.6237367	-0.27038583
-1.1519508	-0.9739759
0.40500405	0.59307206
-1.2102559	-0.83582276
-1.2075423	0.60228205
1.2053407	0.59109366
1.0816736	0.46554086
0.22299089	-0.11088624
-1.400408	-0.2667374
0.1883551	0.13147235
-0.93287593	1.6926912
0.24128327	-0.16991113
-1.5621642	1.9317623
-0.94241416	0.6847081
