# Supplementary material for: Cross-species behavior analysis with attention-based domain-adversarial deep neural networks
Source: Nat Commun. 2021 Sep 17;12:5519. doi: 10.1038/s41467-021-25636-x (PMC8448872; doi:10.1038/s41467-021-25636-x)
Supplement: Supplementary file 3 — Supplementary Software 1 [file 41467_2021_25636_MOESM3_ESM.zip › SupplementarySoftware/normalized_dataset/normalize_each/dataset/normal-pre_sm2/hc84_2017020301_3.csv]

angle	speed
-0.2700828	3.008229
0.5715115	1.5744165
-0.024508795	2.2096608
-0.041644376	2.0822194
0.24213094	1.4252824
-0.44417793	2.3036602
-0.103178926	1.3242034
0.16358493	1.9227597
1.1664582	1.4665151
-1.4419812	1.0387303
-3.1554935	0.7149147
0.29551202	-0.2633879
1.0294964	1.0448651
-2.2679574	0.3538196
-0.11572813	0.6656947
1.1431962	1.9095682
-0.4158832	1.8529625
0.8304037	0.16309047
-1.7423536	-0.46592405
-1.5264709	0.4273718
-0.44443622	0.10782463
0.19684312	0.31246978
2.1036072	-0.13475537
1.8987072	1.3551692
-3.9003463	-0.12978081
2.6352026	1.0071564
3.2461834	-0.035676874
-3.3922732	0.1605168
-2.7033696	1.681679
-2.7095551	2.5536394
1.2455459	1.5146197
1.0331477	0.9341582
0.075050466	1.7027652
1.2520094	1.2762761
-1.1494713	0.88259953
-0.35952625	1.0920782
-0.51318014	2.140199
-0.17516826	2.502489
2.639919	1.6865765
-0.20365094	-0.41967204
-3.1286461	0.28857452
-1.8902147	5.34746
3.202255	6.334517
-2.9072318	0.06645693
-1.2423156	2.282233
-0.3477895	3.5734062
0.015390014	1.197085
1.6119244	0.012412271
-4.0030837	0.6073286
0.056100722	0.79464436
-0.108605064	2.3101373
-0.047554955	0.59852386
-3.4839478	1.7471255
-1.428865	1.3498164
0.66968936	0.6780177
-1.633593	0.2923569
1.9714336	0.7664873
0.72330487	0.68641037
-4.213304	0.19000661
-3.7233295	-0.364973
2.3304026	3.1718428
0.8700081	2.7246072
0.3158721	0.9718628
-2.8782377	0.5410916
0.16029193	0.280737
1.9108484	0.18591219
2.9916687	0.26752275
-1.1072263	2.298621
-0.655737	0.6274993
0.1942214	0.8879603
-0.8388902	1.3109446
-0.6394961	0.5457128
0.8991072	2.23884
0.099297315	2.4487987
0.5072783	1.3969669
1.4808067	0.27166894
-1.4272223	1.5316935
-3.2471921	0.19882901
2.3732083	0.37737244
-3.8782234	1.3223641
0.8672995	-0.178408
0.93931013	0.05085615
2.9975648	0.8162812
2.068876	0.57441384
-0.95726275	-0.2728071
0.86389196	2.3715463
-0.8685158	0.13425805
-1.13405	2.8438044
-0.74295944	1.6763526
0.30702317	0.87502134
0.13022068	2.072923
-0.54460466	1.9703277
0.46976548	2.7295556
0.13575433	0.9576593
-4.007945	-0.26716158
3.0121868	-0.48427212
-4.1024413	0.32595128
-1.6228572	1.8672416
-0.57723373	1.4254353
-0.50928354	1.3827081
-0.48651373	0.40911648
-2.5292492	0.41808078
2.0063639	0.60276145
-0.7863622	-0.27867264
-3.2105834	0.053375453
-0.8310346	0.7140238
4.087057	-0.16431317
-0.636908	0.6580069
2.290743	-0.0006398461
0.40617973	-0.42075735
3.1826289	0.16496786
-0.50807935	1.5502708
0.68908405	1.8743899
-0.7205481	2.689932
-0.9683145	1.5568337
-0.60513365	1.7897165
-0.3095774	2.892656
-0.9894151	2.3069177
-0.52385753	2.9296978
-0.31308803	2.7604468
-0.21671323	2.999743
0.114654236	2.5500226
0.4157465	2.602227
-0.89454323	1.9826139
0.577216	0.28776175
-0.20670615	0.115576215
-2.7259843	0.4116642
-1.891263	0.65671927
-0.012549777	0.21892445
0.07056246	1.1157024
-4.4001613	0.4562703
1.0291079	1.8143585
1.2378138	1.686118
0.47081587	0.47541165
-0.9312833	2.1371481
-0.14452861	1.6653576
1.0576624	0.9829495
-0.68094647	1.0933769
-0.42564532	0.77295464
0.39956337	-0.269745
3.412571	-0.23858877
1.2825539	2.840226
-0.5131327	2.3155441
-0.6696423	1.6054562
-3.2831826	0.055261254
0.50663	2.2552378
1.1910601	0.6371878
3.3375397	0.748376
1.3196642	0.61668146
1.2307187	1.8743677
-0.8639466	2.2981577
-0.43042892	0.9821606
1.3575821	1.1275902
3.0127783	-0.013949682
0.8692345	1.7637584
0.04207437	0.84557474
2.5522964	0.70009357
-0.10258871	0.5821391
-2.3973036	1.04953
-1.232645	1.444493
1.0630502	1.7430774
0.91079986	0.129526
3.8166714	0.01980657
1.5668898	2.062416
-0.2613087	3.5631967
0.83258384	1.0017834
0.51078063	0.27656972
2.928099	1.1042149
-0.009355595	0.6906073
0.04061937	-0.53560674
0.04061937	-0.5380017
0.04061937	-0.5380065
0.04061937	-0.5380065
0.04061937	-0.5380065
0.04061937	-0.5380065
0.04061937	-0.5380065
0.04061937	-0.5380065
0.04061937	-0.5380065
0.04061937	-0.5380065
0.04061937	-0.5380065
0.04061937	-0.5380065
0.04061937	-0.5380065
0.04061937	-0.5380065
0.04061937	-0.5380065
0.04061937	-0.5380065
0.04061937	-0.5380065
0.04061937	-0.5380065
0.04061937	-0.5380065
0.04061937	-0.5380065
0.04061937	-0.5380065
0.04061937	-0.5380065
0.04061937	-0.5380065
0.04061937	-0.5380065
0.04061937	-0.5380065
0.04061937	-0.5380065
0.04061937	-0.5380065
0.04061937	-0.5380065
0.04061937	-0.5380065
0.04061937	-0.5380065
0.04061937	-0.5380065
0.04061937	-0.5380065
0.04061937	-0.5380065
0.04061937	-0.5380065
0.04061937	-0.5380065
0.04061937	-0.5380065
0.04061937	-0.5380065
0.04061937	-0.5380065
0.04061937	-0.5380065
0.04061937	-0.5380065
0.04061937	-0.5380065
0.04061937	-0.5380065
0.04061937	-0.5380065
0.04061937	-0.5380065
0.04061937	-0.5380065
0.04061937	-0.5380065
0.04061937	-0.5380065
0.04061937	-0.5380065
0.04061937	-0.5380065
0.04061937	-0.5380065
0.04061937	-0.5380065
0.04061937	-0.5380065
0.04061937	-0.5380065
0.04061937	-0.5380065
0.04061937	-0.5380065
0.04061937	-0.5380065
0.04061937	-0.5380065
0.04061937	-0.5380065
0.04061937	-0.5380065
0.04061937	-0.5380065
0.04061937	-0.5380065
0.04061937	-0.5380065
0.04061937	-0.5380065
0.04061937	-0.5380065
0.04061937	-0.5380065
0.04061937	-0.5380065
0.04061937	-0.5380065
0.04061937	-0.5380065
0.04061937	-0.5380065
0.04061937	-0.5380065
0.04061937	-0.5380065
0.04061937	-0.5380065
0.04061937	-0.5380065
0.04061937	-0.5380065
0.04061937	-0.5380065
0.04061937	-0.5380065
0.04061937	-0.5380065
0.04061937	-0.5380065
0.04061937	-0.5380065
0.04061937	-0.5380065
0.04061937	-0.5380065
0.04061937	-0.5380065
0.04061937	-0.5380065
0.04061937	-0.5380065
0.04061937	-0.5380065
0.04061937	-0.5380065
0.04061937	-0.5380065
0.04061937	-0.5380065
0.04061937	-0.5380065
0.04061937	-0.5380065
0.04061937	-0.5380065
0.04061937	-0.5380065
0.04061937	-0.5380065
0.04061937	-0.5380065
0.04061937	-0.5380065
0.04061937	-0.5380065
0.04061937	-0.5380065
0.04061937	-0.5380065
0.04061937	-0.5380065
0.04061937	-0.5380065
0.04061937	-0.5380065
0.04061937	-0.5380065
0.04061937	-0.5380065
0.04061937	-0.5380065
0.04061937	-0.5380065
0.04061937	-0.5380065
0.04061937	-0.5380065
0.04061937	-0.5380065
0.04061937	-0.5380065
0.04061937	-0.5380065
0.04061937	-0.5380065
0.04061937	-0.5380065
0.04061937	-0.5380065
0.04061937	-0.5380065
0.04061937	-0.5380065
0.04061937	-0.5380065
0.04061937	-0.5380065
0.04061937	-0.5380065
0.04061937	-0.5380065
0.04061937	-0.5380065
0.04061937	-0.5380065
0.04061937	-0.5380065
0.04061937	-0.5380065
0.04061937	-0.5380065
0.04061937	-0.5380065
0.04061937	-0.5380065
0.04061937	-0.5380065
0.04061937	-0.5380065
0.04061937	-0.5380065
0.04061937	-0.5380065
0.04061937	-0.5380065
0.04061937	-0.5380065
0.04061937	-0.5380065
0.04061937	-0.5380065
0.04061937	-0.5380065
0.04061937	-0.5380065
0.04061937	-0.5380065
0.04061937	-0.5380065
0.04061937	-0.5380065
0.04061937	-0.5380065
0.04061937	-0.5380065
0.04061937	-0.5380065
0.04061937	-0.5380065
0.04061937	-0.5380065
0.04061937	-0.5380065
0.04061937	-0.5380065
0.04061937	-0.5380065
0.04061937	-0.5380065
0.04061937	-0.5380065
0.04061937	-0.5380065
0.04061937	-0.5380065
0.04061937	-0.5380065
0.04061937	-0.5380065
0.04061937	-0.5380065
0.04061937	-0.5380065
0.04061937	-0.5380065
0.04061937	-0.5380065
0.04061937	-0.5380065
0.04061937	-0.5380065
0.04061937	-0.5380065
0.04061937	-0.5380065
0.04061937	-0.5380065
0.04061937	-0.5380065
0.04061937	-0.5380065
0.04061937	-0.5380065
0.04061937	-0.5380065
0.04061937	-0.5380065
0.04061937	-0.5380065
0.04061937	-0.5380065
0.04061937	-0.5380065
0.04061937	-0.5380065
0.04061937	-0.5380065
0.04061937	-0.5380065
0.04061937	-0.5380065
0.04061937	-0.5380065
0.04061937	-0.5380065
0.04061937	-0.5380065
0.04061937	-0.5380065
0.04061937	-0.5380065
0.04061937	-0.5380065
0.04061937	-0.5380065
0.04061937	-0.5380065
0.04061937	-0.5380065
0.04061937	-0.5380065
0.04061937	-0.5380065
0.04061937	-0.5380065
0.04061937	-0.5380065
0.04061937	-0.5380065
0.04061937	-0.5380065
0.04061937	-0.5380065
0.04061937	-0.5380065
0.04061937	-0.5380065
0.04061937	-0.5380065
0.04061937	-0.5380065
0.04061937	-0.5380065
0.04061937	-0.5380065
0.04061937	-0.5380065
0.04061937	-0.5380065
0.04061937	-0.5380065
0.04061937	-0.5380065
0.04061937	-0.5380065
0.04061937	-0.5380065
0.04061937	-0.5380065
0.04061937	-0.5380065
0.04061937	-0.5380065
0.04061937	-0.5380065
0.04061937	-0.5380065
0.04061937	-0.5380065
0.04061937	-0.5380065
0.04061937	-0.5380065
0.04061937	-0.5380065
0.04061937	-0.5380065
0.04061937	-0.5380065
0.04061937	-0.5380065
0.04061937	-0.5380065
0.04061937	-0.5380065
0.04061937	-0.5380065
0.04061937	-0.5380065
0.04061937	-0.5380065
0.04061937	-0.5380065
0.04061937	-0.5380065
0.04061937	-0.5380065
0.04061937	-0.5380065
0.04061937	-0.5380065
0.04061937	-0.5380065
0.04061937	-0.5380065
0.04061937	-0.5380065
0.04061937	-0.5380065
0.04061937	-0.5380065
0.04061937	-0.5380065
0.04061937	-0.5380065
0.04061937	-0.5380065
0.04061937	-0.5380065
0.04061937	-0.5380065
0.04061937	-0.5380065
0.04061937	-0.5380065
0.04061937	-0.5380065
0.04061937	-0.5380065
0.04061937	-0.5380065
0.04061937	-0.5380065
0.04061937	-0.5380065
0.04061937	-0.5380065
0.04061937	-0.5380065
0.04061937	-0.5380065
0.04061937	-0.5380065
0.04061937	-0.5380065
0.04061937	-0.5380065
0.04061937	-0.5380065
0.04061937	-0.5380065
0.04061937	-0.5380065
0.04061937	-0.5380065
0.04061937	-0.5380065
0.04061937	-0.5380065
0.04061937	-0.5380065
0.04061937	-0.5380065
0.04061937	-0.5380065
0.04061937	-0.5380065
0.04061937	-0.5380065
0.04061937	-0.5380065
0.04061937	-0.5380065
0.04061937	-0.5380065
0.04061937	-0.5380065
0.04061937	-0.5380065
0.04061937	-0.5380065
0.04061937	-0.5380065
0.04061937	-0.5380065
0.04061937	-0.5380065
0.04061937	-0.5380065
0.04061937	-0.5380065
0.04061937	-0.5380065
0.04061937	-0.5380065
0.04061937	-0.5380065
0.04061937	-0.5380065
0.04061937	-0.5380065
0.04061937	-0.5380065
0.04061937	-0.5380065
0.04061937	-0.5380065
0.04061937	-0.5380065
0.04061937	-0.5380065
0.04061937	-0.5380065
0.04061937	-0.5380065
0.04061937	-0.5380065
0.04061937	-0.5380065
0.04061937	-0.5380065
0.04061937	-0.5380065
0.04061937	-0.5380065
0.04061937	-0.5380065
0.04061937	-0.5380065
0.04061937	-0.5380065
0.04061937	-0.5380065
0.04061937	-0.5380065
0.04061937	-0.5380065
0.04061937	-0.5380065
0.04061937	-0.5380065
0.04061937	-0.5380065
0.04061937	-0.5380065
0.04061937	-0.5380065
0.04061937	-0.5380065
0.04061937	-0.5380065
0.04061937	-0.5380065
0.04061937	-0.5380065
0.04061937	-0.5380065
0.04061937	-0.5380065
0.04061937	-0.5380065
0.04061937	-0.5380065
0.04061937	-0.5380065
0.04061937	-0.5380065
0.04061937	-0.5380065
0.04061937	-0.5380065
0.04061937	-0.5380065
0.04061937	-0.5380065
0.04061937	-0.5380065
0.04061937	-0.5380065
0.04061937	-0.5380065
0.04061937	-0.5380065
0.04061937	-0.5380065
0.04061937	-0.5380065
0.04061937	-0.5380065
0.04061937	-0.5380065
0.04061937	-0.5380065
0.04061937	-0.5380065
0.04061937	-0.5380065
0.04061937	-0.5380065
0.04061937	-0.5380065
0.04061937	-0.5380065
0.04061937	-0.5380065
0.04061937	-0.5380065
0.04061937	-0.5380065
0.04061937	-0.5380065
0.04061937	-0.5380065
0.04061937	-0.5380065
0.04061937	-0.5380065
0.04061937	-0.5380065
0.04061937	-0.5380065
0.04061937	-0.5380065
0.04061937	-0.5380065
0.04061937	-0.5380065
0.04061937	-0.5380065
0.04061937	-0.5380065
0.04061937	-0.5380065
0.04061937	-0.5380065
0.04061937	-0.5380065
0.04061937	-0.5380065
0.04061937	-0.5380065
0.04061937	-0.5380065
0.04061937	-0.5380065
0.04061937	-0.5380065
0.04061937	-0.5380065
0.04061937	-0.5380065
0.04061937	-0.5380065
0.04061937	-0.5380065
0.04061937	-0.5380065
0.04061937	-0.5380065
0.04061937	-0.5380065
0.04061937	-0.5380065
0.04061937	-0.5380065
0.04061937	-0.5380065
0.04061937	-0.5380065
0.04061937	-0.5380065
0.04061937	-0.5380065
0.04061937	-0.5380065
0.04061937	-0.5380065
0.04061937	-0.5380065
0.04061937	-0.5380065
0.04061937	-0.5380065
0.04061937	-0.5380065
0.04061937	-0.5380065
0.04061937	-0.5380065
0.04061937	-0.5380065
