# Supplementary material for: Cross-species behavior analysis with attention-based domain-adversarial deep neural networks
Source: Nat Commun. 2021 Sep 17;12:5519. doi: 10.1038/s41467-021-25636-x (PMC8448872; doi:10.1038/s41467-021-25636-x)
Supplement: Supplementary file 3 — Supplementary Software 1 [file 41467_2021_25636_MOESM3_ESM.zip › SupplementarySoftware/normalized_dataset/normalize_each/dataset/normal-pre_sm2/hc84_2017020302_1.csv]

angle	speed
1.9750252	-0.90118295
-0.03764836	-0.9307239
-0.03764836	-0.7834859
-1.0492449	-0.6817061
-1.285085	-0.7604175
-1.6751841	-0.6741805
-1.7563468	-0.8903663
0.38780847	-0.88646173
-0.73218995	-0.9076846
-1.003051	-0.8591736
-1.5134306	-0.81480324
-0.31102544	-0.90617335
1.9125266	-0.82168484
-1.3929106	-0.9022647
0.0010092668	-0.8594444
1.9491538	-0.8310227
1.8423146	-0.91382
0.75170916	-0.7653059
1.7883004	-0.7156901
1.7102102	-0.902236
0.39951968	-0.8406416
-1.3841113	-0.8736792
-0.110619806	-0.90278816
1.3849298	-0.79850537
0.46460038	-0.81369084
0.52328867	-0.87443584
-0.03764836	-0.9307239
-0.03764836	-0.8091196
-0.03764836	-0.9307239
-0.03764836	-0.86594844
0.42956522	-0.82981426
-0.21498735	1.4296914
-0.09973726	1.983832
0.17744319	2.8511379
-0.008635134	1.0869843
-1.294277	-0.32954007
-1.869101	-0.07662885
-0.5406762	-0.428459
-0.009959014	1.0381767
-0.044838324	0.9183501
-1.8810585	-0.010798254
-0.81853294	-0.3152301
1.6092397	0.022404093
-0.13066433	0.9246621
-0.0051186294	2.4084105
-0.37767854	2.4632201
0.025784425	0.4240699
0.93428457	0.755083
0.57295114	3.3079064
0.26302594	1.1997913
1.1903325	0.3780524
-1.3068755	1.20773
-0.49042845	1.6623781
-0.093707986	1.9759232
0.563332	-0.58509356
-0.13780203	2.329339
-0.06889336	-0.49562684
-0.30863115	2.391655
-0.07792459	0.122441426
0.37525055	1.3382738
-0.71401834	1.1075133
0.34712777	2.3116581
-0.14509228	0.3223957
0.5284071	2.9652495
-0.6713357	1.9668378
0.18663834	3.1685145
0.12643015	0.3530321
1.5941757	1.2701801
-0.31282383	-0.41175595
-0.9103787	-0.59227985
0.151352	2.0556448
0.31935105	0.6834689
0.13964862	0.65125686
-0.49677688	-0.18543395
0.017362487	0.5285877
-1.5192759	-0.07338789
-0.8077993	3.5370271
0.7561526	-0.19280794
-0.8798158	2.667217
0.31740645	2.1049635
-1.0839179	0.068760216
-1.0034261	1.1972001
-0.8681056	1.5875568
0.28748605	1.0271926
0.9456732	-0.2646203
0.35773608	0.49267203
0.06813521	0.9572551
0.6375872	0.49420968
-0.25573167	0.8861922
-0.5293932	1.9845093
0.013670918	3.5702407
-0.26329243	1.4164271
0.22330572	2.3651593
-0.3112967	2.3653345
0.21101594	2.4175289
-0.14413355	2.650523
0.14175777	2.9450903
-0.06920483	1.337314
-0.29788345	3.4230847
0.17700917	1.6574669
-0.18854874	3.0942266
0.19111343	1.2798264
-0.32109338	2.7990284
0.2088894	1.612371
-0.1536528	2.1106222
-0.33150727	1.5709438
-0.82498324	1.7507657
0.12979816	0.38295892
0.36940622	0.84566396
0.3635467	0.63974
0.5365349	0.49556905
-1.182798	-0.62621677
0.90045375	-0.33034107
0.16784272	0.003431784
-1.1447228	-0.07896428
-0.16375642	-0.6000448
-0.22814931	-0.4558601
0.290168	0.15402679
0.023070665	-0.17089392
-1.105588	-0.5857412
0.033839144	1.9334978
0.07676812	0.9776621
-0.45507336	0.085218415
-0.1151455	-0.18487334
0.62770224	-0.75327516
1.5701083	-0.54143596
-0.25782555	-0.2805342
-0.015480935	0.15589479
-0.3257381	-0.64362377
1.9601821	-0.64362377
0.1614841	-0.46622944
-0.0055476595	-0.4397166
0.003971116	-0.42970672
1.8357159	-0.7498287
-0.022390286	-0.39607558
0.049039498	-0.11938593
0.9020073	-0.73103994
-0.04169484	-0.7615383
1.5224994	-0.7511546
-0.4483347	-0.39784658
-0.1102636	-0.46591184
-1.4972336	-0.7776089
-0.7590926	-0.5100774
0.6186395	-0.4402543
-0.5967642	-0.6997899
1.7126797	-0.77429104
0.5889739	-0.55137986
0.3979565	-0.74614537
-1.2071499	-0.8128178
-1.8201836	-0.7579397
1.7413566	-0.7428081
-1.3474547	-0.6295148
-0.34665966	-0.61441946
-1.8077159	-0.8531508
-0.055419877	-0.5579036
-0.63254297	-0.89225143
-0.03764836	-0.9307239
-0.03764836	-0.8536492
-1.3559496	-0.8142412
0.40262726	-0.87810147
-0.4441281	-0.73693717
1.9156139	-0.6837545
-0.041817177	-0.7857051
-0.84619796	-0.87875545
-1.3858814	-0.91614324
-0.71439123	-0.8477349
1.2473583	-0.7322635
-0.57205456	-0.8139962
-1.8071778	-0.82020795
-0.3570481	-0.8255269
0.4244444	-0.8242524
-1.4929246	-0.8928067
-1.6262985	-0.83401924
0.72304124	-0.8872732
0.664831	-0.82246786
1.9650513	-0.7495495
-1.4618522	-0.8395962
1.3821468	-0.90942574
1.791872	-0.8600732
1.0233951	-0.8906466
1.1511182	-0.8711422
1.8683414	-0.88192004
-0.5341208	-0.8139723
-1.5635815	-0.8466258
-0.7936068	-0.86585915
-0.5664411	-0.8990754
-1.6702651	-0.9150937
0.15291616	-0.87569314
1.2961593	-0.89519376
1.4357857	-0.8575801
1.2422457	-0.86516
1.6619346	-0.8841172
1.1922446	-0.89613837
-1.5713043	-0.81813854
1.8566451	-0.8697153
-1.6119779	-0.9230436
-1.1054443	-0.8891164
0.25427732	-0.89283884
-0.5361757	0.6525822
-0.16481952	1.1831566
-0.5844121	0.2673011
-0.5609585	1.2843851
-1.1957188	3.691353
-0.19652298	4.0208883
-0.16655363	0.7247265
-0.13586807	-0.22567101
-0.2878553	-0.14435135
0.27906948	2.068402
1.8658003	-0.32869646
-0.34922668	0.8685125
0.45873398	0.71926486
0.024756009	0.9359762
-0.82750165	1.3562194
0.20966041	1.1738111
0.5676458	1.1294317
-0.49323756	1.9630955
-0.079732284	1.4430536
0.17512813	-0.012603919
0.23500715	1.1958007
-0.7476113	2.0328987
0.4414054	1.499624
-0.57530963	2.273295
0.05465787	1.3057559
-0.024982251	1.9418983
0.32098114	0.5459737
-0.31671944	-0.3183044
-1.3895017	0.38408628
0.1193323	3.9846783
0.03967003	2.460061
0.32524434	1.5521531
0.6698841	2.0010502
-0.27094272	2.6415873
0.06288346	1.505813
-0.060894065	0.9103854
-0.045178007	0.057073567
-0.36665118	0.7595128
-0.15678582	1.7302499
-0.011162166	1.0909754
-0.07038148	2.2410207
-0.04828995	2.1343174
0.043889485	2.8138278
0.059979342	1.6863983
-0.10117051	1.5598729
0.28846985	-0.8769253
-1.1588819	0.39423394
-0.20148389	1.0467669
-0.9765275	-0.9302487
0.94823307	-0.6397443
-0.10837304	0.9238182
-0.124881804	1.028091
-0.54164743	1.4842952
0.29629287	-0.37110722
0.38635692	0.5898395
-1.5567981	-0.64293313
1.49728	-0.6045906
-1.4664742	0.16106755
-1.4243064	-0.542186
0.20738764	-0.19280693
1.3911283	-0.4352114
0.08043339	1.03992
-0.8179964	-0.19250797
-0.949643	-0.24362758
-1.658352	-0.77302104
1.491964	-0.5486423
-0.2940854	0.4701467
0.061574254	0.615104
0.15821964	-0.24057369
1.716636	-0.1339269
-0.032882772	0.27028614
-0.08928779	0.5907483
-0.046918087	0.23299295
-0.08620669	0.26068568
-0.23139372	-0.6551905
-1.7733992	0.81933063
-0.15443252	1.1284647
0.1250703	-0.45880872
0.2648266	-0.4185097
1.6162903	-0.7287054
-1.076429	-0.36364082
1.0176876	-0.5159685
-0.043831795	0.07858947
-0.9749028	-0.68706083
-1.4137628	-0.3621382
0.4539171	0.42553666
-0.42632583	-0.5805032
1.6556169	-0.6416855
-1.6176891	-0.3930591
1.0349915	-0.64358884
1.1607243	0.23688573
-0.32290274	-0.44679856
-1.8622866	-0.24572597
-1.1182992	-0.5174173
-0.87916297	-0.89992625
-0.12975979	-0.13990335
1.7976716	-0.36359754
1.0894508	-0.6176291
1.1538844	-0.08340711
0.01320338	0.08285544
0.12396415	-0.51386917
1.8948379	-0.35452893
-0.181844	-0.38942245
-1.1758044	-0.88571924
1.5259695	-0.7072867
-1.466875	-0.81002164
0.38871387	-0.39805254
-1.6474503	-0.13417105
-0.3196332	-0.8286357
-1.701841	0.1714505
1.958563	-0.5865505
-0.032481678	-0.12370516
-0.13337326	-0.16649127
1.0593114	-0.7817442
0.45294693	-0.80636483
-1.5257646	0.27962992
1.947313	0.029108737
0.24306536	-0.52713156
-0.6195025	-0.018307729
-1.7108932	-0.45414424
0.24381411	-0.50598687
1.8684235	-0.46239403
0.019251613	-0.18705046
1.5150044	-0.31415254
0.31813508	-0.4882093
-0.20301624	-0.121591926
1.7862806	-0.051688414
-1.8962488	-0.5884949
-0.08244054	-0.12999006
-1.8906821	-0.3933413
-0.059884366	0.33117014
0.26508215	-0.7186363
-1.1781005	-0.5032212
-1.2070572	0.16407166
0.4916212	-0.5649988
0.22572975	-0.7808532
-0.76835394	-0.18603775
-0.27416173	-0.5068293
1.6967363	0.19224802
-1.4053599	-0.42265293
-0.10491894	-0.42007565
-0.3419936	-0.2657861
1.787176	0.392541
0.6538271	0.48599842
1.5343453	-0.06735428
0.07370259	-0.23456635
1.79871	0.71981704
0.19400579	0.824198
1.5988827	0.5470312
0.1710372	1.1424843
0.6295409	-0.5395643
-0.6553389	-0.24798308
-0.17909871	-0.10821817
-0.09838657	0.12337455
1.87963	0.09147053
0.26821104	0.88049483
-0.05835289	0.0423413
1.5115993	-0.19743583
0.64318854	-0.62416744
0.38334647	-0.7712089
-0.9158656	-0.16252387
0.606865	-0.4345934
1.9253427	-0.43280917
-0.6185145	-0.56882966
-0.7651634	-0.32899967
0.76503474	-0.583998
1.667123	-0.5262266
-0.162338	-0.2616249
-0.13435267	-0.56597704
-0.22182073	-0.5538478
-0.034027595	-0.7058942
1.6499765	-0.43239868
0.7884871	0.48183239
-1.1848204	-0.7285537
1.4429866	-0.20458615
0.08876709	-0.69426364
1.8470712	-0.6022481
0.030902226	-0.17968836
0.22568893	0.016277112
1.2025652	-0.78972024
0.097736135	-0.3746466
-1.9604653	-0.10368963
0.91729474	-0.5738473
0.87603456	-0.69379497
-0.5237654	-0.7365167
-1.3305529	-0.24172069
-1.7888236	-0.045718543
0.014071638	0.0925601
-1.8135165	-0.5567832
-0.70386165	1.1679447
-1.55842	-0.100406565
-0.19515719	-0.38439587
1.0056738	-0.03617442
-1.1641898	-0.73800343
-0.48709673	-0.17943741
-1.7057599	-0.65601313
0.14188388	-0.5007651
-1.6582158	-0.69832164
-0.45823082	-0.28175578
-0.2977097	-0.84339654
0.1907761	-0.17506
1.9668243	-0.9218014
-0.14256541	0.9700099
1.4548106	-0.5542722
-0.07358302	-0.15678163
-1.4134334	-0.65496016
0.30804822	-0.47355595
-0.8771605	-0.24723904
1.3492265	0.06840038
0.6074711	-0.25618985
0.58826524	-0.29629043
0.08779188	-0.17790647
1.6851782	0.056310985
-0.31403336	-0.62286675
1.5893399	-0.8343827
0.5489804	-0.2979439
0.20154235	0.009235543
-1.8824985	-0.20571084
-1.655033	-0.7036602
1.458159	-0.26820496
1.3963664	-0.807746
-1.9582248	0.30860654
0.082855366	-0.4269428
-1.9092207	-0.3655385
-0.22969005	-0.004746973
1.2991769	-0.588508
0.08894974	-0.8752041
1.8429374	-0.71027243
0.31956905	-0.8477378
0.8102917	-0.35981902
0.3780799	-0.5519596
0.5160191	-0.00018357568
0.73521465	-0.4492677
0.6643817	-0.8694082
0.5232719	-0.6519061
-0.84134185	-0.7569907
-1.6522257	-0.5465155
-1.0593094	0.47002754
-0.10923722	-0.27079538
-1.5670013	-0.36249998
-0.4980694	-0.39029717
0.14298111	-0.4543202
1.8356874	-0.451185
-1.0688922	-0.8234257
1.8311447	-0.7136044
-0.4293842	-0.7456933
-0.36363855	-0.21067706
1.41892	-0.82822514
-0.81774515	-0.4431517
1.7369002	-0.2544637
1.7163625	-0.6986989
1.921327	-0.7330353
1.8376492	-0.5182418
0.17590994	-0.6130903
1.2698191	-0.567156
0.38838115	0.5144348
-1.0714673	-0.7865047
0.91871333	-0.41861796
-1.7761323	-0.7354809
0.36750984	-0.69178736
-0.7419492	-0.6996063
-0.41061297	-0.120665856
0.7183441	-0.27963603
-0.24474321	-0.76594347
1.7231959	0.43461576
-0.8126913	-0.6940571
1.1746993	-0.6945277
-1.8364437	-0.788848
-0.55383766	-0.646031
-0.09154689	-0.4655581
0.011359928	-0.3688147
-0.10709191	-0.36203262
-0.47528818	-0.5203768
-1.7277257	-0.16513745
1.6369903	-0.7461045
-1.8160067	-0.8312452
-0.23138943	-0.67107546
0.41301984	-0.304472
0.863606	-0.46753287
1.1131309	0.30715552
1.8520737	-0.49808145
-1.9196589	-0.5364686
-1.9966915	-0.8149658
-1.9609693	-0.5213501
-1.8117886	-0.7532167
-0.31829557	-0.5433639
0.6472789	-0.86890155
1.7877505	-0.8819671
-0.5966005	-0.30300435
-0.43453413	-0.7107192
-1.6059042	-0.56762546
-0.30235368	-0.7333445
0.25351137	-0.63822734
0.23607962	-0.7581716
-0.6048586	-0.24145523
-0.63655657	-0.4640164
-1.2338922	0.038235668
-0.15626337	-0.6434866
-1.4769546	-0.45296136
1.1034861	-0.3995556
0.37850028	0.034731407
-0.103033215	-0.743304
1.2961053	-0.44824558
0.47726223	-0.7176645
0.9879321	-0.7176792
-1.1572121	-0.5799254
-1.4213821	-0.6365207
-0.53535277	-0.5674636
0.043699753	-0.19522929
0.5125997	-0.26505542
-1.7930957	-0.49548855
-0.8700967	0.2665914
0.06766625	1.8333371
0.22203499	-0.6802172
1.7566773	-0.09962518
-0.21218741	-0.63202715
0.22627187	-0.85462785
0.8983758	-0.7829429
-1.1467257	0.33524132
-0.35278183	-0.059093304
0.8344584	-0.76050895
-0.9265903	-0.6226105
1.1800166	-0.50997126
-1.405065	-0.70464593
-0.45689023	-0.46631235
-1.5634884	-0.17186615
0.6476915	-0.006347568
0.6969339	0.40890467
0.8101288	0.6470954
0.22871707	1.2448441
0.013914595	0.93130106
-1.7822225	-0.27369678
-0.09596482	-0.060834687
1.8241155	-0.61143
1.6699122	1.0199233
0.6672973	0.36603206
1.0170515	-0.6295776
-0.93242615	-0.8241341
-1.3968347	-0.80023456
0.5354252	-0.10530111
