# Supplementary material for: Cross-species behavior analysis with attention-based domain-adversarial deep neural networks
Source: Nat Commun. 2021 Sep 17;12:5519. doi: 10.1038/s41467-021-25636-x (PMC8448872; doi:10.1038/s41467-021-25636-x)
Supplement: Supplementary file 3 — Supplementary Software 1 [file 41467_2021_25636_MOESM3_ESM.zip › SupplementarySoftware/normalized_dataset/normalize_each/dataset/normal-pre_sm2/hc84_2017020302_2.csv]

angle	speed
0.29543412	0.5882333
-0.06724555	0.40667215
0.29899514	-0.27275306
0.26579106	-0.41282
-1.9240112	-0.7228543
-1.5129911	-0.60395545
-0.12196569	-0.27005318
0.65196365	-0.33033434
-0.20214263	-0.5382272
-0.34755236	-0.4685913
0.9206114	-0.6824018
1.4307222	-0.7259133
1.8517069	-0.7891675
1.0081983	-0.5991611
-0.751776	-0.7751153
0.15760398	-0.7164798
0.35770768	-0.815741
0.08987242	-0.83565646
2.047461	-0.8789443
-2.054905	-0.85193354
-1.364654	-0.82525605
1.268869	-0.85478127
0.056312542	-0.81514895
0.4709431	-0.86827075
-0.21738708	-0.87012833
-0.17474225	-0.8449437
-1.3426149	-0.8897948
-1.2000004	-0.7871877
1.5725998	-0.8950626
0.3909559	-0.8145783
0.8133315	-0.8691598
-0.5856668	-0.87951094
-1.9095681	-0.8604097
1.2512025	-0.8938229
1.4831076	-0.8531019
-1.6910225	-0.86842287
0.35819098	-0.8927142
0.9983138	-0.7519527
0.33856067	-0.7787265
-1.591301	-0.87415326
-1.5715507	-0.8328157
1.7184876	-0.8331252
-1.8803071	-0.85016674
-1.1548357	-0.78927314
0.036645696	-0.872621
2.0066295	-0.83626276
0.35558692	-0.54087126
-0.33846715	1.0794728
-0.097254165	1.3055435
0.36112037	2.2650125
-0.06852303	1.155358
0.010753041	2.1318734
0.8841313	0.2683701
-0.55870515	0.49442685
0.027863286	0.357763
0.034544595	0.12190287
-0.35921425	-0.27572018
-0.42444268	-0.5818878
-1.885539	0.047055926
0.40683955	-0.6174266
1.8824546	-0.49070925
2.087101	0.18296531
-1.8049927	0.90236
0.18143398	1.9472332
-0.38644415	0.70264477
-0.099192895	0.32352683
-0.45369184	0.1397708
-0.48857838	-0.08263037
-1.0227916	1.4561137
0.04776691	0.10791688
-1.8698643	0.57959783
-0.21456216	-0.51131636
-0.4068807	1.2669057
0.2667509	-0.58967817
-1.4184672	0.030648341
-0.51377743	0.40235505
1.0137106	1.6352632
-0.3191787	3.613896
-0.21181707	5.588758
-0.1823474	1.0951953
0.49722856	0.76869935
-0.8358602	1.2197155
0.7400234	0.04817359
-0.8182961	0.93995565
-0.03383607	2.2485542
0.22481933	-0.3814896
0.6600089	0.30140364
0.3388734	0.6432358
-0.57831	0.58719987
-1.5486948	-0.072889365
0.23022963	-0.25765985
0.17051214	0.4444291
0.027265355	1.1575929
0.2440078	0.7190038
0.30118757	0.37158498
1.4433147	0.09461879
0.10342401	-0.09525865
0.21914218	-0.6771634
0.9237318	-0.7705724
-1.3900592	-0.74388444
-1.8522213	-0.32693422
0.31858182	-0.7250436
-0.2975176	-0.6523455
-1.9825939	-0.5683309
-0.21422471	-0.8390209
-0.10521039	-0.47455722
0.8940731	-0.722089
-1.9971237	-0.8013564
-0.46942523	-0.6176389
-0.750922	-0.66474825
0.2597749	-0.84660506
0.33611375	-0.86331195
1.8533978	-0.82138515
0.1932869	-0.6873818
-0.07147077	-0.67207646
-1.3423272	-0.73003525
-0.8831678	-0.5894618
-0.22196668	-0.46249235
0.37471858	-0.56974244
0.17059386	-0.77577436
-1.5156264	-0.797841
-0.70314586	-0.5171804
2.0644937	-0.8243738
-2.04363	-0.787145
0.6371767	-0.8186502
2.068982	-0.80116975
-1.3618875	-0.84103847
2.0246563	-0.822829
-1.9494573	-0.89437175
-0.07155005	-0.8808068
-1.0242286	-0.8522986
-1.5172102	-0.8824366
1.8088398	-0.88001055
1.8121868	-0.8188688
0.6816719	-0.85416615
1.8263061	-0.8274729
-0.2121837	-0.8359713
-1.9486773	-0.78378844
-2.0031636	-0.8217092
-1.3800265	-0.8515978
-1.4840556	-0.8809232
0.67953223	-0.8758166
-1.8416166	-0.8891128
-1.3346554	-0.7644445
-1.261976	-0.8334314
-1.7779319	-0.87044704
1.1265969	-0.8118441
0.48765525	0.040269993
0.06900977	0.28666365
0.1987449	-0.062028386
-0.17674665	1.4941969
-1.403214	-0.2556417
-0.6082241	2.261002
0.06978271	0.9629595
-0.62804455	0.67879045
-0.22666211	0.28961205
0.56331	0.2223421
-0.1860091	0.30380207
-0.10195132	-0.31522304
-0.021786967	0.32759282
-0.017071277	0.87844986
0.7406932	0.32531884
-0.08410404	1.0756238
-0.23750335	1.9716903
0.24149092	1.0498229
-0.008185875	0.98968387
0.5872251	0.67414045
-0.471802	0.38832444
-0.8837734	1.2599329
-0.49971563	0.9337988
0.01881291	0.28931677
-1.8707825	0.14776804
-0.18492505	0.048698403
-0.30389202	0.5944392
-0.61589736	1.2178459
0.24455485	0.6999778
-0.27619487	1.3890216
-0.18863744	1.3815916
0.29767263	1.7220014
-0.17387493	1.2392346
-0.23867989	1.5810438
-0.2299401	2.1577473
0.3290033	1.4414259
-0.20803525	1.5608888
0.006328477	1.5535251
-0.6373493	1.2205157
-2.0551302	-0.19737147
-0.15691699	-0.8217969
1.9606165	-0.42787856
0.5478504	-0.7113619
1.3022029	-0.23842253
1.9451927	-0.54306144
0.6232333	-0.48445493
1.8472139	-0.7414876
0.80100816	-0.7407122
0.8918578	-0.6224857
2.0533834	-0.5687238
1.6078275	-0.58852696
0.7340556	-0.7601308
1.4270747	-0.5106712
1.291345	-0.3594472
1.7257432	-0.6906552
0.19310237	-0.60756433
0.97206753	-0.7966728
1.3461136	-0.72994894
1.1254008	-0.7097192
-1.4909931	-0.72009075
0.20809661	-0.8058295
1.5854677	-0.8479949
-0.84341	-0.8193641
0.5579434	-0.75919396
1.9805723	-0.7183188
-0.87883604	-0.59417814
-1.8370235	-0.6567559
-1.2031413	-0.7572358
1.7964283	-0.7644236
0.9840946	-0.846411
1.5504739	-0.5636178
1.8418422	-0.74586827
1.8070338	-0.7422398
-1.3565586	-0.70917046
-1.2364013	-0.73993
0.6693385	-0.8766239
-2.011584	-0.89175904
-0.06462801	-0.67352045
-0.2811371	-0.8944354
-1.6951582	-0.7338812
-1.0634903	-0.35899985
0.03168686	-0.84428173
-1.8407222	0.05071466
0.0443079	1.5670137
0.032430552	1.4689044
-0.29812157	1.8122497
0.628982	1.1312314
-0.4323413	2.2848527
0.31779715	1.1021544
-0.3700696	1.2712964
-0.48279476	1.1006712
1.188175	-0.310803
0.6865727	0.55890584
-1.1633437	0.83496827
-0.12854232	2.5007956
0.3933377	1.4491563
0.3135665	2.1549103
-0.49158853	1.0943376
-0.21685076	2.279754
0.6665283	0.89829075
-0.5529006	1.7150173
0.3050192	0.44712156
-0.5735767	2.3947484
0.8494519	1.207309
-0.6402405	1.2111905
0.34718418	0.83633167
0.013569374	0.6613861
-0.13208674	1.6305963
0.39117923	1.1757895
-0.47562012	0.25262737
-0.21970847	0.7402101
-0.56761104	2.5593297
0.013665101	1.2453898
1.2336168	-0.7773382
-1.0910183	0.39164227
-0.18481523	0.5629309
-0.46943426	0.17763294
0.055377856	0.032338805
-0.16750894	-0.036625277
0.111507095	-0.3879982
0.031983983	-0.22731586
1.3980613	-0.22706713
-1.3033069	-0.55431986
0.0519276	-0.6636327
-0.16607988	-0.7759578
0.05538609	-0.009949054
-0.7766176	-0.65349877
-0.24056004	-0.6481279
-1.4177405	-0.7129846
0.118496545	-0.49799496
-0.08118953	-0.3133205
0.3224814	-0.59859693
-0.54516035	-0.5263432
0.55388963	-0.6226925
-2.0785666	-0.50261205
-0.0878875	-0.4052743
-0.7090218	-0.50969833
1.7238773	-0.68106294
1.3035164	-0.4112877
-0.41190332	-0.7245925
-0.26109627	-0.6989004
-1.145011	-0.70614755
-0.9378733	-0.77567506
0.04927456	-0.7156873
0.5049565	-0.76836354
0.7234406	-0.78854835
-2.069334	-0.804777
-0.798174	-0.56229585
0.6173315	-0.8410691
-1.0737156	-0.8203227
-1.5206774	-0.6749553
-1.1806724	-0.7620744
-0.08323847	-0.61727244
-1.890995	-0.61075926
0.96750534	-0.81317884
-1.1897908	-0.83715963
0.8937628	-0.80914557
1.4236928	-0.6272553
1.5764301	-0.52043235
-1.5106832	-0.8176196
0.7504072	-0.58418304
-1.5608189	-0.74047655
-0.51137793	-0.51937544
1.8120558	-0.61556
2.027393	-0.7608183
-0.239775	-0.7362598
-0.4204434	-0.57021683
-2.047492	-0.4934159
0.11338531	-0.74096835
-1.7094989	-0.7195441
-2.016253	-0.8310675
1.7320256	-0.8112262
-1.178949	-0.84313536
-0.70451254	-0.803222
-0.35216966	-0.88807696
-1.5997635	-0.6672573
-1.2912	-0.8789165
-1.8070061	-0.9015486
2.0328865	-0.9023281
0.015840791	-0.92259055
0.015840791	-0.7030409
1.3426588	-0.8799042
-0.34682626	-0.80500835
-1.6612117	-0.73437
1.0710577	-0.90072334
0.7606784	-0.7783894
1.1691222	-0.86167836
-1.9505363	-0.78292483
-1.8961787	-0.7900038
-1.1333411	-0.8416057
-0.2598317	-0.6729841
1.4066298	-0.79508704
1.4117132	-0.7719517
-0.16287184	-0.73125046
0.6633096	0.31738877
-0.32448545	1.3452328
-1.5480472	-0.31766725
0.18871987	-0.32316664
-0.14002308	-0.4020201
-2.0340476	-0.64169663
0.1499756	-0.59729
1.9551402	-0.6886736
0.18070352	-0.34476733
-0.32006943	0.2103348
0.49640012	0.23563491
0.5617544	-0.3529804
1.52237	-0.602396
0.6444687	0.19927445
-0.6764083	-0.6952685
-0.7443427	-0.5227617
-0.83262444	-0.56190884
-1.0095292	-0.40156904
0.2071039	0.10852031
0.45777303	0.16178322
0.17729726	0.32462153
-0.8499744	-0.22782032
0.7746384	0.5395605
-0.41448113	0.35459518
0.19559795	-0.4376576
0.51451266	0.45237666
-0.6901331	-0.51680255
-1.908828	-0.8133098
0.094961606	0.07414093
-0.12181979	0.61894196
0.86702603	0.17167291
0.49282977	0.77765685
0.87340635	-0.52160424
0.88239	0.052356217
0.17140931	0.44625527
-0.3346195	-0.6077911
-0.45765847	-0.2693875
-0.49437857	0.9922146
-0.25228947	-0.0001952237
0.09571835	-0.22934005
1.972616	0.041829426
-0.1041916	0.06428768
1.9574537	-0.75474066
-1.0656555	-0.7126137
1.1768658	0.42588764
-0.34002128	-0.08724236
0.37959462	-0.61714476
-0.3763248	-0.77201605
-1.8937881	-0.25869688
-0.11620626	0.0554452
0.21265568	0.35095873
1.1726371	-0.7757881
0.93062073	0.06307117
0.41799358	-0.4736487
1.1376665	0.73395884
-0.42633596	0.3876592
0.6245867	-0.5088462
-1.1249503	-0.64463377
-1.6090738	-0.1283575
-0.43112597	-0.14690673
0.62450135	-0.1089377
0.7455288	-0.52295303
0.33211553	0.2954182
1.7057513	-0.81706655
0.31959173	0.49630138
0.8299716	-0.6349076
0.3808896	-0.5955074
0.66222304	-0.47477522
0.3283668	-0.4809829
-0.40165645	0.028791675
-0.93749064	-0.7441103
0.47938198	-0.08104979
-0.76396865	-0.7531295
-1.4527969	-0.4806993
0.9991241	-0.6283646
0.3845297	1.5827769
0.61913353	0.42194223
0.19540063	-0.29174864
0.06495231	-0.35335216
-0.06527549	-0.57807523
1.6546181	-0.28015414
-0.46603402	0.032039102
0.04044914	0.66078985
-0.36316848	0.678009
-0.098045096	0.50800115
-0.45838067	-0.3023721
0.27457404	-0.6632022
0.8260088	-0.58564013
-0.6279928	-0.44462758
-2.059852	-0.85168487
2.089969	-0.44266805
-0.42291626	-0.68039626
1.8622235	-0.45738152
-1.2476519	-0.6436331
1.8567777	-0.25357956
2.0642517	-0.4727196
-0.2634176	-0.16700265
-1.6266853	-0.86220616
2.0414383	-0.58414567
0.6824624	-0.7232973
1.692917	-0.2408844
-0.060847703	0.68620145
0.41676828	2.4484887
0.4269018	0.76338166
0.8823807	-0.61918366
-0.084011644	0.021804081
0.18241607	0.47652775
-0.21734266	0.74903166
0.34819323	1.0056682
-1.529692	3.588402
1.2400042	7.383823
0.67567825	4.9046845
-0.48029292	2.5242069
1.432654	-0.53819895
1.0889452	0.3921289
-0.6462236	0.08461612
-0.69000673	1.295562
-0.11405256	0.346543
-0.6175543	-0.49441415
0.8145672	-0.70952857
0.42907518	-0.15158159
1.2036309	1.1783835
-0.28027263	1.2275633
0.10239499	-0.6897583
-1.397562	-0.34295496
-0.46214342	-0.053680085
-0.37951267	1.427039
-0.13720994	1.3452078
0.3528512	1.2854537
0.5067597	3.174378
0.7218288	1.514936
-1.5466839	1.0591822
-0.25050962	0.68482023
-1.9745718	-0.6378961
-1.3392947	-0.45432356
-0.055376694	0.8612888
0.63834256	0.68657225
-0.27168936	1.0058634
0.013363003	0.95260316
-0.65559334	2.935128
0.22829738	2.83528
0.058696568	2.0797453
0.32991692	0.85979164
-0.3454935	0.9231679
0.48538637	1.1567743
0.18131334	-0.19845016
-0.11556666	1.0427849
-0.31937277	0.91138273
-0.036029007	2.2897787
0.026229765	1.0997188
-0.22664142	1.159458
0.5426459	1.2269328
-0.067509994	1.0265439
0.4663292	0.015216071
0.984118	-0.21639672
0.30590445	-0.049667682
-0.08157868	0.15896343
0.82068425	-0.77198344
1.395161	0.0076587233
0.086278245	1.6695732
0.414285	0.14985923
1.132538	0.2412991
1.4121201	-0.41621178
1.1323106	-0.06303864
-0.70037323	-0.69317335
0.46097404	0.8295358
0.16211635	0.082156196
0.52182513	-0.4334636
1.6937785	-0.48599637
-0.6298389	-0.21766783
0.70589095	1.6952147
0.024447566	1.2184687
-0.14622362	-0.3343561
-0.13072181	0.07816161
-0.56144077	-0.65228856
0.2353435	0.2528422
0.610708	0.8467495
-0.8334794	-0.06672777
-0.10614838	0.06294634
0.2854073	2.444157
0.41569158	0.16522345
-0.39718115	0.28084475
0.29994074	0.28582722
0.93572634	0.14157479
-0.07698559	1.3810768
0.10821429	0.61324996
1.5294533	-0.8550752
1.7384048	-0.11889704
0.4893333	-0.8554667
-0.86084986	-0.0314182
0.08564202	-0.73570734
-0.3025316	-0.790137
-1.822125	-0.28002197
-0.29186365	-0.26039833
0.5157032	-0.5156691
-0.90619105	-0.6515422
1.1537558	-0.52101064
