# Supplementary material for: Cross-species behavior analysis with attention-based domain-adversarial deep neural networks
Source: Nat Commun. 2021 Sep 17;12:5519. doi: 10.1038/s41467-021-25636-x (PMC8448872; doi:10.1038/s41467-021-25636-x)
Supplement: Supplementary file 3 — Supplementary Software 1 [file 41467_2021_25636_MOESM3_ESM.zip › SupplementarySoftware/normalized_dataset/normalize_each/dataset/normal-pre_sm2/hc84_2017020303_1.csv]

angle	speed
0.8572397	-0.17325994
0.26109093	-0.2796396
-0.34833488	-0.07342409
-0.5632587	0.055109408
0.32019633	-0.086258285
0.97540665	-0.08422568
-1.0890132	-0.3259343
-0.06932619	-0.5469117
-0.06932619	-0.5469117
-0.06932619	-0.5469117
-0.06932619	-0.5469117
-0.06932619	-0.49873823
2.4575977	0.0036221596
-0.52294654	-0.09830469
-0.18140075	0.52342564
-1.5049672	-0.42218718
0.29672608	-0.24504535
-0.06932619	-0.5469117
-0.06932619	0.23270556
-1.2690258	-0.14563729
1.7136979	-0.46559772
0.27772152	-0.2937909
1.1701382	-0.26992917
1.0481215	0.15227278
-1.6341687	-0.13988818
-1.6883836	0.04692416
-0.06932619	-0.5469117
-0.06932619	-0.4508426
-2.1946862	-0.31059358
-1.7238225	-0.38747984
-0.06932619	-0.5469117
-0.06932619	-0.37217835
1.1102258	-0.5077626
-1.5875297	-0.4647003
-0.06932619	-0.5469117
-0.06932619	-0.5469117
-0.06932619	-0.29155633
-1.1471242	-0.3575023
-0.90120393	-0.30615565
0.19008449	-0.16625035
1.0445603	-0.45057023
1.5870211	-0.23871304
2.1906102	-0.4888731
1.1200683	-0.08931891
-0.71970385	0.6413741
-0.06932619	-0.5469117
-0.06932619	-0.44778305
1.4226999	-0.53055423
-1.5233097	-0.25627372
-0.06932619	-0.5469117
-0.06932619	-0.46063167
0.5472563	0.24140583
-0.6264405	0.12515649
-0.06932619	-0.5469117
-0.06932619	-0.23667406
-1.528278	-0.4379161
1.0183079	-0.13158341
-1.4735787	-0.40566197
1.4683541	-0.3951296
-0.06932619	-0.5469117
-0.06932619	-0.5469117
-0.06932619	-0.5469117
-0.06932619	-0.3657805
-1.8843917	-0.33883083
-0.21149682	-0.31190175
0.42854354	-0.4767343
-2.3768594	0.11605034
0.10830376	-0.43013433
-1.6971887	-0.34703976
-0.06932619	-0.5469117
-0.06932619	-0.5469117
-0.06932619	-0.5469117
-0.06932619	-0.5469117
-0.06932619	-0.46559772
-2.2865796	-0.3213255
-0.06932619	-0.5469117
-0.06932619	-0.47330466
-1.4557667	-0.2994125
0.08282851	0.33894792
-1.0709813	-0.24978739
-0.06932619	-0.5469117
-0.06932619	0.5486356
-0.06932619	-0.5469117
-0.06932619	-0.5469117
-0.06932619	-0.5469117
-0.06932619	-0.5469117
-0.06932619	-0.12593277
-0.06932619	-0.5469117
-0.06932619	-0.11264152
-2.080494	0.40707508
-1.7762488	-0.48812094
-2.4543865	0.20393136
-0.20588952	0.4875448
-0.06932619	-0.5469117
-0.06932619	-0.29284322
-2.251508	-0.50015974
-0.7701396	-0.28256544
2.199699	-0.3933996
0.8861233	0.10066208
-0.06932619	-0.5469117
-0.06932619	-0.5469117
-0.06932619	-0.5469117
-0.06932619	-0.5469117
-0.06932619	-0.5469117
-0.06932619	-0.33827415
1.2971765	-0.543529
0.3753365	-0.19030966
0.8465679	-0.40225762
0.99541223	-0.2464978
0.814313	0.66233116
-0.06932619	-0.5469117
-0.06932619	-0.17704622
0.05099084	-0.5155092
-0.06932619	-0.54685026
-0.06932619	-0.5469117
-0.06932619	-0.5469117
-0.06932619	-0.064741254
1.2140838	-0.33449575
-0.85126287	-0.2865814
-0.09961116	-0.021128891
1.878914	-0.17412303
0.5900007	0.38986412
-1.1032755	-0.3379419
0.87056917	0.06060033
2.1583734	0.15995154
-0.1841233	-0.36337557
0.36054072	0.38564524
-0.06932619	-0.5469117
-0.06932619	0.48027116
-0.06932619	-0.5469117
-0.06932619	-0.5469117
-0.06932619	-0.5469117
-0.06932619	-0.5469117
-0.06932619	0.022916134
2.2849846	-0.16605924
0.6587338	-0.21617171
2.3377042	-0.23306082
-2.361463	-0.06773037
2.0693595	-0.44730487
1.7122324	-0.3041608
-0.5133522	-0.39482698
-0.006740059	0.19644861
2.3494847	0.2449255
-0.06932619	-0.5469117
-0.06932619	-0.5469117
-0.06932619	-0.15391935
-1.8582855	-0.3512855
2.428047	-0.5236831
0.43404555	-0.40268478
1.2237799	0.06282135
-0.41019374	0.07148963
0.88953716	0.25780237
-0.13758808	-0.5161532
-0.9205646	0.10717324
-0.47818258	-0.38026926
-1.9918658	-0.5136257
-0.17770748	-0.31014284
1.2805207	-0.49909425
-0.936424	1.0199158
-0.06932619	-0.5469117
-0.06932619	-0.5469117
-0.06932619	-0.42705318
-0.8433893	-0.4813499
1.3288103	-0.48433056
-1.500174	0.45945483
-0.40546563	-0.17137355
0.4234987	0.4559488
1.8734593	-0.50659424
0.9256936	0.92877823
-0.06932619	-0.5469117
-0.06932619	-0.5469117
-0.06932619	-0.5469117
-0.06932619	-0.28110862
0.78006524	0.4074767
0.15641743	1.0773041
-0.06932619	-0.5469117
-0.06932619	-0.5469117
-0.06932619	-0.5469117
-0.06932619	-0.5259126
2.4123948	-0.018273944
-0.06932619	-0.5469117
-0.06932619	-0.3265059
-0.919155	-0.34027117
0.9227368	0.8800271
0.68116176	0.08369907
-0.42783532	-0.36072823
0.33381	0.6342219
2.1627047	-0.16330978
-0.28842288	0.6070505
-0.1482368	0.3883261
-0.6144039	-0.28123346
2.3614194	0.1716314
0.8620082	0.98850083
-0.06932619	-0.5469117
-0.06932619	-0.5469117
-0.06932619	-0.5469117
-0.06932619	1.8114367
-0.06932619	-0.5469117
-0.06932619	-0.4950067
-1.3321499	-0.06703243
-1.9134202	-0.41427013
1.7431785	-0.14813304
2.004837	-0.29257002
-0.27663037	-0.013085579
-1.3363737	-0.46750528
0.9024632	-0.030753775
0.034266982	0.2952477
-1.2078335	-0.44545934
1.1234411	-0.29795656
0.4140417	-0.008680631
2.1322904	0.5171389
0.06584709	0.8569399
-0.22132723	0.5841925
0.24487752	0.48139662
0.11498549	0.14147994
-1.6981155	-0.32658914
-1.8590394	-0.34609082
0.6645647	-0.289357
-0.77051455	-0.42570612
-1.6109194	-0.13816212
-1.8775618	-0.5041042
1.4193678	-0.3663871
0.36167026	-0.03513471
1.6593578	-0.49991983
0.5846369	0.023785762
1.617121	-0.49010006
-2.1961129	-0.47833765
0.0871743	-0.43459454
0.06066741	-0.178234
2.4790897	-0.10096744
-0.14694153	-0.4966784
-0.8416444	-0.3695457
2.464598	-0.45148894
1.8723234	-0.46744746
-1.7170932	-0.016920935
2.2242563	-0.41862133
0.0924833	-0.16534135
-0.5619026	-0.5352988
2.367481	-0.38358212
1.8645601	-0.5199285
2.4667723	-0.53890496
0.16470674	-0.36987528
-2.0820384	-0.52517915
-0.57231224	-0.42916796
-0.8771433	-0.38394034
2.294678	-0.43848833
-0.2154122	-0.42803174
2.361897	-0.41437325
2.265819	-0.45282868
-2.5121558	-0.35453117
0.5791269	-0.46599606
-2.21892	-0.48135632
1.4427315	-0.45881876
2.1474214	-0.25760135
-1.7086192	-0.35893992
-2.2173903	-0.45525774
0.17811249	-0.22523727
0.9420966	-0.26663452
0.6408059	0.30724075
-0.6608786	0.67076683
0.12992658	-0.033938337
-1.4330144	-0.34611115
2.368623	-0.51304734
-0.015057467	-0.35164687
1.7639283	-0.032069154
-0.06932619	-0.5469117
-0.06932619	0.1623685
-1.8465123	-0.53831744
-0.3693608	-0.12846401
-0.5094746	0.22345072
-0.06932619	-0.5469117
-0.06932619	-0.4633465
-0.06932619	-0.5413515
-0.06932619	-0.54690087
-0.06932619	-0.5469117
-0.06932619	-0.5469117
-0.06932619	-0.5469117
-0.06932619	-0.5469117
-0.06932619	-0.5469117
-0.06932619	-0.5469117
-0.06932619	-0.5469117
-0.06932619	-0.5469117
-0.06932619	-0.52466667
-2.4177961	-0.4705555
-1.5602885	0.18412359
-0.06932619	-0.5469117
-0.06932619	-0.17753826
-0.66075283	-0.40417793
-0.014857722	-0.014263645
0.32193848	0.023526397
-0.06932619	-0.5469117
-0.06932619	-0.5469117
-0.06932619	-0.5469117
-0.06932619	-0.4380167
-2.4867375	0.6212087
-0.06932619	-0.5469117
-0.06932619	-0.51545244
-2.4110138	-0.063095525
2.291805	-0.17978
-2.0863788	0.17759913
-0.3933089	4.9125156
-0.2640186	5.5915265
-0.096899495	5.541671
-0.18294415	3.4475427
-1.1570238	5.3032637
-0.22131623	5.137107
0.28002083	5.351369
-0.36841542	5.2465177
-0.01314141	3.9568694
-1.2265704	5.50336
-0.008777059	5.1685886
-0.277464	4.8161817
-1.4108405	5.6665535
-0.21387649	5.5184917
0.39661452	4.4728956
0.4427483	4.8367596
0.06737552	3.9230561
1.9155446	0.13437815
-0.6170676	0.39209417
0.38845176	-0.06788962
0.6866118	-0.07761021
1.3269979	0.35370845
-0.25593165	-0.22488496
-0.26004356	-0.3790732
0.3745802	0.054376952
-0.06932619	-0.5469117
-0.06932619	-0.5469117
-0.06932619	-0.5004398
0.13257837	0.89953536
0.3171786	0.8968998
-0.06932619	-0.5469117
-0.06932619	-0.053755034
0.038840294	-0.22266142
-0.1515004	0.06496797
0.079582736	-0.11576742
-2.0755332	-0.35153675
-0.57237524	0.23070721
-1.5480969	-0.40038353
1.6050307	-0.16762702
-0.11309101	0.042901576
0.098739736	0.23259503
0.032556355	0.059691183
-1.4419131	-0.33065918
0.6478631	0.17662452
1.0086535	-0.30550885
2.0976367	-0.21336079
0.7396511	0.7234863
-0.10245269	0.13334706
0.6359241	0.17929868
-0.23527732	-0.08708703
-0.96001464	-0.28391626
0.9369103	-0.15304661
0.33796936	0.20298855
-0.93903786	-0.35658532
0.22153221	0.24219848
0.09651042	-0.0960901
-0.2569874	0.06565989
-0.21682832	0.093857735
-0.34102482	0.38734362
0.7802294	-0.28607762
1.0963289	-0.4001517
0.020037921	-0.14409237
0.060704764	0.5386092
0.052517317	0.57663864
-0.06932619	-0.5469117
-0.06932619	-0.5469117
-0.06932619	-0.5469117
-0.06932619	-0.5469117
-0.06932619	-0.5469117
-0.06932619	-0.5469117
-0.06932619	-0.5469117
-0.06932619	-0.5469117
-0.06932619	-0.5469117
-0.06932619	-0.5469117
-0.06932619	-0.5469117
-0.06932619	-0.5469117
-0.06932619	-0.5469117
-0.06932619	-0.5469117
-0.06932619	-0.5469117
-0.06932619	-0.5469117
-0.06932619	-0.5469117
-0.06932619	-0.5469117
-0.06932619	-0.5469117
-0.06932619	-0.5469117
-0.06932619	-0.5469117
-0.06932619	-0.5469117
-0.06932619	-0.5469117
-0.06932619	-0.5469117
-0.06932619	-0.5469117
-0.06932619	-0.5469117
-0.06932619	-0.5469117
-0.06932619	-0.5469117
-0.06932619	-0.5469117
-0.06932619	-0.5469117
-0.06932619	-0.5469117
-0.06932619	-0.5469117
-0.06932619	-0.5469117
-0.06932619	-0.5469117
-0.06932619	-0.5469117
-0.06932619	-0.5469117
-0.06932619	-0.5469117
-0.06932619	-0.5469117
-0.06932619	-0.5469117
-0.06932619	-0.5469117
-0.06932619	-0.5469117
-0.06932619	-0.5469117
-0.06932619	-0.5469117
-0.06932619	-0.5469117
-0.06932619	-0.5469117
-0.06932619	-0.5469117
-0.06932619	-0.5469117
-0.06932619	-0.5469117
-0.06932619	-0.5469117
-0.06932619	-0.5469117
-0.06932619	-0.5469117
-0.06932619	-0.5469117
-0.06932619	-0.5469117
-0.06932619	-0.5469117
-0.06932619	-0.5469117
-0.06932619	-0.5469117
-0.06932619	-0.5469117
-0.06932619	-0.5469117
-0.06932619	-0.5469117
-0.06932619	-0.5469117
-0.06932619	-0.5469117
-0.06932619	0.04640641
-0.33148918	0.017822066
-0.7607434	-0.29186046
-2.0816383	-0.34973058
-2.3843648	0.0050177644
0.19210364	-0.20018676
-0.4296888	0.16116416
0.057982396	0.27067965
-0.364784	0.5903872
-0.15188344	0.24872127
1.409689	-0.38353044
0.69180226	-0.3089075
-1.9133478	0.044635233
1.6553199	0.027766904
-0.11048977	0.3719778
0.18170564	-0.016855692
-0.1459347	0.8154666
-0.043596536	-0.102730006
0.9821008	0.758544
1.8263317	-0.2360107
0.7134807	-0.12241593
-0.5474679	-0.262858
-0.247344	-0.025163516
-0.062369864	-0.031198477
-0.21334794	1.4794439
-0.15050955	0.9238683
0.004608302	0.17198108
-0.06932619	-0.5469117
-0.06932619	0.04177626
-0.26165316	0.8233856
-0.32855824	0.947193
1.3916622	-0.110036105
0.37894845	0.07626154
0.39192206	-0.07684275
1.925861	-0.063098885
-1.671309	-0.3635477
-0.19308677	-0.31680772
-2.5239017	-0.4452401
-0.477452	0.26354262
-0.046269886	0.9920727
0.23548134	0.55183476
-0.2568996	0.35945824
0.36516377	0.67153096
-1.2245905	-0.02398986
1.4719993	-0.03471122
0.07494956	0.027731657
0.32090086	0.39515728
-1.6294203	-0.19403483
0.38845003	0.53433067
-0.3059605	0.8697103
0.13052474	0.9432407
-0.3345259	1.0820371
-0.11321716	1.3704975
0.18182753	0.82399195
-0.07328734	0.33016756
-0.16296925	0.11760451
0.17856492	-0.34126216
-0.72001517	-0.34486443
0.44396892	-0.22095583
-0.4494487	-0.1098116
-0.065235466	0.1900659
-0.32728598	0.20700574
-1.128035	-0.1368253
1.2747318	-0.17709762
-0.03270595	0.019898111
-1.091585	0.26279995
0.40659717	0.014439776
-0.50548595	-0.20887381
0.34670946	0.018183812
-0.053438842	0.70942557
-0.07439717	0.023798607
-0.51634955	-0.33626693
0.21286184	0.53717285
0.13243897	-0.032448404
2.105457	-0.4728499
1.6337879	-0.10894435
0.35830736	-0.4758222
0.850842	0.21529025
-0.32448182	0.10924446
-2.418027	0.42051938
2.0256162	0.50124085
-0.45889145	0.006977673
-1.4590207	-0.14907102
1.7205523	-0.052073535
0.8676525	-0.36037236
1.5747606	-0.21463284
-2.5554576	0.06504602
1.8598347	-0.3509807
1.9945914	0.20043227
0.64107376	0.43595582
0.035681646	-0.17544128
-0.4355996	0.018602403
-1.1004114	0.020900782
0.8654443	0.3399921
-0.010933474	0.47534686
0.21584876	0.4723317
-1.7430762	-0.20978847
1.0901896	1.0469576
0.40851966	-0.013940435
-1.3698039	0.44528374
-0.3607231	-0.028645702
-0.694771	1.0463736
1.796277	0.6128891
-0.24851903	1.1955495
0.31760314	0.066490136
-2.250563	0.65868187
0.11053601	0.51444113
0.8675797	0.027585313
0.3859994	0.27310628
-0.86507934	-0.36438927
0.5933491	0.5710712
0.21675296	0.8505537
-0.28248417	1.7396221
