# Supplementary material for: Cross-species behavior analysis with attention-based domain-adversarial deep neural networks
Source: Nat Commun. 2021 Sep 17;12:5519. doi: 10.1038/s41467-021-25636-x (PMC8448872; doi:10.1038/s41467-021-25636-x)
Supplement: Supplementary file 3 — Supplementary Software 1 [file 41467_2021_25636_MOESM3_ESM.zip › SupplementarySoftware/normalized_dataset/normalize_each/dataset/normal-pre_sm2/hc84_2017020303_2.csv]

angle	speed
0.6439055	-0.3725915
1.8223288	-0.30679148
0.45839357	-0.5548703
-1.1768535	-0.5441909
-1.3006935	-0.34709224
1.7334732	-0.5194299
0.73716134	-0.26498324
1.6352855	-0.5625549
0.1736478	-0.38686222
0.70710045	-0.51597846
1.7074665	-0.5678147
0.49380213	-0.17835309
-1.4816643	-0.3814806
-0.8523094	-0.29077145
-1.4333596	-0.4702717
-1.2112396	-0.3615151
-0.1847108	-0.2634561
-0.009601835	-0.61168385
-0.009601835	-0.18460244
1.7883087	-0.23262864
1.6341999	-0.36245418
1.6592896	-0.5074861
1.362303	-0.016937416
1.517776	-0.05492958
1.4514847	-0.37800917
1.4180717	-0.5371082
1.7480621	-0.39759803
-1.1779462	-0.45445168
-1.0866272	-0.37632176
-1.628326	-0.11211135
1.7268072	-0.44414347
0.02419316	-0.2795756
-0.621784	-0.46155846
-1.4380604	-0.316149
-1.7107136	-0.35194623
-1.5981934	-0.3438797
-0.9091301	-0.34251484
1.4438173	-0.6022187
0.3929748	-0.24409652
1.6308572	-0.36082458
0.9090499	-0.53361785
0.73599505	-0.46993193
1.6027879	-0.4007999
1.0036447	-0.50629497
-1.7474655	-0.39341483
1.304719	-0.37276423
1.7159224	-0.3185695
-1.0240064	-0.5652599
-0.652374	-0.5465092
1.2938632	-0.45275286
1.5219934	-0.3262936
0.91168135	-0.5369789
1.695953	-0.50826657
-0.99709964	-0.44429037
-1.8314488	-0.3509576
-0.89179015	-0.5717509
-1.3668814	-0.32824296
-1.4186969	-0.39046997
-0.3543078	-0.55912817
-1.4573398	-0.4190983
-1.8314629	-0.27249852
1.3106354	-0.27159733
1.2049716	-0.39631438
1.2227682	-0.081821315
-0.08426218	1.9494581
-0.10696194	3.6592748
0.022755984	1.7520674
-0.16556011	3.41139
0.045518603	3.5502067
-0.1161736	3.0802486
0.35043606	3.0404136
0.7099681	1.5587167
-0.45493117	1.0244062
-0.4599332	0.8648708
0.04764732	2.1757765
0.063642256	2.3229563
0.14021388	0.5527559
1.0778089	0.6608372
1.4501396	1.1150582
0.62965256	1.0010114
0.5772648	2.3074372
0.2181521	2.2766287
-0.05788376	2.2899196
-0.5569939	1.4900775
-0.05525103	2.4973145
-0.15066099	-0.21949904
0.5578531	2.5099945
0.6659095	0.86504096
0.31153983	1.8628708
0.36420634	2.1736407
-1.383297	-0.3791145
0.7492956	0.54523253
0.26552907	2.5440779
-1.0117741	0.11639296
-0.73879886	-0.098209165
-1.461783	0.17330077
-0.67079496	2.2225819
-0.08583861	2.5491097
-0.05499106	3.0196064
-0.021641437	1.3470776
0.10305945	2.2427325
-0.06238376	2.3500264
0.02886338	1.7165625
-0.09393479	3.878353
0.072065435	1.663434
-0.05348533	1.7152833
0.09701085	0.94893855
0.47920355	-0.10547538
-1.1609119	-0.4829548
0.1127536	1.1678724
0.47682375	0.36897537
1.2747511	0.7271645
-0.35466132	0.24736549
0.1715799	0.17130733
0.14454089	0.51579523
-0.16192125	0.38922888
-1.1702614	-0.09315633
-0.28019184	1.8692689
0.26086208	3.56007
-0.048680797	2.1613035
1.2005605	-0.092957176
1.4302967	0.34588444
0.38714156	1.1151975
0.42353785	0.25707075
0.6961044	0.334852
-0.20672828	2.0033805
-0.04013024	3.1816912
-0.5357199	3.895569
0.29331958	3.5552616
-0.16939756	4.4319663
0.3725938	2.0195034
-1.5459106	0.9830015
1.3744322	-0.37685043
0.23751041	2.207571
0.9777179	0.37859154
-0.82510054	0.5447591
-0.4465703	2.431416
-0.11871666	2.228521
0.19014515	1.5634248
0.604018	0.28539896
-1.5808015	0.4090872
0.7764524	0.5210822
-1.214745	-0.46759534
-0.89277303	1.1520786
-0.09831744	3.0794926
-0.48340368	0.88738257
-0.0172827	1.9589382
0.050889164	2.0137858
-0.97097605	-0.5246918
0.8581069	-0.2704084
-0.020769214	2.3105173
-0.04781631	1.9626685
0.06099465	3.1822803
-0.06337199	1.1717914
0.021338098	3.5582902
-0.118499205	1.950299
-0.020374656	1.7799733
0.11344938	1.550754
-0.08232696	1.7173091
0.55378175	0.97939205
-0.4379972	0.93829477
-0.31988987	1.3831621
0.36481324	2.062565
-0.35183468	0.77912635
0.16786009	0.4606725
0.70734817	0.07764718
0.7726501	-0.16791725
-0.24064949	0.4386607
-1.7049173	-0.208761
1.6632922	0.076900944
0.056476492	0.017218167
0.22514795	0.2626979
-0.5386635	-0.54162276
0.8042037	-0.41842178
-0.38058743	0.30095235
1.5024439	-0.4297533
1.8280618	-0.45483118
0.2966094	-0.14666323
-0.61796045	-0.37979412
-1.5537826	-0.4790385
-1.2424061	-0.5284005
-0.4360276	-0.56626076
-1.7342465	-0.5473223
-1.7553985	-0.2558404
0.27312917	-0.414619
1.5480821	-0.41340765
0.55437183	-0.52432525
0.03543266	-0.5816065
-1.737377	-0.41361228
-0.59941244	-0.39662084
-0.009601835	-0.61168385
-0.009601835	-0.55333084
1.8033143	-0.55604357
1.1583216	-0.5197074
1.5136584	-0.47971475
0.8162148	-0.54458255
0.8407352	1.3689486
-0.14962028	2.3220575
-0.03623194	2.470346
0.44600016	3.154432
-0.11602715	1.7061294
-0.07189536	3.629023
0.5051246	2.1957297
-0.22059005	2.0126214
-0.1685583	1.4130566
-0.22881357	2.2121131
0.03234843	1.0397782
0.7686192	0.5335686
0.613912	0.5223663
-0.88201743	0.157176
-0.34026942	3.035718
0.4701144	0.113509044
0.518653	0.06941067
-0.93963724	0.72456187
1.5057901	0.5517789
0.15566446	1.3893503
-0.08332197	1.0546234
-0.3521731	0.13483799
-0.5845007	0.65118504
0.86358637	-0.0215637
0.6655803	0.9414545
-0.5224006	0.478905
-0.23627932	0.41124654
0.498507	0.18397494
-0.37670514	0.05231283
0.17692837	-0.34730208
-0.75326335	0.20539227
1.1817012	0.44506425
-0.4650899	0.3883991
0.5033594	0.21150886
-0.45847595	-0.22551695
0.9735988	-0.52144396
1.1448246	-0.37436664
0.18701212	-0.2701308
-1.839386	-0.41045108
-0.99139065	-0.55943996
0.6193932	-0.2434543
0.13660426	-0.29703763
-0.22801986	-0.4639877
-1.7127136	-0.43358722
0.08723819	-0.4817146
-0.59204775	-0.32817158
-0.009601835	-0.61168385
-0.009601835	-0.3318479
0.91998655	-0.17082891
-0.07883278	-0.54219496
-0.4931329	-0.5081476
-1.4474006	-0.39536515
0.16918284	-0.407619
-0.82834524	-0.39140615
1.6424803	-0.44431716
0.8747704	-0.38343215
0.14668708	-0.5321638
-0.31650704	-0.54020137
0.1641818	-0.59599733
-1.503352	-0.4186474
-0.7317931	-0.345244
-1.3822167	-0.5218859
-0.3931149	-0.48009762
0.6444138	-0.42057323
-0.009601835	-0.61168385
-0.009601835	-0.61168385
-0.009601835	-0.49637258
-0.41708893	-0.4209932
-1.3163719	-0.39664713
1.2738621	-0.56441945
1.4229529	-0.4787473
0.08696874	-0.5721164
-0.26455492	-0.469735
-1.5036223	-0.5112378
0.17431305	-0.47736624
-0.48083696	-0.32149622
-1.5696305	-0.4683314
-0.024568751	-0.42835012
-0.11861926	-0.49978265
-1.7589988	-0.5862124
1.642637	-0.54924864
-1.4550564	-0.565636
-0.72347593	-0.5198147
0.42735046	-0.5287454
0.7404816	-0.5962484
1.2496402	-0.47629625
-0.009601835	-0.61168385
-0.009601835	-0.4672468
-1.2872763	-0.47424534
-1.7401476	-0.5832846
0.55562687	-0.5116614
-0.759895	-0.5367603
1.7057228	-0.5168964
1.2896805	-0.49898723
-0.009601835	-0.61168385
-0.009601835	-0.58801955
-0.5930409	-0.5885021
-0.4385988	-0.523137
-0.92117256	-0.5071614
-0.009601835	-0.61168385
-0.009601835	-0.5317128
-0.009601835	-0.61168385
-0.009601835	-0.47494897
-1.7558582	-0.44424674
0.47025013	-0.5914641
1.5041534	-0.49074292
1.5036161	-0.585575
0.6816025	-0.5061304
-1.4138265	-0.5287016
-0.33559158	-0.5605869
-1.1930646	-0.41971734
-1.7309482	-0.5887699
0.052847534	-0.55509573
0.844358	-0.53665954
-0.009601835	-0.61168385
-0.009601835	-0.47238478
-0.009601835	-0.61168385
-0.009601835	-0.48438883
-0.08519501	-0.60697967
-0.009601835	-0.61168385
-0.009601835	-0.512714
1.2684883	-0.5870314
1.2458555	-0.55775195
0.41448104	-0.5300298
1.3889694	-0.57587713
-0.9398996	-0.5206144
-1.7099621	-0.5339776
1.5022552	-0.55066466
1.2642634	-0.5449636
1.5004852	-0.6002578
0.5874678	-0.47199258
1.6216325	-0.51255906
1.5779866	-0.49427965
1.7970041	-0.49632257
-0.009601835	-0.61168385
-0.009601835	-0.47336146
-1.2314694	-0.54695696
-0.6492569	-0.58778226
-1.0915815	-0.52160233
-1.4251654	-0.5619827
-0.009601835	-0.61168385
-0.009601835	-0.61168385
-0.009601835	-0.5467703
1.357076	-0.42824098
1.4393679	-0.58718354
0.71043694	-0.5306477
-1.0152875	-0.58229846
0.3060155	-0.54991496
-1.2423347	-0.50687885
-0.8743068	-0.58559954
-1.4573832	-0.5429255
-1.7850137	-0.5421198
-0.09560868	-0.57194746
-1.3941926	-0.48590913
0.86732745	-0.4830865
1.4768411	-0.478244
0.56223536	-0.58562565
0.3472166	-0.5382911
-1.1192756	-0.5710379
-0.009601835	-0.61168385
-0.009601835	-0.51752675
1.8260416	-0.51752675
-1.5670767	-0.47816515
-1.5639083	-0.47420684
1.5353149	-0.56570756
1.3441792	-0.52525127
-1.3353517	-0.5440459
-0.041394938	-0.54282707
-1.748167	-0.5835139
0.1337977	-0.5300585
-0.5810929	-0.5855424
1.7791291	-0.60196906
-0.032127723	-0.55139285
-1.0619041	-0.48049328
-1.6570324	-0.45423493
-1.4461912	-0.5640912
-0.009601835	-0.61168385
-0.009601835	-0.54718465
1.7473252	-0.53925896
-0.009601835	-0.61168385
-0.009601835	-0.51595837
1.0052217	-0.5564497
1.7561738	-0.52857774
0.6989684	-0.5691863
0.16176198	-0.5414727
1.5282849	-0.47404355
-0.009601835	-0.61168385
-0.009601835	-0.4485227
1.5961678	-0.49010956
-0.30709732	-0.5888764
0.92277855	-0.5044766
-0.009601835	-0.61168385
-0.009601835	-0.36669147
1.570094	-0.32413882
-0.009601835	-0.61168385
-0.009601835	-0.50448275
0.26401898	-0.534299
1.7051517	-0.58571124
1.1293825	-0.5424563
-0.009601835	-0.61168385
-0.009601835	-0.51667583
-0.009601835	-0.61168385
-0.009601835	-0.5405095
-1.363685	-0.5402059
-1.038653	-0.5623767
-1.8115484	-0.5864547
-0.0784829	-0.58752006
1.2968302	-0.46249205
1.5454968	-0.52427644
-0.009601835	-0.61168385
-0.009601835	-0.52056247
-1.6752406	-0.47363657
-0.990976	-0.4894424
1.7470167	-0.49923834
-0.009601835	-0.61168385
-0.009601835	-0.4934304
-0.009601835	-0.61168385
-0.009601835	-0.58896875
-1.3078232	-0.38429272
1.6206735	-0.5654062
0.40737537	-0.5109727
-0.009601835	-0.61168385
-0.009601835	-0.5450346
-1.4222625	-0.47743922
-0.8364625	-0.5157198
-1.090267	-0.464237
-0.009601835	-0.61168385
-0.009601835	-0.46156216
-0.9969553	-0.49482912
-1.3156221	-0.5853123
0.043811165	-0.54325795
-0.009601835	-0.61168385
-0.009601835	-0.45557356
-1.6802672	-0.5170321
-0.009601835	-0.61168385
-0.009601835	-0.5489906
-1.8083153	-0.54406893
-1.5830318	-0.5851328
-1.4194162	-0.42801198
-0.009601835	-0.61168385
-0.009601835	-0.41306362
-0.009601835	-0.61168385
-0.009601835	-0.47713074
1.2806058	-0.4306322
-0.009601835	-0.61168385
-0.009601835	-0.30397716
-1.6663151	-0.41070446
-1.5512863	-0.54491997
-0.49320304	-0.5359213
0.7780966	-0.55831075
1.4987812	-0.45258415
-1.6017823	-0.4381781
-0.8588135	-0.4524102
-1.5634134	-0.3443055
1.7914832	-0.52345747
-0.13261041	-0.40464902
-1.6914461	-0.3198237
-0.41227996	-0.5338634
-1.5150487	-0.2252261
-1.80863	-0.4733662
-0.27486914	-0.47823417
-1.4771204	-0.41157553
-1.1071018	-0.49817115
-1.0418667	-0.42170066
1.7572689	-0.4657258
0.87373483	-0.59562045
1.037524	-0.5067783
0.8488973	-0.47254464
1.5538917	-0.25601703
-1.8280072	-0.3769232
-0.9486615	-0.51957697
-1.2519385	-0.37875143
-1.5154492	-0.41242686
-1.0926083	-0.4239771
-1.4639789	-0.42426822
-1.1833681	-0.42086995
-0.009601835	-0.61168385
-0.009601835	-0.32400554
1.70755	-0.3010554
-0.58944017	-0.5616495
-1.1622878	-0.35368517
1.2926842	-0.5869825
0.52766365	-0.42994407
1.6151946	-0.39359197
-0.009601835	-0.61168385
-0.009601835	-0.26486847
-1.5744487	-0.3913068
-0.5239976	-0.41390458
1.6539465	-0.40102038
-0.009601835	-0.61168385
-0.009601835	-0.20593464
1.8099788	-0.47577006
0.018823298	-0.31562653
1.5704579	-0.22264089
1.7875028	-0.5160066
0.16822314	-0.34074455
-1.2833238	-0.43402708
-0.6982397	-0.365734
-1.2173655	-0.3452309
1.82525	-0.5567988
-0.121957116	-0.45723057
1.2441202	-0.481397
-0.10771933	-0.49780002
1.7316743	-0.30666098
-1.8389431	-0.34498703
1.7258694	-0.59443086
-0.17368236	-0.586425
-1.2859526	-0.53010285
1.7236221	-0.46104625
0.5314187	-0.49554616
-1.5704848	-0.5912487
-0.77165663	-0.49618223
1.4391717	-0.41127372
1.437134	-0.475479
1.1840398	-0.49073678
1.1768072	-0.45231485
1.0244453	-0.5078203
1.3098035	-0.31234524
-1.7775729	-0.23663947
-0.009601835	-0.61168385
-0.009601835	-0.32627663
-0.009601835	-0.61168385
-0.009601835	-0.4277964
-1.786815	-0.51161796
-0.009601835	-0.61168385
-0.009601835	-0.42525777
-0.19322468	-0.58841217
-1.7448189	-0.3623615
-1.7296183	-0.36374962
-0.09415709	-0.59833056
-1.6121476	-0.40646723
0.38537884	-0.5782584
1.4516778	-0.38861158
1.4052012	-0.46737835
-0.009601835	-0.61168385
-0.009601835	-0.46291086
-0.009601835	-0.61168385
-0.009601835	-0.416189
-1.70543	-0.46836084
-0.100135714	-0.56573975
-1.7488515	-0.51715183
0.043271996	-0.54050905
