# Supplementary material for: Cross-species behavior analysis with attention-based domain-adversarial deep neural networks
Source: Nat Commun. 2021 Sep 17;12:5519. doi: 10.1038/s41467-021-25636-x (PMC8448872; doi:10.1038/s41467-021-25636-x)
Supplement: Supplementary file 3 — Supplementary Software 1 [file 41467_2021_25636_MOESM3_ESM.zip › SupplementarySoftware/normalized_dataset/normalize_each/dataset/normal-pre_sm2/hc84_2017020303_3.csv]

angle	speed
-0.18310605	1.3645726
-0.5721485	0.7408848
-0.16102636	-0.13700639
0.2157247	0.98292935
-0.6353725	0.69543195
0.4122483	0.89936477
-0.25882587	1.4392222
-0.45864853	1.1367909
-0.06841219	1.4018583
-0.8648256	0.1383695
0.40805572	0.0038332047
-0.8767461	1.3435615
-0.51872	0.25286502
-0.20453241	1.7702307
0.903898	0.7883098
-0.17232704	0.19977275
-1.2884009	0.29099575
-0.2670509	0.6477803
-0.21324027	-0.36031902
-1.0024748	-0.21037811
0.6168862	-0.2043976
-0.12879024	-0.118529476
1.8765614	-0.040498238
-0.015417251	0.098386906
-1.9755434	-0.3743079
-0.8209224	-0.5366279
-0.5217677	-0.46885917
0.5884951	-0.358754
0.051669408	-0.32778254
1.936849	-0.5293239
1.514915	-0.51996565
-1.8273313	-0.27221286
-0.15404753	-0.4504931
-1.2380564	-0.42545718
-1.3012228	-0.29609585
-0.19689073	-0.38947454
-0.1692025	-0.31643578
1.9109102	-0.35802907
-0.7714949	-0.48760143
0.75700295	-0.5317808
-0.044155285	-0.5244637
0.71824	-0.50513446
-1.7419877	-0.5020623
-1.9232639	-0.54285246
-1.7059095	-0.5333327
-1.6968778	-0.407555
-1.2197295	-0.40811983
-1.8081467	-0.46015832
0.70312953	-0.5230702
1.8600459	-0.5431634
0.51882714	-0.5124114
1.868282	-0.46954682
1.8939666	-0.48520815
-1.6330507	-0.533128
-0.45148402	-0.5258378
1.4762009	-0.544322
1.017748	-0.5136731
-0.895253	-0.50653064
1.2903875	-0.4843472
1.4826468	-0.4553651
1.9705895	-0.45863777
1.5668285	-0.51480234
-0.14510126	-0.5604858
-0.14510126	-0.48955035
0.9376963	-0.48502624
0.61207974	-0.48989165
0.99780095	-0.4577098
-0.14510126	-0.5604858
-0.14510126	-0.46317518
0.8456343	-0.49142954
-2.0894847	-0.496665
-1.6932082	-0.4209488
0.80842996	-0.5216552
1.0121449	-0.4976232
-0.14510126	-0.5604858
-0.14510126	-0.5204325
-1.9063025	-0.479171
0.36256102	-0.49925497
1.5379859	-0.4325486
1.8451575	-0.52547634
-1.2192799	-0.399967
1.532937	-0.43367687
-0.14510126	-0.5604858
-0.14510126	-0.50110847
-0.14510126	-0.5604858
-0.14510126	-0.4827041
0.7064695	-0.5232631
-0.14510126	-0.5604858
-0.14510126	-0.47112253
0.42666522	-0.45209166
1.1430789	-0.4069384
0.6817907	-0.5394019
-0.563232	-0.4987611
1.2754134	-0.49817064
-0.14510126	-0.5604858
-0.14510126	-0.504709
0.08201274	-0.5265676
1.7246677	-0.49655253
-0.5163998	-0.20612854
-0.008985897	0.83204377
-0.29066628	1.5641822
0.05288658	0.54721713
-1.8916293	-0.12942345
-0.21447667	0.3672491
-0.39017403	-0.01589274
0.112807095	1.291633
0.12883462	1.1838531
0.22741401	1.5986878
-0.32973978	0.838583
0.4523623	1.8059036
-1.0437638	1.2420067
0.060007554	0.53103274
0.04240726	0.5794402
-0.8629927	2.234038
0.18390648	0.48363218
0.037689798	0.8493551
-0.166356	1.4612136
0.3921729	0.97805923
-1.0741926	0.95029527
1.8428954	-0.016341658
1.2823125	3.3932161
-0.14510126	-0.5604858
-0.14510126	-0.5604858
-0.14510126	-0.5604858
-0.14510126	-0.5604858
-0.14510126	1.3984199
-0.14510126	-0.5604858
-0.14510126	0.6665806
-0.22912908	0.07891918
-0.14510126	-0.5604858
-0.14510126	0.39904943
-1.6012641	-0.25410432
-0.84221745	0.7335853
-0.2777554	1.3464807
-0.18255267	2.6824527
-0.14510126	-0.5604858
-0.14510126	-0.5604858
-0.14510126	-0.5604858
-0.14510126	0.20263135
-0.1997498	0.32634494
-1.5280503	2.0787394
-0.14510126	-0.5604858
-0.14510126	3.6621943
-0.27353367	3.5916948
-0.14510126	-0.5604858
-0.14510126	-0.5604858
-0.14510126	-0.5604858
-0.14510126	-0.5604858
-0.14510126	-0.5604858
-0.14510126	-0.5604858
-0.14510126	0.119486004
-0.5718853	1.3307902
-0.25117046	1.3326336
-0.9927071	1.0156716
-0.16818024	1.5852506
0.42172614	0.7742667
-0.54306126	1.0401438
-0.9373313	1.4373897
-1.9737139	6.3578515
-1.4760107	8.778801
-1.0531067	4.950079
-0.9101322	8.020566
0.22890894	3.5970204
-0.14510126	-0.5604858
-0.14510126	-0.5604858
-0.14510126	-0.5604858
-0.14510126	0.4311107
-0.57153064	0.7763664
-2.016507	0.3953975
-0.55965877	0.15104699
1.6183418	-0.512675
0.32208046	0.38562903
-0.14510126	-0.5604858
-0.14510126	-0.18048881
1.8534716	-0.051943254
1.6825147	-0.5119666
-0.6767934	-0.4004298
1.5513728	-0.47955236
-0.14510126	-0.5604858
-0.14510126	-0.5604858
-0.14510126	-0.5604858
-0.14510126	-0.5604858
-0.14510126	-0.5604858
-0.14510126	-0.5604858
-0.14510126	-0.4643045
1.821005	-0.4387975
-0.14510126	-0.5604858
-0.14510126	-0.5604858
-0.14510126	-0.52918476
-0.14510126	-0.5604858
-0.14510126	-0.44620138
-0.14510126	-0.5604858
-0.14510126	-0.5604858
-0.14510126	-0.5604858
-0.14510126	-0.5604858
-0.14510126	-0.5604858
-0.14510126	-0.5604858
-0.14510126	-0.5063078
-0.5117958	-0.4898573
-0.14510126	-0.5604858
-0.14510126	-0.5604858
-0.14510126	-0.5604858
-0.14510126	-0.5604858
-0.14510126	-0.5604858
-0.14510126	-0.5604858
-0.14510126	-0.5604858
-0.14510126	-0.47013035
-0.3448983	-0.50014734
1.7549479	-0.47666126
-0.42111412	-0.53766876
1.7617431	-0.3980292
-0.14510126	-0.5604858
-0.14510126	-0.5604858
-0.14510126	-0.5604858
-0.14510126	-0.45080104
1.1541625	1.0808899
-0.4279622	1.405164
0.0033795384	1.9412171
-0.42910585	1.0885345
-0.2879831	1.3818282
-0.6169783	1.1525114
-0.72006935	0.911018
0.7662503	1.0270872
-0.6144143	1.1620387
0.30086234	-0.1349889
-0.15138473	0.025721222
0.95514166	-0.06811474
-0.2529255	-0.29404947
-0.0991457	0.25975266
-0.18039662	0.3567137
-0.32919222	0.07287663
0.2557118	-0.06658507
-0.44707453	-0.16847466
0.023735128	-0.038318794
-0.24003962	-0.06539805
0.36947536	2.3487012
0.36860615	0.105127
-0.5066903	0.048003163
-0.33049855	1.236318
1.929418	-0.156186
-1.7060461	-0.1611281
0.023369452	0.6300644
-0.50773835	0.24502775
-0.15198244	2.4538834
-0.4018647	1.7372987
1.0812066	0.34075803
-0.6034246	3.7961683
-0.13364047	1.6089896
0.19030017	2.253797
-0.2692598	2.2306657
-0.08884429	0.54680794
-2.0752964	0.29564658
-1.5076395	0.4802803
-0.98006654	1.5079275
0.3349509	1.8646058
0.34197426	0.6142362
-1.636249	0.05432558
-0.6095435	0.60698307
0.09014291	1.5642661
-0.35537004	2.0912554
-0.5681688	2.9050303
0.029893378	0.9015527
-0.17281216	0.52868855
1.2736624	0.54128355
0.96398747	-0.16026135
1.4591238	0.0003427097
0.9810554	0.105286956
-0.049092185	-0.16680403
-0.54730403	0.11956841
-0.3736304	1.3188528
0.03539017	1.3848444
-0.21591015	1.7123032
0.11574944	0.7745115
-0.38279328	1.6016091
0.054383297	1.3902172
-0.56206656	1.0814586
0.07682014	1.5899171
0.0864548	1.052879
0.8152491	0.61959475
0.12106008	0.6031537
-0.3040409	0.69578594
-0.14570741	0.5955411
0.37619698	0.791131
-0.14545079	0.32182834
-1.4621514	0.21033938
-1.42363	-0.16198745
1.6611174	-0.15467195
0.8376128	-0.2533217
-0.16945274	0.2531119
-0.4202927	-0.27178317
-0.23158376	-0.39279267
-0.83927584	-0.3509626
0.9882254	-0.19039409
-0.068273865	-0.079989776
-0.46629357	-0.35194144
0.112868	-0.29489344
-0.9598356	-0.45622745
0.8093079	-0.34238487
-0.3570974	-0.48028505
0.34680498	-0.46869817
-1.0912275	-0.47575837
-1.020062	-0.44677904
1.4970639	-0.40488273
1.62041	-0.48600847
1.8501698	-0.41589996
0.16828771	-0.4305991
-0.18657915	-0.4976814
-2.0939517	-0.32426345
-0.9160816	-0.5121592
-2.0852654	-0.5328044
-1.1679378	-0.46479592
1.3875897	-0.38860187
0.03322534	-0.3786985
0.5289896	-0.5241486
0.60564613	-0.39225897
1.0553106	-0.4202613
1.510787	-0.31619826
-1.5258256	-0.28097633
1.9415485	-0.40784878
1.4164364	-0.51215255
0.17729792	-0.5057901
1.7890319	-0.45303157
1.916212	-0.49854472
0.8222751	-0.45653448
0.58626944	-0.47480357
1.294808	-0.4504558
1.5521601	-0.41456506
-1.5029656	-0.47856385
-0.94633204	-0.49495873
-1.4077367	-0.3841473
-1.5136586	-0.4278847
-1.3195829	-0.47550854
-0.14510126	-0.5604858
-0.14510126	-0.5136439
-1.0646232	-0.49883306
-1.8758646	-0.48615697
1.7302437	-0.52792996
1.5878427	-0.5438142
-1.7712611	-0.5154426
-1.8516084	-0.48131007
-0.5660348	-0.48318765
1.9061116	-0.34436524
1.5758445	-0.5173157
1.8012264	-0.50172305
-1.8283017	-0.35780492
1.3862463	-0.48029503
0.2013538	-0.46879622
-0.14510126	-0.5604858
-0.14510126	-0.4171413
1.4340059	-0.4753165
1.4519198	-0.4865364
1.3592017	-0.5005963
1.3252615	-0.52903193
-0.3704832	-0.45754868
-1.6654816	-0.5183174
1.1533006	-0.54156476
1.479525	-0.521573
1.3127775	-0.51488405
-1.3537217	-0.43471855
0.917503	-0.5302569
1.4945617	-0.42134523
-1.7165252	-0.3404361
1.8885393	-0.4800139
-0.21774124	-0.5070974
0.2438612	-0.4942005
-1.6725565	-0.5172852
1.1606778	-0.44444278
0.97615933	-0.44948727
1.3894774	-0.30817565
-1.8534364	-0.49320215
-0.6572167	-0.42346483
-0.38936663	-0.5122077
-1.9178367	-0.5217788
0.3835237	-0.5057656
-0.93182355	-0.5405354
-1.3764639	-0.52736104
1.2795864	-0.50141525
-0.14510126	-0.5604858
-0.14510126	-0.42699125
1.7857997	-0.5080371
-0.044154778	-0.4230817
1.4177719	-0.44251972
-0.14510126	-0.5604858
-0.14510126	-0.5092926
-1.0540057	-0.48564
0.82629234	-0.5174272
1.8781832	-0.53383523
1.8965093	-0.53383523
1.789098	-0.43271118
-0.14510126	-0.5604858
-0.14510126	-0.47046566
-1.3012574	-0.43521512
1.8854946	-0.50269014
1.3466952	-0.50664425
-0.14510126	-0.5604858
-0.14510126	-0.46413773
-2.0151713	-0.497421
-0.14510126	-0.5604858
-0.14510126	-0.48350164
-0.14510126	-0.5604858
-0.14510126	-0.49028105
1.6367841	-0.36377332
0.7941106	-0.49069738
1.5915717	-0.46480232
-1.6279846	-0.4340703
1.7137969	-0.40873098
-0.54854745	-0.5548783
-1.6754737	-0.52536386
-1.2689964	-0.54251766
1.3486989	-0.52098614
1.8495247	-0.49255595
0.023282424	-0.51235974
-2.0289237	-0.5408225
0.8268809	-0.46488428
1.7330455	-0.48059916
1.6205394	-0.44085962
-1.8906167	-0.4364405
0.4296461	-0.52605355
1.8039635	-0.42556182
-0.14510126	-0.5604858
-0.14510126	-0.5178834
1.2812364	-0.49341953
0.2829027	-0.53194994
0.60441124	-0.542304
0.91351104	-0.5472764
0.31882006	-0.38869244
1.4588073	-0.4743704
-0.14510126	-0.5604858
-0.14510126	-0.43523118
-1.338284	-0.54307723
-1.6943138	-0.4764752
0.48960876	-0.5061971
-1.8377894	-0.5064374
-1.4082236	-0.43164286
1.7067466	-0.54185444
0.33508918	-0.49587
0.05008359	-0.53896594
-0.8347301	-0.5185226
-1.5666374	-0.44651446
0.7027652	-0.5427784
-0.8821891	-0.54286134
1.8951063	-0.3996802
-0.14510126	-0.5604858
-0.14510126	-0.4737251
-0.04491808	-0.5208375
0.9133612	-0.473006
1.5793734	-0.43341222
1.448802	-0.53795487
0.38114893	-0.47881117
-0.13496904	-0.5336561
0.018307421	-0.55830127
1.9425584	-0.47189164
1.3640878	-0.518572
1.1620352	-0.41469052
-1.7464734	-0.53603286
-0.5435473	-0.47704077
0.37135357	-0.51124656
-1.4379338	-0.52723587
-1.8690127	-0.52004266
-0.14510126	-0.5604858
-0.14510126	-0.52612525
-1.6932387	-0.48238873
-0.14510126	-0.5604858
-0.14510126	-0.5134157
-0.5950593	-0.4879975
1.5718651	-0.5015046
1.006891	-0.49382767
1.8627473	-0.53642607
0.016634295	-0.4961999
-0.14510126	-0.5604858
-0.14510126	-0.47323385
1.7324067	-0.5390391
-0.14510126	-0.5604858
-0.14510126	-0.49390686
-0.14510126	-0.5604858
-0.14510126	-0.4673495
-0.11084333	-0.51610875
1.3952234	-0.52195483
0.44706887	-0.51203334
-1.8864751	-0.5162549
-1.5087734	-0.48786253
-1.8051431	-0.49568504
-0.14510126	-0.5604858
-0.14510126	-0.47472516
-0.14510126	-0.5604858
-0.14510126	-0.5417829
-1.3884679	-0.45669323
-1.9234531	-0.50313133
-1.1591371	-0.47505602
-1.3915442	-0.5228062
0.650797	-0.48735467
1.7523897	-0.4415111
-0.14510126	-0.5604858
-0.14510126	-0.49681437
-0.14510126	-0.5604858
-0.14510126	-0.4500924
-1.6404144	-0.5374316
-0.10336636	-0.5060265
-1.2347705	-0.53952295
-1.8419855	-0.48476613
0.99716026	-0.4685253
1.3088987	-0.47357938
0.9222477	-0.5162126
1.6415	-0.32504922
1.6999525	-0.49408644
-0.07861828	-0.4798451
-1.9014972	-0.34317946
-1.8057871	-0.5143569
1.6692306	-0.027492922
0.39859873	-0.2705273
1.7159402	0.5914872
-0.53672177	0.20628503
0.02089912	0.4774474
-0.52753407	0.7053726
-0.06214755	1.5748391
-0.43381175	1.2297813
-0.2639201	1.3110722
-0.18110459	1.6519452
-0.18202423	0.5250615
0.451548	0.60852265
0.31609288	1.0184397
0.16501515	0.76945883
-0.7085125	1.2648369
-0.07710728	1.3235772
-0.09369921	0.9710471
-0.4159351	1.4600804
0.21058066	0.17239088
0.7552422	-0.32093725
0.22721699	0.65319103
0.06750223	0.9341824
0.039169308	1.1481006
-0.8588851	0.10391093
0.5459161	-0.2561731
0.12576301	0.26133037
-0.24279092	1.0696268
-0.4528259	0.13338104
-0.6458522	-0.20962927
-0.89625347	0.0028998905
