# Supplementary material for: Cross-species behavior analysis with attention-based domain-adversarial deep neural networks
Source: Nat Commun. 2021 Sep 17;12:5519. doi: 10.1038/s41467-021-25636-x (PMC8448872; doi:10.1038/s41467-021-25636-x)
Supplement: Supplementary file 3 — Supplementary Software 1 [file 41467_2021_25636_MOESM3_ESM.zip › SupplementarySoftware/normalized_dataset/normalize_each/dataset/normal-pre_sm2/hc84_2017020303_4.csv]

angle	speed
1.6982528	-0.5831577
-1.9253733	-0.51999485
-0.100528456	-0.63297474
-1.7117198	-0.4800407
1.9309243	-0.5976429
-0.0017480843	-0.66982913
0.35840794	-0.55882496
1.1499574	-0.63551587
0.84671247	-0.39466637
1.9656547	-0.67495215
-0.21409728	-0.30340788
0.037517797	-0.7133742
0.037517797	-0.5524702
0.5260502	-0.4923182
0.037517797	-0.7133742
0.037517797	-0.45250517
0.037517797	-0.7133742
0.037517797	-0.7133742
0.037517797	-0.7133742
0.037517797	-0.7133742
0.037517797	-0.5231942
-1.56499	-0.61095715
0.037517797	-0.7133742
0.037517797	-0.65580374
1.8659014	-0.5572448
1.8929757	-0.5771412
-1.1280195	-0.60647887
-1.2230209	-0.5750842
-1.436351	-0.6153873
0.38561758	-0.5997387
-1.4493645	-0.5995084
-0.9504756	-0.62726194
0.29913104	-0.5570261
1.9961789	-0.49470782
0.8977594	-0.6704393
0.6310268	-0.6688273
1.001946	-0.5523167
-1.1511989	-0.6204684
-1.311601	-0.6187199
-1.4822369	-0.5798093
1.625083	-0.54975337
1.8966811	-0.63824105
-1.729385	-0.6491637
0.05446565	-0.570076
-1.9040655	-0.4980747
1.6927283	-0.5732736
1.7767763	-0.6066396
-0.77263695	-0.6134922
1.9649881	-0.53705066
-0.08911755	-0.67665327
-1.4833243	-0.62371355
-0.8974631	-0.60131234
-0.7016688	0.6582215
0.028195474	1.9867519
0.12741989	0.6666687
0.20804165	1.0180054
-0.78476954	-0.41042432
0.17111064	0.78122395
-0.32803443	2.3632417
0.4532442	1.4354442
-0.0042620124	0.8610323
-0.21806076	1.6262723
-0.24403532	1.0497491
-0.28392	0.67866254
-0.14545001	0.69793224
-0.3703467	1.2639776
-0.2950716	0.60970926
0.046834223	1.663711
-0.08925663	0.72762066
-1.1529678	-0.5217116
1.4679852	1.9732164
-0.32516316	0.45578474
0.23079006	0.8806574
0.74529743	0.2648945
0.013833358	0.22069062
-0.91005665	1.2313694
-0.34198812	1.1790842
0.17006494	1.961398
0.0094519695	1.2602669
0.014100047	1.4843464
-0.027582476	1.1598027
-0.56778336	0.7361933
0.14229466	0.4868807
0.55153286	0.42122036
-0.91896987	-0.43995512
1.1972146	0.6093115
-0.20199516	1.6098987
-0.10575202	2.0034525
0.4046392	0.43647668
-0.52594537	-0.30134192
1.9832367	0.5035368
1.7534217	-0.26517215
0.13740805	-0.1089615
-1.7706789	-0.3362242
0.24614349	-0.4509588
-1.2924874	2.4266484
0.04123172	2.1158
0.1626975	1.8181199
-0.10989623	1.623975
0.26043925	2.4223957
-0.62215394	0.62261254
0.31299648	-0.18312375
1.7780328	-0.1314439
1.6710334	0.9524068
0.789658	1.5472751
0.5219589	-0.026397573
-0.11061282	0.41987363
-0.04614296	1.740292
0.13801849	0.44128266
-0.34378222	0.4638883
0.16551848	1.4449273
-0.18007445	1.4449587
0.32383606	1.2054881
-0.05843853	0.7905704
0.2341228	0.18016492
-0.5701274	0.43958142
0.52262753	0.08689102
-1.072808	-0.2559672
0.8418289	-0.06336572
1.2628322	-0.22391054
-0.7481526	0.44214496
-0.41010585	1.1358331
0.07387314	1.5973911
0.25567603	1.6594449
-0.99296236	-0.3490185
-1.672229	0.40657347
0.508624	1.6904066
-0.15353973	1.0323124
-1.4839952	0.36233485
0.06453984	2.7018464
0.34602827	1.2424356
0.38902596	0.74118644
-0.7136443	-0.39271808
1.5820401	0.21905339
0.024016729	-0.14308539
-0.39542812	0.5769096
0.097451374	1.9616573
-0.00011684492	0.88702005
-0.14303839	1.7733958
0.4989917	1.0090004
-0.20263302	0.73791087
0.078733474	0.48824295
0.35040316	0.6364801
0.26761922	0.004337318
0.9113368	-0.010513481
-0.5457095	-0.5677541
1.7270603	-0.31123185
1.9920782	-0.4605669
0.7614013	0.20517711
0.15023868	-0.15508425
0.11132135	-0.15769912
1.2328771	-0.5650194
1.6372792	-0.58214974
-0.895622	-0.30034578
-1.922263	-0.64774793
-0.55703	-0.57642514
0.8053928	-0.38509142
-0.68445784	-0.65130156
0.5467182	-0.42939445
1.1108315	-0.68276167
1.887877	-0.56988215
-1.2151912	-0.27982438
0.045325287	-0.6897343
-1.6840842	-0.5332096
-0.17810524	-0.42307374
0.6113889	-0.5372504
-1.6600193	-0.56138813
1.8828251	-0.69274074
1.3288966	-0.3884388
-1.1850828	-0.6186143
1.8518847	-0.53325
1.7758536	-0.4592603
-0.9660142	-0.67026174
0.052470814	-0.5596272
-1.5356324	-0.58351964
0.2244144	-0.59836364
-0.45356107	-0.62237287
-0.13928905	-0.6256774
-1.7336687	-0.47568932
0.5582643	-0.55070096
1.5975245	-0.6524885
-1.0888965	-0.62999207
0.037517797	-0.7133742
0.037517797	-0.4830404
-1.5636008	-0.58651835
1.3766047	-0.61733526
1.524567	-0.6607186
0.95919997	-0.48964795
-1.7123368	-0.6227238
-0.5793351	-0.6785089
0.4875293	-0.5512499
-0.011997061	-0.65240395
-1.5315877	-0.6518206
-0.8819095	-0.6050792
1.2428312	-0.63003135
-0.9921869	-0.51129645
-1.8735323	-0.5163558
0.008165285	-0.6516935
1.7712411	-0.58253014
1.5247767	-0.63235754
1.2734461	-0.60430366
1.3398759	-0.6803666
0.19204585	-0.6869636
0.5076824	-0.62697303
0.037517797	-0.7133742
0.037517797	-0.4040576
-1.8003916	-0.35461882
-0.6291059	-0.52406126
-1.5407187	-0.63250875
0.037517797	-0.7133742
0.037517797	-0.5720464
-1.5172184	-0.48198614
0.037517797	-0.7133742
0.037517797	-0.4734196
0.037517797	-0.7133742
0.037517797	-0.44199786
1.5716074	-0.5359309
1.838279	-0.6564348
0.7097864	-0.6431394
0.037517797	-0.7133742
0.037517797	-0.6188679
1.5415597	-0.5260005
0.037517797	-0.7133742
0.037517797	-0.6330148
0.037517797	-0.7133742
0.037517797	-0.61756086
-0.05149234	-0.6268046
0.037517797	-0.7133742
0.037517797	-0.6471738
0.037517797	-0.7133742
0.037517797	-0.47255412
1.9352509	-0.57980955
-0.102664255	-0.6787378
-0.4033982	-0.5571429
0.037517797	-0.7133742
0.037517797	-0.59382033
-1.6699061	-0.6725813
0.037517797	-0.7133742
0.037517797	-0.60771066
1.7893103	-0.656825
-1.7598516	-0.5053085
-1.6926639	-0.5012754
0.037517797	-0.7133742
0.037517797	-0.6605181
0.037517797	-0.7133742
0.037517797	-0.5278929
1.5412564	-0.6046842
0.037517797	-0.7133742
0.037517797	-0.56485707
0.037517797	-0.7133742
0.037517797	-0.6713989
-1.7587976	-0.36416996
1.6238589	-0.5578272
0.2474919	-0.56646055
0.037517797	-0.7133742
0.037517797	-0.5886945
-1.7445544	-0.5775764
0.729789	-0.423088
-1.7628884	-0.5247993
0.037517797	-0.7133742
0.037517797	-0.63445616
-1.1072841	-0.6679445
0.037517797	-0.7133742
0.037517797	-0.6281478
-0.16290791	-0.68445957
-0.7892259	-0.59911215
-0.9197411	-0.40535727
-1.5626155	-0.5020988
-1.4827462	-0.62406355
0.0743781	-0.70183635
-1.2666949	-0.62111175
-1.2984942	-0.39233696
0.7324334	-0.5880364
1.6018815	-0.42421067
0.20791957	-0.5945682
-1.7419994	-0.49725312
-1.7815619	-0.5807029
0.037517797	-0.7133742
0.037517797	-0.64485687
0.037517797	-0.7133742
0.037517797	-0.68946224
-0.2549096	-0.517514
-1.4620464	-0.61227685
-0.3998495	-0.5882928
0.037517797	-0.7133742
0.037517797	-0.60805184
1.7678081	-0.57241017
0.037517797	-0.7133742
0.037517797	-0.62607294
0.037517797	-0.7133742
0.037517797	-0.6928116
0.8384434	-0.6267377
0.037517797	-0.7133742
0.037517797	-0.64298636
0.037517797	-0.7133742
0.037517797	-0.68800443
1.5989561	-0.6492127
0.037517797	-0.7133742
0.037517797	-0.63302493
0.037517797	-0.7133742
0.037517797	-0.5863652
-1.696108	-0.57570976
-1.8991992	-0.68647337
0.9805461	-0.55317825
0.037517797	-0.7133742
0.037517797	-0.56991154
1.8104942	-0.62471455
0.037517797	-0.7133742
0.037517797	-0.6634862
0.037517797	-0.7133742
0.037517797	-0.6033228
-1.5325956	-0.6388123
0.61114734	-0.60218984
-1.9316665	-0.57235473
0.395382	-0.64868104
-1.7564182	-0.60356617
-0.6345322	-0.7040014
-1.3363984	-0.63395214
0.8143933	-0.6664874
0.037517797	-0.7133742
0.037517797	-0.64764494
-1.2829946	-0.6149434
-1.4473726	-0.63640743
-1.5676775	-0.6585917
0.037517797	-0.7133742
0.037517797	-0.65007466
-1.7826501	-0.5957941
0.40428257	-0.70007104
1.5457649	-0.57975435
-1.1548303	-0.5731251
-1.7593781	-0.56546575
1.9879879	-0.6635419
-0.09267483	-0.6688829
-1.576432	-0.61421704
1.7012606	-0.66961277
1.5030608	-0.6153947
1.2540601	-0.7089527
0.7447866	-0.6889203
0.67564064	-0.63229805
-0.2786496	-0.67200667
-1.7228018	-0.59438556
-1.5477862	-0.5784563
1.2893301	-0.687527
1.0429552	-0.48252124
1.7623838	-0.6566466
0.9312228	-0.62963736
-1.5634594	-0.65613085
0.037517797	-0.7133742
0.037517797	-0.7133742
0.037517797	-0.6178616
-1.6670954	-0.59228003
1.4039915	-0.6483263
0.037517797	-0.7133742
0.037517797	-0.6670744
0.09923963	-0.6559319
-1.7916307	-0.6778142
1.7813365	-0.62654525
0.037517797	-0.7133742
0.037517797	-0.59404546
1.9562289	-0.61194843
-0.42728084	-0.6612819
-1.2153727	-0.61785287
-0.33731028	-0.6880858
-1.232223	-0.5978062
-1.7842469	-0.692186
0.6454392	-0.5699296
-1.9404333	-0.50723577
-1.7445508	-0.6604936
-0.36027083	-0.663165
-0.4965221	-0.6281544
-1.2715124	-0.6327042
-0.74114835	-0.6460622
1.767856	-0.6122307
1.7200919	-0.6436407
-0.34475225	-0.6876822
-1.7170408	-0.65621895
-1.9380877	-0.5855969
-1.3353175	-0.61771595
-1.3593194	-0.593717
-0.62032926	-0.67513734
-1.4364555	-0.62818813
1.39855	-0.66491425
-1.7189878	-0.6530373
-1.3641998	-0.66451067
0.037517797	-0.7133742
0.037517797	-0.69700223
-0.05827555	-0.6794286
1.893773	-0.6392997
0.38489303	-0.6979841
-1.890757	-0.6746652
-1.6718365	-0.68150157
-1.9331447	-0.68150157
-0.5369794	-0.69121265
1.5311717	-0.6907376
0.5229803	-0.6919249
1.31096	-0.60795873
0.8403276	-0.6915849
-1.7614725	-0.63880354
-1.731153	-0.6178739
0.3275977	-0.6881332
1.355633	-0.608436
1.2444277	-0.61134815
0.9584873	-0.68636996
0.8790716	-0.6328328
0.7342087	-0.6504096
1.4352018	-0.663047
0.930671	-0.6235644
-1.7893314	-0.65752804
-1.7203044	-0.6447268
0.037517797	-0.7133742
0.037517797	-0.6297456
-1.48874	-0.669202
1.0824108	-0.685629
1.0898066	-0.6532736
0.9214263	-0.6577636
1.4251378	-0.6340428
1.3639076	-0.6278079
-1.78438	-0.6928421
-0.6427742	-0.5739668
-1.7756766	-0.5768519
-1.7421154	-0.664813
1.9426492	-0.6165762
-0.62674636	-0.6930852
-1.0536913	-0.61531955
0.037517797	-0.7133742
0.037517797	-0.6517629
1.7793508	-0.69231737
-0.03941961	-0.65644175
-1.9331447	-0.65644175
1.8053926	0.15670219
0.36962163	-0.25913563
-0.43059957	0.4676411
-0.228703	0.07547279
0.5079789	0.701233
-0.050817452	1.7732974
-0.34210432	0.25485998
-1.5024041	-0.6303538
-0.54122007	-0.102749676
-1.6784544	0.420383
1.5336038	-0.332649
0.3431929	-0.028694782
1.7551266	-0.21565938
-1.6721829	0.73585004
0.15568586	0.41237232
1.6295042	-0.16603866
0.29068038	0.01677707
1.8783487	-0.34187415
0.4163878	2.7845044
1.5361362	-0.05762004
0.13742165	-0.35710692
0.43559366	-0.49643552
-0.15760039	0.6882941
0.5618517	2.5799997
-0.24695952	0.6494505
0.9780367	0.4192744
-0.3652791	1.9377596
0.28283262	2.1565175
-0.2787842	2.28297
0.52368027	2.9671793
-0.012422177	1.6548226
-0.2153229	1.897646
-0.40988678	1.9896698
0.42682102	3.975881
0.08914378	2.7179482
0.07285042	2.866226
0.8925659	1.3456948
0.7248903	3.6183443
-0.13157202	0.85877925
0.846443	-0.1087341
-0.45125508	0.32546312
0.12818737	1.3944254
-1.9159563	0.4939267
-0.073160134	1.3239434
0.032452665	2.9595444
0.07032846	3.4320672
0.08405574	2.2174199
0.042223375	1.7769192
0.19145223	2.2423549
0.32281724	1.6318357
-0.23674127	0.7856022
0.07782759	0.88135815
1.4762256	0.670642
0.16518456	3.6732314
0.04001985	1.4496374
-0.20841303	0.6244168
1.1328177	0.26793316
1.2153547	0.016478851
-0.6092685	-0.36361483
-1.4837015	1.5596288
-0.065336406	0.82948154
0.10692628	2.7219565
0.4413396	2.8827586
0.20463328	1.812872
-0.008343268	3.0758183
0.32711065	1.8619056
0.5538534	0.15319543
1.8059921	1.0370138
0.037517797	-0.7133742
0.037517797	1.7742479
1.118781	0.76688546
0.10479672	2.0996208
0.26328793	3.0483847
0.081011	2.5301235
0.0046323864	1.96341
0.59444773	1.6477103
-0.22923289	1.4095516
-0.6160554	1.8149515
0.44856957	0.5920507
-0.45676342	-0.09323643
0.69141704	0.42685074
0.6622869	1.3577607
-0.20680648	1.6582515
0.0060622776	1.5389948
-0.0054885685	2.0326486
-0.019431368	2.5601745
-0.09473266	2.043764
-0.5805995	2.239093
-1.899433	0.16161858
-1.2123321	-0.039685328
-0.021943362	2.3318467
-0.058376856	0.84123605
-0.03637174	1.8383144
-0.31968015	2.198348
-0.4118848	1.1793716
0.13768598	2.3225985
-0.11044786	1.8508362
0.14588164	1.7281675
0.101900645	0.8587722
0.45116112	0.22026546
0.23997778	0.3820235
0.10776275	0.96490794
-0.38748303	-0.007803165
-0.26950744	0.95277965
0.59556425	-0.001220269
0.72217715	0.41012737
1.3193299	-0.5102026
0.5903534	0.5379786
0.14097443	-0.4472621
