# Supplementary material for: Cross-species behavior analysis with attention-based domain-adversarial deep neural networks
Source: Nat Commun. 2021 Sep 17;12:5519. doi: 10.1038/s41467-021-25636-x (PMC8448872; doi:10.1038/s41467-021-25636-x)
Supplement: Supplementary file 3 — Supplementary Software 1 [file 41467_2021_25636_MOESM3_ESM.zip › SupplementarySoftware/normalized_dataset/normalize_each/dataset/normal-pre_sm2/hc84_2017032401_1.csv]

angle	speed
-0.42159486	0.33039302
-0.31551194	0.47037938
-1.7601663	-0.82412475
0.6515248	-0.79059637
-0.30514058	0.5002085
0.010452424	0.12421438
0.28764105	0.114525944
-0.33349752	1.622189
1.6083877	-0.7690211
-0.15832034	0.14337178
0.6389151	1.687554
1.5021449	0.30338913
1.4467778	-0.3674705
1.5782795	-0.4110039
1.4563925	0.9727674
0.19548881	-0.882959
0.32967696	0.17747347
1.3215516	-0.50573623
0.6253253	-0.72597355
-0.45097637	-0.41925234
-0.42873517	-0.29707485
-1.552972	0.13302267
-0.6188298	-0.8710509
-1.0656065	-0.2965785
-1.5707533	-0.226683
0.29577604	0.025816035
0.27943382	-0.09288171
-0.15618762	1.2333628
-0.023327751	-0.96792525
-1.137003	-0.5059363
-1.6485146	-0.6367933
-0.69443315	-0.6514376
1.8158178	0.36482957
-0.47515658	-0.957838
-0.43423715	-0.9055297
1.4787817	-0.8823299
0.9376482	-0.63696736
0.9118362	-0.18689033
1.4471009	-0.70887274
-1.7125871	-0.26153317
1.5265697	-0.9195515
-0.052065324	-0.72825575
-0.4238147	-0.6315107
-0.19814679	-0.96469784
0.12805505	0.34025097
0.5296123	-0.24489613
-1.7463546	0.13198122
-0.22732817	-0.6497582
0.83944154	-0.7206396
0.8269992	-0.7116643
-0.5719241	-0.7888243
-1.571845	-0.7243899
0.436619	0.034046255
0.6709313	0.73245275
-1.7305516	1.1699806
-0.7691542	-0.19886711
0.51365703	0.6568849
0.07675199	-0.32000253
0.7772416	-0.5000048
-1.1038485	-0.3606144
-1.5591574	-0.03497707
0.44926012	-0.15677208
1.4179265	-0.6503577
-1.4298519	-0.94284046
0.3916203	0.19783014
0.07334451	0.6037121
0.80122393	-0.78285867
-0.9311943	0.55256534
0.2874635	-0.6505481
-1.6896847	-0.44939646
-0.022258135	0.42257774
0.2708257	0.54934543
0.6509344	-0.3984882
-0.86522317	-0.67763627
1.5069717	-0.747815
0.68071395	0.26727572
0.6253285	-0.5736417
1.6462007	0.02739656
-0.43582323	-0.7131685
-0.96859556	-0.17536727
0.2508013	-0.6664817
-1.6456656	-0.73116374
-0.82390153	-0.41186944
0.36323386	-0.36621082
0.046485253	0.52742434
0.041675203	0.16718075
0.25465173	-0.13347115
1.2386651	-0.7958675
0.47648355	-0.8913056
0.45701712	0.96769583
-1.2095013	-0.568185
-0.92273813	0.06669355
1.7205641	-0.3404836
0.6171201	-0.9083289
0.010256773	1.7118028
-0.6188001	-0.8512458
0.7335671	-0.6549199
1.7711376	-0.79116046
-0.17289971	-0.9660032
-1.5324961	-0.80514777
1.4550775	-0.9094778
0.26375782	-0.90251374
-1.2633533	0.45041585
-1.3509884	-0.0022578926
-0.30140135	0.48490787
-0.80215627	-0.87774605
-1.5120616	-0.7151186
0.38379067	-0.7158668
0.820265	-0.3696652
-0.6963225	-0.18751894
-1.6260723	-0.48051527
0.96678895	-0.23726572
-1.1622148	-0.57008046
-0.7418475	-0.16193573
0.096414305	-0.06778035
1.2469667	-0.36418772
-1.5714942	1.5126333
1.6183504	-0.31139094
0.65072405	0.34574834
-0.94948	-0.8336395
-0.5524287	-0.31517112
1.7899671	-0.15457422
-1.7475512	-0.15602891
-0.8165691	-0.81482357
-0.9365351	0.2702831
-0.32561645	-0.6605184
-1.2690336	-0.4056839
1.8331342	0.80853516
-1.4697709	-0.118352026
-0.21951358	0.1801933
1.752931	-0.59234947
0.34348798	0.6040128
-1.7212294	0.4528863
0.21598572	-0.54637074
-0.3805145	-0.08173101
0.24243772	-1.0015812
0.5026574	-0.6805754
-1.4350278	-0.03194632
-0.4899229	-0.3066024
-0.3577965	-0.50257087
1.5976171	-0.76867735
0.75835997	0.099246666
0.41452682	3.918695
0.14309946	1.1112959
-1.5396179	-0.27797568
0.10926804	-0.8799216
-1.5477592	-0.04719425
1.8175005	0.3274382
-1.7115086	1.3383505
-0.17560466	2.8075395
-0.032986715	-0.4704093
0.31600013	1.028706
0.77294457	1.126966
1.4935739	1.1398183
-1.2625784	0.42490512
0.32669923	0.2393061
-0.36313593	0.5863621
0.14898105	2.0749242
1.822703	-0.045733534
0.29177985	2.6113324
0.1460537	2.5463703
-0.8050038	2.6856349
-0.005386578	3.0346825
0.38445833	-0.10958582
-0.3108473	2.2385728
-0.15714492	4.397756
1.6484259	0.87491816
0.52491856	1.2828982
0.43012923	-0.6197055
-0.29854408	-0.07965605
-0.26914507	0.13039844
1.5634325	-0.39758986
0.4718986	0.1243467
-1.5687269	-0.5908989
0.3308687	-0.035836477
-0.9878514	-0.4524994
1.3723649	-0.3406747
-1.0661609	-0.45455828
-0.13794146	-0.91434485
-0.47587174	0.057315547
0.3412718	-0.9516928
1.342072	-0.05849611
0.32240057	0.018496241
-1.7186333	-0.2138849
-0.1186354	0.107917614
-0.17569426	-0.14860684
0.7693109	-0.09390479
1.5258862	0.66856515
0.04788087	0.27870598
0.72195446	0.05469274
1.3945122	0.3941742
-0.099297166	-0.14157017
0.13213111	-0.5099283
-0.1837336	-0.83035254
-1.6657811	0.72935206
-0.4763761	-0.9802783
1.3576279	-0.30928147
0.30216253	-0.2178423
-1.5010529	-0.56963015
-0.4901472	-0.11136799
-0.7861747	-0.50550103
0.6726724	-0.68750685
-1.6602843	-0.07409262
-0.78783673	0.16776024
1.7155257	-0.1037029
0.21770279	-0.9880304
-0.328888	-1.0332868
1.3891829	-0.6494417
-0.5458896	-0.4052691
-0.97365886	-0.5298535
0.30969256	-0.68235046
0.32224768	-0.40088898
-1.0973079	0.18906203
-1.1206851	-0.1457546
0.4655728	1.1570604
-0.8095502	-0.53840786
-0.9253767	1.6669774
-0.89288235	-0.31256875
-0.9173223	-0.70356387
0.17976062	-0.57078874
-0.19521177	0.47031298
-0.33295846	-0.23691744
1.3822395	-0.39755386
0.8202719	-0.83946466
-0.76476157	-0.7169182
-0.6506884	1.1668816
-1.6650506	0.040238414
-0.88109666	-0.68312496
-0.7856618	0.43838954
-0.3706563	-0.86122596
0.5293146	-0.8953688
-0.3924487	-0.23750146
-1.3005003	0.21283488
0.8591288	-0.8065634
-1.5987121	-0.2532387
-1.0018208	1.0652795
1.5474081	-0.22253816
-1.1728026	-0.16019557
-1.51809	-0.75874853
-0.42406243	-0.56725544
-1.6866705	0.11526542
0.46593872	0.24162623
1.8300173	-0.026609516
0.18329656	-0.51285017
-0.19962406	-0.50103104
0.8491147	-0.4168588
-0.9289228	-0.14112824
-1.6429682	1.1940717
-1.1117421	-0.20416339
-0.2866982	0.55503404
-0.40606523	-0.14580926
-1.1119779	1.3057463
0.39087528	-0.050265532
0.41927043	-0.7861328
1.5395432	-0.8097824
1.349068	-0.72491884
-0.39300248	-0.7543871
-0.6160175	-0.03368218
1.6603975	0.0023021207
1.50038	0.24620806
0.028098296	-0.43552348
1.5271782	-0.317046
1.5630364	-0.59465206
-1.0948404	-0.030188646
-1.6858792	-0.36044693
-1.3760691	0.39385495
0.07839576	-0.23747571
0.25805256	-0.8279436
-0.039089136	-0.66923714
-1.561477	-0.0488829
-0.041559014	-0.07561252
-1.6817142	-0.035338525
1.1164649	-0.6691241
0.6265993	0.63197964
-0.013960544	-0.4762921
1.6282307	-0.45039362
-1.3007307	3.2278097
0.062102735	3.599139
0.32022807	0.37411624
-0.14735228	1.0623792
-1.3749175	-0.53058136
-0.27055898	1.6187813
0.1028843	0.39823362
-1.4333702	-0.72285825
1.4779588	-0.319526
1.4144189	-0.87244403
-0.21402381	-0.8355656
-1.004507	-0.29958045
0.19392227	0.44228017
-1.1058234	-0.45733264
-0.644102	-0.821334
0.76278305	-0.46903625
-0.92050755	0.26137468
-1.3032299	-0.9599676
0.0972392	0.43786308
0.21143553	-0.6778277
-0.009660282	-0.63436246
0.20697555	-0.5917944
1.5592848	-0.88152295
-1.105269	-0.4403898
1.7406944	-0.8120725
-1.207518	-1.0128006
1.3740702	0.8787591
0.11445179	0.53192365
-0.32381812	1.312055
-1.6074778	0.8543708
0.5287127	0.21858595
-0.30626854	0.2605881
-0.13367116	-0.7834575
-1.2730621	-0.12225577
0.7138836	-0.78603137
1.7289809	0.21303599
1.0162531	-0.5317815
0.42611426	-0.4132499
0.47443599	0.82950616
1.0086284	-0.76328677
1.5752949	-0.28293112
1.0314617	0.12952532
-1.2353517	-0.6794855
-0.68963796	-0.15223782
0.07025855	0.36024094
0.5494444	0.4085737
-1.6322168	0.08479365
-0.32525116	-0.5168782
-0.027193531	1.4880393
0.4254614	0.024819177
1.589689	-0.53507674
0.5424692	0.8104267
-0.55052334	0.7684141
0.4518804	-0.4809166
0.94086343	-0.6391249
0.88844115	-0.73295826
0.14460503	-0.07257182
-0.030561833	-0.5511806
-0.08697506	-0.13630103
1.4372168	-0.29598373
0.5272323	-0.96864414
0.11211864	-0.6613104
-0.6662013	-0.8999584
0.9785238	-0.94239265
0.87094045	-0.8607464
1.0994184	-0.28124997
0.15237558	-0.13200793
0.9262751	0.2469051
-0.27604228	-0.7520238
-1.3424675	-0.27971274
-0.28376177	-0.6828291
-0.87952906	0.10476574
1.2796931	-0.3596018
1.1056234	-0.4998888
-1.2298045	-0.9001076
-1.5483608	0.9131406
-1.6777828	0.8703019
-0.5712292	-0.23578057
-0.14103457	0.40101987
-1.3273715	0.16915324
-1.2111646	0.054566614
1.7111003	-0.8234648
0.53235793	-0.87517804
-0.1932	-0.5825308
-1.5527942	-0.11974479
-0.2051158	-0.79598707
0.89443773	-0.9707237
-0.89643174	-0.59807605
-0.8392448	-0.6919825
-0.73526025	-0.1402689
-0.96150756	-0.5710741
0.7415578	-0.25540814
1.7727059	-0.7329274
-1.7194792	0.2445758
0.77563536	0.042970058
1.3101509	0.115037486
0.7917678	-0.46504918
-0.651481	0.38146847
-0.09427537	0.3141581
1.7287326	0.09139483
0.4742775	-0.49609563
1.1223494	-0.5362014
0.71998256	-0.4453698
0.21277815	-0.42840147
-1.6158342	-0.6643093
-0.9067975	0.026427597
1.7095873	-0.80995274
-0.47893414	-1.0073155
-0.3329204	-0.8536618
1.6198729	-0.46104553
-1.7596543	-0.5094594
0.88423336	0.4417753
-0.6162231	-0.42329141
0.38164297	0.8227279
1.0831443	0.40250823
1.1341428	0.1529466
0.19022165	0.07809173
-0.3159427	0.20695327
-0.83253264	0.1985515
-0.5877907	-0.175584
0.03676731	0.96355844
0.26359007	-0.5188496
0.57512534	-0.96869546
1.6578037	0.17693546
-0.94551677	-0.33352253
-1.2060018	-0.030160153
0.35165387	0.93044657
-0.5530195	-0.41002062
0.87978905	1.0504057
-0.030788053	1.6736114
-0.14155157	-0.60157996
-1.6225357	0.46690992
0.16299926	-0.35535672
-1.3723156	0.28332216
1.508689	0.7122022
0.57195055	-0.5726492
0.46811938	0.02405204
-0.90131193	-0.70768404
0.69568723	-0.42097783
-1.559243	-0.798853
0.9163838	-0.4365332
0.60333014	-0.5743589
-0.78672373	-1.025071
-1.5870004	-0.76270175
0.56602067	-1.0218841
0.6471497	-1.0105901
1.3799264	-0.8004632
0.061233554	-1.0176923
-0.012978973	-0.90843636
0.37669972	-0.80330014
1.77017	-0.7102481
-1.0806873	-0.8406614
0.5267256	-1.0070025
-1.2549299	-0.41881764
-1.6215205	-0.7649382
-1.5406493	-0.9905842
1.7493143	-0.9767063
0.25036836	-0.9710814
1.2992184	-0.99074304
0.7252404	-1.003037
0.21237807	-0.59114814
-0.16744332	-0.6664395
-1.700597	-0.9101407
-0.7780746	-0.43123117
1.4903615	-0.078144245
1.535216	-0.77257353
-0.31574297	-0.5194241
1.7250652	-0.73909265
-0.7627286	-0.9559084
1.094612	-0.8530024
-1.1386718	-0.46348274
-1.2798343	-0.3313276
-1.6963843	-0.4678042
1.5460502	-0.4403479
-0.22143349	-0.30475953
-1.1732407	-0.15871978
1.7392029	1.6340833
1.4481097	0.05593172
0.76988417	0.2517052
-1.6804903	-0.9895579
-0.78380525	-0.6773304
-1.5702916	-0.2866337
-0.15341897	-0.7141235
-1.308563	-0.7981106
1.6405066	-0.36477998
1.1659154	-0.66436225
0.15622741	-0.6473326
1.6862967	-0.82417554
0.15808345	-0.54659706
1.3714516	-0.4186247
-1.0564526	-0.58705187
0.3225846	-0.71658635
-1.7183515	-0.37466624
1.4299502	-0.50607306
1.6844044	0.23596147
-1.4736593	-0.68428624
0.4523474	-0.76024747
-1.4819381	-0.9744141
1.2175444	-0.7868719
1.8130934	-0.6177863
-1.3155534	-0.79026383
1.550712	-0.69489354
1.3034697	-0.99291044
-0.5234611	-0.8684944
-0.23666288	-0.69435483
0.31951037	0.27998024
0.568914	3.4454653
-0.108292684	1.8747057
-1.2904769	-0.45725158
-0.5552666	0.7691565
0.18241137	-0.005039011
0.20790052	0.33635545
0.12547629	1.7317469
0.1354895	5.1630745
-0.28389445	5.59178
-0.78011686	-0.6103895
0.8466679	0.7698938
-0.20604287	0.849995
0.34221083	-0.83003324
1.4109687	-0.63101935
0.3201286	-0.61088943
-0.058982506	0.046260454
0.46669477	0.26161203
0.40590912	0.82637644
-0.6330791	1.0716
0.12275257	1.9247766
-0.13992208	3.663809
1.0347608	1.3430384
-0.8669834	0.73548424
1.2454983	-0.47160566
1.0303228	-0.12891226
-1.5402726	0.24098082
0.5354045	2.2744503
0.48060828	4.545656
-0.4747324	2.44186
-0.26596463	1.6682854
-0.93116	2.3048925
-0.32875118	1.5907645
0.021718366	3.4794033
0.1832073	4.6816573
-0.16707568	2.7969384
0.1232871	1.5268874
1.7442288	-0.3666846
0.07958092	1.7063751
-0.47683463	-0.7496524
-1.0963931	1.1668215
0.1162485	1.6873764
1.5583202	0.43463612
1.1173301	0.8351882
-0.5333347	3.449369
-0.2553524	1.7449684
-0.6071325	1.1315101
-1.3733629	-0.23216991
1.0013052	1.0021906
0.52147216	0.9707444
-0.7376971	0.76917404
0.1427413	2.9211392
-0.41643152	-0.08533303
-0.10924442	-0.59754485
-0.9388466	1.0099483
-1.6559775	2.8154273
0.75558907	1.6040621
