# Supplementary material for: Cross-species behavior analysis with attention-based domain-adversarial deep neural networks
Source: Nat Commun. 2021 Sep 17;12:5519. doi: 10.1038/s41467-021-25636-x (PMC8448872; doi:10.1038/s41467-021-25636-x)
Supplement: Supplementary file 3 — Supplementary Software 1 [file 41467_2021_25636_MOESM3_ESM.zip › SupplementarySoftware/normalized_dataset/normalize_each/dataset/normal-pre_sm2/hc84_2017032401_3.csv]

angle	speed
-0.3028963	-0.13606511
-0.39097652	-0.29638967
0.494582	-0.36224222
1.370013	-0.33879128
0.62572974	-0.32642552
1.6416293	-0.29293284
-0.5033838	-0.3555843
1.2958924	-0.339046
1.1584228	-0.34307566
0.82491934	-0.3682672
1.2185842	-0.37610608
0.84072345	-0.2963172
0.97160554	-0.38500947
1.4151242	-0.276846
-1.0057492	-0.17715901
0.17832823	-0.3015994
1.49913	-0.28342235
0.6842872	-0.33974695
0.35902244	-0.33488584
1.365888	-0.3121935
0.36650386	-0.33411855
1.6171123	-0.27348733
-1.7113754	-0.20295393
0.7541505	-0.39676544
1.4900235	-0.19623043
-1.679319	-0.353004
-0.41851896	-0.27086306
-0.7263146	-0.38642472
-0.38068217	-0.4005835
-1.6217598	-0.009944603
-0.1877126	-0.09858465
1.384942	-0.33301625
0.19229569	-0.17970997
0.926664	-0.34410512
-1.287671	-0.32368505
-0.1778659	-0.3650659
-0.6938058	-0.35703868
0.6670136	-0.3657747
-1.5788447	-0.40046677
-1.1220933	-0.36778146
-1.6211923	-0.30610225
-0.06913569	-0.41880217
-1.5428239	-0.40966502
0.24145898	-0.39635515
0.72259825	-0.3657292
-1.3479921	-0.4006906
-1.1588604	-0.33104885
-0.7381061	-0.3900438
1.0953264	-0.41949517
0.33881783	-0.2653466
0.1608067	-0.3695213
1.4328365	-0.14739199
-1.3985482	-0.3193594
-0.1474016	-0.43517852
-0.1474016	-0.39691916
-1.1163545	-0.40067574
1.267644	-0.4150536
-0.19797562	-0.41466892
0.55086535	-0.42586797
0.7623578	-0.3917891
1.2525595	-0.37157565
1.5895295	-0.3627425
1.293186	-0.36802998
0.792447	-0.395078
1.0297737	-0.3330936
1.4037317	-0.37106144
-1.7627589	-0.37409744
1.0604792	-0.4237049
-0.3467338	-0.38216826
1.3853685	-0.36628932
1.5133882	-0.4210111
-1.7784183	-0.41991636
0.98893243	-0.41390812
-1.8272574	-0.4249228
1.5869517	-0.41215095
0.61752325	-0.40188408
0.8172411	-0.3766883
1.4682763	-0.31801727
-1.5010729	-0.4249496
-0.8420287	-0.3808441
-1.2079848	-0.40310156
-1.7899476	-0.4056903
-0.18212552	-0.37104946
0.5064704	-0.2908506
-1.8414568	-0.24582878
-0.54572463	-0.4179025
-1.065986	-0.3536976
-0.8262857	-0.39743257
1.0414327	-0.40042278
-1.3968163	-0.30900198
1.7030019	-0.27923575
-0.6749695	-0.40613195
-0.397949	-0.40894878
0.09853859	-0.41816747
-1.4601974	-0.39123467
1.6723254	-0.4148796
-1.266627	-0.34165192
0.25712264	-0.38296437
1.228401	-0.35238063
0.115920864	-0.23154747
0.82879823	-0.41490364
0.79302096	-0.3019216
-0.8443297	-0.41920668
-1.332235	-0.39116648
-1.3691993	-0.38865456
-1.6966344	-0.36304647
0.5496236	-0.41096053
-0.14221801	-0.31253353
0.6010936	-0.38727582
1.0463743	-0.35172433
-1.5626708	-0.32774487
1.2267201	-0.3504552
-0.098200925	-0.15284084
1.5842916	-0.32591236
-0.45534176	-0.29040337
0.4312934	-0.42881432
1.3764714	-0.36099622
-0.52651733	-0.32649392
-1.2423943	-0.4137068
-0.6216904	-0.30968094
-1.1797606	-0.41406336
0.93205893	-0.28657743
-1.7482032	-0.35808468
-1.0604897	-0.40492192
-1.2944431	-0.34989336
-1.6056072	-0.39786994
-0.8997954	-0.31108773
1.3315781	-0.26315048
0.8103934	-0.34631747
0.39473233	-0.2972344
0.49646744	-0.41759077
-1.3968403	-0.39659536
-1.1423076	-0.33447897
1.483283	-0.41689262
0.17382586	-0.32615536
-1.1348546	-0.41754323
-1.2618232	-0.38523063
1.4445733	-0.39568037
1.339172	-0.4006177
1.19851	-0.23340382
1.4594638	-0.39588618
-0.0200961	-0.2902547
-0.75839144	-0.35597846
1.3793545	-0.29147837
1.2832142	-0.2806944
1.3736796	-0.41753125
0.0037107687	-0.3873543
0.20656377	-0.40019035
-0.6207651	-0.38324952
-1.4200177	-0.3806064
1.6415133	-0.26927385
-0.06395855	-0.27090845
-0.44358733	-0.17968626
0.86018914	-0.2037479
1.4802982	-0.3025113
1.5813869	-0.3379125
0.8003477	-0.22584909
1.4086336	-0.24653673
-1.5269912	0.017573988
-0.25355348	-0.25989524
1.4183444	-0.39292917
1.1050512	-0.20663805
1.3417703	-0.24907896
1.1306722	-0.4177039
1.1495258	-0.35423848
1.212113	-0.40046385
1.4137017	-0.344284
-1.0613191	0.6932479
-0.2390173	-0.1590997
-1.671495	-0.1273404
-1.6688678	-0.09831183
-0.27311978	-0.063539304
-0.3489016	-0.08724169
1.6582139	0.0346531
0.36827832	-0.26129743
-1.7092086	-0.38885662
0.9774835	-0.36233726
0.018458266	-0.38897675
0.39105994	-0.38045776
-1.033284	-0.369776
0.16010077	-0.38226768
-0.45250374	-0.3672235
-0.20477636	-0.39283863
-1.1086409	-0.38879478
1.31412	-0.3730985
0.5933608	-0.37982652
1.4933634	-0.38181582
0.7045883	-0.348179
1.0594763	-0.3247527
-0.88738394	-0.36973053
-1.7481837	-0.39249995
-0.18958837	-0.28989488
0.41653106	-0.36487538
0.9931298	-0.38939524
-0.08628495	-0.24158338
-0.42896432	-0.39159924
-1.2866646	-0.37456158
0.43868336	-0.39015764
0.03148125	-0.35070127
-0.38024035	-0.37393543
0.3938763	-0.3867777
0.9361699	-0.2603605
1.6802936	-0.33226126
-0.1474016	-0.43517852
-0.1474016	-0.42069957
0.25948724	-0.37419468
-0.2880889	-0.4121046
-0.8908893	-0.39679718
-1.1933484	-0.29114372
1.5190039	-0.34014282
0.5512894	-0.42611584
-0.85660607	-0.35710123
-0.7871641	-0.31517
1.26817	-0.39365247
0.45351297	-0.37176698
-0.10285741	-0.37756076
-1.7320356	-0.3229676
0.48341486	-0.40806165
-1.5556458	-0.39309007
-1.5131454	-0.41120782
-1.8151989	-0.3802735
-1.4615041	-0.3633586
-1.574897	-0.4257326
-0.28231397	-0.4252721
-1.2738615	-0.39586264
1.4392908	-0.3982128
-1.7537563	-0.35613194
1.657488	-0.32680777
-1.2994089	-0.40949553
-0.478282	-0.36336917
-0.494917	-0.3705411
-1.4254417	-0.30522767
0.36390716	-0.26744843
-1.4015231	-0.4221131
-0.89468163	-0.1946338
-0.1474016	-0.43517852
-0.1474016	-0.29575157
-1.7465566	-0.28135884
-1.6431861	-0.3135484
-1.5989444	-0.39348462
1.3900744	-0.39548337
1.2131737	-0.24480782
0.2549103	-0.39464718
-0.1474016	-0.43517852
-0.1474016	-0.3969679
1.233507	-0.39692885
0.54627556	-0.4074207
1.5218554	-0.33490473
-0.5346457	-0.31715834
1.6378835	-0.31816062
0.64892566	-0.4255522
-1.8466295	-0.366961
1.1124666	-0.29692167
-0.110300444	-0.40281227
1.4049997	-0.30207136
-1.2971455	-0.41632673
-1.2543608	-0.40936905
-1.2800002	-0.4276906
0.5505027	-0.4039499
1.530814	-0.3846373
1.7033018	-0.3955955
1.2757616	-0.37827897
-0.79731464	-0.3037487
-1.1406777	-0.39201623
-0.65120625	-0.30190614
-0.97719586	-0.39338347
0.29911736	-0.40802035
1.3982251	-0.42381126
-1.0642569	-0.39326164
1.1912651	-0.39360744
-0.3252185	-0.39859113
-0.5998905	-0.423795
-1.6854047	-0.3730888
-0.54081416	-0.40088734
-0.48690596	-0.28996575
-1.6004716	-0.3580088
-0.96957064	-0.3558722
0.8697942	-0.38084802
-0.38973242	-0.425288
1.3097606	-0.38547346
-1.5287594	-0.3896682
-0.25318685	-0.3392928
-1.688827	-0.2918568
-1.4469167	-0.40450075
-1.7427585	-0.32054883
1.4233482	-0.3247254
-0.014959339	-0.3408029
-1.2038381	-0.3443396
1.4508097	-0.36509117
0.2945895	0.19626114
1.1913809	-0.28439647
-1.4153224	-0.08711047
0.7216896	-0.37017143
0.6947035	-0.25780138
0.05764665	-0.3713832
0.4043856	-0.25234717
1.2655978	-0.41661578
1.205873	-0.3509379
-0.95843303	-0.38309947
0.34602982	-0.37787944
0.58758765	-0.41518328
-0.6944151	-0.3804164
0.6503085	-0.32155097
-1.6351745	-0.37594658
1.4307486	-0.30686355
-1.827342	-0.36174092
-0.28601468	-0.2693375
1.54867	-0.38839942
-1.4238746	-0.34415418
1.5178467	-0.35452357
1.3657924	-0.38983518
-1.5735766	-0.3226977
0.22369538	-0.205689
1.392391	-0.367884
-0.80164564	-0.38719302
1.1694827	-0.2797551
-0.07496065	-0.35550687
-0.43786797	-0.21958098
1.618672	-0.3938822
0.52139986	-0.29844084
-0.8851856	0.05427849
0.3121028	-0.09649653
1.5357429	-0.3114235
0.052876607	-0.2845125
-0.701978	-0.22983898
0.020839041	-0.12809016
0.09915709	-0.30096963
-1.4126273	-0.3282155
-1.8061888	-0.37163672
0.51995146	-0.40885308
1.0992948	-0.3937721
1.0429304	-0.34831494
-0.9639175	-0.28260365
-0.29127377	-0.4154485
-1.5078225	-0.33594865
-1.731803	-0.34041575
1.2873482	-0.30702072
-0.013893484	0.060183562
0.23283428	0.13035962
0.7422296	-0.28905413
-0.8851038	0.017528167
-1.8564492	-0.19731386
-1.1537577	-0.18897185
0.72288543	-0.034248292
0.61969453	-0.18297784
-0.46814677	-0.380807
-0.8025489	-0.029557677
0.2667945	-0.06834297
-1.435667	-0.1678665
0.06464528	-0.29496002
-0.7559806	-0.38747495
-1.3726635	-0.38999826
1.6322767	-0.28361043
1.5688105	-0.34023494
0.2702816	-0.02790595
-1.0464966	-0.3728887
-0.9613236	-0.2546527
-0.236142	-0.28828534
-0.31064308	-0.3532561
-1.0222201	-0.35152966
0.29657102	-0.42207265
1.2083669	-0.31958315
0.91276455	-0.1796867
0.3552805	-0.4033128
1.3408442	-0.26941004
0.42927918	-0.34017792
-1.4997743	-0.09684781
-1.6134701	-0.19873655
-0.9941327	-0.3909402
0.19265819	-0.3860357
-0.95333487	-0.39516237
-0.42647663	-0.2732526
1.3873777	-0.3022626
-1.8464514	-0.33319962
-1.5464932	-0.2715834
0.13618028	-0.18896943
1.663244	-0.07499869
1.0514314	-0.38679394
1.0897952	-0.38002557
-0.14470352	-0.34128118
1.6467472	-0.39660534
-0.9843569	-0.4188427
-0.17953661	-0.36818692
0.04880368	-0.42646438
0.73658377	-0.22959867
-1.7480693	-0.37808186
-0.84557647	-0.19547671
0.9930696	-0.37821504
-1.7227279	0.26029658
-0.0040649064	0.032026757
1.2032787	-0.1535162
-1.6274531	0.29596633
-1.3561677	-0.31739864
-0.5560102	0.04362482
-1.592968	-0.35188228
1.0211109	-0.2979639
0.14925346	-0.008101642
-0.37526256	0.5886437
-0.53339595	0.60309076
-0.100996085	0.012610086
1.5999666	-0.3023889
-0.09095897	0.14078283
0.04135297	0.08053231
-0.3030283	-0.18442209
0.30862024	0.025726153
-0.7783121	0.13706256
-0.47259226	0.1784396
-0.31843823	0.39824158
-0.60280013	-0.23251806
-0.8514841	0.044578645
-0.11409516	0.010679906
1.5568017	-0.41484106
-0.1736989	-0.14201365
0.058555767	-0.33317372
0.22111939	-0.05442013
0.14707652	0.22076093
1.4504114	0.3190109
0.2718563	0.625435
-0.08532617	0.5767999
-0.33517843	0.615566
0.12188808	0.38544682
-0.5815923	0.028216675
-0.13734232	0.4077246
0.97721446	0.036031198
0.705293	0.15817586
0.4644655	-0.047250655
0.48747918	-0.13011341
-0.0020279593	0.49320647
0.12445947	0.7855039
0.97120464	0.14174621
-0.13703583	0.659855
-0.8104435	0.2512271
1.0356793	0.023847302
0.42403376	0.49983656
0.27563006	-0.21565147
0.928785	-0.032412138
0.1326554	-0.37424996
-0.65899944	0.21486574
1.5616639	0.45039392
0.1670646	0.3832857
0.13631292	-0.17313927
-0.112378776	0.09972891
-0.24793078	0.370166
1.5527207	-0.08676964
-0.9695096	-0.13445221
-0.65147215	0.0784544
-0.32913995	0.18265162
-1.3310276	0.6311061
-0.13118502	0.52170396
0.5322113	-0.27895117
0.46683425	-0.10579988
1.2899187	-0.31442153
-0.9317632	-0.10743218
-1.2410936	4.2614756
-0.35113308	5.1083302
0.606584	4.4249215
0.16163631	4.769076
-0.14125967	4.716486
-0.332453	4.9042788
-0.008495711	4.8053584
-0.237524	4.3577557
-0.030261535	4.4569287
0.67902285	4.814158
-0.1578392	4.929097
0.10264839	4.996131
-0.5566609	4.656413
-0.08941724	4.705405
0.18613712	4.3259945
0.39926487	4.1601257
-0.066422544	4.1127243
-0.055266917	4.97931
-0.2305078	3.8315966
0.014937176	4.328479
-0.2774236	4.2910495
-0.28457117	3.482343
-0.59204865	0.23406717
1.135973	0.2554786
-0.36130923	0.7056516
-0.485949	-0.0051435353
1.2781237	-0.23139352
-0.2816969	-0.34836134
0.28560278	-0.14799196
-0.05742357	0.1315146
1.6931142	-0.18343912
1.3446827	2.5224571
-0.01884303	0.47195137
0.23175217	-0.051593296
-0.32856816	0.34767145
-0.26883826	0.4714598
-0.1712953	0.3312329
-0.049012676	0.06275335
-1.8511187	-0.38442227
0.5106606	-0.39446688
0.35101506	-0.40985748
-0.52233	-0.3222728
1.1615798	-0.26880428
1.4446458	-0.36728325
-0.49085373	-0.34022173
-0.41115645	0.36443847
0.20285864	0.18958296
0.003222504	1.2398589
-0.31319177	0.1530072
0.9084979	-0.16711137
0.84560096	-0.13467568
1.55825	-0.2869786
0.08262349	-0.35034958
1.1758465	0.18963847
-0.0363231	0.25893927
-0.79986733	0.13018234
0.35864255	0.6147939
-0.24481009	2.3688378
0.7388867	0.942177
-0.608054	0.63694644
-0.4640793	1.1519955
-0.06653645	0.9780579
-0.74700063	1.0325226
-0.051914565	0.87668407
0.14264515	0.18314442
0.25577834	-0.09942109
-1.180377	0.50983745
-0.4289553	-0.11383228
0.85684144	0.051090658
0.16279235	-0.39999497
0.6339626	-0.25540653
-1.0576705	0.15626504
0.17873962	1.7489138
-0.6222533	1.4721147
-0.0665299	0.7706156
-0.3052935	1.2997234
-0.4077971	0.84070635
-0.016287904	0.33266008
-0.08616214	0.28157452
-0.5249566	0.6364701
-0.31173205	0.04642238
0.5798226	0.15569606
0.4583886	0.56367743
0.4705592	-0.170309
-0.87484086	-0.023406664
