# Supplementary material for: Cross-species behavior analysis with attention-based domain-adversarial deep neural networks
Source: Nat Commun. 2021 Sep 17;12:5519. doi: 10.1038/s41467-021-25636-x (PMC8448872; doi:10.1038/s41467-021-25636-x)
Supplement: Supplementary file 3 — Supplementary Software 1 [file 41467_2021_25636_MOESM3_ESM.zip › SupplementarySoftware/normalized_dataset/normalize_each/dataset/normal-pre_sm2/hc84_2017032401_4.csv]

angle	speed
-1.5295626	-0.99034685
-0.34565523	-0.9769391
-0.19286588	-1.0680476
-0.005850402	-0.9460427
-1.3939823	-0.9486571
0.18273543	-1.1001284
0.18273543	-0.8615609
-1.6414725	-1.0215039
-0.15580824	-0.8198813
-0.32405964	-0.4602884
1.7251891	-1.051967
-1.3932503	-0.75748545
1.0038226	-0.91942114
0.74795014	-0.837494
1.0841944	-0.25311106
1.0103807	-0.91878724
-0.7195242	-0.71871
1.779327	-1.0309116
0.69028676	-0.4145099
-0.22022232	-0.9348132
-1.3285966	-0.73295325
-0.8657245	-0.8718626
1.239481	-0.77969307
0.16254231	-0.97514665
0.99594146	-0.9152678
-0.5959519	-0.6731385
1.88067	-0.65131223
0.8026254	-0.9185566
0.48245233	-0.499571
2.082082	-0.7651574
-1.4663428	-0.9242666
1.6043454	-0.68753064
-1.8486966	-0.8464568
-0.5087579	-1.0122292
-0.012452747	-0.5106199
-1.1080215	-0.34530056
0.041651353	1.3797812
-0.014546416	2.8945355
-0.05375466	2.8225234
0.087618	0.2964371
0.0209456	0.32715848
1.5939665	-0.579395
1.1010032	4.503161
0.32843754	4.033973
0.1281127	1.1458132
0.76618326	-1.0548432
-1.8558496	-0.86677647
1.3866779	-1.0806459
-1.7757025	-0.33742523
0.38152865	-0.009160683
-1.6932198	-0.1942804
0.13491142	0.7717374
-0.0047236905	0.15896113
-0.29280272	0.44283912
0.5659954	-0.8170403
1.1626071	-0.11355768
1.6031363	-0.79744256
-0.47972557	-0.44601068
1.0672058	0.14331199
-0.6729304	-0.31252757
-1.7299197	-0.74483204
0.9226748	-0.54732835
0.28459853	-1.0309684
1.3905108	-1.0126059
0.6163108	-0.5035858
-0.93129814	-1.0772033
2.000802	-0.8293545
-1.7112838	-0.8637485
-0.696776	-0.7927681
-1.3053207	-0.9081369
-0.79619706	-0.91736394
-1.6648962	-1.0440491
-1.5500724	-0.50582856
1.122761	-1.0561862
-1.3323004	-0.91941464
-1.1492891	-0.9316185
-0.02100121	-0.55281496
-1.2916986	-0.81753594
-0.25910068	-0.6850408
-1.8632884	-0.6737619
0.79118514	-0.87167734
-0.83480704	-1.0308937
1.0676502	-0.7690372
-1.1819615	-0.90071607
0.8910015	-0.6925038
0.6752778	-0.9570483
0.72899836	-0.33014685
1.3402945	-0.105083935
0.32667467	-0.23514576
0.040297713	-0.3679566
1.1967808	-0.8642822
-0.79095143	0.8789565
0.38849	-0.68007404
2.060575	-0.47644556
-0.099466965	-0.09411073
1.6379372	-0.7693111
0.9041682	-0.87545896
-1.5663351	-0.648723
0.028619228	-0.095389396
0.22039428	-0.0910769
0.5803981	0.7132695
2.0938978	-0.34866458
0.3741134	-0.48216456
-0.53215855	-0.21346389
0.4123956	0.29772726
-0.06509934	-0.97962284
0.28814867	0.14406049
1.6115171	-0.9674743
0.71947217	-0.36309662
-0.1608387	-0.54683113
-0.030236008	-0.9518898
-1.4339902	-0.77092844
0.4328666	-0.6044551
0.11508145	-0.919916
0.045150336	-0.34943175
-1.0813767	-0.80107987
-1.2337754	-0.43114242
1.1637233	-0.72788984
0.7649389	-0.399672
0.63892007	-0.9141159
1.0455807	-1.0087279
0.24152988	-0.6080197
0.8353758	-0.6861058
-1.7950366	-0.8826729
-1.4372488	-0.8236425
-1.5837435	-0.9673535
-1.7824066	-0.99203616
-1.8649185	-0.9170325
1.0554442	0.65947795
-1.246747	-0.4271209
-0.98254514	-0.85185164
0.5175341	0.69363534
0.10035147	1.1153274
0.5687985	1.0590274
-1.8232217	-0.5879911
0.30102962	-0.22471496
-0.37190297	0.023879694
0.05047549	0.3618423
-0.36523443	-0.5770535
-1.1123732	0.0748991
-0.44261822	-0.69695646
0.08130287	-0.5051201
1.2498726	-1.0364997
-0.4594799	-0.51872236
-1.8365295	-0.10132289
0.40460527	-0.22340757
-1.6319655	0.20437196
0.5258093	0.2451659
-0.55469716	-0.6676375
-0.96784157	-0.09515927
-0.12220364	-0.99045
-0.14835389	0.7034237
-0.092358954	0.1359084
0.85355	-0.39274934
1.0013938	-0.7277965
0.10655222	0.14545347
1.5763557	0.15318877
-0.25739652	-0.31823504
0.45221376	-0.55883497
0.5663674	-0.38071337
1.9585401	-0.693696
-0.32180503	-0.31470037
-1.6077987	-0.7305127
-0.053520374	-0.43975228
0.29704905	-0.27234498
1.375498	-0.95477176
-0.44150284	-0.9365685
0.51413095	-0.69021505
1.2610015	-0.7741182
-0.091555	-0.7018007
-1.5680598	-0.8630208
0.21854469	-0.7544295
0.8678814	-0.2765944
0.84033585	-0.64642024
-0.40326542	-0.58792037
-1.6118145	-0.5868691
1.5647312	-0.65480447
-1.6251462	0.13589576
-1.1303167	-0.79387796
-1.2764502	-0.16013052
-0.8585788	-0.7686029
-0.5161068	-0.48523954
0.76796377	-0.30576637
-0.2621524	-0.7224649
0.085035466	0.22323614
0.7700395	-0.8349535
0.43244052	-0.59192616
-1.186752	-0.8268109
0.76412624	1.1846344
0.1500227	1.1487412
-0.58581704	-0.64830583
-0.4777904	0.06144954
-0.7208101	-0.5953084
0.26942286	0.0010209893
0.30845147	-0.2635081
0.1981756	0.6035272
0.2685631	-0.016943967
-1.4641318	-0.72431725
-0.3973663	-0.3039037
-1.2199821	-0.66663533
1.429632	-0.84569436
0.655978	0.2591339
1.5986003	-1.0434769
-0.8432864	-0.44591257
-0.57668173	-0.30953512
1.423025	-0.9349344
-1.7253897	-0.7091938
-0.65839183	-0.25819406
-0.20187218	0.4114777
0.29446107	0.29073516
-1.8290209	-0.44603384
-0.09443639	-0.24201827
0.8754824	-0.90903187
-0.3334378	-0.16451754
0.09508584	0.6476713
-1.792407	-0.064063564
-0.13310683	-0.61750793
-1.336105	-0.8709238
0.8303207	-0.5985258
1.7542799	-0.4277726
1.113541	-0.7514528
0.3585594	-0.35540527
0.2514069	-0.9027237
-1.5762644	-0.3332553
0.41659483	-0.13603753
1.227387	-1.0108762
1.6024914	0.20123221
-1.409492	-0.9550276
-0.13052288	-0.14409466
1.4083767	-0.4554714
0.5159727	-0.0417048
-1.8017782	-0.09733758
-0.25511867	-0.21265268
-1.4834945	0.36994693
0.11115343	-0.06653857
-1.6193396	-0.4063831
0.04112149	0.7295383
-1.6554677	-0.4643419
0.08503277	-0.027571568
0.55179936	-0.30994922
2.03529	-0.17755048
1.7230476	0.10473205
0.27513447	-0.30446994
-0.063596785	-0.36541736
-1.7671975	-0.15033205
-1.5705029	-0.50679886
1.9626714	-0.41861722
-0.52664894	-0.38717604
1.3629595	-0.29781258
0.3610951	-0.55994266
0.40158588	-0.59801835
1.9767454	-0.938127
0.31322837	-0.6675069
-1.8552998	-0.5315676
0.055393867	-0.28845644
-0.23695026	-0.25897428
-1.4721209	-0.53078943
-0.7359012	-0.72040033
1.1506298	-0.08909522
0.9618044	-0.9524415
1.2740229	-0.7225427
-1.8772608	-0.24434179
-1.509559	-0.95641303
-0.20542666	-0.13345826
-0.5455446	-0.7060213
1.2107011	0.04728616
0.9920815	-0.88937706
0.8223427	0.4157876
0.33374533	-0.94000375
0.038833518	0.3782676
0.050425075	-0.57666856
-1.7291608	-0.8052469
-0.17926589	-0.33420274
0.36603096	0.91010654
0.7934839	0.14520022
-1.49617	-0.65819436
-0.49258816	-0.78029394
0.0891111	-0.67253655
0.041147146	-0.14249651
0.4603786	-0.82516456
1.5949105	-1.0106872
0.42813793	-0.27288863
-1.018222	-0.38644564
-0.21896382	1.2031995
0.18138552	0.31245446
-0.5881651	-0.3868862
-0.86520535	-0.33215633
-0.17936802	-0.30937558
0.45312855	1.0396696
-0.29481652	2.1721232
0.94358844	-0.12759946
1.7600667	-0.051933203
0.13820729	0.8412777
0.30810097	-0.67008597
-0.23982108	0.6657263
-1.4186131	-0.068200864
-0.17685832	0.6364754
0.4561812	-0.3986221
0.9212668	-0.846614
1.942916	0.14188126
-0.69124186	-0.086009726
0.68144065	1.2002954
-0.17049588	1.0955585
0.27379265	1.097949
-0.16944042	-0.7681571
-1.6079885	-0.39076138
-1.8109814	-0.9720265
-1.8108411	-0.9139829
0.80591	-0.77904016
-0.8903911	-0.6408364
2.0929291	-0.9696856
1.1633958	-1.0110929
-0.9528568	-0.97530204
-0.72168654	-0.25158736
1.4176168	-0.5103653
-0.49129158	-0.50502604
0.11655579	0.5316779
1.2361228	-0.22458935
-1.8601265	-0.1517653
-1.2668802	-0.5504075
1.8765686	0.3823569
0.71541345	1.1477389
-1.6424686	-0.57524335
1.9315603	1.5056441
-1.7653687	1.5730253
1.1232266	0.30268103
1.6449606	-0.7901842
0.33439207	-0.008557066
-1.6594852	0.67090666
0.98310363	2.8418906
0.36975557	2.274108
0.06103769	1.6363785
-1.6258566	-0.92098945
0.72157216	-0.33130777
-0.45138556	0.9731538
-0.44160262	0.96123224
-0.10070281	-0.03896667
-0.18766358	0.18676358
0.6036522	0.9999814
1.933045	-0.743131
-1.6125126	0.6222365
2.0223339	1.6188831
0.2836126	1.9967854
-0.50067854	2.3711696
-0.20015474	1.8306563
-0.2515678	-0.67090017
-1.4968543	0.6660809
0.5047795	1.9782338
-1.6081682	-0.8419639
-0.51612353	-0.61603117
-1.913074	-0.5359151
0.630007	0.9256091
0.061070476	1.3360239
-0.65917826	-0.37512046
-0.06245054	0.010699787
-0.7875156	-0.32703975
-0.06293209	-0.62967384
0.18120691	-0.54943854
0.6206268	-0.672933
1.4222947	-0.674958
0.44659686	-0.9227187
-0.28506565	-0.9461275
0.18273543	-1.1001284
0.18273543	-0.8814702
0.6771185	-0.85848796
-0.9896673	-0.8917686
1.4150819	-0.91727066
1.6023554	-0.93611604
1.2305548	-0.9222125
-1.3629696	-0.8080076
-1.72673	-0.75878507
2.0989363	-0.83224237
-0.8637688	-0.9348965
-0.90998745	-0.79855853
-1.5921638	-0.8940895
0.75450283	-1.0688971
0.014549212	-0.822226
1.598402	-0.74641186
1.9435724	-0.79824215
-1.6112068	-0.8765401
-0.033075023	-0.03557635
0.05644872	-0.08267585
0.8096237	-0.22972293
0.48371392	-0.95720136
-0.3901355	0.7687901
-0.027720865	0.66320413
0.17993443	0.43147895
-1.8834724	-0.5077141
-1.3337128	1.0993673
0.62994826	1.7883633
-0.02896437	1.1801609
0.16232784	1.4818119
-1.4957441	0.6670081
-0.25583476	-0.1296478
0.19264174	1.5432615
-1.5926467	0.4045713
0.0020882608	-0.180008
0.35404637	-0.6413453
0.4555792	-0.31809488
-0.33665812	0.55500406
-0.3530213	-0.19877553
1.1252484	0.4443269
1.868216	2.5704856
0.7966357	2.37141
-0.33590487	4.736389
-0.34300274	1.3799852
0.050991688	2.2763336
-0.16482261	1.507334
-0.42153904	0.3526765
0.40395695	-0.41203278
1.3695253	0.55360425
0.27074623	1.9733007
0.09451345	0.79640526
-0.12963642	-0.41933817
-0.70475304	-0.48548377
0.2377225	1.444247
-0.0066075902	0.8217029
0.024102071	3.2131357
-0.081570305	3.446872
-1.6388412	0.046777003
0.84200835	0.8832937
-0.73285556	4.403691
0.1502711	2.9824479
-0.36325234	2.0177362
0.4953048	1.6783929
0.09693008	1.6552893
0.062326882	1.4558393
-0.2717635	1.2582614
0.51706237	2.4051685
0.3299116	0.85837775
0.2603093	0.78819996
-0.36776534	0.9652328
-0.3191909	1.1891413
0.49984032	0.6707725
-1.4349893	-0.51479155
1.1805031	0.9015393
-0.9203796	-0.12340555
-1.2844789	-0.90415454
0.6338685	0.9206259
-0.19448945	1.2884424
0.21027257	3.4306307
-0.033063393	1.7054521
0.19325736	2.2662275
-0.25877014	0.736705
0.3297043	0.36311653
0.11862268	-0.3451603
-0.54529667	-0.11112102
1.2333624	0.02383305
0.54717034	1.8145596
-0.037934978	2.6766353
-0.1199581	1.6537648
0.11708752	1.887667
-0.40964627	2.4625168
-0.5213112	2.5507982
-0.757042	0.8812415
-0.81154126	0.57424194
0.0049403957	1.6591599
-0.040666353	1.9384253
0.1700961	1.9972286
-0.103973836	1.5964766
-0.47725046	0.80377126
-0.3060189	0.56059325
0.38353965	0.18769622
0.42668024	-0.1868732
1.4120051	-0.13030007
0.036251273	-0.84005445
0.22182941	0.7383606
-1.0641552	1.0881499
0.134012	0.31706935
1.9559634	-0.3682848
-0.65138644	0.1599127
2.0340729	1.389622
1.215541	0.9783125
0.25871733	-0.033437904
-0.6974005	0.13022003
-1.0964268	0.9080463
0.63675016	0.44459102
0.46699286	-0.65521103
-0.908901	0.5903545
-0.015800748	3.154091
0.5574967	-0.54654497
-1.5414324	0.1563194
-0.62998253	-0.21290952
-0.33674616	2.407363
0.3780026	-0.24199541
-0.34950477	-0.35431126
-1.6124837	-0.21847194
1.5034953	0.4891739
-0.4324417	-0.032618232
-0.654523	-0.10284131
-0.91251755	-0.19512142
-0.061436474	0.8817051
-0.115964875	-0.16109264
1.953641	-0.9172221
-1.1773833	-0.7205476
-0.5340405	-0.1988726
0.8916528	-0.7770441
-0.33289078	-0.21833973
0.84822375	-0.05616237
-1.9213468	0.025059208
0.3513943	1.2793995
-0.04657998	0.93593043
-1.0964867	0.12405632
1.0133628	-0.18978083
1.3353037	-0.3483736
-1.2743223	-0.5423125
-0.055802066	1.8865538
0.31937426	0.02453766
0.6057625	0.3259134
-0.8410772	-0.2225364
0.39824486	3.2508693
-0.22685094	1.1234611
0.68526876	0.3648043
0.087299265	0.9600729
-0.21591404	-0.70695955
0.9022278	-0.51522505
-1.4137256	-1.0482166
0.21378075	-0.43711588
0.68278414	-0.3503555
0.1345007	0.7508652
0.09804218	0.45874786
0.31254378	0.42212558
1.9975713	-0.082279414
0.42411107	1.1806096
-0.5971083	0.6230615
-0.3762496	1.1376277
0.22194546	0.35695863
1.8124158	0.06455245
0.46203074	0.519558
1.4204919	0.19312802
-1.5541333	0.1531834
1.1457705	0.3069923
0.97214043	0.37184638
-0.85261637	-0.16884017
-1.7551003	-0.33776465
0.091467015	1.0006713
0.06597511	0.52032495
2.027226	0.77230346
