# Supplementary material for: Cross-species behavior analysis with attention-based domain-adversarial deep neural networks
Source: Nat Commun. 2021 Sep 17;12:5519. doi: 10.1038/s41467-021-25636-x (PMC8448872; doi:10.1038/s41467-021-25636-x)
Supplement: Supplementary file 3 — Supplementary Software 1 [file 41467_2021_25636_MOESM3_ESM.zip › SupplementarySoftware/normalized_dataset/normalize_each/dataset/normal-pre_sm2/hc84_2017032403_3.csv]

angle	speed
-0.28915346	1.2220414
-0.22080377	0.94155204
0.70163417	-0.29413188
-1.610991	-0.007992024
-0.7236135	1.7211239
1.4887424	-0.3719494
0.8521663	-0.6313217
-0.23997374	-0.5021969
-1.288468	-0.48910105
-0.2515718	-0.35731494
1.372793	-0.5738305
1.1707611	-0.33378497
-0.2534902	-0.05176996
0.6659228	-0.09300223
0.48923427	-0.2756259
-1.5201153	-0.50620884
-1.1033006	-0.49422997
-0.5285269	-0.5096059
1.3154002	-0.6229367
0.11053702	-0.47814098
0.9876315	-0.47378162
1.035768	-0.466163
-0.04747901	-0.70565385
-0.04747901	-0.6555209
1.3124778	-0.571354
-0.24318752	-0.09275602
-0.25765118	3.1120489
-0.17386238	4.1409774
-0.43055367	-0.32151535
-0.9505618	1.4268687
-0.14251935	2.1561804
1.3519571	-0.3638942
1.2223831	1.2269117
0.16661331	1.4650617
0.176714	1.4751917
-0.09286862	2.0781567
-0.6995763	0.4524394
-1.31059	0.8283338
0.2941124	1.7259023
0.021139778	0.6132519
0.5594837	-0.38444686
1.0073696	1.703142
-0.19372442	-0.19125625
0.96326494	-0.4360067
0.45910522	0.5980467
-0.068422675	-0.3508922
0.4788029	-0.114777036
0.94343615	-0.54677683
0.1860979	0.42490134
0.18513347	-0.4030694
1.5436426	0.0069452156
0.005188572	-0.0763787
-0.9596855	-0.4831056
-0.5594237	-0.49493647
-0.60663396	-0.24949236
-0.507154	-0.59826666
0.27272195	-0.25471798
-1.6787015	0.11524263
-0.11805883	-0.54090756
1.2439005	-0.4643416
1.2509767	-0.46540222
-1.2254442	0.0130557455
1.6000592	-0.52834076
-0.014081924	-0.3035221
1.3883133	-0.5979262
-1.4346281	-0.38947314
-1.3912313	-0.4189073
-0.66154057	-0.6145272
-1.583518	-0.5824747
1.349645	-0.43209565
-0.9706209	-0.56146646
-0.9320074	-0.4537978
1.6282003	-0.6312372
-0.38838455	-0.3279114
-0.81729454	-0.45450574
-1.3713878	-0.58479756
-0.02383083	-0.1139428
-0.84734774	-0.47735175
-1.0347867	-0.2803195
0.4112597	-0.44073772
-0.83263546	-0.49053547
-1.3556921	-0.32640558
0.32541674	-0.44954214
1.3627181	-0.34402806
-1.4874041	-0.37752527
1.4797372	-0.47651523
0.16591248	-0.50991464
1.0258791	-0.61718243
0.45179006	-0.017032607
1.2328385	-0.4001591
0.7929622	-0.5837643
-0.40243366	-0.40658787
-0.45145753	-0.5729316
1.2996821	-0.36798012
1.2430836	-0.29952466
-0.44632882	-0.63171446
-1.0655946	-0.27260706
-0.04747901	-0.70565385
-0.04747901	-0.42266977
1.1629616	-0.28879103
-0.79113203	-0.5665232
-0.67517525	-0.3381932
-1.3004895	0.035631407
-1.5527115	-0.26182276
1.5691444	-0.3090203
-0.6542645	-0.50713474
-1.1596147	-0.12462126
-0.36323276	-0.6643118
-0.50569993	-0.07884738
1.496822	-0.46940616
0.52532935	-0.09598964
0.9519563	-0.05430091
0.86697596	-0.22033964
0.96976554	0.28894606
1.3144832	0.44698733
0.032818533	1.3566426
0.07719093	2.4178412
1.5299822	0.21349186
-0.07054668	1.56773
-0.3633044	0.1794426
-1.6000636	-0.25134385
-0.37951523	-0.21356983
-1.3226674	1.851984
-0.058866452	-0.34499055
-1.3455223	0.5476414
1.2960337	-0.6455404
-0.3127421	1.0384042
1.2112375	0.3491392
0.8318174	0.09002953
1.5687001	-0.51674736
-0.35966328	-0.3083852
-1.3835124	-0.45393988
0.5402574	-0.3319052
1.006016	0.37449095
-0.23852013	0.24396752
0.8865741	-0.10104701
-0.5777527	-0.31166896
-0.5183924	0.6585479
-0.15421712	0.45011026
-1.4649338	0.46796992
-0.08402086	-0.08083302
-0.07896954	0.95588577
-0.23631242	2.1194828
-0.20558828	1.3007036
-1.0196775	1.7278429
-0.6966033	0.61608434
-1.1523432	4.132615
0.24549747	2.1466906
0.43371406	2.2240508
0.855522	2.7351036
0.6063688	0.91604483
-0.7499768	2.0518644
-0.21752906	3.1029475
-0.26021674	5.0003905
-0.84325653	0.4297373
-0.61630726	0.98315907
-0.11934669	2.9127154
-0.10808311	0.17062153
-0.23467879	-0.09570778
0.079664245	2.1103811
-0.16921438	-0.04212522
1.541136	-0.16625257
1.0809046	-0.38456035
0.29435712	0.49134007
0.28788707	1.9783309
0.038776357	2.0327704
-1.2894574	0.80925286
-0.18645582	0.775138
1.0896658	0.29169822
-1.5533309	1.1194912
-0.22254978	0.7952244
1.6311146	-0.19297148
-0.48929968	-0.021109987
0.82214385	0.36311805
0.21533166	1.3170977
1.6315603	-0.24990082
-0.32857805	3.1268768
0.104294404	0.7787693
1.3496337	-0.5171283
-0.18519212	1.580208
-1.5597502	-0.23785585
0.06298737	0.3694322
-1.4011303	-0.40916422
-0.2729737	2.805531
-0.24458396	0.6659026
-1.5589578	1.395851
-0.036492463	1.9354267
0.98372346	0.09002642
-1.3651224	5.859321
-0.41581348	4.2472696
-1.0678124	-0.23079093
1.01851	0.9325886
-0.089930214	5.739479
-1.6805364	2.1406114
-0.07880994	4.31077
0.20167968	2.386254
-0.17011373	0.068817474
0.2104247	3.8749456
0.019442711	2.0109103
0.29517525	-0.5454726
-1.5937413	2.363023
0.5922613	0.34378088
0.27083796	1.0420104
-1.2433064	2.492306
-0.4147192	6.743205
-0.57995903	2.922955
-0.059436526	0.27850908
-1.2387986	1.9607482
0.06979699	5.3393855
0.14934874	0.67985654
1.5102665	0.062598065
1.4589325	-0.013513821
-0.051861867	1.113071
-0.31005573	1.3500768
-1.2484648	2.5675082
-0.035737384	0.044525195
-0.111882575	0.20568371
-1.5028313	0.764487
-0.43122837	0.2326304
1.5931245	0.058829304
-0.20925492	-0.5290106
1.317904	0.2651521
-0.04747901	-0.70565385
-0.04747901	-0.4744971
0.80237526	-0.22387946
-0.39367604	-0.43064868
-0.8528071	0.79119766
1.2779356	-0.19042063
1.4585695	-0.3850922
-0.6957051	-0.04536072
0.8791596	-0.12867628
1.5783027	-0.21873821
-0.04861517	-0.40921062
0.59951705	-0.47788134
1.0728195	-0.12841257
1.1763396	-0.37532955
1.1398875	-0.46071148
-1.2462105	-0.624726
-0.06818033	-0.555213
1.5303218	-0.32344705
1.3257678	-0.31270492
0.904978	-0.07104045
1.2594123	-0.13687919
1.5079057	-0.5354063
-1.5952073	-0.6152829
0.897512	-0.5222919
-1.2369589	-0.53968996
-0.9027974	-0.57951546
-1.0925832	-0.30490348
-1.6251786	-0.32821953
-0.04747901	-0.70565385
-0.04747901	-0.4594662
-1.3133281	-0.5416388
1.5772852	-0.588403
0.97229177	-0.40295163
-1.1800253	-0.08721886
-1.4343107	-0.24845842
-0.40645087	-0.5687915
1.5056036	-0.38314366
1.0142189	-0.2829485
0.90365916	-0.53413254
0.97151536	-0.1766417
0.3397843	-0.549105
1.1907052	-0.2335635
1.4099629	-0.5362417
0.4204815	-0.31926095
1.5861955	-0.3610634
0.98236895	-0.6020014
-0.9954566	-0.605505
-1.3747133	-0.37213296
0.52491635	0.08309916
1.5654377	-0.19878615
-1.3152139	-0.4994285
-1.251094	-0.2767547
-0.033851866	-0.2995668
-0.49483743	-0.56153125
-1.5807084	-0.49586555
-0.038353715	-0.39235663
-1.4600925	-0.17825165
-1.4081279	0.847299
-1.6731806	-0.31034857
-0.4193145	0.28198263
0.68295413	-0.50546706
0.34302908	-0.079690166
-1.6753416	-0.32063004
-1.0438995	0.21916972
-1.105472	-0.3607493
-0.96940255	-0.11122111
0.37156424	-0.3794381
1.3856379	0.28819063
1.4354528	-0.11750358
-0.0098540075	-0.36507452
-1.5707989	0.124783546
1.4729706	0.010315197
0.75848734	-0.30748656
0.8375182	-0.68166864
-0.15948719	-0.525119
-1.2912325	-0.5074589
-0.95909065	-0.15786299
-1.4959655	-0.0033062734
-1.0443065	-0.3532617
-1.1701626	-0.36212316
-1.0219176	-0.46465963
-1.4102088	-0.15832236
1.4041613	-0.45856574
-0.9584373	-0.6244311
-1.5624882	-0.60669047
1.0554372	-0.60166603
-1.3779863	-0.50132704
-1.6478779	-0.45300117
-0.7695397	-0.5578422
-1.2726715	-0.32101697
0.7764513	-0.49048033
1.427866	-0.31204182
1.6184978	-0.061938167
-0.116676524	-0.39787313
-0.16561106	-0.38555253
1.6041137	0.13489355
0.6399428	-0.38397214
-1.1504349	-0.43043008
0.26159972	-0.51394683
1.1648514	-0.41796827
0.6054827	-0.635475
0.20662685	-0.12024614
-1.5054245	-0.1681697
-0.8991601	-0.3967839
-1.177442	-0.3123224
-0.5722589	-0.5930202
-1.5373266	-0.3559575
-0.42404085	-0.37118796
1.1040804	-0.5669277
0.53269243	-0.34615082
0.9972513	-0.6721609
-0.30722213	-0.58543
1.008363	-0.16606721
-0.2335349	-0.5520905
1.2836345	-0.3155892
1.2552955	-0.5313581
-0.49723437	-0.48027915
0.9289146	-0.3562257
1.5305047	-0.40915868
0.39979118	-0.40818244
-0.9464527	-0.6658634
-0.8468418	-0.3350213
0.18027449	-0.57894516
-1.2431568	-0.4652984
-1.2519511	-0.31762117
0.7385579	-0.3372275
1.1480566	0.0005223672
-0.09342795	-0.62640494
1.2557346	-0.5932552
0.43264046	-0.5741769
-0.01353214	-0.6754589
-0.82012457	-0.35490763
1.4095818	-0.5951801
-0.04747901	-0.70565385
-0.04747901	-0.39264858
-1.0320572	-0.4468203
-0.33505514	-0.4311194
-1.106028	-0.4485636
1.212879	-0.6435906
1.2744055	-0.6189378
-0.18015853	-0.5918288
-0.43551505	-0.5752827
-1.4462337	-0.2263155
1.0482562	-0.50372
0.080807544	-0.6024709
-0.04747901	-0.70565385
-0.04747901	-0.31256586
-0.305094	-0.16120972
-0.8797412	-0.56704104
-1.2458006	-0.4394215
1.2043606	-0.0691806
-1.2230927	-0.35632423
-0.2856603	-0.5559023
0.7586015	-0.6915099
1.3123554	-0.1381168
0.576247	-0.5297686
-1.6186048	-0.051331844
-1.4099474	-0.1199707
-0.4048762	-0.6808513
1.1269588	-0.5292866
-0.9486069	-0.44476295
-1.4313952	-0.54104763
-1.3101048	-0.08193887
-1.6663699	-0.2989577
1.0123372	-0.3803935
1.2693263	-0.1865906
0.9933348	-0.3306826
1.1464412	-0.21555313
0.63612044	-0.52413297
1.1929772	-0.32814416
-1.1493088	-0.6308563
0.5208542	-0.5235529
-0.76993686	-0.5808282
-0.556644	-0.4935639
-1.4369377	-0.25429374
1.3917292	-0.32863835
-1.6593485	-0.21790424
1.5946573	-0.22398156
1.603635	-0.6093072
0.018685805	-0.20763853
-1.5343574	-0.60472757
0.55423146	-0.43679586
0.83111143	-0.25413147
1.3980479	0.1552124
-0.45307896	-0.26123637
-1.5183218	-0.62602717
-0.31381917	-0.34690246
1.3016003	-0.420374
1.2988918	-0.4819301
-0.6188577	-0.10172
-0.88442534	-0.66405743
-0.8881524	-0.069275156
0.21180129	-0.5535276
-1.6067504	-0.4792874
-0.067131676	-0.46590054
-0.1936929	-0.584221
1.5478575	-0.3397181
1.2804574	-0.30334505
1.3567418	-0.3795605
0.69042474	-0.516106
-0.04747901	-0.70565385
-0.04747901	0.052467056
1.3731244	0.08645858
-1.2798533	-0.027341517
-1.5089397	0.44302526
0.8822019	-0.50776905
1.0377803	-0.2943126
1.2029346	0.025291452
0.42168212	-0.4084759
1.2988997	0.13252716
-0.311021	-0.47419652
1.4853028	-0.2826572
0.32608286	-0.3417498
-1.6219438	-0.2558083
-0.73217916	0.3486814
0.88147986	-0.5359521
0.6090021	0.1346277
0.04190135	-0.5803896
-1.3166333	-0.52628976
-1.2552751	-0.27505863
0.7643711	-0.59405816
-1.2714536	-0.48200673
-1.2593052	-0.44702208
-1.0155442	-0.4789626
1.2024921	-0.5180516
-1.1464015	-0.47749582
-1.4774991	-0.38446268
0.21601807	-0.1996666
1.3553106	-0.5446096
0.2850316	0.31730786
1.2183201	-0.23847696
1.0213212	-0.24053071
0.2738645	-0.44703406
-0.87646115	-0.56799555
-1.2299004	-0.44180393
-0.68513834	-0.6164165
0.15756443	-0.32706422
1.6067609	0.17625175
-0.23689693	-0.5597692
1.5582854	-0.5715441
1.3686492	-0.40520942
-1.4488645	-0.18896925
0.033500947	-0.35390544
-1.5117396	-0.6383212
-0.56325793	-0.4871448
-0.9071842	-0.6238405
-0.85572165	-0.21995619
1.4525492	-0.26376382
0.28365844	-0.10484441
1.485767	0.17034751
1.5035961	-0.6407725
1.1175973	-0.15831544
-1.3701328	-0.3543827
-0.04747901	-0.70565385
-0.04747901	-0.3094048
1.2892352	-0.5924164
-0.04404309	-0.6020763
0.8997853	-0.3150453
-0.04747901	-0.70565385
-0.04747901	-0.25060615
1.2924417	-0.4720356
0.2189753	-0.19460128
1.0163242	-0.2816144
-0.29107702	-0.4594962
1.2215083	-0.41841108
-0.49860644	-0.43846402
0.8971116	-0.0108798845
1.2459177	-0.01638522
1.4320202	-0.5246478
-0.6332561	-0.58539885
1.0962459	-0.39060622
0.7657463	-0.54493463
1.1400334	-0.3310939
-0.773391	-0.42802706
-1.6401836	-0.019860907
-1.647504	-0.25071704
-0.72296596	-0.31535175
-1.1546112	-0.46363804
-0.36655876	-0.5167306
-1.1507713	-0.2689726
1.5253944	-0.3872883
1.486844	-0.5020893
-1.3490976	-0.078669146
1.5519578	-0.17894599
1.1600324	-0.40977594
-0.45759332	-0.48472568
-1.5545455	-0.623887
1.0107024	-0.34710565
-1.5896901	-0.56792027
-0.6029195	-0.3491202
1.2700254	-0.5828704
0.77887654	-0.5948252
0.10216632	-0.5495557
-0.90192485	-0.41877642
-0.8668913	-0.21597874
-1.3580401	-0.23442823
1.0047888	-0.41152737
0.64257544	-0.3841923
-1.1256844	-0.6675606
-1.5013621	-0.33836213
0.8891788	-0.6073453
1.1283509	-0.59398437
-1.066129	-0.2703266
0.84040576	-0.6627204
0.22147417	-0.46279067
-0.04747901	-0.70565385
-0.04747901	-0.4924058
1.324288	-0.6665815
-0.04747901	-0.70565385
-0.04747901	-0.62750965
-0.49253774	-0.5799384
0.6808576	-0.5040124
-1.6637478	-0.03184165
-1.488315	-0.22880007
-1.3361188	-0.49342364
-1.6631474	-0.50097173
