# Supplementary material for: Cross-species behavior analysis with attention-based domain-adversarial deep neural networks
Source: Nat Commun. 2021 Sep 17;12:5519. doi: 10.1038/s41467-021-25636-x (PMC8448872; doi:10.1038/s41467-021-25636-x)
Supplement: Supplementary file 3 — Supplementary Software 1 [file 41467_2021_25636_MOESM3_ESM.zip › SupplementarySoftware/normalized_dataset/normalize_each/dataset/normal-pre_sm2/hc84_2017032403_4.csv]

angle	speed
0.17918997	-0.5483198
-1.6423019	-0.6310125
-0.9742438	-0.7422788
0.16490798	-0.68719983
1.2345157	-0.76444817
0.42915672	-0.7272825
1.6314979	-0.6444175
-1.6712809	-0.5556409
-1.699015	-0.65399736
-0.8668152	-0.68271434
1.1936095	-0.724923
-0.9835889	-0.69116193
-1.8623376	-0.3946469
1.7315432	-0.49716908
1.2719743	-0.61511505
-1.6727244	-0.5895536
0.015571395	-0.7723847
-1.5134139	-0.7375156
-0.2852976	-0.7344418
1.4327258	-0.74712265
1.7074723	-0.7440788
1.1772465	-0.743682
0.48321447	-0.7080963
1.5455552	-0.45541066
-1.8182756	-0.47267583
-1.6292979	-0.7277974
-0.4279703	-0.46970135
1.6841652	-0.48422253
-0.1444708	-0.23327348
1.557939	-0.2182423
0.40790248	-0.44323972
1.5836033	-0.48736092
1.724089	-0.70718086
-1.054881	-0.74852157
-1.2495265	-0.77289194
0.4247668	-0.78357804
-0.89740163	-0.5998505
-1.8620845	-0.56851745
-0.6167912	-0.7328618
-1.4762852	-0.5579559
-1.1563663	-0.7424194
-0.87208086	-0.5989813
-1.5312316	-0.7538797
-0.658056	-0.7081463
0.46538314	-0.6764959
0.99685967	-0.69895864
1.3570409	-0.62349755
-1.7848554	-0.7614496
-0.4459787	-0.7793115
-1.5324732	-0.6588171
-1.0123068	-0.61358416
-1.6809438	-0.3413399
1.421952	-0.6142797
-0.1949284	-0.59554577
1.5058057	-0.59867376
1.1925324	-0.69454634
0.29601482	-0.68649423
1.593226	-0.6627869
-0.36209735	-0.58321375
1.3278115	-0.65136486
-0.24214996	-0.7694299
1.5279045	-0.7331978
1.5160717	-0.6598435
1.373048	-0.6136428
0.97307956	-0.60986507
-1.4499496	-0.4369457
1.721909	-0.4417119
1.42302	-0.7237538
1.4625709	-0.7915084
0.09679391	-0.6616046
0.41616315	-0.7828188
1.1643895	-0.57231456
0.3353389	-0.6794495
1.4272282	-0.57523453
1.1469082	-0.73130876
-1.4849935	-0.7688025
-0.5414681	-0.7029774
0.40192786	-0.74038965
1.387529	-0.639142
-1.8481804	-0.7326603
-1.4207312	-0.784594
-0.8775448	-0.7492
-0.24964775	-0.74078006
1.0393816	-0.67479086
1.2520142	-0.6634192
-0.012193246	-0.7645175
1.2383505	-0.702329
0.057727996	-0.71267575
1.0003939	-0.573119
-1.8496978	-0.6240523
-0.5131793	-0.6993595
-1.6427985	-0.6610769
-1.423051	-0.6582688
-1.6648141	-0.59241366
-1.5929097	-0.76190376
-0.56689006	-0.75175875
-1.5184361	-0.7201704
0.597863	-0.7705829
1.6150366	-0.6935068
-1.2624898	-0.65891045
-1.7333583	-0.6907122
1.7343545	-0.7437616
-1.8320146	-0.7721935
-0.36977363	-0.6450084
1.4916998	-0.6228576
-1.0613508	-0.782645
-0.7946452	-0.76207036
-1.538845	-0.68044376
1.3837391	-0.67868876
-1.0890746	-0.7224889
-0.88203543	-0.7754395
-1.1249942	-0.7013971
-1.6696079	-0.78262633
0.38274756	-0.74310255
1.6556263	-0.7379572
-0.39452466	-0.76094097
-1.4558442	-0.49501818
-1.7088375	-0.66833705
-0.41626424	-0.5524747
-1.5322251	-0.7612809
-1.0743259	-0.7644991
0.6010163	-0.7369876
-1.0393205	-0.6655805
-1.6169541	-0.63043284
-1.4677532	-0.7057806
-0.5788562	-0.7685405
0.5423845	-0.731699
1.462341	-0.7327868
0.30114317	-0.70369875
1.644426	-0.7236103
1.277922	-0.7740242
0.97576904	-0.742071
1.4101795	-0.76717424
-0.83818054	-0.6759096
1.3347347	-0.49195284
1.5245178	-0.7041224
-0.14375816	-0.6848073
-1.2521846	-0.6742641
-1.8329551	-0.5811177
0.99234015	-0.7180473
0.9443184	-0.7488665
0.5853077	-0.6965252
-1.7407299	-0.7890825
0.1778371	-0.70935434
0.37524515	-0.7744595
-1.6662378	-0.7823281
-0.27646235	-0.71077526
1.3264368	-0.7867451
-1.2309204	-0.7650833
1.6272105	-0.70881265
-1.476809	-0.75402206
-0.9314869	-0.7746153
-1.3471485	-0.7224571
1.0116127	-0.67437744
1.5483581	-0.53869355
0.04663044	-0.7345659
0.6406568	-0.6109815
1.3390483	-0.69748497
0.4983599	-0.67943496
0.19771522	-0.7334362
1.583888	-0.6514183
-0.8302971	-0.63047075
-1.7805035	-0.74087894
-0.23076071	-0.5957001
-1.7668594	-0.7144384
1.683691	-0.6269638
-1.7687284	-0.5797238
-1.773009	-0.6705018
-0.98071426	-0.6766288
-1.6366829	-0.6887541
-0.067444496	-0.69565654
0.026583185	-0.73175764
1.1539936	-0.5601379
1.5033501	-0.30694097
-1.4211208	-0.5488202
-1.5803686	-0.52451
1.354612	-0.55536073
1.4837478	-0.7947693
-0.21311149	-0.3402919
1.5947891	-0.24340789
1.4875466	-0.64773995
1.3037044	-0.6887654
1.4720732	-0.7487929
-1.1891406	-0.65538275
-1.548437	-0.15445057
-1.8153074	-0.4795347
-0.013533236	-0.66330343
-0.19649747	-0.73002476
-1.0854017	-0.648113
1.5971516	-0.55663896
1.0195135	-0.7017425
1.2774074	-0.62891805
-1.3621193	-0.69040126
1.4047842	-0.56359804
1.1291692	-0.6162588
1.3813447	-0.67817163
-0.5339589	-0.75262904
1.6692516	-0.7795708
0.96058035	-0.59556735
0.99096066	-0.53441924
-1.3460118	0.37045464
-0.21858372	0.64003676
-0.507141	-0.044672165
-0.021428484	-0.04297142
0.8292794	0.044022754
-0.13953337	0.9696232
0.11450432	-0.31589913
1.188127	0.16055681
-0.14775753	1.1784747
1.397678	0.91860735
0.44955677	0.36599982
-0.042842135	1.1326168
-0.63519555	0.7921143
-1.1098576	0.10237234
-1.5972574	2.3409243
-0.33477166	0.73594123
-0.32522994	0.23342139
0.99313384	-0.49550062
0.5899293	-0.6874956
-0.3746202	-0.31080782
-1.4978448	0.32804942
1.700983	0.9563609
-0.24173416	3.4802847
0.768458	-0.05604836
0.59934026	0.5896298
-0.26434758	0.74207836
-0.523482	2.787866
1.191532	5.1876254
-0.5855836	4.0597024
-0.30937412	2.0538547
1.4680195	0.60192424
-1.0744963	0.32883683
1.1290276	-0.624263
0.38450325	-0.67619246
-0.6760302	-0.5723675
-0.09975855	-0.2605129
-0.29963535	0.0655043
-1.8245203	-0.67571133
-0.5620804	0.38213345
-0.8286534	1.540055
-0.36099374	2.81089
-0.2822576	3.6112018
-0.52270687	6.066832
0.24451937	1.0385123
-0.40153545	1.167133
0.036163762	-0.23226212
1.0414666	-0.23907797
0.8219708	0.16712384
-0.4377698	-0.5954839
1.1364316	0.9956478
-0.14281909	1.0861963
-0.17183354	-0.07220188
1.6448976	0.4217399
-0.43874204	-0.35761863
-1.8576392	-0.07099076
-0.027511656	0.77705485
1.7025754	0.026647707
0.054475024	1.0713753
0.05965555	0.09464939
1.5449641	0.07602198
1.2562164	1.1572273
-0.6105488	-0.111863516
-0.40305492	0.0783212
1.7317622	-0.41684565
-0.36412796	-0.564342
1.6129136	-0.69473743
0.3712856	-0.16149488
-0.36247644	-0.59311086
1.4649429	-0.743005
0.65806484	-0.63761413
-0.6914979	0.52776194
0.2722578	-0.6974467
-0.3152301	1.058062
-0.3574407	0.56592405
0.59751654	0.39045215
1.0729659	-0.2090711
0.33405375	0.49803692
-0.20483156	0.20336504
-0.1434036	-0.2553656
-0.9152672	-0.4900575
0.33242562	1.7171068
-0.10689369	0.04620191
-0.17482932	0.5979376
-0.03824072	0.29208046
-0.07202481	0.9533579
-0.2970697	0.2524726
-0.031875826	1.6998279
-0.16483232	1.4047177
-0.19566178	1.018185
-0.4902832	1.2961608
1.6437722	-0.10348688
-0.020897275	-0.059648138
-0.84594536	0.29197186
-0.46024066	2.501303
-0.090376206	1.5921687
-0.32878634	0.736295
-0.11595656	1.8999242
-0.3886296	2.018798
0.01797786	0.60944
-0.20755649	2.0709443
0.007538547	0.81181175
0.6516213	0.99915123
0.37646213	0.85598034
0.7461399	-0.19110525
0.71752465	0.8137983
-0.16345617	1.8336626
0.5336586	1.3585937
0.81788504	1.0199666
0.076620564	0.3191911
0.62751466	0.2620842
0.26879057	0.5026016
1.0408657	-0.14831236
0.39658278	2.777399
-0.21033621	3.7762253
-0.050250895	3.7335265
-0.28569028	2.7252612
0.05541696	1.0425794
-0.7869562	1.5108758
-0.5197185	1.5135444
0.74757546	0.05621041
0.22887522	1.2020805
0.36748916	-0.105907716
0.5337883	0.7772288
0.41113698	0.7037573
0.7516212	-0.58833134
0.49234226	1.19361
-0.14302084	0.39037088
-0.5647608	0.17125429
-0.29218888	0.5514462
-0.52439886	0.54363406
-1.4574406	0.31379634
0.006571988	1.4424528
-0.011439775	1.3000091
0.102283485	0.37605345
1.6347969	-0.010231888
-1.3997957	0.074595146
0.9904382	0.55874455
0.20644078	0.513808
0.20793039	0.54542357
0.4060226	1.0510554
-0.31693056	0.059588604
-0.16427553	0.6458128
-0.5737419	0.69163555
-1.2021464	0.029812323
0.36941007	0.47781396
0.29848224	1.3844936
0.9929416	-0.05316727
-0.24363111	-0.14605437
-0.60801214	0.4440531
1.1200321	6.209991
0.6931697	1.5227472
1.6163069	0.7665885
1.5884886	0.0960022
-0.0950816	1.2345436
0.23878291	-0.46539357
-1.7744095	-0.19009028
1.7316306	-0.051781684
1.2123507	0.3590093
1.1251519	-0.06476205
0.63935715	-0.08264688
-0.54302764	-0.18585238
0.22588675	0.43293363
1.261405	0.5541362
-0.20219146	3.218914
-0.4254158	4.343883
-0.75707495	2.121667
-0.020456992	0.8746709
-0.10124122	-0.11610022
-0.052853476	-0.37959862
-0.32504243	0.9643667
0.11700869	-0.12799942
-0.4679962	0.86661035
-0.39068553	0.085622676
-0.21716924	-0.2991902
-0.44366825	0.07363912
-0.19450788	0.0293538
-1.2077863	-0.27378446
-0.59601694	-0.23616144
-1.52517	0.27100998
-0.32172573	-0.31202602
1.5077107	-0.64068365
0.3524185	0.41814485
1.3071039	0.21301787
0.003191485	2.179192
-0.4137062	-0.4170442
0.019008476	-0.37520745
-0.52977127	0.61263436
0.05871791	0.28544873
-0.24310286	0.3934006
-1.1446617	-0.60889256
0.7868511	0.44973803
0.23343843	-0.48164204
-0.2802216	-0.6118249
-0.3038719	0.5359245
-0.2394784	0.64607614
-1.3107859	-0.2759285
-0.47645807	-0.15259498
-0.29873347	-0.24678855
0.08099756	0.40025923
-0.3208246	1.1274183
0.6541676	-0.53965604
-0.56689626	1.8852429
0.04938562	1.0587361
-0.28300506	0.46842843
-0.39998844	1.2407751
0.042568684	0.5494651
-0.860888	-0.14522143
-0.6277497	0.37013334
-0.94135535	0.01776763
-1.2864326	-0.3793677
-0.61627764	0.07880649
0.15281364	-0.4435048
-0.4244928	-0.22649392
-1.4159963	0.19336583
-0.282327	0.5169452
-0.22589947	-0.0750837
-0.25980347	-0.3756337
-1.8456252	-0.17657945
0.32249323	1.1105497
-0.12552568	0.16675669
-1.7561429	-0.20892486
-0.396464	0.10380858
-0.39279684	-0.184594
-0.21531975	-0.2730119
1.7080995	-0.20215693
0.037596602	-0.43314967
0.23698914	-0.52148736
0.40228862	-0.46787968
0.83077246	-0.40790844
0.24169154	-0.592248
-0.87264293	-0.7295053
-1.5795451	-0.5253038
-0.03647517	-0.47341883
-0.42962736	-0.53982574
-1.8186986	-0.52393085
0.14824079	-0.32537988
-0.3331031	-0.3954062
-1.8320197	-0.52677846
-0.31707996	-0.51837534
0.15728563	-0.32078332
1.4598227	-0.7158287
0.07755158	-0.2624364
0.042223357	-0.6539361
1.6001921	-0.7402547
0.76566	-0.6762702
-1.3250661	-0.65338224
0.047541086	-0.49056885
-1.5553454	-0.5190166
-0.12387325	-0.50301486
-1.4479913	-0.459168
-0.022840418	-0.6114288
1.5117469	-0.082214914
-0.160603	-0.63423175
1.5159987	-0.44548765
0.099229716	-0.6025787
-0.10623866	-0.76754093
-0.26923934	-0.53245395
-0.42911887	-0.40402988
0.43040675	-0.64704365
-0.9574053	-0.7321871
0.19947514	-0.39013726
-1.6861467	-0.66525465
-0.35042715	-0.32884675
0.6619936	-0.66271615
-1.2122971	-0.217161
0.821652	-0.6546913
0.79521394	-0.2765192
0.61168987	-0.75760746
1.2360666	-0.60536313
-0.6537801	-0.4548415
1.6079156	-0.5288665
-1.1591392	-0.46019742
0.7675731	-0.603157
0.5438215	-0.6279591
0.37032565	-0.4558028
0.9501153	-0.54572105
0.21551393	-0.566333
1.3629743	-0.68248385
-1.6539087	-0.7086996
1.6881636	-0.4972783
0.069566086	-0.5648831
1.51129	-0.5563858
0.89161944	-0.6288391
-1.8027765	-0.59402484
1.2610263	-0.61836785
0.87491435	-0.53369385
-0.17599005	-0.13628855
-0.4358905	0.09039793
-1.0463138	-0.4547181
1.1771156	0.38896126
-0.86953694	-0.17257448
1.4044329	-0.40529615
0.11954952	0.41555083
-0.024939433	1.023289
0.36546123	0.36674815
1.1507757	1.257131
-0.0038720195	0.5103391
0.21898982	-0.0006674958
-0.9931774	-0.36779165
-0.34538183	-0.15872839
0.060072158	-0.025040137
0.95851237	-0.37496352
-0.20114325	0.3880928
-0.5635717	2.1066065
-0.24782054	0.50388175
0.5091924	-0.08028485
0.42623377	-0.10370967
0.73307884	-0.676595
0.6774439	0.2816807
-0.7757862	-0.15985808
1.6439575	1.3564055
1.1447142	0.3619644
0.8060271	0.7317949
0.37942603	0.08233005
-1.8136041	-0.39893904
-1.210303	1.0631403
-0.24236326	0.53438765
-1.7706189	0.4678957
1.1136203	-0.23589487
-1.3540606	-0.23937684
1.5240654	0.08682431
-1.2701871	-0.556098
1.1909457	0.9670878
-0.007368044	2.8295605
-0.35018325	1.3805656
-0.11944776	0.007966367
-0.12430896	0.81527984
-0.79913545	3.361444
-0.50197643	3.3044016
0.93440455	-0.5035056
0.6160253	0.42941386
-0.3814981	0.048469435
-0.077296555	1.7520329
0.35974202	1.8860852
-0.20733123	2.0653028
-0.71806866	1.837392
-0.50685835	0.7208904
-0.73508143	1.0122665
