# Supplementary material for: Cross-species behavior analysis with attention-based domain-adversarial deep neural networks
Source: Nat Commun. 2021 Sep 17;12:5519. doi: 10.1038/s41467-021-25636-x (PMC8448872; doi:10.1038/s41467-021-25636-x)
Supplement: Supplementary file 3 — Supplementary Software 1 [file 41467_2021_25636_MOESM3_ESM.zip › SupplementarySoftware/normalized_dataset/normalize_each/dataset/normal-pre_sm2/hc86_20170202_3.csv]

angle	speed
-0.028562324	-0.6175459
-0.028562324	-0.6175459
-0.028562324	-0.6175459
-0.028562324	-0.6175459
-0.028562324	-0.6175459
-0.028562324	-0.6175459
-0.028562324	-0.6175459
-0.028562324	-0.6175459
-0.028562324	-0.6175459
-0.028562324	-0.6175459
-0.028562324	-0.6175459
-0.028562324	-0.6175459
-0.028562324	-0.6175459
-0.028562324	-0.6175459
-0.028562324	-0.6175459
-0.028562324	-0.6175459
-0.028562324	-0.6175459
-0.028562324	-0.6175459
-0.028562324	-0.6175459
-0.028562324	-0.6175459
-0.028562324	-0.6175459
-0.028562324	-0.6175459
-0.028562324	-0.6175459
-0.028562324	-0.6175459
-0.028562324	-0.6175459
-0.028562324	-0.6175459
-0.028562324	-0.6175459
-0.028562324	-0.6175459
-0.028562324	-0.6175459
-0.028562324	-0.6175459
-0.028562324	-0.6175459
-0.028562324	-0.6175459
-0.028562324	-0.6175459
-0.028562324	-0.6175459
-0.028562324	-0.6175459
-0.028562324	-0.6175459
-0.028562324	-0.6175459
-0.028562324	-0.6175459
-0.028562324	-0.6175459
-0.028562324	-0.6175459
-0.028562324	-0.6175459
-0.028562324	-0.6175459
-0.028562324	-0.6175459
-0.028562324	-0.6175459
-0.028562324	-0.6175459
-0.028562324	-0.6175459
-0.028562324	-0.6175459
-0.028562324	-0.09196708
-0.84294766	1.1752888
0.80147284	0.7783699
0.6032354	2.2821429
-0.17533273	1.6744518
-0.09599879	1.9068516
-0.1399488	1.0043389
1.6709272	0.25197646
2.824636	2.566916
1.3610479	0.6501057
-1.2896346	0.16604473
-2.2631092	-0.4269613
1.977996	-0.556429
1.417522	-0.08437416
1.78178	-0.29967353
-0.27684343	0.31316057
-0.044151057	0.58647585
-0.75640666	2.050018
0.31196722	1.1399853
0.024331074	1.2015942
-1.3445551	2.0383341
-0.011277917	2.5267055
-0.039188873	1.332948
-0.048553992	2.2939332
0.45772153	0.8760146
0.12026976	2.3799586
-0.33703914	2.206233
-0.1399469	2.1746414
-0.2115557	1.8798517
-0.47658667	2.5275855
0.50006217	1.3040042
0.4528418	0.95056397
3.2583692	-0.345027
1.7275494	0.97086334
-0.52219504	-0.30013525
-1.1913431	-0.12267348
0.65503794	0.15497126
2.6805453	-0.20531726
-2.4639666	-0.5912078
0.012811315	-0.30840403
2.1286724	-0.3249183
2.875527	-0.3900386
1.8853631	-0.19678384
3.2995203	-0.58225465
0.59261215	0.75642544
-1.0528492	1.5628108
-0.19679537	1.6485435
-0.25752798	0.7684393
-2.249631	1.3074977
0.9050413	0.66515046
0.4656917	2.4581912
0.12282625	1.605894
1.0633843	1.1404276
-0.20993647	1.6631051
-0.60154337	0.57694125
-0.9624838	1.2087835
-0.22272286	0.6671233
-0.04272346	1.4478005
0.5265552	0.69357646
1.2045947	0.7228621
-2.3619034	0.98695594
0.9703082	0.046272803
-0.010933499	1.2647967
-0.088508055	2.0854363
0.09183573	0.8712385
0.8497884	1.839921
0.5633237	1.4174805
-0.63790363	-0.047570754
-2.4229133	0.726235
1.984139	0.4958191
-1.3891397	0.013767653
0.16214326	1.1953418
0.65340716	0.5075097
0.6992163	1.7125275
0.14237233	0.59973145
-1.4950085	0.947059
-0.59249383	-0.2253535
-1.8548275	0.25369948
1.2580106	-0.2790058
2.4828978	-0.24814922
-2.0478969	-0.5721078
2.8505926	-0.5154351
1.5582536	-0.31944475
-3.012558	0.2951358
-1.8358701	0.99719626
-0.47646725	1.0558628
0.64066225	1.0420806
0.11901105	1.1770294
-0.17036957	2.1283817
0.22433351	0.7329149
-1.1535227	0.31654978
-1.7321005	1.909878
-0.9300422	0.46660182
0.023077393	-0.19401601
1.0227964	-0.025622968
-0.82615685	-0.28825152
-1.6676017	-0.6123917
-3.8162417	-0.3073226
0.21397033	-0.1636022
-1.6802207	-0.5025784
-1.365669	-0.41081777
-0.19993563	-0.5330137
0.5014003	-0.46058115
-0.14623961	-0.4251663
-0.43727326	-0.49589837
-1.8996279	0.5352334
-1.6785855	0.28503552
-0.17067873	1.5672671
-0.7650169	1.5855209
0.46596166	2.285638
-2.9223394	-0.03472905
0.48854923	0.78443855
-0.1277053	0.4851531
2.671211	0.97416234
-0.6688407	1.6889521
-0.09066059	2.0734887
-0.24076219	1.4325079
1.0595268	0.41166887
-0.94886774	1.0867575
-0.292871	0.77125937
-0.5340526	0.57289153
0.4557046	0.66037387
1.4346586	-0.51125574
-0.9789058	-0.005972165
0.49802694	0.420407
-1.1282216	0.52385527
-0.19776039	0.27845842
0.07182132	0.30718237
0.25514176	0.3194311
-2.2966282	0.22178414
-0.056373022	0.32433453
0.08338453	0.17957585
-2.1820452	0.02169182
1.2191702	1.3561943
-0.57880515	1.703281
-0.47714227	1.9296329
-0.21133642	2.1029625
0.5029675	1.922948
0.09982705	2.413146
0.4545702	0.12162164
-0.8960775	0.6228383
-0.69422567	0.46549046
-0.19688748	-0.113468476
2.8782346	0.029503282
-1.5740974	-0.38488922
3.1648371	0.69782615
-1.3340259	0.6942004
-1.5031964	1.3400245
-0.30295247	2.2183263
2.0456884	-0.17004913
-1.8445596	1.6583331
-0.58024997	1.4542459
0.35398725	1.1505538
1.607651	0.41015953
1.6258922	0.050316695
3.4241636	0.085426554
0.5469045	0.05279281
2.9994528	-0.026516968
0.8817623	0.070954815
-0.20067918	0.4535189
0.16886659	-0.41313085
-3.4916785	0.18509412
-0.1644833	0.10177952
0.48279667	1.3692052
0.44911855	1.103372
-0.072447985	0.9988171
0.22188559	0.33160767
-0.2934209	0.7980121
-0.44697484	-0.44404465
-0.25291628	1.1519827
-3.372725	0.43371725
-0.44171527	0.42346728
-1.1261115	-0.23602349
1.1254144	0.26435164
0.6214353	0.4642835
-3.5614674	-0.46625718
0.013612384	0.30932805
1.3900949	-0.37740597
1.6291609	0.93027294
0.38732997	1.1141015
-0.68551356	0.5009349
0.8672769	0.3650313
-0.73472536	-0.13519469
-1.6371156	0.5271945
-0.42011273	0.4219003
2.5380461	0.564765
-1.5321783	1.3955271
1.4925972	0.08389274
0.051438704	0.16088717
-1.5021789	0.5603191
0.7314951	0.5807709
-0.5233238	1.2028306
1.0544794	0.31193346
-0.85294443	0.27746278
-0.9834772	0.6748511
3.4505622	-0.1031074
-0.3579418	0.35789657
-0.96441925	0.62034863
-1.6100469	0.9887703
0.107978575	1.1077658
-0.021398598	0.11301922
3.6456614	0.008470532
0.27706915	0.7125119
2.8988655	0.22158925
0.77982527	0.6261643
-2.4506583	-0.42451212
-1.2165201	-0.056391872
-0.84086907	-0.35609782
-1.9013689	-0.3586645
-0.16801003	-0.22672866
-0.72320324	-0.33735502
-1.3934256	-0.49010032
2.7243187	-0.45220253
0.06681737	-0.5329212
-1.3854525	-0.57180315
1.7449644	-0.5394867
0.065931536	-0.49902833
-0.882468	-0.56014144
2.6642513	-0.6046121
-0.24879366	-0.48958653
0.10749353	-0.48367774
3.2915747	-0.40390506
-2.8216567	0.5592779
0.5066303	0.29224774
1.3263154	0.9791208
-0.27378798	2.2427886
-0.15036339	3.4788826
-0.23694833	3.3668058
0.8627574	1.650979
1.5341659	1.8867223
-2.0226948	0.7396851
-0.11306437	1.5585489
0.6747003	0.1623556
3.553232	0.48569065
0.5058712	1.394814
2.3594515	0.4175674
-3.5794759	-0.1156284
0.337327	0.8776361
-2.220394	-0.49378785
2.7478411	-0.3759539
-1.180185	-0.24193832
-2.4448884	-0.33153144
-0.5648887	0.80966246
-0.88203156	1.8726771
2.8159175	1.510315
1.7116189	2.9172444
2.2697875	6.296771
0.34609413	6.2256474
-1.6264672	6.373182
0.22102924	4.9605045
0.16198349	-0.5119723
-0.028562324	-0.6173397
-0.028562324	-0.6175455
-0.028562324	-0.6175459
-0.028562324	-0.6175459
-0.028562324	-0.6175459
-0.028562324	-0.6175459
-0.028562324	-0.6175459
-0.028562324	-0.6175459
-0.028562324	-0.6175459
-0.028562324	-0.6175459
-0.028562324	-0.6175459
-0.028562324	-0.6175459
-0.028562324	-0.6175459
-0.028562324	-0.6175459
-0.028562324	-0.6175459
-0.028562324	-0.6175459
-0.028562324	-0.6175459
-0.028562324	-0.6175459
-0.028562324	-0.6175459
-0.028562324	-0.6175459
-0.028562324	-0.6175459
-0.028562324	-0.6175459
-0.028562324	-0.6175459
-0.028562324	-0.6175459
-0.028562324	-0.6175459
-0.028562324	-0.6175459
-0.028562324	-0.6175459
-0.028562324	-0.6175459
-0.028562324	-0.6175459
-0.028562324	-0.6175459
-0.028562324	-0.6175459
-0.028562324	-0.6175459
-0.028562324	-0.6175459
-0.028562324	-0.6175459
-0.028562324	-0.6175459
-0.028562324	-0.6175459
-0.028562324	-0.6175459
-0.028562324	-0.6175459
-0.028562324	-0.6175459
-0.028562324	-0.6175459
-0.028562324	-0.6175459
-0.028562324	-0.6175459
-0.028562324	-0.6175459
-0.028562324	-0.6175459
-0.028562324	-0.6175459
-0.028562324	-0.6175459
-0.028562324	-0.6175459
-0.028562324	-0.6175459
-0.028562324	-0.6175459
-0.028562324	-0.6175459
-0.028562324	-0.6175459
-0.028562324	-0.6175459
-0.028562324	-0.6175459
-0.028562324	-0.6175459
-0.028562324	-0.6175459
-0.028562324	-0.6175459
-0.028562324	-0.6175459
-0.028562324	-0.6175459
-0.028562324	-0.6175459
-0.028562324	-0.6175459
-0.028562324	-0.6175459
-0.028562324	-0.6175459
-0.028562324	-0.6175459
-0.028562324	-0.6175459
-0.028562324	-0.6175459
-0.028562324	-0.6175459
-0.028562324	-0.6175459
-0.028562324	-0.6175459
-0.028562324	-0.6175459
-0.028562324	-0.6175459
-0.028562324	-0.6175459
-0.028562324	-0.6175459
-0.028562324	-0.6175459
-0.028562324	-0.6175459
-0.028562324	-0.6175459
-0.028562324	-0.6175459
-0.028562324	-0.6175459
-0.028562324	-0.6175459
-0.028562324	-0.6175459
-0.028562324	-0.6175459
-0.028562324	-0.6175459
-0.028562324	-0.6175459
-0.028562324	-0.6175459
-0.028562324	-0.6175459
-0.028562324	-0.6175459
-0.028562324	-0.6175459
-0.028562324	-0.6175459
-0.028562324	-0.6175459
-0.028562324	-0.6175459
-0.028562324	-0.6175459
-0.028562324	-0.6175459
-0.028562324	-0.6175459
-0.028562324	-0.6175459
-0.028562324	-0.6175459
-0.028562324	-0.6175459
-0.028562324	-0.6175459
-0.028562324	-0.6175459
-0.028562324	-0.6175459
-0.028562324	-0.6175459
-0.028562324	-0.6175459
-0.028562324	-0.6175459
-0.028562324	-0.6175459
-0.028562324	-0.6175459
-0.028562324	-0.6175459
-0.028562324	-0.6175459
-0.028562324	-0.6175459
-0.028562324	-0.6175459
-0.028562324	-0.6175459
-0.028562324	-0.6175459
-0.028562324	-0.6175459
-0.028562324	-0.6175459
-0.028562324	-0.6175459
-0.028562324	-0.6175459
-0.028562324	-0.6175459
-0.028562324	-0.6175459
-0.028562324	-0.6175459
-0.028562324	-0.6175459
-0.028562324	-0.6175459
-0.028562324	-0.6175459
-0.028562324	-0.6175459
-0.028562324	-0.6175459
-0.028562324	-0.6175459
-0.028562324	-0.6175459
-0.028562324	-0.6175459
-0.028562324	-0.6175459
-0.028562324	-0.6175459
-0.028562324	-0.6175459
-0.028562324	-0.6175459
-0.028562324	-0.6175459
-0.028562324	-0.6175459
-0.028562324	-0.6175459
-0.028562324	-0.6175459
-0.028562324	-0.6175459
-0.028562324	-0.6175459
-0.028562324	-0.6175459
-0.028562324	-0.6175459
-0.028562324	-0.6175459
-0.028562324	-0.6175459
-0.028562324	-0.6175459
-0.028562324	-0.6175459
-0.028562324	-0.6175459
-0.028562324	-0.6175459
-0.028562324	-0.6175459
-0.028562324	-0.6175459
-0.028562324	-0.6175459
-0.028562324	-0.6175459
-0.028562324	-0.6175459
-0.028562324	-0.6175459
-0.028562324	-0.6175459
-0.028562324	-0.6175459
-0.028562324	-0.6175459
-0.028562324	-0.6175459
-0.028562324	-0.6175459
-0.028562324	-0.6175459
-0.028562324	-0.6175459
-0.028562324	-0.6175459
-0.028562324	-0.6175459
-0.028562324	-0.6175459
-0.028562324	-0.6175459
-0.028562324	-0.6175459
-0.028562324	-0.6175459
-0.028562324	-0.6175459
-0.028562324	-0.6175459
-0.028562324	-0.6175459
-0.028562324	-0.6175459
-0.028562324	-0.6175459
-0.028562324	-0.6175459
-0.028562324	-0.6175459
-0.028562324	-0.6175459
-0.028562324	-0.6175459
-0.028562324	-0.6175459
-0.028562324	-0.6175459
-0.028562324	-0.6175459
-0.028562324	-0.6175459
-0.028562324	-0.6175459
-0.028562324	-0.6175459
-0.028562324	-0.6175459
-0.028562324	-0.6175459
-0.028562324	-0.6175459
-0.028562324	-0.6175459
-0.028562324	-0.6175459
-0.028562324	-0.6175459
-0.028562324	-0.6175459
-0.028562324	-0.6175459
-0.028562324	-0.6175459
-0.028562324	-0.6175459
-0.028562324	-0.6175459
-0.028562324	-0.6175459
-0.028562324	-0.6175459
-0.028562324	-0.6175459
-0.028562324	-0.6175459
-0.028562324	-0.6175459
-0.028562324	-0.6175459
-0.028562324	-0.6175459
-0.028562324	-0.6175459
-0.028562324	-0.6175459
-0.028562324	-0.6175459
-0.028562324	-0.6175459
-0.028562324	-0.6175459
-0.028562324	-0.6175459
-0.028562324	-0.6175459
-0.028562324	-0.6175459
-0.028562324	-0.6175459
-0.028562324	-0.6175459
-0.028562324	-0.6175459
-0.028562324	-0.6175459
-0.028562324	-0.6175459
-0.028562324	-0.6175459
-0.028562324	-0.6175459
-0.028562324	-0.6175459
-0.028562324	-0.6175459
-0.028562324	-0.6175459
-0.028562324	-0.6175459
-0.028562324	-0.6175459
-0.028562324	-0.6175459
-0.028562324	-0.6175459
-0.028562324	-0.6175459
-0.028562324	-0.6175459
-0.028562324	-0.6175459
-0.028562324	-0.6175459
-0.028562324	-0.6175459
-0.028562324	-0.6175459
-0.028562324	-0.6175459
-0.028562324	-0.6175459
-0.028562324	-0.6175459
-0.028562324	-0.6175459
-0.028562324	-0.6175459
-0.028562324	-0.6175459
-0.028562324	-0.6175459
-0.028562324	-0.6175459
-0.028562324	-0.6175459
-0.028562324	-0.6175459
-0.028562324	-0.6175459
-0.028562324	-0.6175459
-0.028562324	-0.6175459
-0.028562324	-0.6175459
-0.028562324	-0.6175459
-0.028562324	-0.6175459
-0.028562324	-0.6175459
-0.028562324	-0.6175459
