# Supplementary material for: Cross-species behavior analysis with attention-based domain-adversarial deep neural networks
Source: Nat Commun. 2021 Sep 17;12:5519. doi: 10.1038/s41467-021-25636-x (PMC8448872; doi:10.1038/s41467-021-25636-x)
Supplement: Supplementary file 3 — Supplementary Software 1 [file 41467_2021_25636_MOESM3_ESM.zip › SupplementarySoftware/normalized_dataset/normalize_each/dataset/pd-pre_sm2/hc92_2017022103_2.csv]

angle	speed
0.85211486	-0.05308248
1.107462	-0.326494
0.2526875	-0.7698797
0.039966546	-0.9213942
0.5748855	-0.61197597
0.9137914	-0.016140785
1.3411415	1.0998282
1.3225147	0.8990753
1.3910284	1.6990584
-1.3484815	2.2266273
0.50247055	5.074536
-1.0949291	0.82697195
-0.38729873	0.6975813
-0.5856724	1.4517026
-0.012371957	-1.1309144
-0.012371957	-0.25150257
-1.3302553	-0.57677114
0.6756807	-0.10696192
0.31188816	-0.40442365
1.2704785	-0.5384057
-0.39582467	-0.38719875
-0.39136642	0.8718885
1.0909023	-0.6345362
0.5331531	0.9630812
-0.31728217	-0.72386587
-0.8449128	-0.3133798
-1.1920757	1.551919
1.2766639	0.15999807
1.0030322	0.5973023
-0.34693673	-0.9909887
-1.2822676	-0.49346712
0.5942739	-0.7378062
-1.3446637	-0.6036325
-0.8564902	-0.021538505
-0.8978007	-0.33875343
-0.055642612	-1.0363647
-0.9964358	0.13069297
1.1027119	-0.76963896
0.6844378	0.2698546
0.9855426	-0.86080694
0.83923274	0.98008263
0.11394728	-0.03868452
0.86756575	-0.041676898
-1.3587227	0.26448432
-1.1992444	-0.14538044
0.5300587	-0.014300396
-0.9582136	-0.30035144
-0.22922191	0.14934395
-1.4062582	0.23664843
-1.0318553	-0.891875
0.8352434	0.10488912
-0.012371957	-1.1309144
-0.012371957	-0.8799363
-1.0051502	-0.039338414
0.11405637	-0.5811593
-0.70871204	1.0961764
-0.31019744	0.3799567
0.39315286	0.21575776
0.2727626	-0.6999281
0.77916455	-0.6770793
0.73708934	-0.27999923
-0.89968836	-0.025495855
0.9304894	-0.84161025
0.78013927	-1.0051343
-0.72685844	-0.5273059
-0.07675684	-0.69979423
0.9277575	-0.8895787
1.2697618	-0.62237
-0.029032389	0.8594125
-0.5026412	0.45495602
1.2230973	0.16273987
0.59109825	1.0410604
0.3104004	-0.7282008
1.050737	-0.63648033
0.10453319	-0.58925825
-0.5311807	0.2523637
0.86038035	0.09405095
-0.5120125	-0.56168354
0.7233204	0.73562354
-1.027784	-0.68292105
-0.85056144	-0.26940212
0.39832425	-0.42038435
1.1877085	-0.8471099
0.32120207	-0.85218024
-0.54718924	-0.65332717
1.0803703	-0.87968117
-0.69346136	-0.61332774
-1.4049315	-0.6234409
-0.4332514	-0.7299597
0.8948421	0.40216336
1.3472154	0.8632847
1.2711928	-0.04515464
-0.6386517	1.4214251
1.347485	0.93862414
1.0632234	0.9379967
0.96896267	0.1152563
0.75937223	-0.271151
0.42026687	-0.19693978
0.04982713	-0.29859102
-1.2416246	0.33327973
-1.3555523	-0.12703644
0.6472318	0.8076626
0.1754374	1.2986436
-0.78215593	0.44258538
-0.75224024	0.5784834
-0.5177973	-0.7586709
-0.14375953	-0.907924
0.2154865	0.83699816
0.018956648	0.7278908
1.3596214	-0.30148742
-0.28351298	-0.32691625
-0.6687131	-0.364174
-1.4039418	0.122630484
-0.5775764	-0.22012395
-0.088844545	0.07593329
-1.4092175	1.0392295
0.5442292	-0.11791254
0.29995263	-0.17013039
-1.4236923	0.40796828
-1.4047328	-0.21367212
-0.3802774	-0.3008553
-1.125102	-0.802354
0.70808107	-0.6067344
1.0374365	0.030471478
1.3457906	-0.9786263
-0.49069014	-0.054045297
0.8705369	-0.08745256
1.3668088	-0.44342735
-1.3597965	0.005844467
1.1344064	0.10943032
-1.2094488	-0.6616403
-0.779129	-0.6437163
0.04506563	0.54413044
-0.63910216	0.54993016
0.52219784	-0.93866783
-0.8754628	0.97432953
0.22305183	-0.8777812
-0.098929495	-0.94239134
1.3790361	-0.35894883
-1.238347	-0.39359462
1.1327066	0.53030753
0.59809333	1.6046311
-0.9359891	-0.9224127
0.8064869	-0.44041932
-1.1291065	0.092640266
0.10641934	-0.43329647
-1.261516	-0.9886352
0.25919706	0.22865629
1.0878263	-0.28977308
-1.0308408	-0.12894799
-1.1672118	0.7848133
1.2190651	1.1383325
0.4635423	0.6761816
1.1202945	1.2884701
0.4643463	0.65166277
1.296597	-0.94302756
1.3909899	-0.8553556
-0.7579266	-0.905992
-0.16628629	-0.5965807
1.0445819	-0.4766046
1.3429341	-0.40182182
1.1978456	-0.889691
0.94842565	-0.60732037
-0.93947417	-0.8995556
-0.26440734	-1.0067555
-0.5750173	-0.26897877
0.9668237	-0.56688005
0.7360559	-0.20667791
1.1841505	-0.5344104
-1.2788835	-0.7213075
-1.1653577	1.0425221
-1.0991302	0.054991886
-0.5870656	-0.47113356
1.0481406	-0.4938269
-1.2449715	-0.33617583
-0.8776055	0.30686295
1.3968271	-0.0028116251
1.4088776	0.4570283
1.2795218	0.2173038
0.44152817	-0.47096783
0.5492482	-1.0949548
1.3273761	-0.6939148
-0.35802606	-0.70883757
-1.0921626	0.15350856
-0.349992	0.21324159
-1.0801474	0.14919832
-0.14702478	-0.60857564
-0.51441383	-0.5803906
-1.3547661	-0.82316864
-1.3695517	-1.0022663
-0.3609007	0.62477934
1.3404837	0.55254745
0.15208384	-0.8446999
1.2269658	-0.5548358
1.1955245	-1.0541923
-0.60776305	-0.80289465
1.3274255	-0.8204968
1.0926824	0.05129786
-1.1619476	0.93772495
-1.2419196	-0.106107146
-0.121504135	-0.64948577
0.26960152	-0.83202624
-0.78298455	-0.5990204
-0.84144574	-0.31370562
0.42003235	-0.46876812
-1.2802802	-0.09068875
1.3892092	-0.37057203
1.2845341	-0.31940785
-0.28304723	-0.82081854
-0.9585891	0.3109453
-1.3173804	0.21423933
1.1541612	-0.5298387
1.3343871	-0.65895164
1.0477507	-0.7757403
0.9478201	-0.19792098
1.3046552	0.14174773
1.1920645	0.534958
1.3737755	0.38178754
1.1866934	-0.58150053
-0.51183414	-0.46267888
-1.1673388	-0.4395265
-0.87212	-0.30190152
-1.2968161	-0.9334431
0.6026996	-0.74258167
-0.24240503	-0.8907352
-1.4106563	-0.4197765
-0.9457961	-0.9154986
-1.3686802	-0.7804019
-1.0191551	0.068346515
1.2962246	-0.044056464
-0.59792906	-0.7209638
0.91494733	-0.5607237
0.71260566	0.535113
-1.3541529	-0.46488708
-0.1824272	-0.11898925
-1.2208147	1.1778011
1.2956594	0.43015915
-1.3419714	0.4265135
-1.285171	0.87062734
-1.3784395	-0.7340107
0.37387133	-0.42219588
1.1365643	0.013752799
-1.1391194	-0.03604009
-1.216103	0.4372326
0.6915563	-0.3319912
1.1522521	-0.50066173
0.81132996	-0.8517202
-0.6614661	-0.53117895
-0.9708849	-0.7106653
0.2662527	-0.29710418
-1.2061182	-0.30886072
0.31647068	-0.9453085
1.3874394	-0.31963968
1.0393487	-0.53788155
0.38034597	-0.9935433
-0.21695079	-0.7399526
-0.70312536	-0.3657673
-0.5402161	0.60505676
-1.0182179	-0.16595736
-0.68878335	-0.3715597
-1.2703859	-0.81377256
-0.8798686	-0.3591545
-1.1536871	-0.083391696
1.3579212	-0.41467714
0.7912521	0.16223972
0.62553555	3.5835466
-0.047160704	3.1596284
-0.098880626	3.1645317
0.15990724	2.0119143
-0.0629503	5.348351
-0.5681947	1.45107
-1.0334715	5.578821
-0.012371957	-1.1309144
-0.012371957	-1.1309144
-0.012371957	-0.3393123
0.102513276	-0.2729712
1.3971683	-0.68687826
-0.84721214	9.104602
-1.2640219	9.978892
-0.14059654	-0.76100487
-1.3731358	-0.7277421
-1.1147935	1.8873014
-0.012371957	-1.1309144
-0.012371957	-0.34827608
1.2447134	-0.46458432
-0.100187436	-0.388949
-0.012371957	-1.1309144
-0.012371957	-0.79094094
-0.58389294	-0.91227597
-1.146278	-0.55240124
0.06688346	0.03871862
-0.977224	-0.8433554
1.0312774	0.5251808
-1.3815008	-0.7943929
-1.2609259	-0.8725694
-0.23789027	-0.19231354
1.3565176	-0.50792474
0.53877914	-0.118602686
1.0542948	-0.24097909
0.881163	-0.83359104
0.10911458	-0.50388336
-1.1686022	-0.16068956
-0.8071961	-0.4947493
1.3156229	-0.7125682
-1.1824893	-0.82913387
1.2898611	-1.0285944
-0.6477554	-0.18093836
1.3764473	-0.28669438
1.4106984	0.19937922
-1.0712924	-0.45142016
1.2582968	-0.029402368
1.2488052	-0.24310888
-1.0904977	-0.72645044
-0.6337755	0.20900942
-1.3544948	-0.2816505
-0.8238189	-0.92688304
1.040937	-0.0065465258
1.381942	0.9954854
-1.3171297	0.42686668
1.2206808	-0.14753602
1.3597955	-0.15928534
1.3773053	-0.8249793
0.20212871	-0.12258314
1.3385857	0.84150255
1.2828726	0.57775956
1.4053073	-0.09980884
-1.1909493	0.20703419
-1.2464443	-0.9047616
-0.121257186	-0.7887233
-0.24256721	-0.3625866
-0.03558499	-0.5615019
-1.4231122	0.20639713
1.230346	0.22245474
1.4113353	0.63361096
-0.9914044	-0.070074655
-1.2883997	0.18506844
-1.0664482	-0.8719947
-0.82228893	1.2789774
-1.4136176	1.28864
-1.2411463	0.42933086
-1.3849744	0.42227155
1.1010089	0.372035
-1.2908366	0.1276321
-1.349443	0.18045813
1.251481	-0.2938806
0.049755637	-0.36759475
1.2494233	1.0149299
-1.4202652	1.0495347
-1.3566916	0.68570876
1.3019434	0.8062661
1.2531416	0.18648787
0.65921277	-0.8010817
0.9734698	-0.1438267
-1.3583928	0.62501305
1.3603209	0.89326924
-1.388406	0.80227786
1.2718428	0.62575006
1.412087	-0.49019942
-1.315073	-0.08460592
-1.2549212	-0.8152832
-0.27627373	0.061252184
-1.198916	-0.11767335
-1.4214435	0.61260235
1.4117011	0.61260235
1.3970792	-0.027316216
-1.4209857	-0.08857908
-0.41778263	-0.53422135
-1.1508185	0.4859066
1.3870158	0.21998665
-1.3481956	0.12463396
1.2955065	0.0014078153
-1.3554252	0.45006964
-1.2124738	0.90174145
-1.0372499	-0.633312
-0.6764078	-0.25187373
-1.1688094	-0.40477422
1.2870126	-0.04349808
1.1018478	0.5491482
1.3832734	-0.11844422
1.3322729	-0.33990672
1.1204011	-0.2865355
-1.0799748	-0.92163
-0.61388594	-0.5525492
-0.8157926	0.62895244
-1.2249925	0.93510276
-1.2783086	1.4391267
1.3809671	1.2321401
-1.2410606	-0.028977394
-1.0142977	-0.10898193
1.4022226	-0.6861237
-1.2262756	-0.99033487
-0.90449005	-0.09278045
1.3550452	1.2712293
-1.415179	0.4875764
-1.3443767	0.11548532
1.358044	0.498127
-1.3780383	-0.37910268
1.3809786	-0.2867542
-0.47187755	-1.0430069
-0.9129454	-0.10046479
1.2324989	-0.19928154
-1.396883	0.57538617
-1.3633977	0.6855723
1.3176208	-0.7202284
-1.3339291	-0.7883752
0.75372	-1.0136988
0.7655562	0.66876423
-1.3418988	0.500786
-1.2318842	0.04618421
1.2360246	0.31134397
-1.2274601	-0.14634131
-1.4130843	-0.5238257
0.3444198	-0.74841785
0.51580864	-0.2749295
1.0525467	-0.0058736335
-0.9704741	0.06880219
1.01689	-0.5879743
0.38213965	-0.016103916
-0.2914927	-0.6570127
-0.025054982	-0.8754308
0.9954902	-0.80767787
0.76586676	-0.74612564
-0.33586478	-0.15283155
-1.0626423	0.033215422
0.9752192	-0.5518469
-1.4189717	-0.6487972
-0.099993415	-0.44480503
-1.0517724	-0.6949204
0.86127067	-0.55736417
0.08967619	-0.36787704
-1.4171762	1.3643882
-0.7834055	0.1771634
-0.7178011	1.5422719
-0.5531207	0.6498723
-1.1367818	1.2163656
0.9607307	-0.49049708
-0.5955995	-0.12356177
0.4051245	-0.08470574
-0.6665228	1.0443313
-1.0867356	0.029972559
-0.41651306	-0.25938648
0.51311886	-0.057599857
-0.4001442	-0.85543674
0.82685274	-0.81517136
0.83027714	-0.42221898
1.3487017	0.21637078
-0.073972166	-0.2869373
-0.5744322	-0.40423918
-1.2171621	-0.19787209
0.9713234	-0.9768492
-0.2345528	0.037687197
-1.0778013	-0.5610149
0.029630415	-0.4805193
1.1543849	-0.43192914
-0.6174684	0.62662506
0.89406127	-0.58668727
1.2467644	-0.48070323
0.8283527	0.077875145
-0.15195657	-0.9089206
-1.4069005	1.6773847
1.2293277	-0.26694274
-0.01755019	-0.8753632
-1.2022059	-0.37428045
-1.1003846	-0.6543048
0.98151606	-0.37942043
-1.3921793	-0.4968339
1.3513945	-0.062291924
0.43184245	-0.35355687
1.0182836	0.3446283
1.2552058	-0.41678125
0.25620916	-0.41062433
1.3000053	-0.4993873
0.7064401	-0.6234608
0.2564954	0.63555115
-1.3960204	-0.07139435
-0.5721513	0.15014009
-0.11352986	-0.5852449
-1.0873121	-0.5393135
-0.9547413	-0.45224166
0.94358325	0.114654064
0.92682546	0.9060797
-1.2438785	0.32104042
-1.3291286	0.24708791
1.1714864	1.1587461
1.3738922	1.3193281
-1.2752473	1.2020781
1.2041966	0.85506785
0.70569086	-0.7531172
0.6511114	-0.9295588
0.36891848	-0.09402004
-1.4272283	0.906069
1.1934292	1.3284684
1.1151727	0.5200071
-1.3231981	0.23693578
1.4013749	0.33177495
-0.5453078	1.2571112
1.1479012	0.3089715
0.36483195	1.4749405
0.53022575	0.9699496
1.3425622	1.0868822
1.3251842	0.14159368
-1.3361665	0.9124859
-1.2842104	1.420736
1.2495632	1.0831633
-0.92068046	0.8057863
1.410203	0.9188568
0.72549325	-0.53278565
1.1564037	-0.36646825
-1.0566726	0.89659613
-1.3918296	0.85942745
1.3341744	-0.34681824
1.3761494	-0.20234479
-0.6343156	0.14334841
-1.3376936	0.19309099
0.96998495	-0.87536204
-1.0668848	-0.011625363
0.94965327	0.67587537
1.2567765	-0.16208176
0.75807256	-0.9852928
0.837448	-0.07311992
1.0926623	1.4146847
-0.33773914	-0.09924564
1.3280431	1.1455944
0.51144505	-0.060970888
-0.9370249	-0.61217964
-1.0040433	0.6250059
-1.320848	0.59864026
1.4084439	-0.30791917
1.3044165	0.012943212
-0.7252274	-0.79306614
-1.1704761	-0.2800967
0.57324815	-0.38359588
-1.0862828	0.03268097
-1.3466076	0.5634527
1.3823521	-0.08561731
1.390958	0.074130185
-1.3192818	0.14590873
1.0465136	-0.224728
