# Supplementary material for: Cross-species behavior analysis with attention-based domain-adversarial deep neural networks
Source: Nat Commun. 2021 Sep 17;12:5519. doi: 10.1038/s41467-021-25636-x (PMC8448872; doi:10.1038/s41467-021-25636-x)
Supplement: Supplementary file 3 — Supplementary Software 1 [file 41467_2021_25636_MOESM3_ESM.zip › SupplementarySoftware/normalized_dataset/normalize_each/dataset/pd-pre_sm2/hc92_2017022103_3.csv]

angle	speed
1.0407588	2.4198308
-1.3318822	1.8376021
-0.5328339	1.6652539
-1.1769285	0.17395675
0.0007577069	-0.7553155
-1.3643298	1.0480314
-1.3736659	1.1995606
-1.1502744	0.5547859
1.5323986	0.83010334
-1.2549733	1.6636456
-1.0387396	1.7879187
1.4843647	0.763446
0.20033413	-0.89993304
-1.3417022	1.034172
-1.022164	0.6721682
-0.45280164	-0.752431
-0.3018578	-0.11919368
-0.8898725	-0.62230927
-0.50725526	-0.8939619
-1.359399	-0.310646
-1.0870613	0.1845316
-0.49313548	-1.0218327
-1.2192775	-0.43555358
1.3013166	1.6584609
-1.3476593	0.9605486
-1.0200933	-0.89531726
1.3362184	0.5020592
1.5329045	0.5835548
0.36189425	0.044971563
1.4278349	0.16336232
-1.3300296	0.2390868
-1.2560946	1.5419726
-1.3226161	0.9903065
-1.295941	0.62141067
1.6245431	0.99508595
1.5794741	1.5943595
-1.2572362	1.7122171
-1.2767521	2.0984545
-1.2615144	2.2208655
-1.0803832	-0.44499937
-0.1049957	0.031981267
0.87418514	0.5658457
-1.2581252	1.3723252
-0.9785313	0.74801993
1.5861396	0.2409238
-1.2649819	0.5793602
-1.0760913	1.3207562
-1.2052251	-0.8749092
0.16377021	0.2718053
0.7655163	-0.08085551
-1.2051395	0.37256575
0.32452416	-0.79730016
-0.2414468	-0.21086887
-1.2714499	0.37088546
0.85804415	-1.0410814
-0.036782585	0.090954356
1.5465213	0.45165297
-0.32276747	-0.7185019
-1.4268609	0.29878262
0.4752746	-0.7223889
1.1471473	-0.7920942
0.5007104	-0.24151853
-1.3264005	-1.0115523
-0.21817458	0.8452417
-1.088193	0.1810717
-0.52419025	0.017372973
-0.7706403	-0.44155693
-0.4498741	0.15332496
-0.96050024	1.332448
-1.192831	0.04492823
1.5587296	0.5517998
1.6086106	1.7316127
1.5006307	-0.3059718
0.28587526	-0.47289416
-1.050241	-0.7526766
-1.0006493	-0.56677604
1.6370455	0.8508359
1.5884875	-0.22352867
0.32244182	-0.006688305
0.03920384	-0.8734393
-1.1030968	-0.29753044
-0.5055558	-0.08357686
-1.1171849	-0.8098936
-0.033728898	-0.83262587
1.2624716	-0.77616036
1.2835312	0.111741774
1.4392515	0.63567495
1.2025893	-1.0194871
-1.105924	0.47162813
-1.124292	0.37011597
-0.62722677	-0.00074912317
1.0510525	-0.34231588
0.6628718	-0.45214623
-0.5432094	-0.19947284
-1.377069	-0.51188743
0.23261932	1.2533883
1.5303829	1.2539315
-1.3005028	-0.59989405
-0.037071228	-0.4546394
1.05954	0.22594257
1.5357413	0.8434071
1.6034297	0.5297224
1.5834697	-0.25426498
1.6171538	-0.9239967
-1.3394772	-0.56565624
0.862983	-0.44464248
-1.3610548	0.4094296
-1.4188993	-0.07729592
0.8731277	1.8468472
1.6316675	1.9881847
-1.0319489	-0.038778067
1.6414063	-0.5354068
1.6011349	0.71969986
-0.8361979	-0.71124303
-0.03007346	-0.2762954
-0.098114096	0.52190125
-0.711754	-0.5316142
-0.42356437	0.8803524
1.4523661	0.037129775
1.6386094	0.9257291
-1.094583	1.0003916
-0.85014254	0.18357818
-1.4009248	0.083709754
-0.40678182	-0.1635782
-1.3441387	-0.12608573
1.5666639	-0.06366411
-1.2962368	0.15417211
-0.98160475	0.266006
-1.0300443	-0.4513198
-0.5457016	-0.9907258
1.4419367	-0.7519007
-0.8174015	-0.9203807
0.17684115	-1.1887038
0.17684115	0.049917556
-1.2943583	-0.49950314
-0.4701175	0.583362
-1.2222677	0.31267297
-0.2676824	-0.8997721
0.8206256	-0.13765988
1.5223753	-0.5374434
-1.1146677	-0.4931944
1.5147045	1.803689
1.532172	-0.42539322
0.024986766	0.45972803
-0.831052	-0.72755015
-0.94002503	-0.21848208
-1.0068693	-0.48413247
1.1680067	-0.801572
1.3524812	-0.5998665
0.17684115	-1.1887038
0.17684115	-0.1898033
1.342812	-0.39264214
0.9743509	-0.5779709
-0.61743325	-0.74202836
1.4952066	-0.41243213
1.5307227	0.45500904
-1.3392475	0.61173445
-1.3426256	-0.7859374
0.25774992	-0.61418885
0.9610354	-0.92563087
1.5923035	0.20023054
1.5032916	0.020685157
-0.68227226	-0.77081
-1.0709523	0.8801329
-1.1075033	-0.2725867
-1.1600158	0.8219943
1.4272362	0.25816
1.4291811	0.2476365
-1.0383394	0.5392373
-1.3021541	-0.44538537
-0.9691176	-0.6245903
1.5760417	0.8083666
1.6407344	1.8273996
-0.8865316	1.265832
0.66875	0.94656706
-0.90935344	0.6014491
-0.4165498	2.9100633
-0.15419528	-1.1814466
-0.4872963	0.82253325
-1.3346053	-0.954193
0.6428045	-0.93068945
0.724125	-0.3538308
-0.8254888	0.5203034
-0.9316066	0.028717538
-0.7122048	-0.6443081
1.0918213	-0.02631745
-1.2624081	-0.13510951
-0.34794036	-0.10448135
1.5407171	0.17648907
0.17684115	-1.1887038
0.17684115	-0.5896643
-1.170973	-0.6803446
0.9231552	-0.90357256
0.63522863	-0.3879848
1.4171216	-0.79000825
1.0369011	-0.76547796
-1.2591805	0.57805306
-1.3374249	-0.20097142
-1.1877145	0.29859602
0.17684115	-1.1887038
0.17684115	1.0077991
-0.7786359	-0.5717398
0.12278399	-1.0480713
-0.9455127	-0.62195677
0.5326454	-0.24994971
-0.42155278	-0.8081589
-0.97686636	0.6072631
-1.3824093	-0.4449454
-0.75673866	-0.65649956
-0.7548124	-0.886716
-0.9062204	-0.29783723
0.6980948	-0.8769795
-0.41004956	-0.31052715
-1.2247211	0.5935447
-1.0034034	-0.47699964
-1.3686359	-0.8079011
1.5851433	-0.70576227
-0.8441841	-0.9099849
-1.3180801	-0.24354123
-0.63982415	-0.4238409
-0.79378533	-0.04689745
-0.5222208	-0.3997808
1.001479	-0.71008795
1.2352573	-0.49126276
0.081883274	-0.47797772
-1.3126307	-0.14065035
-0.5607559	0.10423383
-0.9784137	0.01838688
-0.69609636	-0.5229513
-0.30675474	-0.50225
-1.1205302	-0.1449955
-1.2381939	-0.6354155
1.6073048	-0.61545545
1.491161	0.2422603
-1.2909884	1.2595829
-1.146472	1.03217
-1.0876702	-0.21248186
0.059663843	-0.7276343
-1.4221308	-0.23259601
-1.4131546	-0.06254582
1.4885408	-0.3923667
1.2404221	-0.57094544
-0.35318708	-0.8922518
-1.1069328	-0.7105479
-0.54574543	-0.4464499
1.6205044	-0.08225695
1.0958563	-0.20187505
0.78934854	0.20070608
1.2919139	-0.36516595
0.11455397	-0.7518793
-1.1064407	-0.622515
1.602854	-0.5153754
-0.63806653	-0.48781905
-1.3241557	0.26212895
-1.3210695	-0.25960422
1.4820545	0.18556622
1.4529489	0.15668148
-0.27599967	-0.34480596
1.2591817	0.26851848
1.157484	0.43667042
-1.3162776	1.1905526
-1.2086513	1.5094258
-1.1309664	0.15880576
1.2184526	-0.38862988
0.6147632	-0.24913786
1.2292581	0.23228855
1.5651648	-0.21459499
-0.8722824	0.7689412
-1.0629097	0.19266278
1.4416544	-0.8571905
1.315638	-0.75208527
0.51409054	-0.62636495
0.51408064	-1.0179482
1.5694872	-0.36069867
-0.009448505	-0.32281366
-1.1383877	-0.24999025
-1.3600388	-0.8159747
-0.5477465	-0.4530791
1.3105673	-0.11030089
1.0274925	1.2298577
1.5454433	1.1309686
-1.0044421	-0.6034287
-1.0578433	0.15832765
1.3809177	0.77459425
-1.2692629	0.27663955
-0.6182747	-0.031956535
-1.3167692	-0.6184533
0.7851225	-0.3359842
0.9120527	-0.5556404
0.6105421	-0.4258609
-1.3640231	0.59110475
-0.31285423	-0.16404895
-0.16929047	-0.8772254
-0.51247936	0.16533343
-1.0783466	-0.19694476
0.75858957	-0.2197083
-0.47481784	-0.5403415
-0.6629828	-0.888147
-0.28398487	0.58336633
-1.1536134	-1.1217886
1.5133698	-0.49473447
1.5605907	0.43147546
-1.3798851	0.6797197
-1.0673991	0.7335675
1.4857459	-0.3511817
-1.4089682	-0.51579463
-1.146801	-0.06631862
1.5321604	0.05606382
-1.2446022	0.21892108
0.9882684	-1.1267171
1.0617893	-0.07347166
1.360894	-0.30268624
-1.193012	-0.0740938
-1.2388608	-0.11656635
1.3601476	-0.11379643
-0.06717354	2.1429067
-0.23485026	2.4712105
-1.0447224	0.60504544
-0.7253612	0.9400472
1.555156	1.0638995
-0.20282692	-0.4903157
1.0822535	-0.9613986
1.3867927	-1.0904449
0.40090084	-0.88871086
0.708943	-0.9639155
-0.14451295	-0.75506055
-0.82181627	0.29739165
0.7596747	0.26927006
-0.9673219	-0.7548852
-0.3000646	0.46266294
-0.9969634	-0.6788515
-1.3849422	-0.2618307
1.0533646	-1.1543978
1.4116678	0.3776393
-0.7721879	0.38240525
-0.64182085	1.1273458
0.7704341	0.80178165
1.433863	1.9253159
0.6603271	0.018855514
1.1766063	-0.07330847
0.19732139	0.66093594
-1.2504815	1.3153208
-0.93055224	0.013035523
-0.24065877	-0.9303409
-1.3679909	-0.2888067
-1.3600388	-0.2888067
1.160097	-0.83028245
0.8460472	-0.3949296
0.565773	-0.8381031
0.38815728	-0.6413407
0.95300746	1.0582672
0.47599936	0.1902931
-1.2299705	-0.7588503
-0.2690029	0.3794981
-0.039597407	-0.10395568
-0.6409901	-0.7652123
-1.1669854	-0.5529842
-0.61368406	-0.64951587
-0.50807387	-0.9083721
1.3305181	-0.011591859
0.92227125	-0.9164119
1.337636	-0.56720775
-0.084656976	-1.0308613
0.17684115	-1.1887038
0.17684115	-1.1887038
0.17684115	-0.69696647
0.58617723	-0.70269054
-1.1831621	-0.37088275
-0.6414268	0.19897503
0.5249458	-0.66232884
-1.1441091	-0.87182677
1.6107886	0.48955148
-0.40263188	2.823576
0.16889499	4.311072
-0.054085612	0.6889779
0.5613844	4.0696387
-0.45762324	-0.3519225
-0.58117706	1.2081718
-0.35725805	0.9009103
0.72471297	1.1582391
0.33459884	-0.05461737
-0.44974488	-0.17567077
1.1392523	-0.8839963
0.58872277	-0.73901606
-1.258692	-1.0361053
0.39814645	0.38873264
0.16962971	-0.05090083
-0.18163975	-0.13759516
0.8131845	-0.15887271
-0.1907129	-0.5899948
1.5448463	0.1336068
-1.1330247	1.9946542
1.5785637	-0.81331784
1.5932765	-0.593487
-1.0236621	-0.9179447
0.7119143	-0.76796454
-0.6111001	1.4715729
0.64586514	-0.8127581
-0.58772105	-0.93033
1.6403112	-0.4523434
0.7189342	0.8990848
0.25968507	-0.7394064
0.93405575	-0.9501228
-0.3732907	-0.56726193
-0.31305823	-1.0094099
-0.15313987	-0.83927405
-1.3402246	-0.9023316
0.16314805	-0.82494384
1.2005134	-0.8384049
-0.09522466	0.54500633
0.30372596	2.0070732
-0.26556197	1.6147789
1.3048859	-0.12583521
0.2959749	-0.012358805
1.2147228	-0.7399027
0.003737295	1.336681
-0.87860703	0.56444395
1.6011925	0.96004105
1.3033134	1.0771928
-0.14440084	2.9291399
0.24204499	1.3101976
-0.9585928	0.65048563
0.17684115	-1.1887038
0.17684115	-1.1887038
0.17684115	0.6154886
0.17684115	-1.1887038
0.17684115	2.2858632
0.1471102	-0.26431367
-1.0614219	-0.6498377
1.5027362	-0.31670466
1.427705	-0.33069104
-0.83804345	-0.47210616
-0.59532017	-0.7075225
-0.0701147	2.0707982
1.3446763	0.3552194
-0.7291551	-0.7460909
1.1037914	-0.21953887
-0.99488544	-0.8981536
-0.69103134	-0.44872284
-0.98670125	-0.4530459
-0.7068955	-0.336416
0.122521676	-0.33583435
-0.9354509	-0.7329815
-0.017034926	-0.31923345
0.27980262	-0.24816707
-0.19561243	-0.4885788
-0.80619776	-0.8269073
0.8203351	-0.735183
1.4921246	-0.11330886
-1.2745883	-0.503448
0.97134763	-0.8093382
1.0002166	-0.68064165
0.7897969	0.02471505
0.736495	-0.1484576
0.17684115	-1.1887038
0.17684115	-0.74712396
-1.1806259	-0.5476318
0.6436977	-0.86104697
1.3219997	-0.85654074
1.4204037	0.8705054
-0.067567565	0.73850936
0.40896797	1.5305452
-1.0468377	0.49412856
0.06077258	2.5313957
0.17684115	-1.1887038
0.17684115	-1.1887038
0.17684115	0.79661566
1.5686961	-0.90526134
-0.6321126	1.2951236
1.61149	-0.58244145
0.4929594	0.23473565
-0.25390515	0.028493637
1.2474966	-0.11176038
-0.13112131	-0.17999998
-1.1986887	0.7791855
0.017588908	-0.20633537
-0.94767404	-0.07216234
1.0342845	-1.0347791
-0.2660228	-0.7632746
0.5480049	0.43189296
0.375681	-0.8569668
0.77553034	-0.91628647
-1.2648576	-0.7625464
1.3200072	-1.0460919
0.60343367	-0.7328193
0.20068306	-1.1533966
1.5887339	-0.87109756
0.7825666	-0.23847325
-0.2913224	-0.9433224
-0.86815983	-0.44128284
-0.72349006	-0.6964962
1.2109089	0.14271113
0.8492707	1.5859652
-1.2861443	1.472477
1.2091675	2.3976586
-0.07503049	2.4110417
-0.047338203	9.637168
1.2753469	1.4713237
-0.77933705	-0.24191377
-0.7539898	-0.7485385
-0.49282402	0.87565
0.21952806	4.669738
0.17684115	-1.1887038
0.17684115	-1.1887038
0.17684115	-1.1887038
0.17684115	0.3823908
-1.3097118	-0.6460715
0.7255825	-1.0483538
0.49021843	2.754918
-0.7992961	-0.2198697
-1.1134005	1.4181105
0.17684115	-1.1887038
0.17684115	-1.1887038
0.17684115	-1.1887038
0.17684115	-1.1887038
0.17684115	1.5605028
0.77044225	0.2999038
-0.9814005	-0.7925679
1.1573333	-0.8474858
-0.78681934	0.5908081
-1.4199914	0.300781
-0.7036079	-0.24872126
0.89732015	-0.94177145
0.7343471	-0.6681175
-1.0748149	-1.0034335
0.6179752	-0.91682065
-0.93425983	-0.010436149
-1.3586309	-0.5484615
1.2655902	0.2542837
0.45550177	0.7660637
-1.3968331	1.7305527
-0.07493068	-0.5662154
1.0382879	-1.0830317
-0.31064993	-0.15159257
0.17684115	-1.1887038
0.17684115	-0.14686635
0.8876698	-0.58690923
0.17684115	-1.1887038
