# Supplementary material for: Cross-species behavior analysis with attention-based domain-adversarial deep neural networks
Source: Nat Commun. 2021 Sep 17;12:5519. doi: 10.1038/s41467-021-25636-x (PMC8448872; doi:10.1038/s41467-021-25636-x)
Supplement: Supplementary file 3 — Supplementary Software 1 [file 41467_2021_25636_MOESM3_ESM.zip › SupplementarySoftware/normalized_dataset/normalize_each/dataset/pd-pre_sm2/hc92_2017022401_4.csv]

angle	speed
0.10727625	0.00011223299
0.51700807	-0.58491683
0.90432334	0.16140534
-1.5988697	-0.02713879
1.6400353	-0.52630144
1.1719669	-0.20839988
-0.3309605	-0.47210795
-1.3688964	-0.14500885
-0.16851552	-0.30839267
-1.233277	-0.49861243
0.093048416	-0.26414794
-0.2819403	-0.35984394
-1.488037	-0.0023471275
-1.6907907	0.1536361
-0.43570772	-0.51044285
-0.9258173	-0.21982248
0.10727625	-0.6263137
0.10727625	-0.38477674
1.4155463	-0.3042022
1.793878	-0.573401
0.054129507	-0.5552704
1.2198503	-0.58996826
-0.92574346	-0.57590044
-0.35237414	-0.57535124
-0.9506386	-0.57688147
0.3571907	-0.417719
0.7242322	-0.4505533
1.3166133	-0.14943779
0.4886428	-0.31390724
1.3638861	-0.31411687
0.49060768	-0.18612486
1.4559878	-0.3935798
1.3468163	-0.25738573
-1.5958955	-0.4387535
-0.67597944	-0.589242
-0.9032938	-0.4141246
-0.76737475	-0.5641884
-0.7220828	-0.5102818
0.42681134	-0.5560604
-0.6153184	-0.4682535
-1.4522526	-0.521716
0.6815194	-0.5896083
-1.3159184	-0.23294002
1.6194082	-0.2020665
-0.95881194	-0.5016385
-1.5021616	-0.42866346
1.4406778	-0.46705863
-0.5891995	-0.19575861
-1.5910518	-0.41720968
0.9505278	-0.5493287
-1.1335986	-0.4126036
-0.8619576	-0.59502053
-0.8274278	-0.061580323
1.7896088	-0.13687418
-1.5938787	-0.5566801
-0.7620703	-0.46810174
-1.0387762	-0.5368452
1.695014	-0.5217708
1.4108342	-0.40966555
-1.6524152	-0.5388876
1.8014369	-0.49414977
0.9415273	-0.58850515
0.79052544	-0.25217047
0.9161304	-0.37089077
1.3561406	-0.3584283
0.032725547	-0.5592085
0.10727625	-0.6263137
0.10727625	-0.48431155
1.6459569	-0.41327938
-0.14413492	-0.5499488
0.8912456	-0.11363312
0.46323636	-0.57570153
1.5205775	0.11738766
-0.980905	0.0244529
1.2545618	-0.4857759
0.90887046	0.17044099
1.8045411	-0.3926485
0.0763181	-0.33445102
1.6941452	-0.12938133
1.5826066	-0.26157683
-0.048545673	-0.4703479
0.62893707	-0.5015343
1.4934235	-0.3606448
-0.72389597	-0.567256
-0.642813	-0.24596286
-1.6266803	-0.022087067
1.2843679	-0.4988128
0.41929322	0.03723247
-1.6893319	0.12836923
-1.2000674	-0.111470744
-1.5615847	-0.23436624
-1.0806829	-0.5361785
-1.0501392	-0.0327252
1.5885509	-0.3209742
1.7983034	-0.4371243
-0.9115257	-0.18916892
0.5236167	-0.57716393
1.3023237	-0.60158473
0.5405982	-0.42886567
-0.9980236	-0.59555197
-0.7249222	-0.45061418
-1.3226237	-0.5245033
-0.48101407	-0.4882502
-0.018816024	-0.41500306
0.10727625	-0.6263137
0.10727625	-0.29162586
-0.937149	-0.51673234
0.6118068	-0.3056577
1.526303	0.05787392
-1.6221715	-0.5010761
0.14605899	-0.36399084
-0.6906348	-0.5483694
0.6891911	-0.42910022
-1.6809802	-0.34733787
0.7308834	-0.5988816
-0.72539103	-0.29766095
0.10727625	-0.6263137
0.10727625	-0.28118727
0.7152847	-0.47982037
0.08210389	-0.5929958
-0.8777011	-0.42932737
0.34157437	-0.25637022
1.5874941	0.08594083
0.90315396	-0.30119887
1.3358947	0.085045785
1.4930544	-0.28931212
-1.1031792	-0.60005677
-1.3160291	-0.11046329
1.6636077	-0.19510406
-0.9510045	-0.36878166
-1.376535	-0.14611684
1.3156432	-0.3838868
-1.1827588	-0.39743224
1.5128498	-0.28098223
0.34943488	-0.51542777
-1.3032768	-0.52298254
-0.996128	-0.31561267
1.7271825	-0.47312382
0.7906595	-0.42621428
1.281411	-0.57090276
0.097895995	-0.07228228
-1.307245	-0.5171434
-0.43115795	0.018603513
-1.0827341	-0.44705993
-1.2602388	-0.3863058
1.7235851	-0.59318334
-1.0179615	-0.41486612
1.1343211	-0.47140574
-0.9712886	-0.55229133
-1.4519981	-0.4035229
1.0554001	-0.5826533
-0.90681946	-0.524573
1.6149472	-0.5431355
0.59382427	-0.36210173
1.6507488	-0.411345
-1.3532915	-0.31224045
-1.0075853	-0.34528908
-0.6263041	-0.3310303
-0.9305878	0.08312716
-1.4171928	-0.5397734
0.047819465	-0.5408483
-0.39117408	-0.46227035
0.7349222	-0.4953695
1.5983156	-0.21082053
-0.05652095	-0.23667486
0.13174476	-0.44352302
-0.076454595	-0.035791527
-0.39581665	-0.30537748
0.43950975	0.060968097
-0.16580538	0.19206153
-0.4548858	0.506119
-0.32743347	0.46327233
-0.731227	0.8929128
-1.2472316	0.48893037
-1.1956711	1.5103263
0.073418915	1.7247022
0.10205598	0.5941185
0.38041744	1.2642268
-0.039928135	0.72490513
-0.10385978	0.3414248
0.24095458	1.8262657
-1.2570561	0.37336642
1.293628	3.751806
0.34578457	-0.51702416
0.562498	0.37470564
-0.22081618	1.4058558
-0.42104542	0.19912897
0.27626964	3.8741841
0.4038407	0.4180866
-0.26798937	0.187616
-1.104787	0.36238885
-0.6507637	1.3443183
-1.6479585	1.1007913
0.19601269	7.5732923
0.7328679	0.9633116
0.12708138	2.585827
1.0501553	-0.3625891
-1.5288122	0.57752985
0.11551052	0.7080634
0.021514526	2.2139592
-0.1660941	1.8490322
0.53284127	2.5168262
0.5935535	3.3584495
-1.0636579	0.27307737
0.44609857	1.7938933
0.42307076	0.97583705
0.2390235	0.35261068
0.34627795	-0.17233214
0.69327027	1.1720967
-1.0839163	-0.19731292
0.10327087	1.5306201
0.2767365	1.2726523
0.08386404	2.2953
0.19854562	0.72511953
1.3604504	0.33517757
-1.4568434	1.2734379
0.020941216	4.8281236
0.26527783	1.3456727
0.1341847	2.3129783
0.32043028	2.2638607
-0.37866965	1.8005841
0.2963808	2.4075923
0.49829268	1.8076234
0.82885635	-0.17838609
-1.1847029	1.1952604
0.5448213	1.0229236
-1.1472343	0.38968655
0.9599201	3.536365
0.2969324	0.7667081
0.25956503	0.70887476
1.3096446	0.38167718
-1.5106435	0.5601948
1.1695467	-0.26323888
0.26620552	-0.29171333
0.9813306	0.4427531
-0.008787773	-0.58373535
0.77398837	-0.53257686
-0.38022032	-0.33907574
-1.3551388	-0.43803486
-1.1629803	-0.36587164
-1.0351475	-0.4214005
-1.6708324	-0.43205583
-1.4677818	-0.4344221
-1.3301084	-0.22478907
0.95034194	-0.5180747
1.5799146	-0.14372617
-0.3071824	-0.23128682
-1.2219809	-0.3779331
-0.35126683	-0.30141106
0.7850921	-0.44693598
0.8462872	-0.4356692
1.0818754	-0.50885814
0.7151911	-0.5111387
-0.96159	-0.3338918
-1.6076088	-0.3933269
-0.5146836	-0.52966815
0.9124555	-0.4017955
1.6856037	-0.2981896
-0.39784753	-0.2852677
1.7882177	-0.47301096
0.3157039	-0.24360126
0.8172358	-0.58374655
1.2113225	-0.36437643
0.87592095	-0.5421969
0.10727625	-0.6263137
0.10727625	-0.49041086
0.10727625	-0.6263137
0.10727625	-0.42307678
-1.0611473	-0.4885118
0.10727625	-0.6263137
0.10727625	-0.48015848
-0.47159034	-0.5725009
1.7905302	-0.52297926
-1.3638495	-0.5338818
-1.0262585	-0.53795654
-1.2334685	-0.5250007
0.10727625	-0.6263137
0.10727625	-0.5368713
1.8039423	-0.3839527
0.10727625	-0.6263137
0.10727625	-0.5769366
0.10727625	-0.6263137
0.10727625	-0.53241646
0.77510685	-0.48785442
0.9441445	-0.43661976
1.0469161	-0.30648285
1.6837462	-0.5510162
0.43033028	-0.6108289
-0.123321	-0.48640713
-0.86599946	-0.58000433
-0.83134633	-0.54098886
1.1868799	-0.58062804
-1.4025022	-0.49815032
-1.4104104	-0.32298687
0.10727625	-0.6263137
0.10727625	-0.3884573
0.10727625	-0.6263137
0.10727625	-0.37091336
-1.0162252	-0.57454157
0.10727625	-0.6263137
0.10727625	-0.56959414
0.10727625	-0.6263137
0.10727625	-0.43850344
0.26810837	-0.49046355
-1.3868102	-0.3815615
-0.58959484	-0.48298523
0.10727625	-0.6263137
0.10727625	-0.44949025
-1.3925686	-0.4056715
-1.3779281	-0.42342108
-0.7197038	-0.42821768
0.10727625	-0.6263137
0.10727625	-0.45583346
1.0880542	-0.55990803
1.8012401	-0.5677584
1.580773	-0.38450876
1.5397414	-0.57553285
0.86740404	-0.49621135
-1.270684	-0.40516928
1.7320032	-0.435584
1.7074251	-0.5347687
0.10727625	-0.6263137
0.10727625	-0.5187029
1.3524618	-0.41363004
-0.909543	0.37751752
0.7034245	0.04543813
0.17337294	0.96656597
0.11882855	0.3445282
0.94773626	-0.40808016
1.459677	-0.47002962
1.3495891	-0.3851058
-1.6910275	-0.41349542
0.092302896	-0.19604518
-1.6325774	-0.40921745
0.094780795	-0.1918906
1.715814	0.30882132
-0.8895314	-0.107177764
1.7670797	0.10455816
0.06736659	0.36281762
-0.46818075	1.8376336
0.0611966	2.612892
0.75519925	-0.13890627
-0.49788913	0.8024499
0.39367023	0.3703472
1.107212	0.33618155
-1.3605801	3.532916
-0.13585044	0.7409657
0.52891594	1.5653223
0.5513931	0.86424583
-0.19893004	1.793725
-0.90230995	0.80481654
0.6780725	2.836913
-0.24536677	2.5772393
0.47528526	3.0287259
0.33250785	0.36281103
-0.17936875	0.6631721
0.8619433	1.8290247
-0.4726042	2.8373294
-1.4775238	1.8297284
-0.3384812	3.5367837
-0.014400246	0.81258756
-1.2011213	1.8447608
0.41511762	2.1637907
-0.068601675	1.6443046
-1.1026479	1.3835682
-1.2972205	2.6055214
0.6916713	1.9993528
-0.6579517	-0.31450927
-0.32519445	1.2251477
-0.4265904	1.0747554
-0.1972506	-0.4354979
-0.9507006	4.4334726
0.29894242	3.4546876
0.52676666	0.6575737
-0.83385956	-0.179231
0.679318	4.356208
1.0942298	1.7626821
-0.9821273	0.7830221
-0.48555222	3.6876378
0.38308316	4.257854
1.3170676	2.4019191
-0.25034645	1.3522645
-0.30325803	3.88605
0.21265665	2.956565
0.13930085	2.125555
-0.6313831	0.19662774
-0.31129605	-0.25119808
-0.032282475	-0.3925263
0.48085102	-0.3224255
-1.54762	-0.053480808
-0.0017682028	0.48860577
1.0787845	-0.5170081
0.9841668	-0.014420083
-0.14549409	-0.15698686
0.7193785	-0.32588574
-1.3863869	-0.49476767
-0.76858187	0.1491538
0.57128096	-0.1384513
1.8064158	-0.3987841
-1.137907	-0.4078593
1.3979152	-0.3120083
-0.4292724	-0.51515037
0.2611764	-0.2973157
-1.5947974	0.34930888
-1.4924384	-0.40487054
1.3737408	-0.5794056
-1.176664	-0.42550078
0.061795752	-0.27444154
-0.11806411	-0.259751
-1.3685265	-0.43097606
-0.06742273	0.0931824
1.4843328	-0.5866919
-0.929586	-0.49159437
1.8091282	-0.19635464
-0.22283797	-0.27467465
-0.70048225	-0.4667203
-0.8291374	-0.2820566
0.29392332	-0.34745058
-0.6028397	-0.3797373
-1.0474093	-0.261836
0.14552043	-0.2917255
-1.4680356	-0.3356805
-0.030300824	-0.44379708
-0.31429467	-0.5287886
-0.6938933	-0.5576583
1.2636479	-0.49081653
0.22452658	-0.57678133
1.6961347	-0.31609315
-1.0764017	-0.52775294
0.17031951	-0.5504919
1.5502436	-0.37440684
1.640187	-0.38368985
1.6416382	-0.424127
-1.4587902	-0.38650703
-1.2132058	-0.5812418
-0.06690749	-0.38974908
-0.5814403	-0.5409072
-1.2555358	-0.2620992
1.2635162	-0.48739886
-1.3721831	-0.53279805
0.70822495	-0.4403934
0.10727625	-0.6263137
0.10727625	0.1043033
-1.625346	-0.023936573
0.77318716	-0.5903966
-1.673781	-0.44936535
-0.6003043	-0.49218646
-0.78006905	-0.5251721
1.0252244	-0.15319814
-1.4481517	-0.30184698
-0.6469683	-0.34620953
0.91668445	-0.51698977
0.80697024	-0.41114277
-1.6243066	-0.42161486
-1.0635446	-0.54147756
-0.3350267	-0.36687258
-1.2465026	-0.38487643
-0.22527362	-0.47281152
-1.2450256	-0.5205313
0.2213685	-0.62239563
1.227887	-0.5349087
0.8924105	-0.54491735
1.3795861	-0.4590447
1.0808196	-0.45502967
-1.296732	-0.42898893
-1.5784242	-0.48618966
0.8958565	-0.37008938
-1.3163505	-0.44246948
-1.4466747	-0.3843264
0.10727625	-0.6263137
0.10727625	-0.3693251
0.9318455	-0.5682781
1.7207339	-0.5533152
-1.6194	-0.44787714
-1.1098895	-0.44623217
-0.5869554	-0.40909076
0.10727625	-0.6263137
0.10727625	-0.4260924
-1.6236249	-0.41928416
0.10727625	-0.6263137
0.10727625	-0.51158047
1.8029252	-0.5797231
1.7916039	-0.5344664
-1.0488728	-0.45414338
0.24467354	-0.6063767
-0.88850737	-0.39335766
1.7486084	-0.44261426
0.64119816	-0.38807118
1.6400665	-0.4522039
-0.36915988	-0.53789556
-1.4166323	-0.48060322
-0.2546939	-0.45800427
0.8663673	-0.46999246
1.6667191	-0.37795904
-1.4632832	-0.5456914
-1.463772	-0.4609215
1.7566663	-0.49546537
0.94130385	-0.423782
-1.5645423	-0.28064007
-1.3857723	-0.51104414
0.5908411	-0.44080418
0.05490983	-0.45759615
-1.5678588	-0.0028058249
1.4937191	-0.20650467
0.10727625	-0.6263137
0.10727625	-0.34987405
1.3820986	-0.3380278
0.73724437	-0.42653686
-1.6290389	-0.2658835
-1.1446625	-0.5596503
-0.2820424	-0.29289737
-0.762453	-0.50493556
-0.104829475	-0.34074622
-1.0037181	-0.51334304
0.42223755	-0.5295367
-0.955361	-0.35793707
-1.6454897	-0.6248377
0.39588723	-0.5246006
0.32257125	-0.38557616
1.5432009	-0.37768307
0.9332992	-0.4639231
-1.5634941	-0.543854
-1.1004978	-0.59187967
-1.2233319	-0.4856316
1.6395724	-0.5378959
0.86735356	-0.40668085
0.10727625	-0.6263137
0.10727625	-0.4725489
-0.74987525	-0.5003523
-1.4187868	-0.40242398
0.06220407	-0.49593392
-0.56864864	-0.56450737
-0.750795	-0.4194052
0.35063517	-0.49091858
-0.38531396	-0.5429431
1.8017443	-0.5772799
0.10727625	-0.6263137
0.10727625	-0.3754475
