# Supplementary material for: Cross-species behavior analysis with attention-based domain-adversarial deep neural networks
Source: Nat Commun. 2021 Sep 17;12:5519. doi: 10.1038/s41467-021-25636-x (PMC8448872; doi:10.1038/s41467-021-25636-x)
Supplement: Supplementary file 3 — Supplementary Software 1 [file 41467_2021_25636_MOESM3_ESM.zip › SupplementarySoftware/normalized_dataset/normalize_each/dataset/pd-pre_sm2/hc94_2017030201_4.csv]

angle	speed
1.5014579	-0.6853706
-0.6397599	-0.6411929
0.9964856	-1.0318947
0.33274293	-0.36108923
1.3757926	-0.37356612
-0.4246165	1.6856579
1.4278439	3.197196
-0.6911677	-0.17049018
-0.4626201	0.116179906
-0.9636914	-0.1467476
1.3900688	0.023269195
-1.2449374	0.21508954
0.6979313	-0.95686436
1.0465212	0.2512731
-1.002358	-0.5837202
-0.11633456	-0.45562363
-0.67593825	0.98657763
1.3485873	0.11990226
0.3115415	-0.40122762
1.0971516	0.06767652
-0.41471878	0.6893052
-1.1216397	0.8276993
1.4545318	-0.292804
-0.22579132	-0.41742563
0.6479994	-0.853128
1.2675681	-0.9288812
-0.44474474	1.9151881
0.29548606	-0.094369836
1.4756036	2.6913328
1.4908794	2.7820427
1.5220367	1.9744287
0.50775486	0.3857744
-1.1367062	-0.90178233
1.449786	-0.89292604
1.2444615	-0.8460761
0.19684608	-0.14634112
1.5590436	0.024577627
-0.96287614	-0.8865345
-0.0971754	1.8916878
0.013032797	-0.535585
-1.065472	1.3987231
-0.05496042	-0.06177158
0.1191721	-0.8551438
-1.1200514	2.2770834
-0.0082295155	-0.99667025
-1.0999502	2.4186065
-1.3092748	-0.37623587
-0.44663334	-0.89723027
0.87422395	0.8326404
1.5244826	1.1631364
1.2441796	-0.47859347
1.4609023	-0.3333651
-0.7834647	2.645236
1.1880995	0.055502415
0.6831722	2.1694996
1.5149252	2.8018172
-1.2526646	2.9314299
1.5368398	-0.5527696
-0.32199416	-0.2428943
1.3381776	-0.89224255
-0.08436944	-0.49677962
1.2546371	0.29471892
1.361519	-0.6884681
1.3979999	-0.3702878
-0.8867337	1.8480009
-1.2487184	1.2856433
1.2732694	-0.045887537
-1.2954767	-0.17726225
-1.0562588	2.9248464
-1.3038154	2.9870083
-1.3047032	1.1520704
-1.2123977	1.3096238
1.5402478	-0.7999955
-0.74877304	-0.8039153
-0.83988434	-0.5321019
1.0478553	-0.836656
-1.1225868	-0.9139654
-0.0060064965	-0.8015145
-0.33268586	0.8144655
0.24006319	-0.5519622
-1.2267351	1.1883888
-1.2890594	-0.47564602
-0.29636914	-0.640477
0.71819973	1.1452769
0.84752756	-0.5115336
0.80877787	1.7694122
0.91780394	-0.40561703
-0.9346872	-0.46212754
-1.1039046	-0.4090184
-0.87519324	-1.0614624
-0.20584317	-0.5959406
-0.89981484	-0.9107135
0.7257649	-0.611145
-1.1315817	0.23177595
0.28077638	-0.98678964
1.4874331	-0.4362225
0.46868104	-0.2862308
1.4012507	-0.30778122
0.5148881	0.86431116
1.4046736	1.2426703
0.93029505	-0.6980839
0.92745286	1.4131078
1.4323633	-0.66673917
0.31224203	0.9317891
0.6379273	-0.6543495
1.1337907	-0.42212287
1.4933218	-0.6556482
-1.2955064	1.4898937
-1.191719	-0.7318687
0.0014563934	1.5693367
1.2867221	-0.6586144
0.6280562	0.55859244
-1.2553259	0.5335252
-0.6175467	-0.9404104
-0.8763091	-0.5935135
-1.2336553	-0.61363864
1.0986941	-0.9548859
-1.2690296	-0.62016755
1.4511942	-0.5072257
1.0974416	1.1656356
-0.15252583	-0.2795873
-1.0497359	1.6270295
1.4809144	-0.6195977
0.9790356	-0.40557992
1.1716655	-0.30400628
1.4274173	1.931998
-1.1883093	1.4141672
1.0993448	-0.6965161
-1.2486125	0.2507938
-1.0272267	-0.30779064
-0.2832349	-0.6388369
0.23268834	-1.0607796
-1.1433225	-0.12484854
-1.1316977	0.76989007
-0.08253733	-0.585793
-1.1109681	1.43703
1.5133663	0.0049463776
-0.14951746	-0.7787133
0.63472474	0.8603983
0.39360663	-0.8229045
1.3786134	1.7197378
1.3917285	-0.6166425
0.7737684	-0.5840286
1.0851529	-0.4942969
0.40429366	-0.8451693
0.09602815	-0.83817565
1.3807452	-0.39718044
0.33016333	-0.6516169
-0.6430063	-0.75684965
1.5264587	-0.6604936
1.2348368	-0.748763
-0.4805956	-0.12348024
-1.3130409	-0.7596046
-0.5427213	-0.597523
-0.23720479	-0.9890046
-0.96316874	-0.4914758
-1.2172991	-0.77951974
0.3187442	-0.5602101
1.2070984	2.959788
-1.2273201	-0.117975354
-0.007551027	1.9579287
-1.1584313	2.4132004
-0.23006502	-0.47402817
-1.0737253	0.059505604
0.40802303	1.4373336
-0.3003525	-0.6179902
1.4503602	-0.5789149
1.2538134	-0.8068815
0.008599818	-0.7741642
1.3060325	-0.59321666
-0.7565553	-0.18616588
-0.7308799	-0.22195193
-0.71302927	-1.0715038
-0.4060858	0.11439555
-0.65172625	0.3546373
1.2728441	-0.35638863
-1.0245279	-0.23257567
-0.24521977	-0.06530221
-1.0228958	-0.110780515
0.14165875	-0.24340993
1.2438502	0.6457319
-1.159712	0.28521064
1.3059146	-0.22648653
0.48642957	1.0034875
-0.037708577	-0.18197086
-1.019622	1.7570502
-1.3083138	-0.6520715
-1.193216	-0.205371
1.5006953	1.9585612
-0.30551997	-0.6955799
-0.9784042	2.7280612
-1.2522552	3.340839
-0.020049185	-0.2037845
-1.0119745	2.7776737
-0.25076652	0.6206687
-1.0825747	2.6874015
-1.2845864	2.5908334
-1.2294987	-0.8856839
-0.0853348	0.28637388
-0.8495594	-0.7504358
-0.17722496	-0.03317936
-1.005987	2.5374072
1.5330557	2.1001508
0.5085186	-0.64992523
0.5499704	-0.28997114
0.9819575	0.7258087
1.4463325	0.8978703
0.2142617	-0.68468803
1.5015775	0.997142
-0.582012	-0.5807141
1.1339058	0.36877152
1.3818341	0.34968543
0.17028089	-0.35551956
-0.06432848	-0.6478132
-1.2360891	-0.371409
-1.2654258	-0.10030879
-1.2257141	2.7149909
-1.3109831	1.166633
0.28406933	0.3254368
0.02779136	-0.9317402
-0.8889533	-0.8285143
-0.8122971	-0.622409
-1.075909	-0.64113915
1.0829295	-0.5914666
0.8547084	-0.620444
1.0254904	-0.7220262
-1.09851	-0.7123352
-0.8810189	-0.58808756
1.4093924	-0.61451286
-0.3940588	-0.9328841
1.288682	1.7870294
1.4485748	1.8369243
1.5230154	1.9457731
-1.2070324	0.56342256
0.18714544	0.6482087
1.478035	-0.44349396
0.73957574	-0.7443286
1.0783314	-0.34297404
-1.2144003	2.7645898
-1.2356154	2.228347
-0.17278364	-0.3268735
-1.0584629	1.5105554
-0.8241694	-0.7523457
-0.37833977	0.62565327
1.5399206	-0.7659588
0.2733988	-0.48584208
1.4811983	-0.51012033
-1.0254675	-0.22518584
-1.2702734	0.24725066
0.70665705	-0.8499563
1.4774802	-0.690678
-1.1875414	-0.70675045
-0.38492742	-0.25133663
-1.3166847	-0.14714146
0.7173707	-0.76693326
1.315356	-0.7174756
-1.0767856	-0.82679623
-0.31713328	1.1487606
-1.229536	0.8686374
0.06613766	-0.58708364
-0.93555075	-0.6111437
-1.0604991	-0.8112212
-0.466972	-0.6275921
1.42049	-0.7027026
0.38732082	-0.6406682
-1.128957	-0.2907736
1.4844235	0.39978448
0.031968325	0.5362446
-1.2967979	2.0633595
1.4070523	-0.77080387
1.2257786	-0.79956305
-1.2766335	-0.49522388
0.753916	1.6156628
-1.2787551	0.17237176
0.030547803	1.1255367
-1.3068774	-0.474891
0.37278083	-0.09037714
-1.2216415	0.7859301
1.499486	0.15974343
1.0770503	-0.72918475
0.7265412	-0.8128922
1.4297996	1.02732
-1.2847745	0.9148072
1.5010421	-0.21569529
-1.1350698	-0.27220947
-1.228297	0.52831656
1.5562832	0.33877942
-1.1483157	-0.14275774
1.1322384	-0.0030626445
-0.8424939	0.42256176
0.85302377	1.4981142
0.035103	0.7475881
-1.1173747	-0.19850382
-0.67132056	-0.8032248
0.39985088	-0.44325876
0.7708653	2.3397214
-1.0826198	1.178094
-1.0796466	2.2220855
-1.0112574	1.2766463
-0.09861161	-0.37209326
0.63196063	-0.96180034
1.2656561	2.2181263
0.2279381	-0.2532536
-1.284649	2.7864053
-0.20539786	-0.83397573
-1.0443097	2.139663
-1.2862675	2.3698828
-1.290165	1.1205499
-1.2826127	1.0004456
-1.2625052	-0.30731213
-1.1838077	-0.29080045
1.495376	-0.470604
1.2079763	-0.5729047
0.9047118	-0.29774556
-0.6083746	-1.0291082
-0.97662586	0.2521669
1.5095392	-0.7925604
0.28667626	-0.42364055
-0.22681512	-0.917366
-0.9656923	-0.9780106
-0.5853983	-0.6659026
-1.2172874	-0.60373706
-1.0702593	-0.76852727
-0.8562414	-0.8353095
1.3017858	-0.91647184
-0.70269775	-0.86992323
-1.3010246	1.0922207
1.4824373	-0.40453994
0.32865885	0.7187841
-0.7141035	-0.87114483
-0.60307395	-0.5793929
1.4695264	-0.12088435
-1.3026189	-0.31586763
0.19212556	-0.46127275
0.21984741	0.08157746
1.5412817	0.58557373
-1.2946886	1.0474437
-0.7940889	-0.5440922
-0.39346406	0.8510833
0.7761701	-1.0239555
0.28531402	-0.8910621
0.861522	0.5018984
-1.2778215	0.65488523
-1.1491586	1.1964773
1.51905	-0.091555744
0.18068673	0.18122327
1.5001916	0.26334438
-1.1996078	-0.68044037
0.27820024	-0.45130432
-0.5928777	-0.4050568
0.17506637	-0.8427826
0.30294356	-0.86961716
1.2873453	-0.7732119
0.2986234	-0.8607291
0.8449137	0.5013803
-1.2194417	0.49906832
1.5312113	-0.55937624
-0.18966445	-0.8211531
-1.1319988	-0.27130517
1.5294453	-0.846577
0.016274847	-0.53119314
-1.1577327	-0.35334772
1.4287791	-0.53623766
0.6753088	-0.47631612
1.3789403	-0.19958967
1.3554302	-0.6976347
0.9988507	-0.7946581
-0.8109653	-0.8578381
-0.9027155	-0.67989504
-0.39762726	-0.97668743
-0.6951314	-0.3654178
0.15728718	-0.6606543
-1.0414257	-1.0212885
-0.07128672	-0.7637026
0.27895665	-0.43437278
0.23442133	-0.35494614
-0.9763842	-0.881945
-0.30192608	-0.15446764
1.2367634	-0.8347146
0.7836043	-0.8838065
-0.5314787	-1.0353184
1.2234198	-0.93902934
1.4870546	-0.8785653
-0.50094986	-0.5479671
-1.1568651	-0.055196945
-1.014201	-0.37459794
-1.203538	-0.08630023
1.369243	-0.07731808
0.12869665	-0.22025524
-1.269562	-0.1522535
0.7533999	-0.82136524
-1.1129444	-0.987675
0.77069765	-0.5379898
-1.1317881	-0.46624336
-0.009502934	0.46089992
-1.3168361	0.8366759
-1.0531821	-0.49907976
-0.9930281	-0.53382206
-0.34499425	-0.5391327
-1.1756706	-0.04943547
0.11446519	-0.39502352
-1.2612033	0.36175385
-1.2821058	-0.24686022
-1.1720947	0.39094254
-1.181745	-0.29809192
-0.03752347	-0.6072935
-0.43098405	-0.54165477
-1.2014753	-0.47483984
0.62491626	-0.31541783
-1.1477696	-0.5339971
-0.89599425	-0.7772536
1.1189251	0.27994964
0.14230372	-0.22759844
-1.3073304	0.98931545
-0.18379931	-0.96875846
0.90064996	-0.74168307
-1.0670649	-1.0516311
-0.55263937	-0.9752486
0.17027326	-0.9728889
0.32444012	-0.3649729
-0.5602554	-0.7664746
-1.0002829	-0.48572874
0.97507095	-0.9016354
-0.5766921	-0.83110225
0.5437075	-0.2474756
1.4116663	0.22764081
1.0678003	-0.28146923
-0.6403408	-0.557217
-1.3023033	-0.33584523
0.38811952	-0.85473406
1.0716959	-0.49529764
1.3655944	-0.09049974
-0.33765292	-0.4938943
-0.44970715	0.091954894
1.451104	0.5187349
-1.1198893	-0.14945905
0.004919524	0.22001779
-0.9340536	0.5460054
1.083107	-0.39498392
-1.1833223	-0.88950247
1.0953797	-0.2549737
1.228276	-0.7783773
1.5338635	-0.90460765
0.25997648	-0.7438514
1.5399619	-0.59310496
-0.9263575	-0.29160184
-1.1942846	-0.30682623
-0.604627	0.06927566
-0.6602675	-0.5546066
-0.59514534	-0.34928948
-1.1515553	2.4527519
-1.2548692	3.893373
-1.2779751	-0.14484207
0.2438883	1.2440416
-0.7092946	-0.8059677
-0.51799023	0.9590815
1.4040575	0.80842495
-1.2328889	0.06603849
-1.0778018	-0.1869653
-1.2889005	-0.874327
1.419007	0.30546302
-1.2182549	2.2660708
1.4148645	-0.9303475
0.57116073	-0.63073087
1.5311067	-0.26675743
-1.299856	-0.7937063
0.33804408	-0.5600183
-1.2657136	0.19239646
1.2919723	0.50348246
1.4042616	0.056181375
1.0609138	-0.7712332
1.4632428	-0.7192172
-0.8762811	-0.7208564
0.030466994	-0.80355626
0.75714767	-0.44022784
1.243891	-0.71790427
0.5165504	0.108233094
-1.1274514	-0.429432
1.385321	-0.6514458
1.2812725	-0.35653454
-1.1868916	-0.4533051
0.14435156	-0.6770522
-1.0943121	-0.49407056
0.1444295	0.8234559
0.07732401	-0.09013622
-1.235069	1.7535254
-0.13022487	-0.8878033
1.4523491	-0.8716019
-0.5748557	-0.46112758
1.4291587	0.011262688
1.4253068	-0.83386683
0.3388624	-0.8274543
-0.19066508	-0.3733944
1.4033967	-0.40515593
0.36170793	-1.029455
0.51604605	2.7347436
-1.1324662	-0.7910647
0.8988301	-0.8519066
-0.6775269	0.91205126
-0.12871358	0.6837595
-1.1246853	2.7795973
-1.2776586	2.5708349
-1.3137192	-0.12702277
1.084633	-0.7207713
0.915445	-0.43173316
-0.95786315	-0.7935569
-0.57070345	0.6495637
-1.2257427	-0.10892987
0.2230561	-0.084108785
-1.2080415	0.053877007
-1.2034577	-0.4275024
-0.097321235	-0.78087205
0.15612827	-1.0814276
0.15612827	-0.25645292
-0.50058055	-0.9043495
0.6417499	-0.7054329
-1.2244818	0.26159075
-1.0284356	-0.9070827
1.4578202	-0.6276958
0.15612827	-1.0814276
0.15612827	-0.45421448
1.4763937	-0.023367047
1.4623467	2.1075144
1.3006142	-0.21561301
0.15612827	-1.0814276
0.15612827	1.2195144
-0.90677303	-0.8710224
-0.27524963	-0.728759
-1.080076	-0.4016538
-0.40598592	-0.8683116
-0.9237487	-0.47639933
0.24252789	-0.65215886
-0.25468227	-0.88230336
-0.7423822	-0.8829434
-0.1194097	-0.4724809
-1.1040498	-0.26450405
-0.03574539	1.1912441
1.1859576	-0.81603116
