# Supplementary material for: Cross-species behavior analysis with attention-based domain-adversarial deep neural networks
Source: Nat Commun. 2021 Sep 17;12:5519. doi: 10.1038/s41467-021-25636-x (PMC8448872; doi:10.1038/s41467-021-25636-x)
Supplement: Supplementary file 3 — Supplementary Software 1 [file 41467_2021_25636_MOESM3_ESM.zip › SupplementarySoftware/normalized_dataset/normalize_each/dataset/pd-pre_sm2/hc94_2017030602_1.csv]

angle	speed
-1.35942	-0.618246
1.2712516	-0.6327293
1.5928619	-0.255225
-1.1435055	-0.7497748
0.35072145	-0.44918486
-1.1311771	-0.70061475
-0.59681606	-0.58593607
1.5259598	-0.5465484
-0.14894107	-0.8008864
1.0563093	-0.6711692
1.5261632	-0.45696732
0.0011543548	-0.6712557
1.6946334	-0.4275195
-1.1407037	-0.58533245
-1.0241972	1.475013
-0.7306888	-0.009228453
0.9204987	1.2557665
-0.32939756	2.7994173
-1.3024665	0.8272539
1.7420183	4.04595
0.7323652	-0.661229
1.4801897	1.0001819
-0.05932688	2.5337594
-1.3594623	2.6731853
1.4268582	2.189611
-1.2194196	-0.03660949
1.5859067	2.718449
-1.3522941	6.2080135
-0.23732655	1.9781455
-0.94416505	2.3332577
-0.040841453	0.97631663
1.4659052	0.034219027
-0.90745515	0.3354733
-1.3926586	0.29651597
1.3207091	0.209765
-1.5760252	0.21425426
-0.53281516	-0.69271827
-1.6342548	-0.5288692
1.3555915	-0.7520976
0.57793725	-0.3466977
-1.0890869	-0.15441824
0.04553824	-0.57082033
0.86634547	1.7509403
-0.17129879	1.3278992
0.21833593	1.6012226
-0.055142492	0.5170146
0.8077879	0.19875789
0.32333556	2.6932046
0.02766352	-0.12593098
-1.3762456	2.436662
-0.5166057	-0.2885695
-0.71859574	1.0054271
-1.0600812	1.1330568
-1.092276	1.8103541
0.036128256	-0.29518226
0.3442938	-0.5033564
0.0314777	-0.13397223
-0.50954634	0.41528848
-1.5937095	-0.038154442
-0.34903014	-0.5219911
0.6064178	-0.76299095
0.93446285	0.2481528
-0.16446635	-0.49358955
-1.631846	0.5087669
0.5310269	-0.36365068
-1.0572889	-0.63839126
-0.6028491	-0.52828735
-0.10244138	0.5160352
1.1166369	-0.5413885
-1.038588	-0.31852806
-1.6239438	0.51847214
0.38879675	0.24954157
0.91360086	0.9445568
-0.16635025	-0.46832392
-1.6126403	0.4057959
0.15740149	-0.8145759
0.15740149	-0.5079524
1.4509624	-0.57014775
1.7841569	-0.7455394
-0.3775943	-0.695165
1.6680346	1.2356176
1.7918324	1.7049825
-0.17896514	1.9890739
-0.90216035	-0.38345534
-0.98480546	-0.027011395
0.25880483	-0.45303202
1.6169205	-0.17261393
-1.5982566	0.088356294
0.808102	-0.14038567
0.4831818	-0.38838622
0.15740149	-0.8145759
0.15740149	-0.6664361
-0.5503326	0.2605539
0.15740149	-0.8145759
0.15740149	0.29119334
0.018438658	-0.68914
1.6256438	-0.33655992
-0.12285185	2.9904835
-1.1711606	0.20353298
-0.54494005	0.6939473
1.7862062	-0.32990074
0.38697568	-0.1615086
0.15994264	1.0426425
0.35423306	0.42279163
-1.3112442	-0.4959242
-0.43507808	-0.021534793
0.6781893	-0.3216352
1.3324051	0.41382247
0.22935468	-0.50465816
-0.81576943	-0.4903072
-0.5185321	-0.44207242
-1.3122321	0.22969715
-1.6625676	-0.21709013
-0.15486297	0.6417726
-0.012409029	-0.75344956
1.0483557	-0.60808945
0.8517017	-0.37745443
1.7379917	-0.45667845
1.6283351	-0.5423025
-0.056386318	-0.56682444
-0.68141735	-0.65543646
0.4092274	3.3723955
-0.31310892	0.7736056
-1.0772066	1.7784146
-0.03643818	1.130988
-1.1328735	-0.75274915
-0.7689073	-0.76272017
-1.603994	0.31100768
0.35997087	-0.5048067
1.458048	-0.4131418
0.6331479	-0.20068827
0.23625946	-0.4724542
-0.5023782	-0.45990646
-1.6092298	-0.48760918
0.5998746	0.15092468
-0.030720554	-0.5659126
-0.8839035	-0.65556854
-0.3693371	-0.18734115
0.27176398	-0.36368212
-0.2454114	-0.60421443
-1.4043592	-0.68589705
-0.030491836	-0.19500433
-0.82157916	-0.565165
0.45161402	0.056356907
-0.53006935	0.4448527
-0.47932464	-0.3415809
-0.43154544	-0.1291895
-0.12722297	1.7238511
-0.008111231	0.8586487
0.5031804	0.36509594
0.15822043	1.6450164
0.21724193	1.9548634
0.115878016	1.440579
-1.1685892	0.19798523
1.6913884	1.9954554
-0.8009615	1.8660625
0.32653067	4.8094463
-0.70374674	3.4566703
0.37125522	1.082779
-0.1734578	0.73956597
-0.86122185	0.68612546
0.70924574	3.8573492
-0.11144213	0.8640945
-1.5374438	0.29926756
-0.67406607	-0.71185184
1.5937417	-0.7510903
-0.22061625	-0.45924708
1.517254	-0.6553584
0.47359136	0.07138836
0.3359148	0.77512234
0.005935674	3.3237555
-0.9256993	0.8149461
-0.25677773	1.7205461
0.19787404	1.9606094
0.9441324	-0.07617929
1.4668382	-0.17720766
0.96484107	-0.19309255
-1.1533798	-0.4428479
0.0029101535	-0.46668708
1.8395592	-0.29026708
-0.86352766	0.13350439
-0.3117646	0.91274816
0.19524547	2.7041614
0.11826747	0.14871016
-0.03648611	1.683317
-1.3611529	0.90887606
0.05884202	2.569482
-1.2813357	-0.14774941
1.5396727	-0.4783338
-0.026681093	0.6794008
-1.3273152	-0.68830156
0.35785982	-0.79088014
-0.52243865	-0.47933996
0.4161761	-0.21103726
-0.040843114	-0.4772833
-1.5918028	-0.46574077
0.19835265	0.11818297
-0.85305214	-0.7350661
-1.3110528	-0.67015797
-1.2819006	-0.50065845
-1.4108931	-0.32899296
0.25382274	-0.369867
1.8042976	-0.19100055
-1.4337606	-0.742112
-1.3486677	-0.40691006
-0.4872763	-0.7605733
-1.3995479	-0.3663065
0.4353063	-0.41031435
-0.7927475	-0.72114116
-0.8425594	-0.46994415
-1.2227217	0.18866149
-1.5284805	1.1514999
1.6343852	-0.2388912
0.15740149	-0.8145759
0.15740149	-0.65475166
1.7111555	-0.71805906
-0.99627596	-0.6739298
-0.07771971	-0.16454522
-0.66783684	0.058000643
-0.013401271	-0.24931072
0.4153115	-0.63495517
-1.5172225	-0.34971088
-1.5040662	-0.30668518
1.8084934	-0.71564394
-0.6348561	-0.6182478
0.15740149	-0.8145759
0.15740149	-0.6599726
-1.0390704	-0.58623964
-0.8535461	-0.7697945
-1.2082266	-0.52859294
-1.5572762	-0.04706601
0.59716636	-0.15600918
-1.0758995	-0.49130264
-0.60586977	-0.6229242
-0.8223936	-0.7061701
1.139156	-0.1816511
-0.71255356	-0.7463079
-0.8218932	-0.35059145
-1.5198363	-0.46420985
-0.66942596	-0.71094626
1.5585335	-0.4861219
-1.0591906	-0.40856344
1.4973062	-0.688854
-1.1424036	-0.67225474
-1.2664287	-0.61850697
0.15740149	-0.8145759
0.15740149	-0.5113024
-0.1582635	0.25500983
-1.5460008	0.57423663
0.47860944	-0.7518579
0.15740149	-0.8145759
0.15740149	-0.7518579
0.80595934	-0.6949424
-1.1575553	-0.75374734
-0.9159753	-0.71238315
0.15740149	-0.8145759
0.15740149	-0.7562983
1.5591754	-0.6837029
-0.26663864	-0.7290274
1.2499397	-0.14135388
-1.4031428	2.8121824
-0.0808294	1.2466122
-0.2291487	-0.38777676
-0.96880615	2.6328263
0.2287801	4.0666113
0.039097738	-0.013908713
-0.93452454	0.99868417
-0.12526716	-0.2884945
1.6642634	-0.16728519
1.585579	-0.2567277
0.20303507	0.052070424
-0.15222704	-0.40466446
-1.4885525	-0.43339032
0.16170576	-0.45913452
0.2661922	-0.19715098
1.2226156	-0.73114973
1.0804888	-0.13668029
-0.348377	-0.39957464
0.15740149	-0.8145759
0.15740149	-0.5812449
1.5683175	-0.08198058
0.27925137	-0.24617864
1.6217419	-0.5463879
0.8419059	-0.51365894
-0.3592175	-0.079012506
1.7623763	-0.6662966
-1.4443066	-0.5246325
-1.5106761	0.24656604
0.8525968	-0.7162821
-1.4487895	-0.35276118
-0.14247184	0.15062073
-0.32189122	0.9892779
-1.2000086	1.1092951
-0.95704097	0.4163677
1.3993627	0.5688643
0.4839233	0.7796915
1.6623051	1.5167181
-0.1895028	0.4634061
-0.06807324	-0.5283806
-1.0862806	-0.27479565
-0.24444328	-0.740838
0.21124157	0.38797256
0.21699205	2.3583915
0.39902446	1.716245
0.042906173	2.3905778
-1.0130733	0.12022389
-0.3981875	2.8117428
0.038941223	-0.41831234
-1.4807191	0.9548111
0.11851173	-0.4361054
0.24016468	1.663248
-1.6795751	0.93730646
1.4469457	0.49730867
-1.2435852	0.11222987
1.529747	-0.58520746
1.8414891	-0.48892114
0.4702932	-0.34958354
0.78248423	-0.44720963
1.2759842	-0.23543788
1.745123	0.027903914
-1.6674608	0.57909346
-1.3973026	0.31675515
-1.6533425	-0.061419457
-1.6602837	-0.49279583
1.7893596	0.12351028
-1.3712306	0.53670114
0.18909495	0.46201456
0.44565475	2.1499727
-0.0007351536	0.0816222
-1.5152987	-0.28104156
0.15740149	-0.8145759
0.15740149	-0.6521799
-1.0555862	-0.12270191
1.5434796	-0.72472894
-0.5347513	0.49370548
0.18242405	0.88368577
1.6612059	0.48371217
1.1668543	-0.33687264
-0.13981225	-0.5346187
0.47938505	-0.437628
-1.1196864	-0.57997495
1.3718214	-0.54375124
-0.8270497	-0.363885
0.41886356	-0.6131013
-0.771814	-0.3125825
-1.2354902	-0.5150788
0.12678312	-0.684164
-0.23466186	-0.44946212
-1.3767532	-0.19708158
1.8023278	-0.7740745
-0.6597373	-0.67442554
-1.453108	-0.48283923
1.6102575	-0.48021445
1.287971	-0.54164153
-0.09934146	-0.5146265
0.15740149	-0.8145759
0.15740149	-0.5766489
0.13831247	-0.5229606
0.15740149	-0.8145759
0.15740149	-0.7226398
0.7412904	-0.66102713
-1.1895381	-0.5457817
-0.67316663	-0.5713375
0.15740149	-0.8145759
0.15740149	-0.7124592
-1.0594848	0.4662979
-0.12595895	1.366002
-1.4923418	0.8855363
0.5521351	-0.47815648
0.44701388	-0.3851617
-0.39871258	-0.77322626
-0.45679313	-0.17597465
1.4558294	-0.5743473
0.26030016	-0.488866
1.2170098	-0.6451063
1.5215012	-0.7234925
1.4319979	-0.6712078
-1.2962474	-0.022490205
0.15740149	-0.8145759
0.15740149	-0.32128292
-0.47302684	-0.72256035
0.11883656	-0.60178983
0.33451656	-0.642174
1.8318053	-0.75845015
0.071809806	-0.5520679
-1.1998267	-0.7704481
-1.4545579	-0.69274765
0.08670599	-0.2701898
1.7200161	-0.50688607
0.3114809	-0.26701218
-1.5464756	-0.7007371
1.3084509	-0.71113193
-1.4019976	-0.37461492
0.15740149	-0.8145759
0.15740149	-0.7624445
1.684218	0.049860742
1.4938844	2.0485315
-0.4284278	0.8069055
-1.2204154	0.5549836
-1.5366458	0.03369489
-1.5382888	0.03921375
1.6506841	0.32765612
-1.6552478	0.5015843
0.64759517	1.5542334
-1.645321	-0.36566588
-0.0278637	-0.61088806
-0.19373912	-0.6523671
0.9652158	-0.47245994
1.0067883	-0.44364205
-0.3673256	-0.09223317
-1.0762559	-0.44996086
0.43811676	-0.36223197
-1.390186	-0.6668008
-1.1783354	-0.46105325
-0.56977344	-0.16655286
-1.4799612	-0.63638496
-0.62427336	-0.42189348
0.62687784	-0.22204012
1.7944686	-0.11831903
0.555489	-0.6155096
1.8063406	-0.67226535
0.09015508	-0.5250081
-0.20982204	-0.6924207
0.54168516	-0.5681038
-0.6453726	-0.607349
-0.93795073	-0.41839918
-0.10225657	-0.5212273
0.58572716	-0.36352026
-1.4567379	-0.60345286
-0.045019127	-0.43159336
1.7883295	-0.75126636
-1.66467	-0.5539534
-1.6018801	-0.15259933
1.7996587	-0.5385838
0.8638601	-0.6416011
-0.9885629	-0.7325108
1.2622374	-0.760378
1.8701186	-0.6502446
1.6420043	-0.54331225
0.34495094	-0.2969743
-1.5638584	0.87819
0.020536527	1.988898
0.17567383	2.3866746
-0.17660773	3.9116287
0.17101966	2.2602572
-1.4255375	3.0764472
0.20553674	1.0785666
-1.4051708	1.1087389
-0.08647323	1.6107558
1.8368967	1.566827
0.5389385	0.477277
-0.02154765	2.1637502
0.5507203	0.7198148
-0.46835712	-0.76036006
-1.5893108	0.48843315
-1.6586789	0.039668173
-0.67404926	-0.5715907
-0.74918234	-0.6611889
0.42693746	-0.50142974
1.6182526	-0.49732876
-1.6483976	-0.38372058
0.9386871	-0.63177073
1.1731611	-0.17769478
0.15740149	-0.8145759
0.15740149	-0.33588776
0.15740149	-0.8145759
0.15740149	-0.522702
1.5538689	-0.4135518
1.6775193	-0.62604153
-0.4065188	0.043181017
-0.39406294	-0.52842677
0.45509526	-0.6760286
-1.4086977	-0.3057299
0.6716318	-0.53555065
-0.13447197	-0.38241482
0.15740149	-0.8145759
0.15740149	-0.39273047
0.52579695	-0.16550823
-0.5633468	-0.64072627
1.4858553	0.30586553
-1.6220534	0.0029777598
0.12014154	-0.57538295
1.32472	-0.68014264
-1.1398937	-0.6941569
1.6908673	-0.5242011
1.2473192	-0.7362342
1.1320446	-0.54711765
1.2545537	-0.8013762
0.7172853	-0.7528174
1.1194497	-0.7545477
0.15740149	-0.8145759
0.15740149	-0.6702742
-1.1574486	-0.59902745
0.15740149	-0.8145759
0.15740149	-0.61968267
1.0743788	-0.6730056
1.537123	-0.50227237
-0.67219174	-0.5873556
0.15740149	-0.8145759
0.15740149	-0.56396717
-1.1861862	-0.7813739
0.15740149	-0.8145759
0.15740149	-0.74935406
0.15740149	-0.8145759
0.15740149	-0.35532972
0.15740149	-0.8145759
0.15740149	-0.17771582
1.8169988	-0.5823646
0.15740149	-0.8145759
0.15740149	-0.78033197
0.15740149	-0.8145759
0.15740149	-0.22344777
1.8287134	-0.32979798
0.15740149	-0.8145759
0.15740149	-0.63059705
0.6098722	-0.7551292
1.6645248	-0.6377362
1.8124689	-0.749849
0.15740149	-0.8145759
0.15740149	-0.3895808
0.15740149	-0.8145759
0.15740149	-0.5042476
-0.07719859	-0.6924207
-1.2695439	-0.50546676
-1.532757	-0.5440285
1.7968248	-0.6811382
1.5560422	-0.75570375
0.74927044	-0.19421086
0.20995343	0.71200174
-1.4714289	0.44182983
-0.2060943	-0.13066049
-0.5935482	-0.5712604
1.5073528	-0.5436711
-0.57238543	-0.35338876
0.71137863	-0.50657606
1.4237958	-0.18592526
1.2286701	-0.53818655
-1.1765078	-0.6924207
