# Supplementary material for: Cross-species behavior analysis with attention-based domain-adversarial deep neural networks
Source: Nat Commun. 2021 Sep 17;12:5519. doi: 10.1038/s41467-021-25636-x (PMC8448872; doi:10.1038/s41467-021-25636-x)
Supplement: Supplementary file 3 — Supplementary Software 1 [file 41467_2021_25636_MOESM3_ESM.zip › SupplementarySoftware/normalized_dataset/normalize_each/dataset/pd-pre_sm2/hc94_2017030602_2.csv]

angle	speed
-1.4999127	-0.20545389
0.41914752	-0.5544314
1.6573336	-0.61870915
-1.2658508	-0.56817484
-1.1937327	-0.53266376
-0.8584889	-0.36301792
-0.49816278	-0.6195164
-1.4634224	-0.5823567
0.79116315	-0.6092966
-0.2918535	-0.5319684
0.87272984	-0.5088691
1.6641157	-0.42641935
-0.8275392	-0.54279554
-0.5005818	-0.6040827
-1.1632074	-0.6727633
0.6921361	-0.4795001
-0.12262956	-0.5692078
-1.0899123	-0.6256605
0.41905966	-0.6261558
-0.7123211	-0.47140247
1.5777999	-0.65521926
0.47526914	-0.4634582
-0.05348965	-0.45907003
-1.616901	-0.51865435
-0.57850736	-0.6478593
1.0684557	-0.63467467
0.33683395	-0.6558423
-0.27990466	-0.55445534
-1.3590114	-0.52770454
-0.037530728	-0.6468133
0.071376935	-0.6751473
0.071376935	-0.5890979
-0.8635312	-0.5681456
0.071376935	-0.6751473
0.071376935	-0.34465268
-0.042452443	0.29619953
-1.5633762	0.085181676
-0.0433521	-0.46037456
0.9410798	-0.5842971
0.84555745	-0.017854102
1.549191	-0.072081804
0.8244927	-0.57148004
0.7601916	-0.50215876
-1.6229688	-0.50215876
1.4886811	-0.6276049
0.3424295	-0.5544171
1.5481813	-0.5934656
0.3279326	-0.56424767
0.93815356	-0.5577721
1.7243682	-0.5603719
-1.2082418	-0.62400514
-0.05010256	-0.6300708
1.1756395	-0.55069846
-1.1703668	-0.6489666
-0.75195783	-0.6275868
0.071376935	-0.6751473
0.071376935	-0.6119661
1.3512772	-0.5558103
1.6944537	-0.58161575
-0.5030027	-0.5915874
-1.3593725	-0.59734493
-0.24969962	-0.64797014
1.149671	-0.5623398
1.1313621	-0.63086516
0.92191195	-0.6004103
-0.91319793	-0.5432094
1.2799069	-0.49252248
1.0775753	-0.46860492
1.0699229	-0.5760023
-0.038337223	-0.64736414
0.410243	-0.6133856
0.43551624	-0.5648354
0.50655097	-0.62614244
0.92772526	-0.5674027
1.0466102	-0.59531975
-1.6320447	-0.63086534
1.296348	-0.65261674
0.5158738	-0.6617412
1.2339053	-0.62277627
0.9875405	-0.6020239
1.3828228	-0.576718
0.71668506	-0.026500054
-1.583221	0.079427384
-0.641718	-0.5149697
-1.461218	-0.050643582
-1.0259396	-0.5978646
0.28777063	-0.6464017
-0.84227026	-0.27015108
-1.4001142	-0.3813092
-0.20534496	-0.5747277
-1.4039918	-0.48807767
-1.5986749	-0.6105512
0.0013275336	-0.6552661
-0.7856201	-0.616919
1.295974	-0.6288894
-0.20989406	-0.56392837
1.6638734	-0.5364151
-1.5294788	-0.5960916
0.071376935	-0.6751473
0.071376935	-0.66301054
0.071376935	-0.6751473
0.071376935	-0.59586364
0.34799516	-0.62612134
-1.454288	-0.6675049
1.6435754	-0.64097357
-0.018122325	-0.64917517
1.624901	-0.6206821
0.048266128	-0.6146635
-0.7257414	-0.6491689
-0.90907186	-0.6283392
-0.8105253	-0.5773943
-0.3636008	-0.5823474
-0.7753445	-0.34691814
0.071376935	-0.6751473
0.071376935	-0.5224524
0.071376935	-0.6751473
0.071376935	-0.56933427
-0.513659	-0.6427869
-1.100047	-0.55212003
1.3461756	-0.5330014
0.071376935	-0.6751473
0.071376935	-0.6066651
0.24541797	-0.5294848
-0.6120774	-0.55886006
-1.3277321	-0.4509248
1.460915	-0.5853806
-1.0943867	-0.5052705
1.5757678	-0.61150813
0.071376935	-0.6751473
0.071376935	-0.4305681
1.6373808	-0.62483585
0.24846007	-0.42720708
-1.4604362	-0.5720131
0.071376935	-0.6751473
0.071376935	-0.570447
1.4273388	-0.48305705
1.2086171	-0.6031659
-0.27857956	-0.57563084
-1.3306137	-0.6247343
-0.7974506	-0.5105482
-1.5098552	-0.5850266
-1.5624995	-0.5551278
-1.0782316	-0.4411079
-1.5297474	-0.5898343
0.8307579	-0.5780835
-1.2228633	-0.642973
1.3463253	-0.63449246
-1.048533	-0.518379
-0.91864586	-0.5318046
1.2860847	0.17598145
0.096024446	0.19588691
1.7012645	-0.39198023
0.33209464	-0.17773484
-1.2529904	-0.6192851
0.8999423	-0.24072155
-0.07347891	-0.45416245
0.81453955	-0.5969419
1.068623	-0.23154859
-1.2737664	-0.5940852
-1.542313	-0.45692912
-0.23183098	-0.4523482
-1.4831389	-0.29172042
0.08756378	-0.38087767
-1.5243475	-0.49006194
-0.4325511	-0.67153496
0.5697341	-0.4307913
-0.3939215	-0.41329098
-1.4385443	-0.32575178
-0.028597653	-0.57822216
0.27376053	-0.5520651
0.071376935	-0.6751473
0.071376935	-0.38860133
-0.47107834	-0.46510592
-0.551072	-0.18323606
0.070437215	0.07335759
-1.2907604	0.62806094
-0.14639056	-0.5559113
-1.5524269	0.47866216
-1.2147092	-0.3383464
1.4239315	-0.20624393
1.6964035	0.39230585
1.583729	0.4763375
-0.19715337	1.4431288
-0.21396914	-0.27522355
-1.1560163	0.9217265
1.3749989	-0.23335372
-1.5533088	-0.39212456
-0.74788105	-0.5351978
0.43940568	-0.33893737
1.5791037	-0.29744428
-0.14238274	-0.59205776
1.4342116	-0.53435415
-0.98823434	-0.60016
0.071376935	-0.6751473
0.071376935	-0.37745455
0.48557064	-0.53609234
-1.0038615	-0.58449966
-1.2587019	-0.386528
0.54329354	-0.5950688
-0.73742193	-0.5532151
-0.29978693	-0.36273435
-1.1653711	-0.5644757
1.2565173	-0.5231575
0.48853084	-0.6309119
1.4598678	-0.46937886
-0.061628435	-0.57333106
0.26989892	-0.6271521
-0.45666155	-0.5745398
-1.4538373	-0.601112
-0.02583856	-0.5004021
1.2372426	-0.60592115
0.7825071	-0.59353626
0.13029645	-0.524912
0.066922136	-0.58138126
-1.5450184	-0.55395204
-0.5866983	-0.6228728
0.79350877	-0.4101831
-1.4484081	-0.4889892
-0.94878346	-0.5794897
1.0640811	-0.54041755
-0.65895814	-0.64779395
0.058910742	-0.6251946
1.7004887	-0.5107368
0.5200633	-0.6325798
-0.89623487	-0.6275993
-0.92388695	-0.54532295
0.32874227	-0.6516118
-1.009991	-0.6095841
-1.4977413	-0.6099031
1.4745749	-0.5461
1.4881328	-0.58590156
0.57188237	-0.6015736
-0.05648243	-0.59354514
-0.954614	-0.4580873
-1.4302402	-0.44238693
-0.94437116	-0.60439277
-0.73177594	-0.66142684
0.2161725	-0.5815985
-1.6173129	-0.55459815
-1.0927103	-0.6389572
-0.17165256	-0.6239916
-0.88819563	-0.6246496
-1.3447702	-0.603041
1.158199	-0.6175753
1.5020264	-0.65232736
0.6424477	-0.55248874
-1.3501601	-0.5998326
-0.64636123	-0.5683935
-1.550394	-0.5556942
0.87357235	-0.610412
1.266748	-0.56075513
-1.5187477	-0.6213578
0.21154816	-0.54563296
-0.16229647	-0.64332753
-1.0106024	-0.59401166
-0.48983532	-0.5455428
-0.29026994	-0.66037625
-1.0557525	-0.55979216
1.6832387	-0.5204063
1.5024141	-0.5662278
0.071376935	-0.6751473
0.071376935	-0.5649367
-1.6229688	-0.5649367
-1.5584729	-0.646928
-1.3559289	-0.51580817
1.3150283	-0.57939166
-1.3486679	-0.6567048
0.234466	-0.5131627
-1.4565411	-0.561437
-1.1776445	-0.6367069
-1.0140688	-0.6157755
-0.62103343	-0.6104855
-0.90300196	-0.60626924
0.071376935	-0.6751473
0.071376935	-0.4434119
0.071376935	-0.6751473
0.071376935	-0.4080635
1.645074	-0.6066344
1.3099395	-0.6234235
-1.403514	-0.48845074
-1.2416092	-0.5818497
-0.89845014	-0.6469677
-0.40068647	-0.515666
1.6681048	-0.57399297
1.4952314	-0.56947786
-0.21561661	-0.6316848
-1.1377636	-0.6411751
-0.37790418	-0.4605857
1.348092	-0.52614367
0.40220317	-0.5739779
0.35669592	-0.19364864
0.31457046	0.5397225
-0.32117212	0.37701678
0.76830465	0.6083677
0.5252906	-0.12387834
1.7113991	0.31769446
-0.20973136	2.22977
-1.4547702	-0.49081278
0.13017115	-0.1888328
1.511363	0.59885734
0.021825291	1.1133007
-0.38783342	0.6039525
-1.4996142	-0.05378105
-1.4976144	1.0683764
-0.6113289	0.036109798
-0.37512344	-0.21554244
-0.44573593	3.6204476
0.3258264	3.3569713
0.39770877	2.1344712
0.048680827	1.4303286
0.008766052	0.02547405
0.9291582	0.1621951
0.6424696	1.929703
0.35238388	2.16498
1.5510468	0.84760106
-0.24921338	0.1191931
0.7672486	-0.33878374
0.038480096	2.1207545
-1.1150198	0.9780545
-1.1986016	0.3586519
-0.09925373	-0.0424333
0.6624147	-0.2153595
-0.68053573	0.040933296
-0.37414905	1.0916013
-1.2682097	-0.14919674
-0.3532265	-0.16581063
-1.2654852	1.2501644
-1.6419683	0.58095807
1.5568917	0.59883845
1.6865296	1.2480009
1.7249217	0.74420816
0.54054856	1.0810875
1.6512246	2.0161974
-1.5998696	1.1271926
1.6858057	1.9724069
1.5138171	0.7403664
0.65278023	1.1186879
-1.5220356	0.110898875
1.4647256	-0.06513137
1.4971949	2.2356396
-1.6242212	1.4350135
0.38730696	0.7799263
1.6404516	3.0337138
0.41084725	0.20015228
-0.44654414	0.7008283
1.286545	-0.43140405
-0.09165601	-0.5953109
-1.3945172	-0.28257242
-0.23696259	0.47502548
0.6269538	-0.37182528
0.06359973	-0.54747796
0.8052997	-0.48253337
0.3829228	-0.33584735
-0.053532913	-0.36743948
-1.4226979	-0.27009508
-0.47203135	-0.48685274
0.8170035	-0.31666362
-1.0486965	-0.46620536
-0.8830598	-0.13437788
-1.0208907	-0.5319772
1.5242481	-0.619165
1.3749057	-0.62339365
-1.5393292	-0.59324116
-1.3947021	-0.25192255
-1.0348904	-0.32348895
-0.16709673	1.0460405
0.23982048	1.1980504
0.38206562	0.64284885
0.13607718	1.0775266
-1.0390513	-0.6363332
1.3609957	-0.48261237
1.2603427	1.261101
0.29566506	2.3458893
0.31179488	1.5959226
0.6595709	0.24622092
-0.67216325	-0.17319416
-0.8606842	1.0554982
-0.26407298	0.6151941
0.7962816	3.1278014
-0.44273475	7.5908575
-1.0255468	-0.45137286
-0.7682803	2.4840972
0.20499076	0.86621714
0.5679359	1.065511
-0.053487513	4.286124
0.017625239	1.8712578
-1.6420138	0.5934122
-1.409883	0.07520118
0.015169039	0.78878015
1.6892796	1.6994445
-0.031420805	0.9793279
-1.1609175	0.079593316
-0.12034204	1.2055422
1.4604946	0.105253346
0.95341986	0.010768353
1.3404964	1.0908952
0.25041887	1.1528878
0.16599081	-0.34444153
1.3700055	1.056676
-1.2698685	1.028091
-0.37321123	-0.43066522
0.14996803	0.73648745
0.7756847	-0.14360857
1.492496	0.9506278
1.4675536	0.29157165
-1.6010786	2.229821
1.4182462	-0.361372
0.37445012	-0.3155298
-1.6100138	0.2108644
0.16221559	-0.2988955
0.99334633	-0.42435738
-1.1268691	-0.58494043
1.0711122	-0.603301
1.6588936	-0.5237295
-1.5361553	-0.5356543
-1.2162291	-0.6103078
0.4297401	-0.6432441
-1.6229688	-0.6432441
1.6852934	-0.55523956
-1.1202761	-0.5307189
1.5373285	0.08557037
-1.5687884	-0.12980558
0.036721878	0.8033447
1.2925389	-0.6620886
1.2311076	-0.5789896
1.0070995	0.15006159
-1.3187076	0.6460778
-0.37750888	0.20857672
-0.5145171	-0.36439347
-1.4002947	-0.17614
-1.606576	-0.15007117
-1.0917737	1.5846121
0.01411127	2.4209063
0.05155899	-0.03968906
1.4284865	1.6155665
0.6805214	0.76983964
-1.5495039	-0.19466001
0.11105801	2.3946733
0.27110952	0.75779045
-1.60851	0.020304108
-0.18665232	0.37502152
-1.4370434	1.2722118
1.6953882	2.0498636
1.5637046	-0.050454702
0.43154255	1.9478056
0.97874784	0.3107927
0.56972885	-0.25524205
0.5157545	1.280214
-0.9599734	-0.054609995
-0.7751301	0.6846654
1.0457913	0.28976136
1.015656	3.1716926
1.4780146	0.5562053
1.4972007	0.3165937
0.35947728	0.74563104
0.7956058	-0.24770765
-1.3025005	0.05150651
0.60499555	0.12744284
0.4693989	0.1448243
0.4962453	-0.14680095
-1.2349348	-0.45372522
1.3729106	-0.6235813
-1.3205491	-0.3565612
-0.26523378	-0.012218857
0.9837009	-0.40838513
0.9346838	-0.16797757
0.15544401	-0.4953981
-0.14585982	-0.5372093
-0.025343498	-0.5379284
-1.2114391	-0.2063664
-0.7145615	-0.12877522
-0.5096666	0.8587154
0.41496688	1.7860756
0.34046337	0.49654517
0.30480483	0.80279917
1.4264652	2.9533865
0.11901154	3.3972847
0.052196156	0.69466597
-0.5449763	0.81274277
-1.6410975	-0.008393739
-0.8715711	-0.21276446
-0.9101566	5.98939
-0.22044602	6.3533564
-1.1477823	0.6374657
-0.4272241	4.080387
0.18720752	3.399749
-1.5808372	1.4486799
0.4093848	-0.39786336
-0.2864131	-0.09587375
-1.2768284	0.55913705
0.39776292	0.92463905
0.79291046	-0.23876409
-1.0901301	1.1868784
-0.79149926	-0.11935155
-0.6095853	0.38114718
-0.4297238	0.12600265
0.3266449	0.67302734
-1.1730207	1.6072924
1.221431	-0.024790559
-1.1155288	0.045686826
1.5286471	0.9092537
0.646768	0.2814853
1.0893867	0.7789663
1.5850893	-0.5658741
-0.40186635	0.06051914
-0.58964837	0.08879838
0.31508943	0.00822594
1.2766976	0.40380725
1.6675456	0.5539244
0.14522724	1.498888
1.2281966	-0.35024792
-0.54476535	2.6200247
0.108946994	-0.6629288
0.7446518	0.021529555
0.8564937	0.19978966
-0.24314128	-0.5059956
1.029218	-0.12005093
-0.5019381	2.9701507
0.20162575	1.1386101
1.212747	1.3076985
0.5788735	1.0632892
1.2837468	1.8581891
0.0039247894	0.6666223
-1.3326529	0.009114294
1.682787	-0.045218296
0.90201527	0.36648124
0.6858616	1.0613964
0.41223085	1.2211797
0.47715762	-0.030401265
1.1285107	0.27792186
-0.12888178	-0.33532777
1.609097	-0.49213135
-0.1214706	-0.4060855
0.2076514	-0.08322736
-0.679214	-0.2377925
0.4481951	-0.5269819
-1.2954828	0.03568156
0.44774053	-0.4921637
