# Supplementary material for: Cross-species behavior analysis with attention-based domain-adversarial deep neural networks
Source: Nat Commun. 2021 Sep 17;12:5519. doi: 10.1038/s41467-021-25636-x (PMC8448872; doi:10.1038/s41467-021-25636-x)
Supplement: Supplementary file 3 — Supplementary Software 1 [file 41467_2021_25636_MOESM3_ESM.zip › SupplementarySoftware/normalized_dataset/normalize_each/dataset/pd-pre_sm2/hc94_2017030602_3.csv]

angle	speed
-0.8028445	1.039751
-1.6438838	0.7457383
0.69596934	0.7363613
-0.1097138	-0.038853582
-0.16183981	-0.42473388
-0.15922439	-0.032303106
1.6075323	0.19063447
1.4434557	0.32525083
0.49066994	0.82359535
1.6996403	4.5262895
-0.54385453	0.5065801
-0.13766332	0.87660545
-1.7498343	-0.34131026
-0.0026598375	-0.21855704
0.848568	0.1502967
-0.36556518	0.077701405
-0.68327427	-0.074221864
-0.51760614	-0.35153657
-0.19982706	-0.26636592
1.2842231	-0.04199243
-0.5863173	-0.5051843
0.5827134	-0.6492811
-1.2050173	-0.5347799
1.1416894	-0.6723106
-1.7630112	-0.7360298
1.4096351	-0.23548009
-1.0195107	-0.3723344
1.0949816	-0.33078218
0.18822141	-0.60609466
0.3916672	-0.4170626
1.6309489	-0.58138925
1.063558	-0.5014166
-1.0323498	-0.28564426
1.1360875	-0.72255987
0.36326784	-0.42698607
1.2241017	1.3943346
-0.46546635	3.0244417
1.6040748	-0.59307593
0.27100185	-0.4170131
-0.3646866	1.7484137
-0.13065048	-0.44590747
-0.8921186	-0.68838876
1.2574104	-0.21858355
1.0060512	-0.38741615
-1.7805796	0.07666834
0.9718177	0.7231029
-0.12148312	0.75372213
0.12783402	-0.18023327
-1.562197	0.039701797
-0.76294756	4.0614853
-0.19631498	1.5222812
-0.6611342	3.7340713
-0.2740796	1.1141106
0.12143311	3.8396564
0.29431397	0.6382394
-0.70277244	-0.25816715
-0.0741002	1.2827405
-1.7330067	-0.2828399
-0.22904925	-0.6481041
-1.7314512	1.328992
0.022744834	2.533347
-0.006781632	1.3145919
-0.024112184	1.3954184
-1.1191521	0.79523575
0.10284848	2.2201521
-0.072541036	-0.43079048
0.057124015	2.2538316
-1.5947236	0.6620766
0.04075274	1.279133
-1.6428446	-0.6249278
-0.2539492	0.31250596
-0.5747439	0.071165875
-1.4219489	0.23203057
0.3124564	0.027908733
1.4232029	0.5172196
-1.7034601	-0.04589427
-0.7355333	-0.3768348
-1.5595292	-0.4423949
1.2469552	-0.69184107
-0.79748386	0.08809031
1.6255369	-0.76562876
0.74628186	-0.5167553
-1.234183	-0.07828233
-0.5191838	-0.81958306
0.6613711	-0.6469388
-0.36550313	-0.6718019
-1.5912542	-0.6264655
-0.3078321	-0.48468906
-1.3303717	-0.52211046
-1.3061385	-0.5351927
0.77885866	-0.6758529
0.3033625	-0.5816195
1.6593218	-0.5269444
-1.1674631	-0.5250836
1.4070222	-0.6171085
-1.4003658	-0.7935438
-1.7424706	-0.6538422
0.86704063	-0.34208456
1.5644159	-0.78530425
0.08589149	-0.3863331
-0.038469564	-0.8470212
-0.038469564	-0.78313273
-1.5531306	-0.72665125
0.46225616	-0.6339333
0.3463857	-0.6150925
1.3402334	-0.72960913
0.26091453	-0.50364554
-0.8588814	-0.6972471
-0.8552984	-0.6818788
-1.1777122	-0.6594143
1.5758597	-0.7747507
-0.77944696	-0.6783411
1.7360159	-0.61368275
-0.364331	-0.7511349
0.67176795	-0.81898445
0.7693378	-0.7311189
0.0440156	-0.78332657
0.6840713	-0.7037501
0.26762375	-0.8093505
-0.03007411	-0.55866843
0.14504002	-0.7543038
1.3483799	-0.34191498
0.59305805	-0.7756901
0.8875271	-0.6624206
-0.26161212	-0.7239543
1.47572	-0.7097769
0.45497853	-0.63557065
-1.763639	-0.82062054
0.44346732	-0.8175381
-1.4154302	-0.662455
1.2461789	-0.62977725
-1.3297924	-0.7396604
-1.2272413	-0.68821114
-0.26716986	-0.788348
0.6586743	-0.8270839
0.94811606	-0.80144227
0.4964238	-0.7007087
-0.11589357	-0.8248775
1.582433	-0.67762893
1.0577207	-0.79949564
-0.42062753	-0.8363239
-1.0370159	-0.7800735
-1.4874489	-0.60796
0.8927138	-0.7271015
1.190003	-0.6487011
-0.50596106	-0.76857543
1.3831831	-0.80455774
-0.8892839	-0.70321083
1.6310083	-0.73743355
-0.23339607	0.003022239
0.089626804	0.85684407
-1.3839926	1.4949603
-0.39576238	1.9066018
-0.4510294	0.81131643
-1.0065181	0.19996645
-0.94103605	0.29260653
0.3541355	2.857736
0.06380829	2.1778264
0.11708338	-0.6784749
0.92663574	-0.6620039
0.75513524	3.1445274
-0.2978893	5.2705903
-0.56128865	0.26731238
-1.5337408	1.6020494
-1.62334	0.33557338
-1.6102533	-0.15022874
-0.23933227	1.3287492
0.111621365	0.7923695
1.2812093	0.7495442
-1.3700488	0.17516899
0.12916213	0.74727213
-0.22315674	-0.022149934
0.059261564	0.15510005
-0.30863038	-0.12856415
-1.2024162	2.1446006
-0.45656785	6.7218914
-0.8049679	0.36591247
-1.0311208	1.8903645
-0.0072547556	3.0654833
-0.9638959	-0.005855263
0.7510026	0.23908268
-1.2687057	1.6035359
-0.5284593	4.0252137
-0.5928049	0.76289064
-1.2192495	2.802879
0.08481462	0.39441633
0.099876136	0.5110885
-0.15116121	0.46451014
0.09007647	0.52646863
0.16371755	0.07774727
-0.3978186	1.4448129
1.4778444	1.4169884
-1.2484089	1.2071415
-0.075003736	0.14223872
0.5417587	0.25497022
1.5090195	0.100958034
-0.16502972	0.19251901
-1.059867	1.254875
-0.6710554	-0.10625364
-1.7080113	-0.23191823
1.3459873	-0.48509464
-0.51416427	0.30554187
0.7353396	0.05020573
-0.5848527	-0.46255243
1.5340478	1.1750582
-1.0777831	0.47469664
-0.011284342	0.024513636
-0.7932835	4.17443
-1.0832065	1.4516689
-1.5847147	0.6685457
-0.8462854	0.6299222
-0.54901433	-0.79634833
-0.41109648	-0.37217012
-1.1913683	5.8171387
0.93847007	0.54043907
0.20916404	1.2801825
0.6320137	1.4007452
1.4502182	-0.6700711
0.8248469	0.039761867
-0.45156068	-0.3832848
-1.2419845	0.46972162
-0.104989685	-0.20003375
-1.1885469	-0.7545058
1.1062396	-0.6274191
1.6199294	2.3178885
-0.27383462	4.9563413
-1.6907849	1.2418668
-0.17785533	0.7299232
-1.7091027	-0.12410079
-1.5295457	0.27827328
-1.0129179	0.4828597
0.8609413	1.4873234
1.6831884	-0.048975557
-0.43169737	-0.30876273
-0.14027794	-0.6028238
-1.1249506	-0.21938242
-0.064011544	0.15669835
1.6527033	0.067598
0.74858725	-0.04653786
1.1060442	-0.77722824
0.059015773	-0.27816647
1.0908006	-0.15216011
0.9021119	-0.27942666
1.4618956	-0.39922673
0.19111909	-0.4636193
1.6519152	-0.6469472
0.6713109	-0.21373151
-1.1077505	-0.406941
-1.2391076	-0.320525
-0.5801912	-0.26756054
0.17249599	-0.5373076
0.541803	-0.59080476
-0.46264762	-0.23279046
0.52248794	-0.72567266
-1.6461205	-0.038621843
1.6766057	-0.5539915
0.4929532	-0.47600076
-0.24639927	-0.4798618
-1.3872952	-0.5479439
1.676766	0.83743256
1.6910913	-0.1258229
-1.7368699	-0.52239984
1.1260434	0.15614547
0.71485466	0.2949851
1.4138596	0.4339393
-0.367172	-0.10544757
-1.0112765	-0.3746922
1.4846992	-0.339142
0.7049773	-0.06824758
-0.33313516	-0.7976835
1.0184277	0.29816592
1.5082031	-0.14553638
-0.14154227	0.18819445
-1.0538343	-0.40199578
-1.654268	-0.37984914
0.3547213	-0.48125175
1.4059846	-0.34472206
-1.1093727	-0.21144876
-1.0885808	-0.51976216
-0.42208776	-0.02555636
-1.4654337	0.41455713
1.396245	-0.4981701
0.20436399	-0.42244348
-0.38029578	-0.050606072
0.76578164	0.72720474
0.94824314	-0.81772053
-1.0570353	-0.15328932
-0.5266577	0.052450128
-0.07012782	0.54367566
-0.077316046	1.1946238
1.6972717	0.13867047
-0.43044344	0.063514836
1.734858	-0.0024933103
0.9141527	-0.18234935
1.0532249	0.4073146
-0.00571402	0.12766565
0.8924292	0.10668155
-1.1618501	0.8314464
0.5559706	-0.50617564
0.5885491	-0.112161264
-1.0130622	0.22371681
0.13330197	1.8620154
0.9619472	0.60208404
-0.20527004	0.29886836
1.4096105	0.33976832
0.7957688	0.3179398
0.6424235	0.5368647
0.39945543	-0.45619836
-1.7124919	0.47019568
-0.10487349	0.33568302
-0.21668363	-0.622305
1.4197831	-0.7042288
0.5989294	0.82234716
0.15484887	-0.49067694
0.98946786	0.407876
0.48805657	-0.4704389
-0.05096985	0.6659214
0.7577249	-0.52757764
0.48615816	-0.24408652
1.4986775	-0.10051447
-0.83281434	0.22262572
0.24104555	0.2005338
0.55974084	0.16727832
1.6464702	0.47007722
-0.6935666	0.6166246
1.7098541	-0.17089131
-0.21978274	0.41671684
-1.469108	-0.5224542
-1.533533	-0.28393993
-0.1709683	-0.39970914
0.83142185	-0.5468058
0.45813835	0.68830746
-0.19317804	0.0095400335
-1.3791888	-0.5267607
-0.42042488	0.42880738
1.730652	-0.61602217
1.677673	0.2048425
1.5879227	-0.45592436
0.3258507	-0.7105241
-0.14096108	0.12522498
-1.7800983	-0.22208162
1.3084238	-0.57148254
0.6143977	0.4819256
0.14158747	0.103483744
0.15073162	-0.537498
-1.0375711	-0.6495481
-0.9214637	-0.6668504
-0.26025173	2.837278
-0.17204395	0.7993985
1.7044973	0.3598848
-0.64746463	-0.18399018
-1.6818607	-0.62304
-0.9968226	-0.53837794
-0.16959368	-0.063056655
-1.3258531	-0.23969387
1.5096138	0.3606902
-0.712633	0.16323629
-1.571687	1.0606792
-0.37173277	-0.5243529
-1.3386532	-0.32374135
0.39137936	-0.19967821
1.5055159	0.20483674
0.3763523	-0.6653763
-0.28192124	-0.7851966
-1.2756349	-0.7780759
-1.5337142	-0.68062323
0.13679554	-0.69173884
1.152891	0.065593876
1.2376853	1.5859153
-0.1545355	0.7695889
-1.1083994	-0.522676
-0.8640044	-0.36141762
-0.2135444	0.06744833
1.64562	0.09274352
1.0504557	-0.7729044
0.6175183	-0.3446639
-0.005516552	-0.5757574
1.6045201	-0.055758048
1.2226603	-0.6570518
0.6366404	-0.3646628
-0.038469564	-0.8470212
-0.038469564	-0.74392575
-0.16879241	-0.64377326
-1.1434488	-0.79015476
-0.90798044	-0.23828158
1.5110973	-0.6663053
0.49562913	-0.42811754
-1.3258168	-0.40658262
0.4700168	-0.79889345
-1.2684983	-0.6711273
-0.83668435	-0.81315064
0.6281903	-0.43187004
-1.7758428	-0.585378
-0.30720314	-0.71542895
0.7605345	-0.67104477
-0.41811404	-0.7357239
-0.59727794	-0.7527394
-1.2394702	-0.674561
-0.9578089	-0.6769693
-1.4275537	-0.5402701
-0.038469564	-0.8470212
-0.038469564	-0.48400253
-1.2975024	-0.6992249
-1.1931977	-0.68381584
-0.34676573	-0.6919201
-0.038469564	-0.8470212
-0.038469564	-0.5522909
1.4105297	-0.5850374
1.3753949	-0.5106868
1.5214665	-0.64849204
0.048233956	0.11517756
0.028077878	0.29244843
-0.30239484	1.2839229
0.7058948	-0.60049105
-0.09288011	-0.22648843
1.3557504	1.4809084
-0.37052643	3.0183766
-0.9492408	-0.5576064
-1.3546321	-0.26692453
0.75051886	1.8332094
-1.1811942	0.47892398
0.9725658	-0.30493122
0.3230133	0.31109416
0.9063422	0.10869384
-0.4820755	1.6256872
-0.08505189	0.27555418
-1.7261802	0.95506
0.34324762	1.1274054
-0.050353263	1.0887202
-1.1663944	0.4057616
-0.39063445	0.5766884
0.0028708167	1.7090328
-0.4349894	-0.2788641
0.8750113	0.15690771
1.2506672	0.32136264
-0.18412551	0.670039
0.20933804	0.0754779
1.3672557	-0.51149756
-0.040809598	-0.12986368
0.10240665	-0.21596573
0.03073422	-0.56662667
1.6510402	-0.31633273
-0.09028665	0.11939098
0.20749824	-0.5606329
1.5731733	-0.45136216
-0.19785573	-0.13323806
-0.10188291	-0.36068898
0.615067	-0.52848613
0.9901604	-0.6467225
0.20910287	0.08876351
-0.026108818	-0.3933761
-1.6948296	-0.5329672
-0.13949557	0.012628284
-0.2634749	-0.58386093
1.6318876	-0.43978798
-1.502565	-0.447234
1.690624	0.19935155
0.9661484	-0.62639785
-0.62772816	-0.6036137
1.6221877	-0.26771986
-0.4328474	-0.24866705
0.4288518	-0.8165703
1.2855161	-0.30472133
-0.10297769	-0.47905576
0.409711	-0.7752762
-1.1082715	-0.50414693
-0.569086	-0.7514814
-0.24531753	0.5429314
-0.08631047	0.04219418
-1.7624962	-0.42493972
-0.18638766	-0.20806536
1.5674285	-0.6245075
0.9465277	-0.2868873
1.6338038	-0.81688726
-0.5272086	-0.6643887
-1.5094844	-0.7104004
-1.6796459	-0.6523342
-0.24320917	-0.6746626
-1.1923064	-0.76387066
-1.5245162	-0.6065739
-1.7763671	-0.5934159
0.7657173	-0.56141174
-0.7664574	-0.7910881
0.24471857	-0.7884492
-1.7211382	-0.6638577
1.3616035	-0.7414137
0.025476728	-0.6837371
-1.5213726	-0.77131397
1.6861949	-0.7845834
-0.14648935	-0.07588135
1.6629876	-0.1540577
0.39483437	-0.734114
-1.218323	-0.6756777
-1.6140451	-0.8220223
0.018521225	-0.7258899
1.4811481	-0.8222018
0.67248183	-0.77576363
-1.6929626	-0.72501874
0.33462644	-0.8056478
1.4501742	-0.7638985
1.6647149	-0.6400672
0.667512	-0.18899672
1.6968267	-0.0628239
-0.9356118	-0.81413954
-1.1807231	-0.6107022
-1.4596767	-0.79748994
-0.45788193	-0.6117961
1.7234037	-0.73549527
0.34041333	-0.5102045
1.6526664	-0.534238
-1.1317106	-0.79537755
-0.75116146	-0.5940658
1.715942	-0.4256754
0.34834275	-0.38585803
-0.16844794	-0.7064596
-0.29005358	-0.7335315
0.838772	0.0039441744
-1.7337061	0.0012285042
0.2195915	0.11368176
-1.2120465	-0.58319783
-0.6020081	-0.61395437
-0.32384974	-0.57236683
0.41680726	-0.6007236
-0.10711541	-0.53258115
1.5594954	-0.6679633
0.77476364	-0.73196036
-1.0527053	-0.504747
1.099546	-0.7190137
0.963128	-0.6000657
0.056939267	-0.7191102
-0.20545098	-0.81349355
-0.28973508	-0.20399353
-1.7328954	-0.19069394
0.16557011	-0.6867705
1.4859391	-0.27375337
0.92632073	-0.76709324
0.6903678	-0.58132696
0.20057683	-0.7429432
