# Supplementary material for: Cross-species behavior analysis with attention-based domain-adversarial deep neural networks
Source: Nat Commun. 2021 Sep 17;12:5519. doi: 10.1038/s41467-021-25636-x (PMC8448872; doi:10.1038/s41467-021-25636-x)
Supplement: Supplementary file 3 — Supplementary Software 1 [file 41467_2021_25636_MOESM3_ESM.zip › SupplementarySoftware/normalized_dataset/normalize_each/dataset/pd-pre_sm2/hc94_2017030603_1.csv]

angle	speed
0.32688832	2.8677359
0.13586856	0.67473286
0.30890995	0.95113826
0.14247636	1.2815036
0.031676743	0.1046026
-1.569116	1.6121855
0.2370027	-0.056751
-1.2205695	-0.5454176
-1.5333302	-0.5146472
1.4875598	-0.08025792
-1.0215555	-0.66587794
0.40751866	-0.53046834
-0.91477627	-0.3251842
0.5007496	-0.60051966
-0.437153	-0.0663427
-1.4779733	-0.044095196
0.40703088	-0.5437714
0.25817636	-0.737237
-0.027404571	-0.65835565
-0.6582845	-0.49315354
-0.58469826	0.44993177
0.12445148	-0.3210554
-1.3899093	-0.43913436
0.25193232	-0.13055281
0.070867784	0.9471056
-1.1075462	-0.10880061
-0.458257	-0.22063886
0.8066517	-0.6313244
-0.54354954	-0.43075132
-0.05423152	0.23274882
-1.4419028	-0.37961754
0.019183123	0.007840848
-1.6086842	-0.7112324
-1.0214663	-0.7358496
-0.83250755	-0.6976278
-0.84394944	0.07508369
0.16051313	-0.46149036
0.8611641	-0.5434197
-1.4578093	-0.6046681
1.7404222	-0.31234896
1.2771876	-0.3880958
1.6989769	-0.42872903
1.2974557	-0.76891345
0.5896094	-0.5239143
1.1001294	-0.67991775
0.1566055	-0.7790791
0.1566055	-0.52855515
-1.2598461	-0.7375088
-1.2822552	-0.09720869
-0.69536513	-0.69651514
-0.5691305	-0.7407402
1.7635851	1.080191
0.04501086	0.9556474
0.51098454	-0.64143735
-1.327282	-0.08564369
-1.6083833	-0.29922825
-1.5310664	0.3626439
1.5886573	1.0714061
-0.5674278	-0.57756865
0.38245377	1.0218937
1.3448074	-0.5026502
1.3117112	0.6496858
1.4766759	-0.17864093
0.052925464	1.0256782
0.52204967	-0.38978648
1.3634079	1.5998756
0.3110765	1.4790293
0.3123677	1.1558934
0.041388765	0.4509621
-0.17223093	0.14419907
-1.0912985	0.06525909
-0.6501753	-0.20958589
-0.45541382	-0.19251424
1.5045799	0.22165747
0.0898427	-0.25822076
1.5060538	-0.5325444
1.0038089	-0.5701661
1.4653373	-0.46082842
0.17798366	-0.57984924
-0.8890875	-0.5603895
0.94183993	-0.3526929
-1.4579318	-0.4225426
-0.5608988	-0.57384956
0.17828745	-0.69632363
-0.93460834	-0.58512086
-0.076645434	-0.62254274
0.2784936	-0.27573088
1.7442573	-0.3409012
0.38405848	-0.58654
-0.18184043	-0.21901114
-0.8728559	0.85172284
-1.0626833	-0.018192705
0.89425266	-0.59033686
-1.168282	-0.73352116
0.43791062	-0.48884422
-0.32441372	0.25965574
0.57658064	-0.50895596
-1.0710986	0.01730573
1.1302454	0.30302858
0.14676918	0.13462006
0.5731715	0.20566845
1.2904708	-0.17603986
0.48328626	0.6348187
-0.66944045	-0.6260577
0.24330795	-0.5882769
1.4807274	-0.5827847
-1.0597863	-0.4263986
-1.3421546	-0.5670859
-1.2501225	-0.58719933
-0.34553185	-0.5854852
-1.2933642	-0.55394036
1.1157126	-0.7319595
-1.4851836	-0.6889937
0.44677854	-0.6848462
-1.6221156	-0.6434346
-1.5172546	-0.65644175
-1.4725579	-0.6187653
1.5883485	-0.73543537
-0.82767326	-0.62400764
-1.5436858	-0.27998063
-1.5109113	-0.5418129
0.52828026	-0.0902559
0.19085616	-0.46340415
1.4299656	-0.56827396
1.5437932	-0.7316397
0.20933755	0.39837083
-1.5389698	0.27724397
-0.9895076	-0.59380573
-0.70125556	-0.13261701
-1.488712	-0.10407778
-1.3336366	-0.51769
-0.071492516	-0.15578021
-1.1820086	-0.73062474
-0.054101642	-0.66327226
-1.321094	-0.70243865
1.6430678	-0.6635275
-0.19620976	-0.62810194
1.7464828	-0.59491086
-0.76174545	0.5037377
-0.51389194	-0.6168888
1.4477241	-0.3193293
1.2883447	0.040367078
1.5643834	-0.66979456
-1.5635535	-0.5462025
-0.5872662	-0.7054788
-0.49931347	-0.5970101
-0.67624795	-0.24329093
-0.02738178	-0.5906011
-1.5081689	-0.40589184
1.1271725	-0.5994242
-0.09072737	-0.64966744
0.12778781	-0.14100464
1.3179665	-0.6864895
-0.2451817	-0.645666
0.9062749	-0.019456377
-1.4349173	-0.63472986
0.04153816	-0.30332735
0.19547513	-0.52643484
-1.3263333	-0.3934704
-1.1856973	-0.17766806
0.20687413	-0.71676517
-0.45285225	-0.46853969
0.71325976	-0.69075346
0.026889453	-0.27250445
-1.4361403	-0.57791114
1.7549098	-0.5276118
-1.6325529	-0.16409527
-1.1704396	-0.72252685
-1.6065034	-0.6204327
-1.3838296	-0.5311552
-0.77017814	-0.45560977
1.3832287	-0.5000794
1.220077	-0.5654581
0.40982947	-0.5031823
-0.25539076	-0.7260261
0.045840595	-0.64956903
1.5761493	-0.5317678
1.004034	-0.57909113
0.28915215	-0.31905028
1.7419298	-0.211169
-1.0185261	-0.73477
-1.1957074	-0.75945085
-1.2751796	-0.6750714
-1.4940752	-0.6916494
-0.77243346	-0.7466766
0.088656016	-0.7008966
1.4805735	-0.73679596
0.38253176	-0.2922437
-0.2028168	0.15387678
-1.1219792	0.16265656
0.9313919	-0.5131029
-0.8632752	-0.4059128
-0.29619932	0.14982444
-0.7183864	-0.54430765
1.5352291	0.20043181
-0.5464818	-0.27769125
-1.5987598	0.16337787
-0.90566885	0.27847216
0.04062729	1.6000644
-0.06974898	0.63661104
0.77476245	-0.6743178
0.1681438	-0.57421523
-0.003112959	0.6845427
0.43185496	-0.6032206
1.3246853	0.5189568
-1.5202807	0.30822945
0.891649	0.13363929
-0.5970576	0.21299657
-1.1616281	0.61917186
1.4403384	0.3340203
0.9236092	2.8821576
0.18330552	-0.038886774
1.6646526	0.39973742
0.0019276141	6.9323883
1.5966033	3.5585337
-1.0171384	0.49523616
1.5583898	1.4727358
0.7303415	-0.16110134
0.8767759	1.0838416
-0.75830096	1.0316242
-0.46720344	0.025678085
-0.88708967	1.2201371
1.6711926	0.915999
-1.2453656	2.0735261
-0.73934025	0.046589077
0.30722114	0.29101798
-0.2240197	0.3991854
1.6617151	-0.6290339
1.7151482	-0.5508579
-1.4205235	-0.09705741
0.31581378	-0.2840197
0.6940761	-0.74531406
1.3769456	-0.18783942
0.39137402	-0.49880502
-0.50384796	-0.23561049
-1.444363	-0.4902846
0.22306849	-0.29335883
0.27390587	-0.43842652
0.034542624	-0.6122441
-1.3845671	-0.20048316
0.33137703	-0.6431468
-0.18661061	-0.4113749
-1.4779128	-0.5850868
-0.20361082	-0.30236286
0.38966942	-0.3069514
0.1566055	-0.7790791
0.1566055	-0.11075435
-0.41782424	-0.636953
-0.21130614	-0.041542444
-0.90891033	0.02410983
-0.6102603	-0.039296795
-0.44428968	-0.36556438
1.3498889	-0.61051065
-1.1954728	-0.37144968
0.17533337	-0.488017
1.1039268	-0.7070068
1.5559655	-0.61005676
-0.87877715	-0.45463806
0.55777997	0.08503164
1.7316304	0.249479
0.1566055	-0.7790791
0.1566055	-0.3667443
-1.2045571	-0.60732746
-0.62930864	-0.39243177
0.029741693	-0.58449626
-0.48204157	-0.69133794
-0.7256758	-0.606121
-0.7038659	-0.62509847
0.7616827	-0.56711215
-1.296239	-0.6397204
-0.46247783	-0.3536678
0.47118253	-0.6094811
-1.4210845	-0.6900273
0.15813082	-0.34835243
-0.046504464	-0.5640137
-1.4245145	-0.7331736
0.4213524	-0.6057059
-0.14491166	-0.70547396
0.19534025	-0.4398527
-1.3214184	-0.7381607
-0.38601166	-0.40828744
1.2449869	-0.56630117
1.4801594	-0.6934578
-0.96158034	-0.71887547
0.8818154	-0.2655613
1.7466657	-0.5717239
1.0529823	-0.6581074
-1.2745113	-0.60686946
0.6480711	-0.64779913
0.6748569	-0.5928688
1.487742	-0.58711135
-0.016205035	-0.5395817
-1.3930855	-0.6119811
1.3007351	-0.7153799
-1.204716	-0.46856046
0.1566055	-0.7790791
0.1566055	-0.5777484
-1.390749	-0.51539737
1.4323789	-0.5454307
-1.1841669	-0.68357366
-0.5731322	-0.6723394
1.7548972	-0.60879105
0.5395516	-0.725826
-1.489165	-0.48952636
1.5039706	-0.39763644
1.5506052	-0.4724384
1.7552376	-0.45209715
-1.2347491	-0.6788782
-0.21066807	-0.6666176
1.3127731	-0.70008117
-1.1322973	-0.03307861
0.038230754	1.7287673
0.64388365	0.9087523
-1.3000734	-0.252802
-0.20673083	0.6914875
-0.11304244	2.2219758
-0.5439074	-0.23996598
-0.21153857	-0.3944807
-1.3612417	-0.29578963
-0.95452124	0.42477316
-1.5524936	-0.21798454
-0.09283776	-0.6268085
0.54860336	-0.7121007
1.7417172	-0.1002556
-0.83301204	-0.58031094
0.9701982	-0.71163094
1.6058353	-0.38293272
0.8799517	-0.5252705
0.27945277	-0.6440788
-1.4813855	-0.43194136
-0.79086244	-0.41440612
1.058128	-0.6840568
-1.2146044	-0.67253286
-1.1392678	-0.48860866
0.93018764	-0.4370301
-1.4564888	-0.7390871
0.23809612	-0.56120425
-0.60832554	-0.6097253
0.060152017	-0.42971438
1.7710855	-0.4012633
0.7864697	-0.4973817
0.7081452	-0.6662433
0.1566055	-0.7790791
0.1566055	-0.4688107
-0.5915588	-0.27920222
-1.0163327	-0.7364405
-0.34028396	-0.45415774
0.46067017	-0.5871802
0.29637367	-0.65174437
0.26765075	-0.7390871
1.6493562	0.12231468
0.4607534	0.003955906
-0.035448745	1.068539
1.708062	-0.32385412
0.91482073	-0.45805725
-1.0007384	-0.46742618
0.3229157	-0.731739
1.3364563	-0.3546581
-1.2737365	-0.6181199
-1.1630012	-0.66344327
-0.8859365	-0.71161604
-0.6615322	-0.5237803
0.1566055	-0.7790791
0.1566055	-0.44912
1.7497339	-0.4945026
1.1493412	-0.6429079
0.19395614	-0.62844205
-0.17401227	0.06675783
-1.4423249	-0.45837924
-1.3314867	-0.54026717
-1.1013792	-0.7016926
-0.6608315	-0.45032364
0.07468336	-0.25689846
-1.6347634	-0.33888355
-1.0118994	-0.7049958
0.33069983	-0.48200062
-0.27941412	-0.16011849
-0.5921984	-0.73758984
-0.58560145	-0.70799917
1.5845356	-0.659062
0.1566055	-0.7790791
0.1566055	-0.68603164
-0.94445676	-0.565366
1.1563601	-0.5715365
-0.55167735	1.1354518
-1.300061	0.033399604
0.17697337	0.037892345
-1.4711012	1.3159359
-0.23530482	3.539204
-1.3181282	-0.23820612
0.8478002	-0.20265055
1.021792	0.33816448
-1.3213996	-0.28239346
-0.08201742	0.9668518
-1.4269484	-0.065041095
0.3650653	1.7121733
-1.1901641	2.4690814
1.0866424	1.8125808
0.30014747	2.6102788
-0.3794688	0.69659346
-0.6525069	0.9419356
-1.0298897	-0.5279825
0.97095907	-0.17505573
-1.3952512	1.7576517
-1.2971277	0.5056278
0.31108764	3.4519954
-0.35298318	0.78340125
-1.189258	5.890454
0.47238868	2.157488
0.74873817	-0.5996587
-0.5936707	3.5144374
-1.3225857	0.55013376
-0.106983006	0.32074252
0.15453835	3.2956526
1.149687	0.5952379
-0.9876008	4.4732285
0.97815216	1.0208595
-0.37076417	1.2599807
-0.27542576	3.285613
-0.09353128	4.0675864
0.042040884	1.4470812
0.16972725	2.6148443
-1.2204986	1.560086
0.49810216	1.0805552
1.6921806	0.77847123
0.06370593	0.07976686
-0.15174995	2.0576885
-1.5611209	0.49167874
0.43456656	-0.28662723
0.984371	-0.40181926
1.6861556	-0.6852273
0.6750834	-0.18577401
0.33253694	0.87012774
-0.4162637	0.6966781
0.39488557	1.0716166
1.3373498	1.2054967
-0.328792	1.3784559
0.46354517	0.12534583
0.04538862	1.8318594
1.4047036	2.0476234
0.81679976	0.34256065
1.4930639	1.9277707
1.0110111	-0.64169675
0.21629411	-0.12585783
1.4052037	0.5014552
1.1667856	1.9729437
0.4732204	2.4112265
1.4882458	0.6370923
0.29463214	2.014447
0.18120676	0.945173
-0.67953104	-0.21562083
-0.093427695	0.82872766
-1.497953	0.84234065
-0.03258066	0.593248
1.0584693	0.11812638
0.34807462	-0.47863084
1.4208387	-0.53822225
0.29392916	0.7558961
0.042259302	0.017959014
-1.2377874	0.29915276
1.1414247	-0.7391265
-1.03112	0.22502752
0.71939987	-0.5360187
-1.3441983	-0.5385791
-0.67827404	0.19155437
0.7014354	-0.71450514
-0.34318274	-0.6255378
1.6006864	-0.65747845
0.39581585	0.08339494
0.78278154	-0.4048273
1.6560447	-0.23617887
-0.39202887	-0.17164291
0.268505	-0.73083323
-1.103263	-0.70568186
-1.01492	-0.58962077
0.82976246	-0.1589527
0.31242388	-0.54518235
1.7467732	-0.21915063
0.29499885	-0.47852677
1.5461829	-0.61714804
0.69586354	-0.33795002
1.6726857	-0.2051939
1.4729531	-0.49552116
0.63284415	-0.64481616
1.5390824	-0.39532933
1.7690885	-0.69075346
-1.0839792	-0.4391045
-1.5308083	-0.55928427
0.5372904	-0.6936467
-0.5430414	-0.42299697
-1.0131831	-0.5527653
-0.93534285	-0.48020443
-1.56976	-0.6678507
-0.70372236	0.08514989
-1.5093272	0.05214152
0.40722707	0.32971194
-0.021989537	1.2627326
0.62741536	1.4490192
-1.5170641	2.5072653
1.3443431	4.7528496
0.41805738	2.427915
1.1371745	0.7673282
-0.55847025	0.21991144
1.5596452	0.7340093
-0.18323696	1.094428
-1.491482	1.3255045
-1.240485	3.2290213
-1.5233659	-0.042246614
-0.8315072	-0.43094444
0.7177683	-0.25215152
-1.3919878	-0.14264075
-0.07841237	0.06136681
0.5584521	1.257177
-0.06985007	1.836086
0.125634	2.942356
-0.123542495	0.2338995
1.5454876	0.172733
0.8502052	2.6175365
1.2732953	-0.40364957
0.7566328	3.8401623
-1.4757888	0.09643363
-0.473134	-0.6580025
-1.327101	-0.031773914
-0.09052936	-0.4387207
-1.3077221	0.61087555
-1.4209111	-0.36407247
1.6881207	-0.6566687
0.34792826	-0.44110903
1.2551032	0.08709182
0.76294315	0.14791209
-1.4170939	0.16205165
1.6070544	-0.65824866
1.2285798	-0.5247869
0.9661301	-0.5559663
0.020273792	-0.09548548
1.7292684	-0.53088653
0.82914174	-0.64455855
-0.27066526	-0.53281575
