# Supplementary material for: Cross-species behavior analysis with attention-based domain-adversarial deep neural networks
Source: Nat Commun. 2021 Sep 17;12:5519. doi: 10.1038/s41467-021-25636-x (PMC8448872; doi:10.1038/s41467-021-25636-x)
Supplement: Supplementary file 3 — Supplementary Software 1 [file 41467_2021_25636_MOESM3_ESM.zip › SupplementarySoftware/normalized_dataset/normalize_each/dataset/pd-pre_sm2/hc94_2017030603_2.csv]

angle	speed
-1.4560148	-0.72103554
-1.3301767	-0.7383987
0.039148767	-0.8040415
0.039148767	-0.70770437
-0.89212286	-0.63868177
-1.3185892	-0.6357138
-0.67131394	-0.7620184
1.6465073	-0.7477614
-1.352269	-0.76836145
-1.3155137	-0.62952816
1.7228034	-0.7514341
1.3952973	-0.5537429
0.039148767	-0.8040415
0.039148767	-0.19150801
1.8165487	-0.3022056
1.3160005	-0.7415007
-0.8344719	-0.60479105
1.0931481	-0.7097788
-0.9265957	-0.7260137
0.096986465	-0.551452
-1.7601243	-0.67501676
-0.0654089	-0.62923956
-1.3974141	-0.5128068
0.5553948	-0.35216096
-1.3808076	0.24124567
-1.4171579	-0.7817235
-1.503652	0.015227067
-0.3554218	0.18197124
-1.1466984	-0.09840437
1.6224215	0.013987228
-0.64076275	-0.49292782
0.055549018	0.09119582
-1.4190942	0.841309
0.2976473	0.95327324
0.0076358165	1.4912701
-0.82251203	-0.06630624
1.4315299	-0.54502296
-0.012092074	0.22465912
-1.6230277	0.8350828
1.6621466	-0.51585335
1.3530968	0.22069144
0.5410066	0.37126818
-0.59554344	0.28049654
-0.24468748	0.14880747
0.24450494	0.37540147
0.68879706	0.010822962
-1.6645299	0.01212617
-1.0799906	-0.039741397
0.42282104	-0.48962978
0.68596584	-0.6169769
0.7619423	-0.66259056
0.57349426	-0.73805594
-0.61265314	-0.33734477
-1.6624626	-0.76464576
0.06943017	-0.55971247
0.2814461	-0.5536138
-0.6480103	-0.5796992
0.4590464	-0.7653838
0.039148767	-0.8040415
0.039148767	-0.12919332
1.1446747	-0.6048269
0.47284746	-0.620994
0.69023067	-0.3738817
-0.49633566	-0.6954264
-1.0253985	-0.6901303
-0.4570967	-0.71202207
-0.14409538	-0.29532814
-1.7576668	-0.73543286
0.093661904	-0.41785923
0.32011947	-0.56985235
-1.4879576	-0.6634957
-0.712347	-0.60275805
0.3894922	-0.6214069
0.52647233	-0.5323687
1.6570084	-0.58581454
-0.35891005	-0.73300457
0.3397339	-0.19984007
1.782462	-0.45734373
0.09599945	-0.42501333
1.2015455	-0.7331021
0.039148767	-0.8040415
0.039148767	-0.5120378
1.6756955	-0.6696079
0.38756818	-0.6685672
-1.7225419	-0.73658717
0.039148767	-0.8040415
0.039148767	-0.73419976
0.039148767	-0.8040415
0.039148767	-0.6951334
1.6610938	-0.756111
-1.3965002	-0.7673669
-0.14274558	-0.5182772
-1.5844601	-0.49177337
-0.2556007	-0.6649867
-1.5979631	-0.68958026
0.039148767	-0.8040415
0.039148767	-0.5498134
1.2369663	-0.6520985
0.8993416	-0.5834217
0.57625455	-0.5335537
0.039148767	-0.8040415
0.039148767	-0.47972727
1.6105787	-0.36664376
-0.33632922	-0.6410678
-1.2017372	-0.58585566
-1.1936529	-0.613305
0.8082112	-0.57046026
1.0757606	-0.6154644
0.64179134	-0.7073032
1.3822753	-0.66774786
-1.4584007	-0.4554109
-0.37406388	-0.75579244
-1.4580134	-0.5619837
1.1641715	-0.68472475
0.3991709	-0.692348
-0.9284319	-0.72112256
-1.6492368	-0.6370384
1.5916598	-0.7303036
0.039148767	-0.8040415
0.039148767	-0.7229083
1.2647718	-0.76439273
-0.9327374	-0.65272695
-0.25170037	-0.77142906
-1.2642899	-0.51462597
-1.206153	-0.6384145
-0.5296228	-0.7400619
-0.11274571	-0.72102743
-1.533731	-0.6252004
-0.26062906	-0.14158249
1.4697996	0.671152
1.7086506	0.08424347
-0.12192923	1.571061
-0.5174386	0.1895178
-1.000767	1.2115037
-0.44985327	-0.48067215
0.9562822	0.50989944
-0.98422927	0.1677323
-0.09694652	-0.26980475
0.57347465	-0.23485768
0.33836815	0.905427
-0.94302726	-0.10107156
-1.1854854	-0.005794682
0.43687788	-0.72829187
1.6949364	-0.6160166
-0.5455542	-0.65497243
1.0980527	-0.6501532
-1.3182075	-0.6058247
0.4613349	-0.46215248
-1.6212163	-0.37503844
-1.0515145	-0.47274786
1.6542258	-0.44718364
0.21283507	-0.67134273
0.554493	-0.7136988
0.46595225	-0.11377585
-1.4372512	-0.6475177
-0.09394635	-0.490517
0.026078796	-0.58769536
1.4636863	-0.7656963
-0.4711269	-0.5748663
1.8163239	-0.61311585
-1.1134323	-0.326865
0.072179854	-0.7509194
-0.98389477	-0.74365735
-0.80333173	-0.51297283
-0.00031667258	-0.60871416
0.77199537	-0.6900361
0.87189674	-0.5826639
0.5970229	-0.67345643
-1.1901047	-0.6862033
-0.034286518	-0.7509144
-0.95041543	-0.6903875
0.50128466	-0.60620266
0.039148767	-0.8040415
0.039148767	-0.6744679
-0.21889451	-0.5245227
-1.247119	-0.6712647
-1.472248	-0.24663998
-0.8090174	-0.616988
-1.1170044	-0.18320185
1.0134518	-0.64746225
-0.5580452	-0.63489723
1.420027	-0.5266123
-1.4612628	-0.5034312
-1.3090063	-0.6184056
-0.91011345	-0.7018268
-0.77652156	-0.6011771
1.1824726	-0.53628016
0.21517801	1.6472381
-1.0551721	-0.6652977
-0.6238679	-0.33800703
0.75697064	-0.6114629
0.85100967	0.23547965
-1.7311462	1.3782054
0.6983814	1.2202965
-0.5537667	1.2841781
-1.3151095	-0.72155946
0.90553945	-0.6560221
-1.2935189	-0.22806096
1.5666485	-0.23392048
-1.7170417	0.15372066
-1.5623612	-0.5621551
-0.3459647	-0.15869899
-1.4761877	-0.5602673
1.5034511	-0.74522626
0.80905086	-0.68443227
-0.3003868	-0.7383771
-1.7589803	-0.4712558
-1.7483885	-0.47227854
-1.5509242	-0.6804039
1.4745611	-0.7411798
0.10216922	-0.65011126
1.5419755	-0.7096498
0.039148767	-0.8040415
0.039148767	-0.721449
-1.2929881	-0.6594046
-0.7477749	-0.7893809
-1.1625968	-0.61202747
-1.5812476	-0.73702866
-0.39500144	-0.5910857
1.7215743	-0.6374407
0.039148767	-0.8040415
0.039148767	0.16872387
-0.41975328	-0.17495267
0.39116195	0.4224456
1.506823	-0.32459226
1.1775013	-0.4884965
-0.8869608	-0.356145
-0.23530847	-0.16018468
-0.7882795	0.12686178
1.7131277	0.19919023
-0.5584931	1.3140774
0.30930433	0.34665844
1.8087468	0.28112468
-0.18580349	-0.6648461
1.0170501	-0.5691675
0.90806913	-0.76727235
1.3262324	-0.74116665
1.0924318	-0.6280025
-0.46807086	-0.69425684
-0.33341956	0.21829855
-1.5302999	-0.05008968
-0.3164735	-0.52683306
-1.5538808	-0.21948478
1.4889377	-0.64859325
0.8070101	-0.61597973
1.5747403	-0.6200086
-0.2973985	-0.5444693
0.80977446	-0.5995818
-1.2379959	-0.6455086
-0.7269881	-0.41586256
1.7764683	-0.76791406
0.26054648	-0.44901764
0.039148767	-0.8040415
0.039148767	-0.62997854
0.21441759	-0.6516389
1.4295683	-0.64366895
1.7724732	-0.4811347
1.3528137	-0.7446935
0.5248861	-0.56421286
1.6179256	-0.651125
-1.2733966	-0.7709316
1.5501238	-0.6438107
0.039148767	-0.8040415
0.039148767	-0.5881435
1.6519755	-0.5041872
0.039148767	-0.8040415
0.039148767	-0.7093196
-0.032613777	-0.7360846
-0.072781496	-0.57962
0.98472244	-0.6770996
0.6845238	-0.6796275
-1.6246202	-0.5416367
-1.5569925	-0.5676987
-0.9019598	-0.65356004
-0.9745167	-0.5912626
-1.1132435	-0.36463588
1.8095133	-0.47626063
1.1774826	-0.75051427
-1.5182524	-0.57998264
-0.80416614	-0.65054566
-1.382014	-0.5516175
-0.336555	-0.70056057
-1.4206097	-0.72824347
-0.74204123	-0.44972703
-1.6585559	-0.3966183
-1.5282626	-0.7775529
-0.5280637	-0.6032117
1.8038456	-0.5970768
1.6578592	-0.656351
-1.2433298	-0.6554422
-1.328226	-0.77265936
0.24065806	-0.58386296
0.9670588	-0.7654441
0.8673831	-0.6289472
1.2238008	-0.00627539
0.23140156	0.8391536
-1.7479792	1.7531521
-0.7876159	-0.6096443
-0.9205749	0.3685589
0.04517138	1.0368319
0.8027151	-0.5413375
-0.511609	1.2516513
-0.5487691	0.12812899
0.6835006	0.1453263
0.4077361	-0.17403063
-1.1392509	0.4907126
-0.77041453	-0.037943058
-0.23392834	0.8705486
-0.74767876	-0.6357383
-0.8289093	0.55312616
0.81702983	-0.045386698
1.5637535	0.2478434
-0.45711407	-0.2534098
-1.3638215	0.09460724
-0.0041331872	0.3332251
-0.0043772645	-0.6188766
1.814586	0.06483699
-1.573786	1.5452063
-0.4097715	0.21116585
-1.518334	-0.107414156
-1.6306875	1.2772896
1.1151773	-0.70213425
0.4691484	0.55142784
-1.7491733	0.19039007
0.5182371	0.36403993
-1.372007	-0.043889422
-0.6739476	0.8752448
1.8036336	0.28354973
0.69638056	-0.53751
-1.1635007	-0.57251304
1.2410039	-0.17152281
1.3156056	0.36511698
-0.025595471	1.9016985
0.08806483	2.6434274
0.82704055	-0.5062003
-0.17676243	-0.6266956
-0.79996276	-0.45593032
-0.6698287	1.0002968
-0.25675035	0.12770751
-0.7861171	-0.57648146
-1.0648423	-0.331526
0.4076102	0.21012475
-0.15778998	-0.70247126
1.1984471	-0.7305593
0.958026	-0.16829725
-0.059993677	-0.4269327
0.9547	-0.6790677
0.68784845	-0.10698298
0.3396003	-0.41946176
1.3432713	-0.7709943
-0.42389017	-0.801461
1.0896013	-0.66226083
-0.29940978	-0.49550915
0.16233997	-0.25504002
-1.6879541	-0.5319216
-0.033230785	-0.07958949
1.3945873	-0.723876
-0.074684314	-0.7687487
1.6917733	-0.7335398
-1.3460184	-0.689534
0.31173447	-0.19732344
1.6737055	-0.4482382
0.0680945	-0.43649238
1.2490535	-0.769202
-0.07104007	-0.77965426
-0.24879684	-0.76882917
1.1790948	-0.12952861
-1.7625421	-0.6866084
-0.07794061	-0.39334857
0.14207357	-0.62223566
1.142605	-0.6251431
-1.5239882	-0.6800723
-0.74514455	-0.5816636
-0.65454084	-0.6577334
-0.48240563	-0.71516633
-1.3978661	-0.7259636
0.77709806	-0.59763694
-1.5277363	-0.7356622
-0.4044229	-0.68160033
0.23357515	-0.41207144
0.12787738	-0.008071542
-0.33519834	1.1560493
-1.4734833	0.5884965
0.267202	0.6599607
1.4091932	-0.6863323
-1.3487164	0.92641985
-0.24993494	1.1315027
0.765815	0.9251798
0.11887927	0.35654345
1.6992072	0.19764549
-1.5757186	1.6142651
-0.1323659	1.0918875
0.51257366	-0.4242024
-0.1498748	-0.17799452
0.023064405	0.23397782
-1.5262848	0.113352776
-0.33370203	1.9622927
-1.5814247	0.10818789
1.6921443	0.9148624
-0.4218152	1.5119632
-1.3781209	0.87399775
-1.1315447	0.6004263
-0.7896181	4.522414
0.23492081	7.610558
0.6411143	1.8491161
1.2069067	1.5457672
1.7286232	1.3298509
-0.33836177	2.059627
0.43439144	2.122038
-0.402635	2.9708295
0.89847547	0.3038635
1.1879565	3.897494
0.16934481	1.2005892
1.7360626	-0.4933275
-1.3089167	2.59307
0.45840156	-0.4449352
-0.5270267	0.22123694
1.1312611	-0.5106865
-1.3570234	0.39600524
-1.5338128	0.9512758
0.3927341	2.110904
-0.45360222	6.5589457
0.3248905	1.3327221
0.9484743	0.77134687
1.7743388	4.0490894
-0.20458296	1.8126142
0.42307436	1.0631247
1.6841457	0.2695955
1.1538051	1.1428051
0.020622615	0.100935124
0.6259111	1.6343755
-0.029140668	-0.46888766
-1.1667832	0.1822788
-0.104945354	1.1295508
0.7958149	-0.041122988
0.6358043	0.021487383
1.712716	-0.120750606
0.090559855	1.0760059
-0.4353028	2.6468458
0.6349293	1.2277107
0.45196632	1.3940203
0.2392184	0.04587273
0.6631383	0.20918815
0.6362287	1.2194034
-1.0515095	1.9628391
-1.6748937	0.6441108
-0.069857426	2.203323
0.36454606	3.5138063
-0.032922123	2.7443602
0.83497196	0.6445286
1.605755	1.2061845
0.113648705	0.60395914
0.1223494	1.9784571
-0.09914462	5.2970605
-0.19292098	0.87193966
-1.6130695	0.9970241
1.1866571	-0.22033423
1.0249565	1.0046089
-0.10828294	-0.21481106
-0.36768717	1.441328
-0.4713239	1.3281444
0.53691983	0.9610224
-0.33431554	0.8625131
0.57212555	0.63113964
0.32366568	0.36495525
-0.47187287	1.5543665
1.4351006	-0.7310219
0.93125874	0.1944217
-0.010073537	-0.011801166
1.3034306	0.32590312
0.21277745	0.5242169
0.058145054	-0.34839714
-0.48379263	-0.28516242
-0.099423945	0.4315918
-0.651201	1.0942527
1.0524745	2.8296082
0.10531234	2.3483293
-1.0338588	0.053351544
-0.7396865	0.019337734
-1.6045568	-0.35273957
-0.45525125	1.4316597
-0.116658084	1.2954912
-0.1747388	0.5721889
-1.331378	1.0996819
-0.31059736	0.43140325
1.0353404	1.0239726
1.5237693	0.30957016
-1.3399706	0.7300056
-1.007749	-0.46702197
1.5884898	0.5266645
0.94952726	1.9555925
0.41418025	1.3476621
1.1344671	-0.63769215
1.7856277	1.1430676
-0.028295513	1.5005261
0.059475336	-0.4557748
0.70480365	0.058270287
-0.59097433	0.27608776
-1.3870369	1.058017
-0.40909818	1.4859353
0.32773843	0.02547338
-1.7299373	0.5508987
0.1794248	-0.6081917
-0.054350637	0.15283668
0.033950932	0.47369075
0.0022999812	1.0962032
-1.4160376	-0.55102587
1.1182318	-0.47239712
0.104544185	-0.041084446
-0.24866283	0.48821297
-0.23090695	-0.34602627
1.2814924	0.21293132
-0.70451885	-0.15802847
0.17231111	0.37358057
-0.12935664	2.1782777
-0.053778086	1.1226175
1.5310982	0.5819942
0.8682365	-0.16089314
-0.1955665	0.3746556
-0.5712012	-0.1786152
-0.78892124	-0.5564552
1.7588376	-0.77092737
1.7514764	-0.42122918
-0.38871348	-0.18674716
1.5368842	-0.71473473
0.43753555	1.7778101
0.08701964	0.99078184
1.534136	0.30253723
0.55765074	0.21666408
0.075113095	2.7997735
-0.098529756	1.6776925
0.17241633	0.49356365
1.6565922	0.25019658
-0.38449323	-0.021549983
-1.3398879	0.76239157
1.4016197	0.04236401
1.0613811	-0.39812368
0.57013345	1.5844696
