# Supplementary material for: Cross-species behavior analysis with attention-based domain-adversarial deep neural networks
Source: Nat Commun. 2021 Sep 17;12:5519. doi: 10.1038/s41467-021-25636-x (PMC8448872; doi:10.1038/s41467-021-25636-x)
Supplement: Supplementary file 3 — Supplementary Software 1 [file 41467_2021_25636_MOESM3_ESM.zip › SupplementarySoftware/normalized_dataset/normalize_each/dataset/pd-pre_sm2/hc94_2017030603_3.csv]

angle	speed
1.4929112	-0.6902208
1.077424	-0.72118735
-1.003777	-0.8470624
0.94090784	-0.5070159
0.38150567	-0.6698505
0.053087115	-0.8507257
0.8531531	-0.49699628
0.34616438	-0.64366233
-1.4545829	-0.5923723
0.9805305	-0.53795046
1.3278384	-0.6771906
1.3543952	-0.7850673
1.3420902	-0.6725504
0.115084276	-0.7157836
0.14874476	0.26235735
1.5852433	0.560781
-1.3528643	-0.66022265
0.18843602	-0.6381835
1.2636838	-0.670706
0.9913818	-0.66813827
-0.21911503	-0.7761656
0.08496805	-0.2335891
-0.69058734	-0.6540191
-1.5968158	0.0997228
0.05793305	-0.80443275
0.6481829	-0.8078857
0.23844449	-0.36809152
1.3973029	-0.6935756
-0.2960473	-0.76350504
-1.19373	-0.8430651
1.2307078	-0.8419173
0.51826984	-0.36547282
1.2140008	-0.6860366
0.0673894	-0.087597184
1.582258	-0.14117953
-1.0110952	-0.8614999
0.99521446	-0.3203941
-0.1436664	-0.8963796
-0.64955205	-0.87139744
-1.7550277	-0.86416835
0.08062454	0.88991094
1.577183	0.16400331
-0.17178378	-0.85627735
-0.1529276	-0.37623003
1.5206208	-0.22339684
-1.5235918	-0.8574826
-0.68966955	-0.6711423
-0.1414802	-0.9069989
-0.1414802	-0.85767263
-0.33873802	-0.3266617
-0.056311935	-0.81736887
1.3436387	-0.6464268
0.13187093	-0.8159394
-0.22776447	0.39476192
1.5993727	-0.24285407
-0.16365948	-0.35303408
-0.24706738	-0.49672544
-1.78663	0.24705279
1.4193312	-0.32019058
0.49378118	-0.6705222
-0.4007584	-0.6662209
-0.52884334	-0.6040882
1.5860195	-0.42530546
1.528709	-0.5889133
-1.6979809	-0.7491306
-0.04068548	-0.540711
1.5391572	-0.42964205
1.5165591	-0.63298196
0.3810787	-0.7096582
1.4490368	-0.59099233
-0.6866261	-0.61628175
-1.6124417	-0.7506046
-0.1414802	-0.9069989
-0.1414802	-0.866183
-0.83865315	-0.44775513
0.50736994	-0.8406968
1.1284274	-0.49592367
1.3976942	-0.81764776
-0.17358619	-0.6964111
-1.460994	-0.53682804
-1.4495064	-0.7164668
0.515952	-0.6230221
0.9552665	-0.8569831
0.104318395	-0.6171914
1.1225104	-0.45123357
-0.8015713	-0.5101828
-1.6206943	-0.65376306
-0.8406288	-0.80074847
-1.496998	-0.65540755
-1.5856063	0.010697431
-1.7978152	0.035927817
-0.23867756	-0.28220186
-1.4936163	-0.12539685
-1.0480472	-0.43644884
0.38680252	-0.33694428
-0.1414802	-0.9069989
-0.1414802	-0.75251824
1.472561	-0.7479171
1.1356391	-0.5986528
1.0807049	-0.5298486
-0.7954677	-0.69132584
1.5945523	-0.3298453
-0.1414802	-0.9069989
-0.1414802	-0.7036624
-1.3392305	-0.827028
-0.1414802	-0.9069989
-0.1414802	-0.7682036
-0.1414802	-0.9069989
-0.1414802	-0.8464475
1.2149274	-0.83865047
1.1198367	0.017330257
1.291192	-0.79734254
-1.351431	-0.27912426
-0.23127821	0.3995042
-0.0040733735	0.84819573
-1.1593778	-0.00020634936
-1.5936731	0.2401399
-1.2453579	0.169495
-0.64464724	0.13170512
-1.7434787	0.4784946
1.5058839	0.76066345
1.5652803	0.66213316
0.2677143	-0.3596418
0.31008872	0.27494806
-0.6372757	0.2818071
0.3309051	0.4030783
0.7782477	2.5598915
1.0107663	1.6534117
-0.35399932	0.4177358
1.0194138	4.6953135
1.3920723	-0.28211054
0.07831731	0.045121066
-0.34440017	5.0319877
-1.4252768	0.11588684
-0.012817958	1.9958504
-0.57678604	8.618315
-0.5745959	5.3667755
-0.25603417	3.127133
0.948139	0.29478225
-1.3522851	3.8508668
-0.0056550973	1.5874538
1.457569	0.22188456
-0.15320265	2.0354025
1.3269284	0.3252459
0.36337295	1.6463287
-1.8072444	0.8681609
-0.07762326	4.3781834
-0.15309983	6.574837
-0.32722774	1.9787202
-0.11693776	0.035355553
0.32843536	1.1307012
-0.16455173	1.8717846
1.1251334	1.4429864
0.113869004	2.0628612
-1.5461802	1.1995448
-1.4894536	0.5957674
0.60514534	-0.80401284
1.4173449	-0.73858964
0.15821317	-0.09065822
-0.37904012	0.57802284
0.72991055	-0.23257758
0.9487692	0.24698724
-1.3170321	-0.8650293
-1.8052101	-0.531952
0.83316666	-0.07190418
-0.12812112	-0.24515025
0.33376676	0.35212582
1.1012685	-0.7302998
-0.14622122	0.0568537
0.2709683	-0.60018414
-0.9939714	-0.74219686
-1.427266	-0.320875
-0.118539475	-0.044156924
0.2893016	-0.1710676
1.5881059	-0.49553648
-1.1567768	-0.015860505
0.52843016	-0.29281336
0.2487066	0.32904822
1.1821376	0.48160684
-0.046785053	0.21560831
-1.6195663	-0.078985974
-0.9095449	-0.031748522
0.5684384	-0.29643583
1.2299365	-0.613482
-0.013697728	-0.46927774
-0.13086909	0.45447862
-0.24292405	-0.6634013
-1.7037774	0.09958053
-0.26137453	0.07654436
0.85774565	-0.51918155
-0.9633582	-0.46128708
-1.8039441	0.10869646
0.1459602	-0.8290257
1.5057888	-0.82619107
0.121509224	-0.7640251
-0.52938616	0.13318406
0.09002197	1.4739933
-0.38254493	1.1321622
-1.357594	0.051925004
-1.3890846	0.24936743
-0.8489179	0.18842839
0.12817192	-0.09782799
0.8455538	0.12065148
-1.036517	-0.38774246
-0.87488824	0.16495016
-1.1536998	0.22168382
-1.1451107	-0.39202815
-1.431768	-0.17761545
0.2848059	1.512501
1.477888	3.2863958
-1.3239055	1.0093688
-0.512768	2.768518
-1.6599126	1.1277059
-0.9940199	-0.3027322
-0.41360876	0.0018230102
1.3973731	0.9760082
-0.21733302	-0.1754021
-1.5235049	0.41083938
0.99228674	0.2135006
-0.8929504	-0.41928223
-0.5227179	0.1774673
1.5058168	-0.4426586
-0.032133754	-0.15994202
-1.4996701	0.053055327
-1.363315	-0.30690295
-1.5774205	0.1767518
-1.2218697	0.31292805
0.2531882	0.030237649
0.14546727	0.3012107
-0.0587428	-0.6991577
0.88667053	-0.19229649
0.32370985	-0.22608152
1.4119176	0.6032663
-0.393075	0.34981102
0.28622285	-0.24747594
1.5673349	-0.027618153
-1.7147007	-0.45860624
0.853442	-0.11941081
-0.50619495	-0.33052206
-1.2083908	-0.47189113
-0.67360663	0.11292158
0.20593275	-0.322401
-1.5970469	0.18351285
-0.5911572	-0.26605502
-0.6808022	-0.32587686
-0.13908231	-0.7282026
0.85257035	0.35140428
0.21804217	0.44908354
-0.4937101	0.06652689
-1.81509	0.038732328
1.2369429	0.10280649
0.11477724	-0.453359
1.4986084	2.09636
-0.8657933	-0.15095901
1.5288141	-0.3723485
0.42471653	-0.7331822
-0.5251586	-0.27448592
0.28743204	-0.27000296
0.6968984	-0.63826406
0.43808743	0.13203056
-0.9468663	-0.42403612
-0.66633695	-0.27651897
-0.6638164	-0.40976182
0.21007395	-0.6184107
-1.505436	0.2756856
-0.23991533	-0.27797973
-0.13099438	0.8831849
-1.3191189	-0.45736304
-0.93913794	-0.71249676
-0.011024715	0.3571587
-1.0098552	-0.67296904
0.6869459	-0.5484619
-1.6270865	-0.07710676
-0.7964528	0.07948909
-1.3723356	-0.6732852
-0.7100053	-0.5705403
-0.7344098	-0.15371689
0.061610136	0.47070628
1.3402517	0.63170266
0.81769073	0.3475957
0.19868313	0.3910687
1.2316316	-0.43949378
-1.002971	-0.56238127
0.6163755	-0.17201783
0.59501123	-0.08421114
-0.3183461	-0.27477938
1.0677494	-0.19337209
-1.2336618	-0.75334734
-0.83439	-0.30833524
0.56096065	1.8532318
1.410329	-0.32709712
0.5126311	0.2121896
1.2358738	0.29869238
-0.5265322	1.250694
-0.3622935	-0.34875035
-1.6947416	0.85686135
0.22491187	-0.39270958
-0.6226284	-0.24104314
0.023427391	1.1664286
-0.021320663	0.09959936
1.1845345	0.3526228
0.82835215	-0.3720333
-0.85389966	1.1396679
-0.064299434	0.3072887
1.3166032	0.31535745
-0.9760621	-0.5666279
1.0010184	0.012026159
-0.03579748	-0.22032374
-0.2333483	-0.285392
1.0870167	0.26275536
-1.6582683	-0.58851457
-0.6428169	-0.5940719
0.29474217	-0.7644472
0.18005918	0.99875456
-0.9976893	-0.6636128
-1.1081536	0.24106425
-0.032148946	0.048872948
1.2677118	-0.6280086
1.5382519	0.24708001
-0.38352358	-0.79837245
-1.5631261	0.13060899
-0.19318072	0.2325272
-1.4633688	0.6154236
0.41917542	-0.42974544
1.047148	-0.6493726
1.5510983	-0.6954723
-1.4531629	-0.21836567
-0.16490273	-0.688026
-0.456453	-0.3023799
1.6077787	-0.29286158
1.3461148	0.2722812
1.2486422	-0.122783095
0.0358472	-0.68105006
0.03866482	-0.66580737
0.47173408	0.14239202
-0.22161776	3.2742176
1.2579764	0.017839989
-1.6395286	-0.5680182
-1.695006	0.9331753
0.85038	0.21201085
-0.5782697	-0.20767522
-0.78620356	-0.27251872
-0.8821426	0.5283848
0.47374722	-0.7295531
-1.0164639	0.27415392
0.5758354	-0.63038194
0.29459178	0.071621254
0.82252663	0.2039775
1.5914296	0.20771554
1.4114819	0.226605
-0.6331481	-0.39337745
1.621613	-0.17373851
0.61872727	-0.6366111
0.050325472	-0.75518864
-1.757755	0.22051759
1.5879784	0.15654266
1.1657081	-0.3356011
0.099869736	0.054906882
-1.0017536	-0.15755278
0.38503373	0.8149109
0.16179015	2.9048991
0.08770525	0.040132266
-0.37961808	1.5185583
-1.7518694	0.7309959
-0.3547084	4.4190965
-0.18717739	0.17283787
0.9818176	-0.07589824
0.81670064	0.9026015
1.0598096	0.62785655
1.4176489	-0.72660804
-1.3768911	-0.6014361
-0.94338804	-0.12494149
0.74271506	-0.00421372
1.2669915	0.5202806
0.9734582	-0.6320048
-1.078742	-0.54110795
-1.4368647	-0.5063342
-1.7237177	-0.7416209
0.75531465	-0.5801878
0.6314078	-0.5280496
0.14103824	-0.4499794
0.0126511585	0.006131114
-1.6558734	-0.32786846
0.65667075	-0.12949736
-0.91158	0.056586146
0.056315355	0.46517247
-1.6523612	-0.02346652
-0.3873761	-0.40602732
-0.9766949	-0.8049956
-1.1779319	-0.65913826
-1.1312042	-0.70666647
1.0813531	-0.5107613
-1.1479489	-0.7195375
-1.5023247	-0.6683112
0.1056971	-0.7253246
0.23940837	-0.21696228
1.4799333	-0.28545776
0.15257809	-0.65219647
-0.26344466	-0.35958666
1.3625553	-0.34502438
-0.1414802	-0.9069989
-0.1414802	-0.68755966
-0.1414802	-0.9069989
-0.1414802	-0.6985243
-1.1272923	-0.05244099
-1.6815714	-0.5239659
1.4247557	-0.7391292
1.3636566	-0.7063927
-0.056436386	-0.5125102
1.2190938	-0.75347865
-0.1414802	-0.9069989
-0.1414802	-0.7403049
-0.07684005	-0.3853601
1.3370954	-0.5477
0.35239702	-0.5419369
-0.6799782	-0.7680938
0.33081624	-0.6891419
1.6083835	-0.44519967
-0.46392402	-0.46704033
-0.1996308	-0.75135696
-1.768927	-0.65994203
0.14859243	1.622127
-1.1255355	0.24741437
-1.7999741	1.0045933
-0.28046554	3.068331
1.4747671	1.0146822
-0.50305134	-0.23706776
-0.2795537	-0.7089319
1.0233364	1.7653854
1.3443946	0.16392165
0.67831224	0.59377176
0.14834112	0.027303442
1.1259294	-0.041586276
1.6203399	1.0157434
1.404843	0.27259797
0.34607098	-0.8350946
1.1237744	0.009077165
1.0118551	-0.22293007
-0.11979568	-0.57219404
1.6030345	-0.3498781
0.54193866	0.38382623
1.457815	0.49710608
0.86502725	-0.1459143
1.2212219	-0.30594912
-0.30447322	0.011029355
1.5902983	0.28695634
0.50058556	-0.056245983
0.8497901	-0.5794419
1.0686203	-0.8634963
-0.0585744	0.2462875
-1.1522352	0.62862545
-1.1786331	0.15421028
0.926356	0.34858027
-1.0403041	-0.6523265
-0.44908553	0.5437679
0.19315062	-0.7920827
-1.771386	0.6156757
-1.3285859	-0.803436
0.6997046	-0.7712718
-1.177607	-0.2618978
-1.0066895	-0.50415397
-0.048114635	-0.6372116
-1.356125	0.40627792
-0.28366786	-0.06420937
-1.2863107	-0.5924748
-1.5697215	-0.37148333
1.0612302	0.16024245
-1.0183195	-0.6178028
0.46781176	-0.020289844
-1.6780101	0.017688224
1.5949029	-0.7989547
0.68422544	-0.69822514
0.1764315	-0.7781932
0.036545154	-0.7193721
-1.7485327	-0.4394579
-0.1414802	-0.9069989
-0.1414802	-0.76543957
-0.18567865	0.016093632
-1.2086681	-0.5894886
-1.287098	-0.53795147
0.6439849	-0.71045077
-0.5771124	-0.26183122
0.3702976	0.7450468
0.9026966	-0.2637446
0.52625865	0.14132725
-1.1887685	-0.1512888
1.2981133	0.13538152
0.14720103	-0.797985
0.30959204	-0.44124812
1.0635283	-0.23556086
-0.55061346	-0.41449365
1.453295	1.0804842
-0.3800497	0.53758204
0.6791019	-0.46576023
0.6604105	0.2463543
0.11011212	0.1764129
-1.5761665	-0.13468882
1.5485882	0.037024077
0.8546198	0.036305055
-0.23791608	-0.33666646
0.7281439	0.16097082
1.1707534	0.6854913
-1.299382	-0.21442994
0.6402913	-0.29548308
1.5603074	-0.20573716
-0.80903757	0.22411954
1.2837237	0.5533996
0.26230603	1.8529626
-1.1830217	-0.44270682
-1.8016837	0.1177837
0.21565574	0.8661716
1.2485598	0.19444002
-0.2557332	1.2439781
-1.1971517	0.13321725
1.532774	0.0648861
1.5430976	0.3222443
-1.3895568	0.11261636
0.68436825	1.2769238
1.5627624	0.042421162
-0.082319945	0.19242714
0.06709048	0.9655533
-1.2459513	-0.48321673
1.1720797	0.21871643
1.4278324	-0.42677537
-1.1058159	0.080196634
1.3839798	-0.13591567
1.4601237	0.16802496
1.4836028	-0.44255447
1.2864857	0.0940244
1.3172799	-0.4246933
-0.19477724	-0.3318009
-1.8058909	-0.6212235
-0.9122693	1.5432608
-0.7626582	-0.25966248
0.82273173	-0.49502304
-0.23225221	1.3925076
-1.4762962	0.65702397
0.06484163	4.6592402
