# Supplementary material for: Cross-species behavior analysis with attention-based domain-adversarial deep neural networks
Source: Nat Commun. 2021 Sep 17;12:5519. doi: 10.1038/s41467-021-25636-x (PMC8448872; doi:10.1038/s41467-021-25636-x)
Supplement: Supplementary file 3 — Supplementary Software 1 [file 41467_2021_25636_MOESM3_ESM.zip › SupplementarySoftware/normalized_dataset/normalize_each/dataset/pd-pre_sm2/hc94_2017030603_4.csv]

angle	speed
1.7799826	-0.71286225
0.9273428	-0.72051024
0.41482764	-0.72060657
0.28883097	-0.7221548
1.4989992	-0.41656974
-0.86411786	2.1934192
-0.14660008	2.2616491
-0.054233965	1.9647161
0.29479077	0.011947432
0.85655135	-0.7630977
1.8855848	-0.28696966
-0.44263098	2.9765215
0.33323866	3.0216036
0.25597596	1.3094028
0.14126773	-0.29562345
0.54383194	0.6514005
0.14270334	1.2690424
-1.8450117	0.34403786
-0.43347308	-0.5969377
-1.1797073	1.6095212
0.0017941894	-0.2512517
1.6821731	0.03039638
-0.8672422	0.77979267
-1.4146641	0.2334544
-1.5787632	0.2688226
-0.5323754	0.079727
0.07373665	0.5625985
1.4630891	-0.6821661
0.9699848	0.24005087
-1.5871061	0.8455798
-1.0646287	-0.4881181
2.0597434	0.13748242
-1.2130885	-0.17457852
0.79298806	-0.32142863
-1.0356408	0.7264775
-0.5075309	-0.3388695
-1.600926	-0.028825764
-0.43219054	0.7447237
-0.76664203	1.8811966
0.29275846	0.39697114
-0.84284526	0.5451593
0.007858062	-0.44482297
-1.5981556	0.032994
1.6925251	-0.21859652
0.5909416	-0.38712665
0.27912796	-0.07436384
-0.047068752	0.56158024
1.8288449	0.05675419
0.7656434	-0.18693256
1.2532085	2.5814378
0.2577215	-0.5169317
1.1824502	-0.1424679
0.5827238	-0.38822415
1.7971169	-0.61885166
-0.8453858	-0.15679799
0.25216612	0.24934609
-1.4338752	-0.058823273
-0.2186141	0.6264163
0.9762372	0.18455061
-1.1946311	2.7034223
0.043527387	2.1126077
-1.7529309	-0.35907203
0.09934166	-0.16524638
1.6547801	0.18650538
-1.7114141	0.687571
0.413534	2.3696775
-1.4871075	-0.38218844
-0.27954635	3.7812178
0.0447345	-0.23538068
0.20684284	1.3980678
-0.11626626	2.023419
-0.28080714	-0.6027665
-1.4790455	1.2953655
0.2509111	1.2610763
-0.9171194	-0.45605627
1.5152534	-0.4459817
-1.8490736	0.069874
0.31618455	0.045339245
-0.05426149	0.7908551
-1.8955952	1.2520478
0.33155012	1.6070433
0.28228664	0.77946585
1.5839057	-0.13146472
0.34355047	-0.58100265
0.46255556	-0.18324399
-0.17773217	-0.3612655
-0.22165728	-0.18605368
-0.0966496	-0.77934647
-0.47631434	-0.5002855
-0.6341818	-0.6222272
1.1264576	-0.64626986
0.66598934	-0.6183964
1.2516109	-0.4974465
1.6697214	-0.54306626
1.3741106	-0.74341357
-0.7151766	-0.6766823
-0.34919026	-0.69122005
-0.4951693	-0.7401238
-1.0998169	-0.63884676
-1.6920416	-0.69717145
-1.6035148	-0.75286424
-1.3521503	-0.74002784
-0.82852983	-0.7013233
1.2454132	-0.7486309
1.451815	-0.7441386
1.74029	-0.6621179
-1.6484059	-0.64435035
-1.9058846	-0.77670944
-0.7910248	-0.7690579
0.9035637	-0.70499164
1.2126518	-0.7354311
-0.93865556	-0.5892262
-1.7623858	-0.6557449
0.60460305	-0.68703747
-0.16836499	-0.74697095
-0.90647894	-0.71180063
-0.8147851	-0.6139248
-0.9402364	-0.7615748
0.96232164	-0.6527919
-1.6523027	-0.54156077
0.1542156	-0.8024045
0.1542156	-0.7397751
-1.3033786	-0.57534707
0.9496338	-0.194766
0.06317654	0.31579635
-1.8912828	0.9721081
-0.30777913	0.55568784
1.2982157	-0.64855343
-0.70643395	0.24042903
0.2927559	0.25423077
1.6622978	0.8438529
0.11196387	0.22726132
-0.8967636	0.025153033
-0.14596027	-0.75729114
-1.545449	0.24000184
0.85203725	-0.43479607
-0.8727597	-0.053213384
-1.3769013	-0.59991837
1.1358699	-0.6051874
-0.635686	-0.6482053
1.522192	-0.11968301
1.839202	-0.15942667
0.1428479	-0.2673653
-0.58579504	-0.69187725
-0.9454469	-0.25279033
-1.5788038	-0.74808
1.7032233	-0.34510648
-0.7622851	-0.66172284
-0.9497223	-0.3663721
-0.5545344	-0.60952115
-1.4695178	-0.762623
-0.57626545	-0.73258644
1.2199324	-0.503866
0.1619058	-0.5163549
-1.5820386	-0.65049535
-0.17024517	-0.5915188
0.15098019	-0.53786623
-0.92367774	-0.7822756
-0.8493489	-0.69448096
0.2986706	-0.4412646
0.35342136	-0.6160487
1.9325067	-0.64345026
0.5956333	-0.5836772
-0.49865016	-0.6197661
0.54074633	-0.68454665
-1.8884959	-0.6655827
0.05109025	-0.551156
-0.121973656	-0.7142507
-0.77795744	-0.79118544
-0.48135677	-0.49624243
0.08104087	-0.7807804
-0.36139396	-0.6655924
-1.3844159	-0.54598385
0.20262615	-0.6731227
0.13557197	-0.738567
1.7905422	-0.65387684
1.0401238	-0.71614444
-0.5308399	-0.67368233
0.4872241	-0.7598119
1.9051785	-0.6673041
0.242959	-0.62149507
-0.26591834	-0.71809727
-1.3417654	-0.6737976
-0.12376772	-0.6476262
0.4204236	-0.71682966
-1.4443299	-0.75934887
-0.8056661	-0.693022
1.1109548	-0.62650084
-1.0385411	-0.75046015
-0.99853307	-0.63528466
-1.5737424	-0.7242341
1.8145528	-0.6761023
-1.6285319	-0.7361204
-0.667991	-0.6458524
1.1803793	-0.72208625
-1.6892521	-0.7790542
-1.0757295	-0.74558663
0.70627964	-0.65967804
-0.12036398	-0.76292664
2.0350776	-0.7390158
0.3969922	-0.67211133
-0.2435163	-0.73533994
0.1542156	-0.8024045
0.1542156	-0.10811368
0.48537678	0.12815233
0.1456184	-0.3260194
0.6317266	-0.29693297
-1.670068	-0.25415903
-0.15507574	-0.31771368
-0.41320193	-0.29781258
-1.6188405	-0.033003367
-0.7558675	-0.1096252
0.81970733	-0.6602233
1.0004805	-0.72278696
-0.7925994	-0.6385805
-1.280866	-0.4947166
-1.356782	-0.612466
-0.17699862	-0.662244
-0.5569329	-0.27711362
0.25984243	-0.7684884
0.8267502	-0.48542956
1.7244613	-0.07904407
-0.87292796	-0.47452503
0.78472626	1.9248254
-0.0030710325	1.004055
0.105620585	1.7000293
-0.20598999	2.3517544
-0.026908532	0.31150824
-1.2387308	-0.21425962
-0.16692284	0.32282132
0.24369505	1.0429517
-0.10671282	0.25121364
-1.6745588	-0.38939103
0.04517152	0.6391172
-1.0274276	-0.7463426
0.68425155	-0.7588631
-1.0429596	-0.33808777
0.1005442	-0.43142048
-0.37279394	-0.75211966
-1.2033485	-0.04902733
-0.026220394	-0.21033101
0.1419734	0.21590532
0.104206264	0.5561802
-0.08334974	0.6288276
0.47520435	-0.43779126
2.0234106	-0.4875384
-0.21718177	0.4059984
0.32208768	-0.018892333
0.49885944	-0.14999925
-1.8647795	1.0684625
-0.2787005	-0.044587146
0.6189529	0.103218205
1.102588	-0.1710027
-1.211664	-0.3861806
-1.3008597	1.2244391
1.8800215	0.5686492
0.40822077	-0.0020023086
0.5265145	-0.4241471
1.2413793	0.28435332
-0.70901984	0.8951955
0.1542156	-0.8024045
0.1542156	-0.38064113
0.2919601	-0.5797939
-0.19135483	1.0056212
0.38728765	1.1585273
1.3539828	-0.5356058
0.5121576	-0.1525122
0.42151737	0.62364364
1.0157478	-0.52727264
1.3436943	1.4036748
0.34925568	0.19148044
-1.742905	0.003280904
2.0775492	0.2266796
-1.6117499	0.399328
0.3420631	0.21167842
0.68796724	0.2517684
-0.8094807	0.23180892
1.0818843	1.0830026
-0.33094218	1.5120136
0.44601467	1.6918986
-0.51793236	0.08930882
-0.043254107	0.06266399
0.2759668	1.7276015
0.14646447	3.5201247
0.37231475	4.9759502
-0.95495844	7.7056847
-0.0048075495	-0.46521175
0.1542156	-0.8017458
0.1542156	-0.80240333
-1.8426627	-0.15084635
-1.019754	0.95422596
-0.8736931	-0.099932864
0.1542156	-0.8024045
0.1542156	-0.23223394
1.2199395	0.35972995
0.41608748	1.3972566
0.8325029	0.31324902
-0.27075422	0.3286126
-0.2581188	0.10400742
-0.26397327	0.47817633
-1.0074245	-0.055656612
1.7598814	0.51835227
-1.7698823	0.35293704
-0.37024134	-0.5954842
0.096587636	0.38631284
1.1203107	-0.30422932
-0.5497932	-0.52210194
2.0784466	-0.10224931
-0.13395734	-0.5409071
0.1476086	-0.16185975
1.772763	-0.7296496
0.27662775	-0.4379323
0.41726518	-0.46540666
-1.4727496	-0.63779855
-0.7514556	-0.47764838
0.6964523	-0.4472718
0.5057547	-0.41430435
1.5831074	-0.6208903
0.45736766	-0.2939352
-0.8245019	-0.68830913
-0.4055109	-0.5901326
-0.49291518	-0.3299055
-0.42910358	-0.673607
1.6166458	-0.750035
1.1526579	-0.7107579
0.32069552	-0.42434472
0.41293323	-0.7394677
-1.7972401	-0.743694
-0.604803	-0.6626522
0.5091736	-0.4622174
0.1542156	-0.8024045
0.1542156	-0.6756279
1.2799747	-0.3429208
-0.35183567	-0.7015993
-1.0393103	-0.46751532
-0.7731976	-0.43043843
0.108950146	-0.77903223
1.7463018	-0.7201435
0.7421545	-0.48560822
0.58435786	-0.5695289
-1.6740544	-0.5521875
-0.54596686	-0.4467056
-0.123691946	-0.7447695
1.8489412	-0.7485962
0.7592112	-0.78653747
0.08730858	-0.53044796
0.79641455	-0.5642007
1.8690931	-0.4565767
-0.24367185	-0.65616864
0.30142283	-0.7800373
-1.2549027	-0.5585106
-0.025458302	-0.37793127
-1.1884218	-0.47023594
0.027325664	-0.3011557
-0.4186803	-0.39299154
0.6531856	-0.2646829
1.8995855	-0.24375708
-0.14130777	0.1395241
0.66694564	-0.6600305
0.14817728	1.2567574
-0.5936683	1.7327931
-0.9173043	-0.5701901
-1.2532918	0.25492308
-1.3617496	-0.33218548
-0.6333592	0.089059204
-0.59227943	1.7638375
1.7643045	0.6860545
-1.0525773	1.3562529
-0.46591872	6.2265334
-0.31389442	1.0341053
-1.6984397	0.45265275
0.4218267	0.8813516
1.9984112	2.144028
1.5877657	-0.3491102
0.87416744	2.111225
0.43692335	0.95910776
1.3168008	0.35685706
1.0782073	-0.07879423
0.5047308	-0.45327836
-0.387914	0.96294236
-0.073049754	-0.33912915
0.14402418	1.024609
0.0035794235	-0.47956493
-0.05066375	-0.5818711
-1.6076334	-0.67374724
0.41573647	0.35956597
-0.13148884	-0.30262068
-1.8174603	-0.3949097
-1.592069	-0.58528274
1.9529579	0.04926251
-1.6536269	-0.22914392
0.65447533	-0.36450228
-1.4744366	-0.42708826
-0.5901518	-0.3202602
2.0003312	-0.49805385
-0.13326344	-0.3718985
0.5728549	1.3648043
-1.2518936	-0.55005884
-1.9049175	0.557629
-0.4176786	0.15845038
-0.2290445	-0.6700575
1.1057415	0.38619354
-1.6323308	-0.47888294
1.940175	-0.034428466
0.35284564	-0.70811915
0.21805276	-0.048060335
-1.1546346	-0.39942107
1.6176921	-0.43823338
0.47223282	0.0490436
-1.386602	-0.6003111
0.6379534	-0.12393345
-1.6197925	0.4040361
0.5026697	0.042759445
0.44999415	-0.08123479
-0.10630365	-0.08467093
-0.4195	-0.66998744
-1.4946141	-0.4885472
1.390472	-0.64995414
0.3411537	-0.30442092
0.51381534	-0.66108984
1.5939891	-0.665515
0.57464516	-0.6563524
0.087716445	-0.7172364
-0.2728919	-0.6431321
-0.95085144	-0.64902675
-0.73360306	-0.45723006
-0.16578947	-0.6760261
0.39928895	-0.7539877
2.0664313	-0.57039034
0.31860098	-0.3632086
-1.7174692	-0.71528935
0.010398294	-0.5257707
0.06721807	-0.6334273
0.8685381	-0.67391557
-1.7234149	-0.67841315
-0.6422346	-0.6563568
0.15447944	-0.4473596
0.1542156	-0.8024045
0.1542156	-0.4949677
0.27073064	-0.5214255
1.4082212	-0.7805796
0.78430915	-0.51633453
0.15081352	-0.702442
0.21946473	-0.6704241
-1.7106115	-0.47575837
-0.10545577	-0.75978005
-0.2637814	-0.664965
0.1542156	-0.8024045
0.1542156	-0.6732988
0.41778645	-0.5863918
0.1542156	-0.8024045
0.1542156	-0.6697134
-0.20202814	-0.71536434
0.68836445	-0.62981385
1.998109	-0.5858008
0.1888188	-0.58877355
0.42658815	-0.7083432
-1.84514	-0.60667455
-0.24155553	-0.6126827
0.7372929	-0.72171026
1.8392524	-0.7913826
-0.9166991	-0.37335733
-0.004593871	0.58197296
-0.2915324	2.4285607
-0.024195932	0.42181093
-1.6044843	-0.04117284
0.17317416	1.3786796
0.19925933	1.044221
0.3885425	0.8982709
-0.47794527	0.36966655
1.122176	0.5954962
0.49485475	-0.7212478
0.8075314	-0.23068066
-0.79315525	-0.08613892
0.10328575	1.2790306
-0.31519246	0.29801983
1.359558	0.27374992
0.8906722	-0.17151053
1.3833145	0.733568
0.27234203	0.7540289
-0.08344919	0.7036721
0.7423233	-0.02103086
-0.037862048	2.219958
-0.6209711	0.82280344
1.2945235	1.9787465
0.2467497	-0.7712432
1.5959035	5.8158736
0.88444453	5.0407214
1.4212908	-0.001858059
0.7848678	1.6067251
0.5120219	0.3240991
0.7801077	-0.39192078
0.9976931	0.40408456
-0.68893486	0.4091422
-0.9322779	0.27737722
-0.92377967	0.42460817
1.5885767	0.072538115
0.23694825	-0.47194028
1.4174223	-0.17769383
0.2682723	0.09617892
-0.41665646	0.49645743
-0.13632098	1.171729
-0.007652969	0.5415408
-1.0909996	0.23187034
0.034961965	0.8888031
0.20582397	1.7037067
0.2828445	2.5927017
1.6050154	-0.37611717
1.593309	0.28461188
0.11107585	0.8425348
0.20283242	-0.053788554
-1.8376366	-0.45783696
-1.7399607	-0.21045244
-1.4254764	-0.12577024
1.2670045	-0.17590642
1.2462455	-0.13052209
-0.82940274	-0.4313375
-0.64500666	-0.4704145
-0.19498004	-0.57701874
-0.17084362	0.36475837
-1.8644251	0.101127006
0.5017874	-0.4144273
0.40752384	-0.3964654
-0.76439506	0.7560477
0.2062783	1.0826815
0.21332522	1.0636067
-1.1770077	-0.35863099
0.9788828	-0.50825757
-1.7249289	-0.35413325
0.85722166	-0.55266863
-0.46079195	0.0023091207
1.9984726	4.0716414
-0.23624967	2.425993
-1.5161713	0.18026426
-0.8256783	0.061208252
1.1251979	0.90632945
-0.4555352	-0.029758878
-1.799296	-0.17407265
