# Supplementary material for: Cross-species behavior analysis with attention-based domain-adversarial deep neural networks
Source: Nat Commun. 2021 Sep 17;12:5519. doi: 10.1038/s41467-021-25636-x (PMC8448872; doi:10.1038/s41467-021-25636-x)
Supplement: Supplementary file 3 — Supplementary Software 1 [file 41467_2021_25636_MOESM3_ESM.zip › SupplementarySoftware/normalized_dataset/normalize_each/dataset/pd-pre_sm2/hc94_2017030604_1.csv]

angle	speed
-0.20864709	0.1374269
0.45920917	0.23369841
0.90366757	0.140755
-0.96088034	0.87393606
0.30563018	1.7257363
0.4623454	0.14416474
-0.17936301	0.30685937
-0.18586457	1.6612529
-0.19496684	0.05081488
1.4626665	-0.14584793
0.77907	0.41879562
-0.30516705	-0.03221941
-1.4086608	0.24995129
0.06853243	1.2730759
0.35256845	2.7531297
0.03135551	1.1382083
-0.08004742	1.5534126
-0.14641736	0.19652882
1.4266006	0.40785998
1.1258051	-0.1358802
-0.25761658	0.19014062
-0.8872163	0.020450236
-0.36901227	0.9380915
-0.38432464	1.5539621
0.31183386	1.1185734
1.6622965	0.302656
-0.81498057	-0.19452222
-0.22485468	0.568617
-0.16389365	0.17066151
-0.6241433	0.6576721
0.48804295	2.7802851
0.11537078	1.9614791
-0.07805685	-0.51753473
-1.6265589	-0.4553307
-1.8804268	-0.031052288
-0.9796047	-0.43335703
0.7923479	0.70175135
0.019478614	0.25293723
-0.14549345	-0.09802987
0.66236484	-0.20098144
1.5992445	1.4110394
0.41516253	2.3193226
0.23473911	0.95137936
-1.7435285	0.014309314
0.14717807	3.4442885
0.4552642	0.64953154
-0.32485753	0.54314095
0.4075391	0.67332035
-0.36122027	0.58236486
-0.20771387	0.47660762
0.16208525	0.347844
0.44981968	1.9514824
-0.16219357	1.2719959
0.039424744	1.3999072
0.08902413	1.0901344
1.1595733	-0.7020786
0.62450665	-0.34326446
0.40759966	-0.7877568
-1.8422625	-0.2684665
-1.848033	-0.20930532
1.8200654	-0.8819393
-1.3250781	-0.18334223
-0.17481853	0.38922143
-0.124330364	0.04056229
1.7811104	-0.3751663
-1.7544587	-0.1190573
-0.18275443	-0.41180712
0.74101704	-0.03981962
-0.089547634	1.5172265
0.1863648	0.54292685
0.19640175	-0.3578738
-0.2979561	0.03386909
-0.7286177	-0.110711165
-0.22584602	0.74604744
0.33071557	1.7766991
1.0568728	0.672184
0.50645226	0.93108356
0.25876164	-0.16203214
-0.64158744	1.3284103
-0.8547671	0.23985273
0.49122205	0.241642
-0.16934161	0.6858434
-1.2029948	-0.93692243
-0.7972075	0.07364156
-0.82914203	-0.5172823
1.3594489	0.7325992
-0.90694904	0.5905806
-0.51396596	-0.1287886
-0.48422343	1.0559567
0.43148708	0.3204044
0.47375298	0.11726518
1.0989476	1.9810373
0.3010645	-0.1505497
0.15385799	3.321144
0.20207155	0.48821926
-0.8041789	-0.7046425
1.5797242	-0.72801894
1.5653356	-0.6316671
-0.11214767	-0.79758406
0.7678633	0.52334976
0.3276186	-0.8918987
1.4421848	0.53752047
-0.0043695783	-0.40762615
-1.625922	1.0383765
0.024958037	0.6438515
-0.17961282	1.7259878
0.059855025	0.40994897
-0.39385617	-0.37500483
-1.1716914	-0.39827403
-0.79421747	-0.6359679
0.60468966	-0.36576614
0.2561281	-0.3726796
-1.8379169	-0.49472713
-1.3492409	-0.7415496
1.3473963	-0.04439835
1.0068738	-0.93723506
1.104878	-0.25794673
-0.7195573	-0.8175614
1.635214	-0.8595947
-0.6961753	-0.7869431
1.2559257	-0.6544034
1.1073784	-0.5218242
0.06518298	-0.53733057
-0.44952205	-0.7260629
-1.4682596	-0.37431496
0.5252215	-0.72689503
-0.8152428	-0.55956423
1.2047672	-0.6898083
-0.23676342	1.2330589
-0.94947386	-0.4549286
1.0327492	0.5064811
-0.21251035	-0.10222878
-1.1671084	-0.6435548
0.08678547	-0.12892771
-1.3041952	-0.049157813
1.8631941	-0.8542633
-0.59901935	0.46717617
0.3304463	0.41828838
1.3362032	0.34228277
0.43298414	0.14372422
0.21928898	0.64095956
-0.9373702	0.6126037
0.13594249	-0.15659794
-0.25645223	-0.45834875
-1.7658681	0.02165964
-0.0806569	0.64083654
0.42926258	0.008387029
-0.3693915	-0.91073424
-1.6139575	0.66264445
0.14719877	0.17181467
1.3301411	0.0044690836
-0.31612206	1.9658781
-0.5898155	2.0326679
-0.27891427	2.0045214
-0.35809013	0.85567033
-0.0010262756	0.8127942
-0.60898554	-0.24398696
0.8749563	-0.6355245
1.5981907	0.38219061
-0.21872976	1.6216313
-0.76447284	1.9731793
0.2869143	-0.6618143
0.23590638	1.543311
0.030977424	0.6067758
-0.17307949	1.1762727
-0.84738433	-0.11842995
1.8191808	2.0355155
-0.1466733	2.0624743
-0.71379083	2.0354385
1.2432026	-0.10311258
-0.4377893	2.0866394
-0.010596885	0.95121753
0.23575503	-0.3418336
-0.45881593	0.51166624
-1.2003225	0.09999055
-0.67473817	0.15043364
1.8060068	2.111077
0.1115492	2.843861
0.34633395	0.5868571
0.16344671	1.760478
0.36876962	0.9525907
0.080306545	0.98073363
0.31876764	1.6074781
0.38496435	1.4241457
-0.31638828	1.7651812
-0.14467232	0.8044577
0.28106293	0.078358255
0.14447004	0.9189416
-0.2551315	1.4861072
-0.4768628	2.1734402
-0.39404652	0.07486086
1.8418941	-0.49597883
0.60519487	-0.2563334
0.2977694	-0.7997451
-0.4459786	-0.61052716
-0.10490352	6.0935287
-0.5931664	6.3510733
-0.71052086	0.9054291
1.8716017	-0.35470688
0.077797286	0.48934734
0.2380788	0.48799706
1.7047124	1.6348258
-1.3820704	-0.1738031
0.3626725	-0.6601941
-1.1079043	0.13238794
1.3048394	4.0899444
-0.6350981	1.9137654
0.8683452	-0.89958364
-1.3345815	-0.4831431
1.6340201	1.9743713
-0.16453777	0.19854736
0.81137574	-0.5209415
-0.8688744	1.5517027
0.13911235	2.0569608
0.1053139	2.274568
0.84001964	2.0437753
-1.7995594	0.23900034
-0.534476	-0.13699758
-0.30625424	-0.48297736
1.1842089	0.20957687
1.006237	0.2693689
0.42417723	-0.23923293
0.7184434	0.11432997
1.4957396	-0.23052071
0.6525926	0.3325139
0.025345765	-0.6851623
1.9111263	-0.040410526
0.19209352	0.14248738
0.21654816	1.371595
0.36109665	0.55093217
1.6647881	-0.42818004
-1.1288786	0.109355114
0.97200537	-0.77926564
1.0102253	-0.26362482
0.5904319	-0.31434962
0.8018887	-0.54523027
1.2275835	-0.619764
-0.6273713	-0.7811809
0.72029406	-0.2973406
1.657946	0.40403375
0.04103159	0.8196221
0.7921634	0.1370397
1.2814415	0.5370882
0.9573453	-0.49827135
1.1551759	0.4286106
1.5991592	-0.55485475
-0.8243619	0.32450342
-0.31034285	1.3719203
1.2579772	-0.05732799
0.11626884	-0.709515
0.8248902	1.4256902
0.17580159	0.20995596
1.1742918	-0.93051463
0.98300153	0.65720755
-0.1735147	1.4764885
-1.1351147	-0.70881885
0.7614878	-0.77133095
-0.6720533	-0.2980605
0.5635799	-0.5057888
-0.18392406	-0.16042458
-1.1014909	-0.47767118
-0.2481055	-0.38849902
-0.978077	-0.51435685
1.1142201	-0.87597567
-0.7757412	-0.15131809
-1.1746253	-0.61460906
-0.6501351	-0.21495573
0.7163072	-0.40801883
-0.50178534	-0.7114474
-1.6253113	-0.29844844
-0.47516277	-0.5566818
0.4833728	-0.87770313
-1.1288726	-0.69971013
-0.5208248	-0.75377
-0.44310725	-0.28980717
1.3373145	-0.8526651
-1.6049486	1.0623873
-0.7108921	0.09882026
-1.4965934	-0.4794004
-1.3806131	-0.33561584
0.28882	-0.077390455
-0.37055594	-0.55089027
0.7883149	0.8524911
-1.550894	0.824699
-0.31432304	0.9201894
-0.21887599	0.09959896
0.025162293	0.23561868
0.04380148	-0.31378722
-0.9138837	-0.28459242
1.3988298	0.24015066
0.08503738	-0.9667598
0.08503738	-0.9667598
0.08503738	-0.9667598
0.08503738	-0.9667598
0.08503738	-0.9667598
0.08503738	-0.9667598
0.08503738	-0.9667598
0.08503738	-0.9667598
0.08503738	-0.9667598
0.08503738	-0.9667598
0.08503738	-0.9667598
0.08503738	-0.9667598
0.08503738	-0.9667598
0.08503738	-0.9667598
0.08503738	-0.9667598
0.08503738	-0.54849255
0.37488446	0.62727
0.3777182	0.8573972
1.1990647	-0.005208669
-1.7836345	0.14247268
-0.25397792	-0.17899716
1.631255	0.14084987
-1.6042515	-0.51372546
-0.59644425	1.194796
-0.09753621	0.5861197
0.06848036	2.43691
0.17618713	0.12993066
-0.4974864	-0.2686211
-1.3948208	0.34387946
-0.17876339	-0.54232883
1.9497982	-0.29861295
1.4249712	0.023075834
-1.3358206	-0.5761459
0.3500705	-0.44068065
-1.3292555	0.31435254
1.5042154	0.7965418
0.010011399	0.15052268
-1.8866197	-0.80525184
1.9764475	-0.66137683
-1.215504	0.53344995
0.7705979	-0.30743003
0.9539051	-0.4774649
-0.84620833	-0.29607683
-0.16682044	1.1922997
-0.17661661	0.3885983
0.58694285	-0.14546634
-0.3157348	-0.61522466
0.5045677	4.527194
-0.33313012	2.9457803
-0.07947371	4.169267
0.47257915	-0.10083036
-0.35591984	0.2427882
-0.2988757	2.3249118
0.035390966	1.749599
-0.18732841	0.087606445
0.8098815	-0.14910047
-0.3131114	-0.5244399
-1.3611765	-0.49737275
1.8516525	-0.4956258
-0.18407865	0.033063527
-0.15868747	-0.54353964
-0.16222048	-0.84488255
-1.6212564	-0.55306864
0.09319917	0.22920604
1.443682	-0.81293505
0.5499624	-0.21994089
0.83702266	-0.71191245
-1.5087154	-0.46587363
0.66915333	-0.54267335
0.8387172	-0.7016255
1.745159	-0.94318885
-0.44765943	-0.24972007
1.9072901	-0.7901971
0.25980693	-0.69113344
0.1059313	-0.7947418
-0.9725709	-0.5190537
-1.7430494	-0.5757648
0.5503392	-0.78057224
0.60424244	-0.62293303
-1.4460372	-0.80044013
-0.5020925	-0.6639444
-0.10342654	-0.74549264
0.69667274	-0.8678226
-1.7513562	-0.747354
-1.1964272	-0.6529734
1.2456876	-0.7825554
1.3749743	-0.74425626
-0.22693688	-0.93427765
0.9343118	-0.88510907
1.2196509	-0.88536394
0.956701	-0.620175
-1.2704718	-0.80079955
-1.2397858	-0.8791732
1.1020161	-0.46281597
-1.4192334	-0.6013749
0.21621248	-0.48658556
-1.6689802	-0.4516502
-0.26453644	-0.831925
-1.7535261	-0.27844104
-1.0442431	-0.25486276
1.4697297	-0.66894835
0.65342253	-0.5456776
0.5051326	-0.70744
1.6095041	-0.9088727
-0.3015891	-0.73983264
1.922312	-0.9297616
0.53593963	-0.7346962
1.3863746	-0.9038736
1.0541295	-0.8157825
1.4131056	-0.50874454
-1.8118765	-0.7127981
0.06835537	-0.7276637
0.3912669	-0.89996564
-1.1389408	-0.36948127
-1.5385193	-0.5112205
1.7296222	-0.7230233
0.113985986	-0.68514407
1.9616203	-0.19027624
-1.6285123	-0.6311265
-1.8693087	-0.70251244
1.2534848	-0.45098734
1.4026428	-0.58583057
1.4292611	-0.7390285
-0.6797693	-0.6368605
-1.8791173	-0.66479695
0.5609838	-0.71958506
-1.8555952	-0.39462784
-1.1823686	-0.87366706
-0.68396944	-0.6433321
0.3306232	-0.6919672
-1.1468252	-0.8959872
-0.39571205	-0.5671045
-1.7102039	-0.7383553
-0.7786368	-0.91534734
1.2332879	-0.8741147
-1.1640855	-0.85903245
1.5197177	-0.84409136
0.5076308	-0.89403296
0.50306433	-0.6205117
-1.7448529	-0.5294274
-0.22125803	-0.9015024
-1.3207495	-0.5964769
1.940343	-0.8478944
-0.118781425	-0.7590513
1.8253825	-0.79793024
-0.41081062	-0.9092822
-1.6658047	-0.8723003
1.0229672	-0.8942248
-1.6520956	-0.89986557
1.204645	-0.66455126
-1.6848084	-0.8736968
-0.19613604	-0.6774126
-1.5137156	-0.806837
-1.3802578	-0.8253907
1.7947768	-0.6423531
-1.7948085	-0.8953486
-0.08844443	-0.83291596
-0.21866271	-0.9064366
1.3707776	-0.9193274
-1.1032016	-0.8858041
0.08503738	-0.9667598
0.08503738	-0.9215886
0.9957259	-0.9417541
0.7562947	-0.924763
-1.7630423	-0.76631945
1.8530369	-0.7943422
-1.6215235	-0.8629934
-0.49622858	-0.87025493
-0.8895353	-0.7092494
-1.416207	-0.7644822
0.5986916	-0.8805207
0.9901565	-0.9145887
-1.8784795	-0.8180949
-1.2507808	-0.83428955
-1.1422746	-0.8973441
-1.7591223	-0.96521723
1.2600402	-0.87632835
1.8756037	-0.8396535
1.0977663	-0.76879936
-1.6371186	-0.83846396
-1.5824591	-0.8948654
0.72668487	-0.79490745
-1.2059978	-0.94700396
1.7996916	-0.82300854
-1.656768	-0.7263639
-1.1194695	-0.9119044
0.49557972	-0.85114455
1.2661303	-0.95309883
-0.120308965	-0.86878407
-1.8100209	-0.8438841
-1.5005567	-0.5673396
1.9120746	-0.737818
-1.4492522	-0.47289807
-1.7036755	-0.8425692
-0.076994225	0.4534718
-1.3840121	-0.6594819
1.4591523	-0.27167797
-0.6186602	-0.17469428
0.14537133	-0.8292476
0.16905837	-0.074963205
-1.19411	-0.078890644
-1.8280267	-0.18835175
1.8133217	-0.6448844
1.9545369	-0.78107536
1.1274987	-0.5610097
-0.75879234	0.47764188
0.5385615	-0.02741052
-1.7085445	-0.5151792
-0.39867297	-0.44614837
-1.804476	-0.5567711
1.9836147	0.27144933
-0.48364943	-0.4880288
0.24642625	-0.6241484
0.16967851	0.755941
-0.5243981	-0.15645649
0.7573299	-0.8380642
1.9561744	-0.100847244
0.518172	-0.21685116
1.8389229	-0.4075235
-0.29520857	2.4749236
-0.24845083	-0.6774766
0.263832	1.1708313
1.0946733	-0.8276863
-0.7079404	0.454981
-1.4190503	-0.036706023
-0.6546245	-0.20594996
0.73241144	0.49327844
-0.59148324	-0.81318504
1.0983115	-0.7255297
1.1279583	0.80927634
-0.06784266	-0.706436
1.0065886	-0.32189494
0.2761896	-0.55658084
0.9873669	-0.7191047
0.19721457	0.9603594
0.08959754	1.2765025
0.217624	-0.29106814
-1.868287	-0.37437937
-0.1253747	0.28126296
-0.42981005	-0.4444089
-1.8566638	-0.64586365
-0.8587774	-0.23326634
-1.4243565	-0.77680606
-0.8533377	0.21485274
-1.2421228	-0.86797625
-0.66999876	-0.4027799
-0.19539574	-0.47368154
0.8915525	-0.7481878
