# Supplementary material for: Cross-species behavior analysis with attention-based domain-adversarial deep neural networks
Source: Nat Commun. 2021 Sep 17;12:5519. doi: 10.1038/s41467-021-25636-x (PMC8448872; doi:10.1038/s41467-021-25636-x)
Supplement: Supplementary file 3 — Supplementary Software 1 [file 41467_2021_25636_MOESM3_ESM.zip › SupplementarySoftware/normalized_dataset/normalize_each/dataset/pd-pre_sm2/hc94_2017030605_1.csv]

angle	speed
-1.458389	-0.68747133
0.34525618	-0.8415626
0.044373427	-1.0119461
0.1679304	-0.83461547
-1.4328054	-0.23410442
0.22298135	-0.9560629
-1.7682579	-0.86859584
0.41291857	-0.21804404
0.20899619	-0.4581511
0.18867572	-0.94715333
2.0140266	-0.24678025
1.4287945	-0.9858243
-0.72295696	-1.0158267
0.1189131	-0.13116266
0.037686266	-0.17872012
-1.6309749	-0.7865002
0.31317168	0.22683077
-0.59795254	-0.31238982
1.0575377	-0.12448103
0.4264978	0.7684936
0.3989289	0.4831782
0.4523771	-0.56320894
-1.5273354	-0.9349675
-0.06817457	-0.38179782
-0.30579066	0.72562164
-1.699498	-0.19526522
0.2605798	1.6400108
-1.6491512	-0.47363412
0.20768575	0.9990746
-0.11397071	-0.52698416
1.5706815	-0.29985538
-0.8902505	0.07904348
0.12409855	-0.28837234
-1.6838984	0.080780394
0.5112021	1.1210371
-0.31854036	-0.7549625
-1.523253	0.00040621837
1.3747717	-0.31803635
-0.7748831	0.053381637
-0.38653013	0.13083263
1.5037359	-1.0639099
0.725424	-0.061049294
-1.56202	-0.20308895
1.8210577	-0.38289222
1.1776341	-0.42627835
-1.5382962	-0.60047895
-0.401191	-0.41912895
-0.85921735	-0.8231304
-0.00096169784	0.13438243
-0.55929905	-0.88387406
1.1780492	0.15585367
0.0650042	0.84163064
0.7946029	0.6343036
-0.13436039	0.5571769
-1.3098286	0.04942285
0.016221937	0.8188817
0.4200341	-0.62056994
0.3886593	-0.60928863
0.41834882	-0.2926555
1.827162	-0.4994947
0.9637392	0.053277776
-1.3012074	-0.49321428
-1.324842	-0.72229433
-0.37472618	-0.08156908
1.3148865	-0.6123961
0.8461266	0.060480773
0.44271344	-0.5461642
1.9151896	0.72965914
-0.76934004	-0.57773757
-1.6755085	-1.003213
-0.447854	0.14771974
0.9256028	-0.4941937
0.89300877	0.047378387
0.5815741	-0.33139193
-1.8336425	0.8732661
-0.08119817	0.031468667
0.6509596	0.39684364
0.69479144	-0.93078876
1.6284101	-0.5652993
-0.38481688	0.5834584
1.2467705	0.30328628
1.6062934	-0.68361044
0.2433593	0.072611764
-1.5323464	-0.4311347
-0.6012344	-0.033563044
-1.3156801	0.5511099
-1.8438492	0.227776
-1.525356	-0.24020791
-1.4241817	-0.30569097
1.6479065	-0.10614899
0.66141135	-1.0939502
0.6138828	-0.4833412
0.16289903	-0.42829865
-0.8969738	0.02180761
0.8453339	-0.706934
0.31542626	-0.3867387
-0.21190643	-0.9730114
-1.4518843	-0.53120124
-0.47729772	0.18908924
1.0695462	-0.6893373
0.3004828	-0.7433502
-0.64039415	-0.94966376
-0.9926785	0.5944169
-0.59688264	-0.53301924
-0.9514031	0.8623784
1.0095245	-0.50212014
1.6959217	-0.8244339
1.0166003	-0.2762749
-1.6155694	-0.8930894
1.0104437	-0.33915004
-0.26989654	0.75673777
1.0895904	-0.45806575
-0.7043499	-0.79010266
-1.4780341	-0.6276067
-0.14833087	-0.511078
-0.3460073	-0.76618147
-0.18641813	-0.7186594
-0.49512234	-0.6919982
-1.4951857	-0.3485588
0.22655466	-0.7496934
-1.6496422	-0.6331788
0.32216477	-0.38429573
-1.841959	-0.09731408
-1.6789106	-0.040164553
-0.6656443	-1.1029084
0.327747	-0.88421345
0.95377475	0.40711865
-0.17078988	-0.2836311
-1.0702747	0.014908583
1.1397332	-0.7741316
1.35819	-0.67331964
1.2592441	-0.5477328
0.51445764	-0.06413109
0.41401705	1.9608829
0.058685493	0.9757138
-1.1464889	-0.49357226
-0.3858169	0.06115212
-1.4435519	0.40388826
1.9132003	-0.3424402
0.24711493	-0.9074893
-1.3680131	0.18792233
0.13938643	0.96651256
-1.3938175	0.29134077
-0.390237	0.47670877
-1.4452728	0.22406897
0.9842174	-0.84320295
1.5307516	-0.26954836
-0.039154638	-0.044481717
-1.820136	-0.29283497
-0.41773704	-0.8989035
-0.8444932	-0.31474125
-0.80379057	-0.97499764
0.6117087	-0.83944345
-1.3053044	-0.9332458
0.3909528	0.152612
0.55881655	-0.35776427
0.050403398	-0.7426473
1.9014822	-0.6782601
-0.57950556	-0.71643835
0.15944517	-0.9152274
1.2219511	-0.3418278
1.6276314	-0.3159873
0.5946639	0.19160424
-1.3244891	-0.24649328
-0.08816029	-0.47945976
0.11928897	-0.85918033
-0.018871369	-1.0559031
-0.011844571	0.34804568
-1.1413757	-0.4665954
0.08553072	-0.26022926
-0.5926236	-0.27784634
-1.1394384	-0.1276676
-0.4018893	-0.5662835
-0.8305301	-0.4935412
-1.2553946	0.69514555
1.5895603	-0.6094244
0.269163	-0.9203794
-0.23050359	-0.7008905
-1.3920217	-0.2385028
0.22114849	-0.6664171
-1.509399	-0.091127895
0.21453375	0.7673101
-0.028886728	-0.46608746
-0.625266	0.43133014
1.5253459	0.5729431
0.15813693	0.8662707
0.22509053	-0.97911066
-1.6478174	0.29981902
-1.5804979	-0.4332297
-0.3916677	-0.55279106
-0.35241047	-1.0282679
1.2573588	-0.7159482
0.42707613	-0.09092237
0.16490674	1.3152469
-1.7151703	2.2281852
-0.080039136	0.57558054
-1.7433571	-0.8015477
0.35430625	0.12127981
-1.4160366	-0.79728943
0.0895772	-0.29248738
-1.2337015	-0.8847154
1.8768651	-0.6817505
-1.273442	-0.6531603
1.339244	-0.21324141
0.13739334	0.01727869
-0.059891004	3.4342854
-0.27987465	0.37635222
-1.5392518	-0.33001202
-1.5922073	0.5543602
-1.2708294	-0.19518009
0.19071364	-0.43444696
-0.39408052	-0.2252229
-1.4670612	-0.5388134
0.43557918	1.9183011
-1.2612451	-0.44398856
0.68232995	0.30277804
-0.19155923	0.012663546
-0.6219104	0.0820862
-0.2652825	-0.20728727
0.15692471	0.35934776
-1.3309306	-0.91557336
-0.8835522	-0.6440733
1.419592	-0.6905524
0.5894221	0.93512356
-0.04687472	-0.19440338
0.14423048	-1.0189627
-1.1626139	0.76149786
0.5256262	-0.61096495
1.0284376	-0.6381145
0.5876557	1.7114038
-1.4146763	1.9811122
-0.5066183	2.8735123
0.37818372	0.36676505
1.8491223	-0.27557638
-0.59729373	1.8628482
1.1492392	0.8329283
0.74538845	1.4585556
-0.6595226	1.446339
-0.049710598	1.8681707
0.3526288	0.09087234
-1.7859219	-0.073952034
1.8407239	-0.49607095
-0.7740662	3.7339132
-0.39997283	2.78936
0.62689626	-0.6452929
-0.3237434	0.27628395
-0.42361307	0.820824
0.29398707	1.9082074
-0.60920507	-1.0137911
-0.6915185	0.5824542
1.948429	-0.35149878
-1.5842212	-0.29376498
0.34572217	-0.85674584
1.7177404	-0.89041984
0.9928169	-0.78633267
-1.6450288	-0.6840842
-1.099021	-0.7242508
1.4228662	1.4049232
0.08804974	-0.9754172
1.2970154	-0.25327444
1.4885732	0.11057393
-0.9858398	-0.49084273
-0.94506025	-0.7855185
1.7942122	0.28176984
-1.5875101	-0.44327265
0.59160835	-1.0147392
-0.31738627	0.034539513
1.2170662	-0.98029447
1.2246398	0.059196413
1.6838292	-1.0067244
-1.3645738	-0.56073594
-1.4584347	-0.6593925
0.124146216	1.1146414
0.23314345	2.738358
-0.8590191	0.4617693
-0.50354177	1.0017865
-0.5628358	-0.16270792
0.6000049	0.26804245
0.15433484	1.0521797
0.48133332	-0.34026235
-1.6797699	0.9131693
-0.8337745	-0.22170733
-0.8305443	-0.7711869
0.4447531	-0.22993101
-0.10886989	-0.3545772
0.22041954	-0.0016036634
0.37766784	-0.37712863
-1.8001842	-0.31757724
0.11025575	-0.52548444
0.19240436	-0.24622424
-0.7898211	-0.5587236
-0.87715364	0.1491732
0.51396674	0.9652642
-0.60060465	-0.35273784
-1.1980184	-0.20566528
0.2632229	0.13410728
-0.014452143	-0.72784805
1.6670127	-0.8065764
0.5484514	-0.74794567
0.82330346	0.71558803
-0.09167454	0.073906496
-0.88150305	0.99763715
-0.17586234	0.8753728
-0.61267567	-0.45739916
-0.50120085	0.17947601
0.7995786	-0.5543255
1.2925835	-0.17643555
-1.0536286	-0.81658065
-0.68887293	1.152625
0.27514583	-0.58815193
1.8563262	-0.19722144
0.32597026	1.2420127
0.9133005	-0.3349621
0.27970535	-0.89814925
0.5543338	-0.565603
-0.29362246	0.008427648
2.0114532	-0.028866978
0.005744639	-0.23025325
0.3418076	-0.55027366
-0.7430458	-0.8352546
0.14765637	0.32793754
0.12846218	-0.19234866
-1.114567	0.6867542
-0.80056775	0.125188
0.486907	-0.90506685
0.21673939	-0.2574632
0.96515197	-0.36248648
-1.2679307	-0.35051653
-0.059835058	0.82061076
-0.5900693	-0.91466016
1.1381963	-0.33793396
-1.3804847	-0.048177682
-0.1234192	0.6914045
-1.1693344	-0.76092
-0.06551725	-0.7588633
0.10193791	-0.33719647
-1.5505991	-0.22261465
0.67541385	-0.99370813
1.757057	0.80681205
1.835112	-0.8058918
0.2103758	0.24816588
-0.0894976	-1.0242543
-1.3462859	0.66716284
0.03168465	-0.1551534
-0.17700419	-0.65470356
-0.9102515	-0.19436869
-0.352387	-0.01192788
0.017892843	-0.83708256
0.2812011	-0.86989474
-1.4226743	-0.6275108
-0.7003661	-0.84804726
1.1650238	-0.23844118
1.9279855	-1.07777
1.1838886	-0.7097164
-0.52135956	-0.077591285
0.1283796	-0.4912596
-1.7667677	-0.7282774
0.5313897	-0.44041616
1.4183682	-0.9227187
-1.213313	-0.81571954
0.08705411	-0.7117066
-1.3267163	-0.48210534
-0.06538191	-0.60570556
0.6716104	-0.8436318
-0.34154522	-0.84568
-0.28646618	-0.75824946
-0.89795625	0.062537685
0.06476877	-0.20174748
-1.2960684	-0.2411223
0.8046706	0.06623434
-0.33920747	0.2557783
-1.0811163	-0.1277121
0.25502703	-0.49477246
-0.66560346	-0.006495805
-1.4498875	0.7279982
0.05093181	3.5518863
-0.07762261	-0.02844958
1.2271237	-0.11181368
-0.79888576	-0.39029765
-1.0101935	2.2591827
-0.50995594	0.49899304
1.6639538	-0.8466529
-0.6777794	3.3163152
-0.09453147	1.9839244
-1.6660836	0.37547418
0.46036863	4.4654927
0.68626183	-0.71267074
1.6793503	1.1182096
1.5691748	-0.76235497
-0.7159386	0.56107897
-1.45624	-0.2123687
0.43560824	2.165153
-1.6160475	2.4532726
0.19997104	-0.61198217
-1.0494243	1.8852385
-0.60274076	-0.032117303
-0.74942464	0.5437635
1.3552761	-0.6290011
1.5413967	0.499706
0.31219018	0.98241895
1.4652776	0.65059835
1.5838689	2.0872722
0.42597553	2.5971754
0.034247022	2.3451982
0.23896328	3.0367355
0.29982838	1.882572
1.740598	-0.5798947
0.7480715	1.9164298
1.17604	0.033334
0.6777297	-0.09395829
0.1851356	2.1971323
0.09318884	1.9296631
0.68533623	-1.0499454
1.560592	-0.48839384
0.11084307	-0.004122817
0.780769	0.19602191
0.11940496	-0.0070678997
-1.580998	-0.08493837
-0.06957903	3.1654902
0.23662595	-0.15716605
1.5293868	-0.36716267
0.45086858	-0.10838123
0.14041996	-0.35386023
0.47866508	1.020334
1.2420837	-0.6383956
1.1594591	1.5463755
0.15279269	2.772487
-0.4079862	0.8081547
0.38964626	1.766855
0.03413898	-0.06654903
0.093363784	2.1903083
0.19487482	0.84218115
0.13658185	2.3983917
0.060633074	4.21537
0.1798509	0.7987265
-0.23378469	3.192437
-0.27613425	0.37744787
0.89964855	0.7445537
0.035397567	2.0326147
-1.7875051	-0.1915304
-0.17932086	0.11182509
-0.21159646	0.56688756
-0.03060197	0.66147864
-0.5007681	-0.02339548
-0.1360537	0.55667907
-0.5026997	-0.10409634
0.8880816	0.73038244
1.1988946	-0.04801561
-0.22041161	1.074864
0.09544258	0.3189621
-0.8197474	-0.15134689
1.4022381	0.069816306
1.7714293	-0.024125267
0.06609116	-0.769765
1.9308702	-0.12967172
0.9683048	-0.47305495
-1.5170599	0.06248731
-1.6932617	-0.7604906
-0.06994088	-0.22424643
1.8195772	-0.7522458
0.51167136	-0.05693812
-0.042867824	0.92044693
0.19010767	-0.35068733
0.6799727	2.48318
-0.00956547	1.1504661
-0.54824233	1.1873171
0.022533285	0.5407775
-0.8361228	-0.948978
-0.8141543	0.4658398
0.7372907	0.41174957
-0.5560943	0.516837
-0.7866978	0.74876803
1.8800734	0.06918669
-0.6704573	-0.038775295
1.4305431	-0.6868846
1.0794612	-0.9172943
-1.1976088	-0.5406906
1.0605954	-1.0092189
-1.7398947	-0.31208083
0.58181447	-0.75471145
0.5224072	-0.8675422
1.0358417	-0.09710671
1.887659	-0.6350177
0.96078235	-0.9256435
-1.3569552	-0.89904404
1.7288865	-0.9804698
0.012023427	-1.0764179
0.9167029	-0.7400643
1.6252785	-0.9207765
-1.7338986	-0.8703687
-0.7589976	-0.8265472
-1.6092522	-0.67011684
-0.45072114	-0.7595933
-0.449356	-0.98241055
1.7451849	-0.9878747
1.2990618	-0.4493736
1.306455	-0.8300807
1.7890112	-0.6855144
-0.87215906	-0.4188681
-1.0131018	-1.000005
1.0069263	-0.86443037
-1.6382204	-0.55856615
-0.5846698	-1.0301768
-1.5442963	-0.9972875
-0.07680334	-1.0465227
1.0561345	-0.99172014
1.608635	-0.8402809
0.055581145	-1.033536
-1.275287	-0.89559436
-1.4230195	-0.9126712
1.0001318	-0.44812417
1.1171396	-0.85953134
0.039458748	-0.021411765
-0.040622473	-0.42683586
-0.5610165	0.0314742
0.46248016	-0.707067
-1.215064	-0.29828405
-0.81002945	-0.10737144
-0.39793387	-0.8261325
1.7056677	-0.93081826
1.6087644	0.24240988
-0.074899204	-0.670201
-0.72786325	-0.004400622
1.9665263	-0.32504952
-0.12087695	3.1691215
-0.1879011	7.4240403
-0.1536912	4.060446
-0.56293035	0.15628318
1.658472	0.26304358
-0.37496272	-0.4902501
1.9450896	-0.75810605
0.4641187	0.82157445
0.7074771	0.09995589
-1.6166904	0.88996416
1.0817109	-0.21918467
0.9078042	-0.7307716
-0.38796484	-0.22854337
0.25629202	-0.25833505
