# Supplementary material for: Cross-species behavior analysis with attention-based domain-adversarial deep neural networks
Source: Nat Commun. 2021 Sep 17;12:5519. doi: 10.1038/s41467-021-25636-x (PMC8448872; doi:10.1038/s41467-021-25636-x)
Supplement: Supplementary file 3 — Supplementary Software 1 [file 41467_2021_25636_MOESM3_ESM.zip › SupplementarySoftware/normalized_dataset/normalize_each/dataset/pd-pre_sm2/hc94_2017030605_2.csv]

angle	speed
-0.9861593	-0.72467655
-0.83776677	-0.491817
1.8678236	-0.5762749
-0.24928065	0.31240353
0.20312949	0.63981074
1.6806731	-0.4649988
0.36821774	-0.48715177
-1.2495499	-0.42690328
0.7388625	1.0884557
0.104529336	0.8069308
1.8965149	0.860927
0.20985489	-0.3760347
1.5802535	-0.66689247
0.33000964	0.18778265
-0.011550067	1.1444758
-0.018104993	1.0497214
0.17256394	0.38590515
0.29958114	-0.16789405
1.6343822	0.13297762
-0.23101242	2.407137
-0.027909476	0.78667486
-0.2836359	0.47899216
-0.27197018	0.27468604
-0.4739872	-0.28093123
1.7876787	-0.8002149
0.5215689	-0.34995037
0.6952185	-0.41828245
-1.3843938	-0.7597185
0.68778396	-0.33885902
0.3673084	1.3996758
-0.03696974	-0.92420447
-0.03696974	0.655719
-0.100301266	0.0038199793
-0.44879654	0.2701082
-0.34653023	-0.40061313
0.66364306	-0.07268327
1.9041334	-0.6421408
1.4394569	-0.7284638
-1.3702883	-0.3612178
0.098092005	-0.65876764
1.9624207	-0.26568583
-0.9050425	-0.8219413
-1.4425974	-0.4566776
0.12466566	0.8222304
0.05268161	2.024127
-0.6011794	-0.19178927
0.27539113	0.51017284
0.18362169	-0.09698224
0.0037045416	0.88932604
0.2262062	-0.64980584
-1.9008218	0.12904692
0.014569462	-0.6504581
1.8497927	2.2797112
-0.4289067	-0.2865644
-1.3769922	1.0866863
0.6112182	-0.67498684
1.3230106	1.5352925
0.7739097	0.6835304
0.3718339	0.51707196
0.51029617	-0.13796265
1.2428607	-0.65903556
-0.5791583	-0.6518631
1.4686924	-0.7750982
-0.424967	-0.7273808
0.6309339	-0.7954701
1.2380033	-0.22075726
-0.44440913	-0.3415988
-1.5844328	-0.72793937
-0.47484764	-0.6118156
0.037586756	-0.7050432
0.29461807	-0.40794072
-2.0064743	-0.7194355
-0.22863765	-0.46493733
-0.17346863	-0.82502335
1.8561879	-0.8653694
-0.13530953	-0.84617215
0.37188196	-0.6746257
-0.17019284	-0.55992305
1.4313552	-0.82016474
0.3453428	-0.5348861
0.37243512	-0.80309117
0.9611798	-0.8691599
-0.9434894	-0.8147793
0.51805377	-0.4714216
-0.45193937	1.5593073
0.3132893	0.67350626
-0.7841242	2.1060488
-0.48185652	2.9476233
-1.2866824	-0.03759931
1.4140284	1.3579789
-0.17932023	1.2817332
-1.6316514	1.1604841
-0.2979722	2.0529702
0.10412668	2.9631283
0.12576707	1.2507931
-0.2992376	1.596534
-0.1028039	1.1189623
-1.463087	0.95310354
-0.8811525	0.9439514
-0.1767569	0.0021616837
-0.13394757	-0.01962149
0.76871884	-0.6682071
1.0361652	-0.06026013
0.8579319	0.058655355
0.24445686	-0.27940425
-1.9585372	-0.5071445
-0.48591328	-0.46031198
-0.44249922	-0.6836909
0.22326064	-0.043795858
-2.0095909	-0.7926253
-0.08295943	-0.085511506
0.1381	-0.39455616
0.7124057	-0.74881124
1.0875398	-0.5517127
0.70397276	-0.71199256
-0.8373572	-0.036742754
-0.3543703	-0.8672291
-1.5573704	-0.10482201
-0.69561464	-0.81349
0.87202805	-0.3482855
-1.8937607	-0.6954051
-0.18832132	-0.36182126
-1.3289161	1.1434464
-0.13249347	0.9690351
-1.4122823	0.9428794
-0.025547823	1.3775383
0.554969	1.5686505
0.26222664	3.2186291
-0.3290029	0.16734311
0.99007964	-0.060780328
-0.7249941	1.229546
1.9241029	0.12151589
0.3464846	1.536119
0.119643524	0.46660462
-0.05872556	-0.49307698
-1.0434188	0.10263197
-0.5927618	0.68163
-0.39098334	4.5111766
-1.2996495	0.36005062
-1.7023733	-0.57703984
1.4824889	0.15303196
1.0981957	-0.310895
1.1806079	-0.39226833
0.19579919	0.93016315
-0.40392828	-0.39453837
1.6977469	0.6140839
-1.1779343	-0.8331215
-0.583406	-0.7441479
-1.3515553	-0.7523161
1.1552346	-0.360688
0.15854503	-0.49674672
-0.75239253	-0.44725186
0.30960685	-0.88680476
1.9462813	-0.49077824
0.61307675	-0.3015431
-0.38317415	-0.3852721
-1.9577267	0.049443252
-0.37723857	-0.31065914
0.4749506	-0.69235414
-1.8217597	-0.7722652
-1.0961083	-0.58096665
0.7886689	-0.58607364
0.0009987251	-0.09497162
1.6315889	-0.5143121
1.5435135	-0.06381558
0.3102952	0.077726305
1.581459	0.15833206
0.80297625	-0.5905545
1.582838	-0.06761855
1.3636825	-0.087326586
0.4082433	1.7915876
-0.22119513	2.308739
-1.1869032	-0.08056368
0.042133365	1.0133245
-0.69008505	0.6478608
-2.0149024	1.322629
-0.27426565	0.1995108
0.35638878	1.6711227
0.17114934	-0.032880694
-0.3144387	1.338969
-0.5891184	-0.21979326
-1.4156132	0.020244159
0.55581516	0.18152651
-0.24213986	1.5644276
0.106581725	-0.60258865
1.5775373	1.3912686
0.10108758	-0.14660257
-0.108886436	0.45594296
0.3612673	0.16913013
-1.5454572	-0.13600706
-0.9173829	0.53494185
0.22764456	0.72246784
1.7312281	-0.33668864
-0.050669868	0.6645556
0.2716478	-0.4722604
0.8756376	-0.5039139
-0.7224438	-0.5052083
-0.32908177	-0.7218382
0.86460346	-0.22181676
-0.69087857	2.2955494
-0.03696974	-0.92420447
-0.03696974	1.4075729
-0.8956914	-0.24198312
0.029771227	-0.7696186
-0.9831184	-0.065366834
0.5496004	-0.732953
1.9352754	-0.82709175
-0.9267189	-0.077155665
1.0958802	-0.8552038
0.9147901	0.7523605
-1.5476335	-0.6530003
-0.16845137	-0.6806122
1.8480372	-0.364309
-0.108021066	0.4470481
1.838965	-0.43509805
0.27169076	-0.0030256012
-0.03696974	-0.92420447
-0.03696974	-0.92420447
-0.03696974	-0.92420447
-0.03696974	-0.10873431
0.4928424	-0.48203588
1.4659034	-0.23639089
1.2653677	-0.56915265
-0.36686873	-0.30720425
0.6237955	-0.29635704
-1.9606243	-0.55878353
-0.7085967	-0.35954607
0.7932872	-0.24581902
-1.0187383	-0.34363514
-1.0124422	1.9885011
0.37386286	-0.73520756
1.8408376	1.3984424
-0.79580337	-0.5924919
0.07030554	-0.7965725
0.40947652	-0.6804224
1.6281514	-0.8133113
-0.17399015	-0.67783636
-0.87720925	-0.61323303
0.060897302	-0.77734554
1.966188	-0.7665305
1.3601952	-0.75181514
-1.0437992	-0.52256626
-1.2552909	-0.27743244
-1.6177689	-0.030221092
1.4946702	-0.7279047
1.6671772	-0.88922995
0.37286633	-0.6859996
-0.1953352	-0.78612274
-1.5867838	-0.34974957
-1.7244685	-0.1585078
0.65344816	-0.6924903
1.2392955	-0.7000096
1.6946156	-0.6127044
-1.1857792	-0.44215918
0.8457826	-0.5948255
1.2640661	-0.38500044
1.0964438	-0.3771284
-1.5995524	-0.2451106
1.8877987	-0.3778879
0.84329975	-0.5015455
-0.54824275	-0.8847698
-1.0390127	-0.3444408
-1.5207841	-0.10134798
-0.0974569	-0.70113057
1.9773545	-0.5501857
0.6878915	-0.779977
-0.89527255	-0.35449716
1.3156105	-0.8279813
-2.016855	-0.70358384
-1.2427183	0.33691883
-0.013028832	-0.3117313
-1.2222233	-0.5631677
-0.03696974	-0.92420447
-0.03696974	0.61361057
-0.97035134	0.105001085
-0.47820985	-0.40763056
0.20030029	0.18802997
-0.7625208	0.10001306
-0.114044756	0.56454337
-1.0472857	-0.0086412635
0.022471763	-0.45158243
1.5523269	-0.013933403
1.3320725	0.2696196
-1.5860956	-0.6922199
-0.75127286	-0.17413995
-1.4194216	-0.71222436
1.407032	0.20715612
1.3056289	-0.8674225
-1.4526515	-0.42318103
-0.49198517	2.5563443
-0.03696974	-0.92420447
-0.03696974	2.0735216
0.19352761	2.902478
-0.85621095	0.96610945
0.7353144	0.2882653
1.8487073	-0.005243891
0.17927817	3.3465724
-0.17271791	-0.059470426
0.2962475	-0.26679763
-1.9019173	-0.59564924
-1.53637	-0.59642273
1.7562753	-0.16529065
-0.7951171	1.4622661
-0.43748692	-0.5794347
0.93216383	-0.17171115
-0.03696974	-0.92420447
-0.03696974	0.6259156
0.2859512	-0.5561532
-0.47230688	0.24115114
1.1092856	-0.2506597
-1.6139041	-0.61815834
0.2395612	-0.200377
1.0880708	-0.61586773
0.40642512	-0.56687015
1.5700278	-0.46783623
-0.03696974	-0.92420447
-0.03696974	-0.92420447
-0.03696974	-0.92420447
-0.03696974	-0.3698689
0.58234596	2.4484963
-0.31667095	1.6224974
0.2995956	0.19017524
1.5681652	0.8569805
0.19229929	1.2145715
0.0130744465	2.0753257
0.20805556	-0.017844908
-0.23559403	0.12761813
-0.03696974	-0.92420447
-0.03696974	-0.92420447
-0.03696974	-0.92420447
-0.03696974	-0.92420447
-0.03696974	-0.92420447
-0.03696974	-0.92420447
-0.03696974	-0.92420447
-0.03696974	-0.92420447
-0.03696974	-0.92420447
-0.03696974	-0.92420447
-0.03696974	-0.7345386
-1.0390801	-0.46900597
1.8959409	-0.67481756
-0.03696974	-0.92420447
-0.03696974	-0.92420447
-0.03696974	-0.92420447
-0.03696974	-0.4533114
1.0877554	-0.30453333
1.7762885	-0.20844066
-0.31470904	-0.37537763
-0.21368831	-0.76400936
-1.4441081	0.10686044
-0.42632097	-0.26553896
-1.5780072	-0.8339187
-0.43330306	-0.52882916
-0.17532188	-0.7000404
0.17310002	-0.5596699
-0.92843175	-0.7787866
0.4445603	-0.78299856
-1.7506738	0.18857017
-1.5283281	-0.75759584
-1.290553	-0.48405072
1.066814	-0.23308589
0.22933406	-0.82362163
1.717283	-0.54645807
-0.24659403	-0.64252484
0.07597889	-0.5215897
-1.4039807	-0.5184269
1.0079334	-0.34483993
-0.03696974	-0.92420447
-0.03696974	-0.92420447
-0.03696974	-0.040694647
-0.6286645	0.48764575
0.48683017	-0.43131903
0.06524513	-0.8398231
-0.35562238	0.30272883
-1.3938828	-0.22826928
1.7239947	-0.1342434
1.489796	-0.79057926
1.8025653	-0.45232436
-0.7250565	-0.41309267
-0.86423683	-0.6371735
-0.2163194	2.4369776
-0.3129636	-0.11471602
-0.20135951	-0.33621985
-2.0262713	0.050796334
1.8796632	-0.34920582
-0.2569058	2.2089505
0.39855757	0.14160018
-0.37287337	-0.011994365
1.8603336	0.77872515
0.62598675	0.45842358
-0.7703244	2.0062037
0.75313705	2.5954645
1.3128315	0.27671042
1.6022369	-0.07829127
-0.83005846	-0.5585411
1.8472818	-0.43166864
-1.8523794	0.31659997
0.5698189	-0.8814232
1.4231088	-0.35113642
-0.87278104	0.2842144
-0.47591192	0.28206733
1.1429843	0.47390872
-0.24873699	-0.7722413
-1.2775245	1.0426997
1.7565513	2.4420135
-0.05588704	4.066417
-0.34643966	-0.12812291
-1.0666232	1.442776
-0.3905757	-0.1851606
-0.08121325	0.91821635
0.014788963	0.6140446
-1.2372354	-0.8231969
1.0207086	1.66745
-0.46033892	-0.07929238
0.41629958	0.82395566
-0.17259149	1.1360463
-0.43252483	0.93491054
0.55557555	0.5542713
-1.3260211	-0.111688584
-0.9262275	2.1764882
-0.0034251737	4.972862
-0.09740544	5.1842375
-0.30341855	0.3700517
-0.083647415	-0.52561206
-1.0840139	0.92964447
-0.27590698	-0.6437746
-1.7409096	1.2422361
-0.20950064	2.9118612
-0.18945576	1.4385948
-1.4751989	0.30544126
-1.5349486	-0.8227039
1.6648635	-0.6228669
1.9420538	0.6251285
-0.98067045	-0.49592668
-0.97602665	-0.08810167
1.0885106	3.047538
0.3522808	0.15305066
0.6145642	0.91499865
-0.94786996	-0.78043383
-1.4693545	0.21228611
0.058383726	-0.45732886
-0.24315861	0.6662413
-0.33600053	0.3057368
-1.9356233	1.5042237
0.4179429	0.22466499
0.035570733	-0.31556872
-0.71401584	-0.6380647
-1.4189312	0.012802571
-0.06430743	-0.56086487
-0.19134717	-0.31600574
0.06004127	1.3346484
-0.5296344	2.6784647
-0.2501403	2.282321
-0.3130744	1.6148779
0.24444836	-0.051691588
-0.41946673	1.2104816
0.16117153	0.2838694
1.258117	-0.35456094
-0.8481197	-0.50447214
-0.77348244	2.7244515
-0.08973395	0.16130285
-0.19724222	-0.075718224
-0.16488945	0.58433646
0.26998815	-0.54960585
1.742924	1.3086202
0.5317633	0.33142045
-0.47549248	0.18389791
0.35448653	5.6942177
-0.053009607	0.7407653
0.19416411	1.8174796
-0.9726896	-0.60204965
-0.72355866	-0.87781817
-0.41441223	-0.0740645
-0.97700465	-0.20133494
-1.7755649	-0.18693545
-1.2785901	0.50323766
0.011512361	0.124315165
-0.31225058	0.3975934
-0.39392748	-0.4815163
0.23020451	-0.15287855
1.9692521	-0.14291963
-1.1667377	-0.5676115
-0.171186	-0.47532713
-1.7780285	-0.35855356
0.775465	-0.5817637
-0.112625755	-0.5022176
1.5313281	-0.84389746
-1.976705	-0.89227766
-1.1697475	-0.8136775
-0.62545395	-0.6276703
-1.6337602	-0.70682997
-1.1209459	-0.8743818
0.8223643	-0.7657092
0.4414181	-0.64721054
1.9112974	-0.7411254
0.38806728	-0.6749715
-1.425558	-0.8188409
0.13862044	-0.8299535
1.8778151	-0.8011892
0.78164536	-0.5502867
-0.077241436	-0.7145469
-1.2474056	-0.7641018
-1.0468144	-0.45412114
1.6487694	-0.87361926
-1.3094959	-0.7827899
1.6774011	-0.15765248
1.8907329	-0.767705
1.902568	-0.6349535
-1.9139522	-0.07027019
-0.48624188	-0.8140905
-0.9238665	-0.84332454
-0.33805257	-0.79442686
-0.49685094	-0.35779104
1.1956298	-0.8921864
0.87747514	-0.5596257
0.24529701	-0.708366
0.3079101	-0.8857226
1.9775375	-0.8866894
-0.46097368	-0.44585776
-1.5013691	-0.83226585
-1.1959671	-0.78145117
0.5052631	-0.60640854
0.8789688	-0.9027108
1.8127052	-0.8662235
-0.9507627	-0.5334565
-1.1439404	-0.8034006
1.4047908	-0.759291
0.9809946	-0.8526628
0.5858874	-0.5036919
-1.8200265	-0.8092684
1.8371489	-0.76610696
-1.7683687	-0.8590256
-0.61783785	-0.63002133
-0.03696974	-0.92420447
-0.03696974	-0.78949356
0.67042476	-0.69085366
0.34807724	-0.8495179
-1.7942636	-0.8368795
-0.03696974	-0.92420447
