# Supplementary material for: Cross-species behavior analysis with attention-based domain-adversarial deep neural networks
Source: Nat Commun. 2021 Sep 17;12:5519. doi: 10.1038/s41467-021-25636-x (PMC8448872; doi:10.1038/s41467-021-25636-x)
Supplement: Supplementary file 3 — Supplementary Software 1 [file 41467_2021_25636_MOESM3_ESM.zip › SupplementarySoftware/normalized_dataset/normalize_each/dataset/pd-pre_sm2/hc94_2017030902_1.csv]

angle	speed
-1.3788267	-0.24157336
0.21959586	0.21568061
-1.797204	-0.41552815
0.35777652	-0.5068779
-0.09472376	-1.0262824
1.1143599	-0.9560524
1.6543756	-0.8611095
-0.21101949	-1.0093013
0.6015426	0.9147946
0.122542195	-0.49665508
0.6395097	-0.15620176
-0.021304078	-0.4765948
1.3083405	-0.4778598
-0.40851483	0.6663666
0.3511095	-0.24990004
-1.1985996	0.39065075
1.2153171	-0.5528182
0.6749096	-0.12453264
0.20883228	-0.85250187
2.0755217	-0.29163665
0.17536806	-0.505523
1.9360604	-0.82850164
-1.4669182	-0.87510693
-1.1574153	-1.0435288
-1.0202199	-0.84571433
1.05979	-0.73549217
-0.13779041	-0.99899423
-1.4091134	-0.70718616
-0.042282507	-0.7550922
-0.45818588	-0.92150074
1.3984362	-0.6943729
-1.4693266	-0.93312347
-0.42366487	-0.93182576
0.68148756	-0.09235546
0.42704973	0.49613705
1.9658782	-0.4071845
0.20014296	2.828714
-0.25597197	4.837858
-0.039804798	2.9850216
-0.11420819	1.2285254
2.0140884	-0.52542245
-1.0075765	1.078007
1.2808734	-0.6004848
0.99022895	0.9238863
0.3796757	2.533827
0.25397274	4.844645
-0.30594838	-0.51504236
-0.11699036	-0.59231895
-1.7955045	-0.9446662
-0.3170261	1.4634627
0.02636167	1.2656256
-1.1131622	-0.58097327
1.7993886	0.16014005
-1.6735494	0.64030105
-0.017707791	0.7715464
-0.842893	-0.6276032
-0.3394966	0.39945632
0.02645311	-0.03091623
0.15514019	0.28448597
-0.31466907	-0.5503836
0.64203113	-0.871092
-1.5475518	-0.5260181
-0.078291625	-0.36463222
0.49993885	0.027850755
0.10608151	-0.6273461
-1.7722659	-0.7457593
0.3163671	-0.26685286
0.48278964	-0.779875
0.19763836	-0.9221619
2.0485191	-0.88495207
0.32295057	-0.4358046
-0.005972505	-0.2975566
1.9451797	-0.9740743
0.5895596	-0.43230426
0.35696998	-0.42660135
1.1698402	-1.051592
1.3216308	-0.5205331
0.14372312	-0.51138175
0.013964692	-0.6464695
1.785387	-1.0246844
-0.25684357	-0.59750694
-0.500996	0.9728397
-0.8816503	-0.8193161
-0.43854198	-0.17586951
0.17490605	-0.24162184
0.5309512	0.8651518
0.018134495	0.86854273
-0.99147815	0.06451575
-1.5172763	-0.9479404
1.6195904	-0.78828657
-0.1863662	-0.91364646
0.09572097	0.03496908
0.21684656	-0.47526976
-1.3315319	-0.9268717
-0.2609645	-0.7799934
0.11959493	-0.5752651
0.91431105	-0.88451767
0.86766243	-1.0808644
1.1710272	-0.5070537
0.19962838	-0.3059727
0.23775846	-1.1050825
0.23775846	-0.8693918
0.105768636	-0.78322583
-0.06398102	-0.5941026
-1.180293	-1.0409027
0.14461227	0.120689385
0.1297305	0.50569224
-1.387657	-0.9318123
-0.033740863	-0.25643378
0.48499748	0.8312507
-0.038240835	0.51166034
-1.2924564	0.36568743
-0.09692428	0.55287015
-0.025503729	-0.47621748
-1.1937555	-0.11051233
0.79778105	-0.8831453
1.3815436	-0.20231923
1.3560328	-0.40653348
0.6927811	-0.73394966
-1.2843195	-1.0063657
-0.16336784	-0.9643208
-0.058251433	-0.70283544
0.64841986	-0.4099526
0.14191005	-0.98723644
-1.6905473	-0.36709172
0.19547947	-0.8160574
-0.012109729	-0.7969072
-1.4970442	-0.96086735
-0.123786844	-0.5726457
0.7925172	-0.3220712
0.23775846	-1.1050825
0.23775846	-0.67293876
-0.08525814	-0.7593982
1.895614	-1.0111284
0.8779098	-0.9979215
-1.6945809	-0.71902496
-1.8185198	-0.66483235
0.42169008	0.06807131
-1.6335243	-0.6113452
0.24144314	0.562399
-1.6839823	0.55347234
-0.22742742	0.19456021
-1.2397044	-0.9888888
1.9500749	1.3510871
-0.88453954	-0.7884117
-0.46777195	1.1822213
0.2720674	0.27999386
-0.18336399	-0.37759
-0.99780965	-0.8735112
1.8647735	-0.4074644
0.3297184	0.5846297
-1.7231734	-0.041776832
-1.139669	0.21577966
-0.61161435	0.82198864
-1.1089133	1.6798604
1.5532432	-0.500168
-0.64877254	-0.3310093
1.1871828	0.11411471
0.44349945	1.1799575
-1.164974	0.679378
0.18474275	-0.28388122
1.133451	1.53646
1.3373466	0.7538557
0.2352622	-0.12664686
-1.7639768	1.1516236
0.43072557	-0.38223395
-0.99797183	-0.97243315
0.23160502	-1.0084134
0.2873473	2.5197775
0.5317152	1.1541299
-1.126286	0.14369468
-0.49134648	-0.28597116
1.9619585	-0.44196475
0.43278134	0.44913065
-1.3875183	0.5609353
-0.18578358	-0.3520089
-1.5943067	0.17458296
-0.08028438	-0.6381705
0.7826569	-0.6776813
-1.7529452	-0.40414664
-1.5354811	-0.8575227
-0.23372048	-0.73873144
-1.6601627	-0.04058758
-1.4483993	-0.6475266
-0.6631034	-0.82825464
1.2771428	-0.05184002
-0.61725324	-0.91817975
-0.4165368	-0.5653826
-0.5734608	-0.53118736
-0.26849177	-0.59544164
1.9548134	-0.99089307
-0.9191779	-0.9648065
1.1243198	-0.9491079
1.4754064	-0.81641257
-0.11688419	-0.47705138
-1.4807813	-0.5714177
-0.41580135	-0.8705676
0.5711362	-1.061919
-0.277979	-1.041148
0.9205956	-0.25209647
0.4212983	0.14901656
0.17839372	-0.33664042
0.8470344	-0.6361004
-0.37460834	-0.18661414
0.9862502	-0.5235858
-1.8192992	-0.9965179
1.0886574	-0.93835557
-1.4696132	0.5500716
-0.72918767	-0.31994963
1.3926514	-0.27896118
1.08977	-0.20003916
1.8628545	-0.549744
-1.6069463	0.39511603
-1.5458243	0.24445555
-0.38394198	0.1940731
-1.1667804	0.10166776
-0.99456245	0.4587802
0.5347091	-0.1288447
1.1028767	0.46914622
0.4991842	-0.7334347
-0.6044398	1.1034466
0.19711234	0.61799586
-0.053593922	-0.3454422
0.1498902	-0.26994094
0.5351483	-0.36104378
-1.6771783	-0.38649416
-0.019322762	-0.3656606
0.20649949	0.3874579
-1.7538851	-0.4751442
-1.409422	-1.0250926
-1.6127689	-0.029734254
-0.32864797	-0.14164701
-0.095484614	-0.13349633
0.6585998	-0.52695066
-1.766294	0.36789834
-0.076252066	-0.91088724
0.7481633	0.5619895
-1.2253782	-0.51751965
-0.6268834	-0.29880336
-1.0669494	-0.16598164
-0.09676629	-0.4144299
0.45157444	0.2943272
-1.6330886	-0.7699234
1.3354567	-0.41756716
1.1016673	0.75834537
-0.9863727	-0.93249863
-0.2060209	0.36487985
-0.58271074	0.26818788
-0.11542735	-0.68062794
1.1332494	-0.713989
2.0251431	-0.6867514
-0.12301454	-0.44292757
-1.3849839	-1.043577
0.5385214	-0.055642165
0.024004854	0.5096556
-0.36339355	-0.6775965
0.30406958	0.7406082
0.50660384	0.84155804
0.07760202	0.59161234
-0.55874354	0.6412199
-1.0159435	0.37823948
-0.012626899	0.9116493
0.5244696	2.0672133
0.647501	-0.29254267
0.3164363	1.3381327
0.5990536	0.30287787
1.9363418	0.3199384
0.085402146	-0.06064838
0.037671283	0.96658045
-1.8504107	-0.5648674
-0.681577	-0.6315054
-0.20534605	-0.07323488
1.4409786	-0.100137524
0.71929675	0.21827817
0.9032037	0.08794794
0.6984186	0.36260653
1.0287586	-0.39794558
0.98681253	0.21718946
0.987734	-0.53141457
0.43250665	-0.78832847
0.21178111	-0.5578726
1.0098845	0.7230993
1.4059006	-0.5112246
0.6038025	0.52091664
0.57859075	-0.4583177
1.5506369	-0.93701863
-1.4815942	-0.8755118
-1.8086746	-0.42275575
0.26222384	0.072063856
-0.72607905	-1.0812923
-0.86402756	-0.2688007
1.2515105	-0.981092
-0.69771093	-0.5116304
0.45644948	-0.35622323
0.84811115	-0.8863858
1.2625862	0.25012392
0.26669845	-0.59819984
1.4375653	-0.6643789
-0.9573165	-0.7842811
1.5651106	-0.8642143
-1.8488306	-0.8997725
-0.75658864	0.494055
-1.2333004	-0.97408307
1.7694643	-0.4682015
0.12264609	-0.56597924
1.3691176	-0.8791692
-0.08732865	-0.31469315
0.34216276	-0.97585434
-0.7859377	0.019898368
-1.6817883	-0.13760214
0.08811255	0.7417078
0.046169132	0.8131824
0.24349755	0.36594707
0.389407	0.99605775
0.33273065	-0.31983313
1.9245089	0.6953958
0.55622894	0.4203309
0.064674184	1.5050676
0.39360696	0.5324906
-1.2144642	-0.12949581
0.19725509	-0.4217732
-0.1960372	0.12729351
-0.90210503	-0.15393458
-0.43847996	1.2136188
-0.5724662	0.11694018
0.6296932	0.5376864
1.567908	-0.6160777
0.9208764	-0.2802892
-0.9759239	-0.36535144
-0.61016226	-0.47623795
-1.4397378	-0.27430278
0.15705748	1.9144765
0.2825266	0.92629683
1.1684561	-0.49710792
0.26035836	-0.35023016
-0.23083383	-0.015802478
1.4797229	-0.74497515
0.48249206	2.3027027
-0.89826703	-0.1393267
-0.49581972	0.01972656
-0.26401585	0.010381906
-0.8333664	-0.22159207
0.7715885	-0.9879366
-0.34624618	2.1628962
-0.9638057	0.0724918
-1.0397723	-0.6922984
2.0460098	0.089418754
-0.025965758	-0.8633926
-1.0838233	0.9322616
-0.09298194	1.2582754
-1.2016288	0.19965479
-0.09067421	2.6441157
-0.4772497	0.49055624
-0.8017128	-0.23292305
-1.4372404	-0.7641278
2.006351	0.6333656
0.061089307	1.993516
-0.40150344	1.967671
-1.1574545	-0.14774421
-0.30991378	1.2918004
-0.758836	-1.0284709
1.0211551	-0.5147209
1.3579772	-0.23526649
1.3938743	-0.35033754
0.3547485	-0.23187852
-0.5671622	-0.26877668
0.024772057	-0.907342
-0.43371442	0.691274
-0.37060788	0.3346782
0.7531509	-0.27540675
-1.4547334	-0.6481017
0.12243596	0.81301725
-0.27560315	0.18536966
0.6151864	-0.6897212
0.4204214	-0.45801708
2.0509102	0.44298026
0.13311294	-0.5115681
-0.35444263	-0.67047775
0.7500241	-0.53933686
-1.468071	-0.10708439
1.3411086	-0.19597764
-1.1906049	0.32485503
0.626658	-0.23715568
-1.4746249	0.1797119
-0.46574765	-0.59411544
0.72816265	-0.97016895
2.0104384	-0.18256655
-1.5759168	-0.53940904
0.226368	-0.6914625
-1.84385	-0.5055003
0.14425969	-0.83132666
0.7024907	-0.8801677
1.2405802	-0.7873104
-1.6735469	-0.9348489
-0.84918475	0.4053853
-0.41178444	-0.8094195
-1.4172506	0.3255079
0.35974613	0.20195264
-0.6748832	-0.6018614
-0.9488727	0.6365551
-1.4901683	-0.9550469
0.3966555	-0.40746322
0.9279	0.2242048
0.16555321	-0.5802564
-1.4169767	0.27310082
-0.23025973	-0.3738515
-0.65789133	0.22343963
-0.877366	-0.96953887
-0.041765496	-0.041722137
0.7910247	-0.79272884
0.50488394	0.23210722
-1.1468112	-0.13277298
-0.83493924	-0.05651997
0.534868	-0.8000897
0.30634272	-0.24552979
0.3280221	-0.93167615
-0.04190725	-0.96288514
-0.7892573	1.5492136
0.123988055	-0.4223889
0.3516657	-0.952117
0.32789937	2.15522
-0.5967974	-0.5865015
-1.2074827	1.1256745
-0.124755986	0.52893573
-1.2278631	0.47761342
-1.5928035	1.1515808
0.12058235	0.42923415
0.06443495	-0.30617633
1.807944	0.017155737
-0.46977162	0.47675595
0.2124046	-0.39242855
1.3907167	0.5764553
-1.1134062	0.121623635
-0.8896201	-0.5012983
-0.5753955	-0.4315128
0.7409074	-0.27481472
0.9569868	-0.36735356
-0.050671373	0.120356284
-0.96131545	-0.22928639
-0.3250873	0.561128
-0.836006	-0.37453237
0.20125534	-1.0795316
0.97003675	-0.31378254
-1.0941608	-0.56377757
0.059709612	1.0605206
0.2095643	-0.17523171
-1.6321518	-0.22260171
0.21037696	0.13068147
0.8175839	-0.7883513
-1.52974	-0.7972007
-1.6151308	-0.9076782
0.5207484	0.049036726
1.4583215	-0.38887563
-0.8515868	-0.71368456
-1.6313784	-0.5640301
0.14799507	-0.4499013
0.8692292	-0.13041894
0.53301775	-0.8468675
1.6594156	-0.22240868
0.60641795	-0.16987303
1.3609957	-0.53705794
-0.007880345	0.31405157
-1.4679384	-0.66549945
-0.06447056	-0.24744081
-0.6026661	-0.16691808
1.5010946	-0.9433792
0.9548032	0.8494245
0.24552312	0.3758799
2.068055	-0.7645878
-0.49520645	-0.033570502
0.36313888	-0.8541945
-1.7772132	-0.52845246
-0.6648727	0.5945292
-0.047265563	-0.5695693
1.8569788	-0.6654036
-0.7421526	-0.01728845
1.6373413	0.5651674
0.58660436	-0.2884453
0.046617206	0.768263
2.048515	-0.10199438
-0.74586797	-0.36320707
0.30977324	-0.4562505
1.548587	-0.84285575
0.18352258	-0.15401576
0.077745825	-0.5734031
-1.6215066	-0.11286874
1.5141829	-0.15775567
-1.0349084	-0.254612
-1.6253889	2.7827866
-0.9218167	-0.51317424
1.6929415	0.2684248
1.3869164	2.216318
0.4799558	4.366106
-1.4475691	2.1864285
-0.65655106	-0.41877228
1.2113194	0.2374553
-1.48528	0.8732463
1.5429434	3.333025
0.21871617	-0.9401111
2.0403771	0.68593144
0.47203064	2.0975516
0.3688089	3.3605628
-1.8091822	4.5401063
0.18798019	1.4381224
0.1944632	-0.11394509
-1.0676224	0.67489356
0.51522475	-0.672084
1.6181258	0.7373535
1.9641533	2.8720322
0.5391337	1.1085789
-1.7965889	1.8907104
0.024634426	5.188767
-0.07725925	2.7573574
-1.6714972	0.73736644
0.232047	0.8165276
0.5292815	4.5613184
0.20363952	1.9946394
0.94196755	-0.30778468
1.9746321	1.619065
-0.22490928	1.5257446
0.21738788	4.3773108
-0.052890856	3.2927747
1.9408864	-0.48307708
0.62742585	2.0262525
0.12091224	1.0880793
-0.8278547	-0.9172235
-0.6423989	0.051327307
0.16806395	1.4342749
-1.5103657	-0.40483686
0.2161064	2.0178666
-1.7007794	1.2351606
-0.09508916	-0.046582576
-1.3505661	-0.25733376
-0.122529045	-0.2860397
-1.5976673	0.6280993
0.1499412	2.8430145
1.8793296	-0.87802434
0.55384475	-0.10858877
