# Supplementary material for: Cross-species behavior analysis with attention-based domain-adversarial deep neural networks
Source: Nat Commun. 2021 Sep 17;12:5519. doi: 10.1038/s41467-021-25636-x (PMC8448872; doi:10.1038/s41467-021-25636-x)
Supplement: Supplementary file 3 — Supplementary Software 1 [file 41467_2021_25636_MOESM3_ESM.zip › SupplementarySoftware/normalized_dataset/normalize_each/dataset/pd-pre_sm2/hc94_2017030902_2.csv]

angle	speed
1.2631918	-0.74252844
0.5402551	-0.68229705
0.4926872	-0.98086846
-1.5414858	-0.8815575
0.010940577	-0.7217247
0.73736984	-0.736725
-1.4471655	-0.9013844
0.003726531	-0.68913674
0.11697349	-0.7972518
-1.5896786	0.408991
0.13635468	0.2474627
0.8577801	-0.04220454
0.23857063	0.15057838
0.32343766	0.38511387
-0.71909463	0.55937606
-0.67145896	0.05344908
-1.0997733	0.4860496
2.1172638	0.053531274
0.6239066	0.5175497
-0.06670785	1.970437
1.5794736	0.06199531
-1.2070796	1.6982507
0.12118737	0.6053403
-1.1300948	0.6802499
0.05238558	0.16635548
-0.16582696	-0.5027084
-1.167354	-0.2265828
0.92649525	-0.9276711
-0.16038206	-0.586178
0.09817355	0.21743102
0.38944975	-0.050770707
-1.6422311	-0.2340744
0.3574117	0.2618825
0.30395707	-0.030419243
-0.6480229	-0.2056853
0.14162159	-0.7437212
-0.6279661	0.25987098
-0.018244551	-0.43423855
0.3044397	-0.9650582
-1.2050021	0.21636996
0.47688308	-0.08357675
0.9761399	-0.4027508
1.576868	-0.6092667
0.81768024	-0.17238142
-0.08331549	-0.26316094
0.23474362	-0.86500585
0.35431018	-0.95994604
1.4925246	-0.51114357
1.5858774	0.59692043
0.08655289	0.3587415
0.3894442	-0.14718336
-1.2627237	0.32066676
0.6994627	-0.81502926
-0.12802953	0.04237479
-0.044929795	0.58840686
-0.8948864	-0.4710016
-0.18055832	-0.39353937
0.35117126	0.19190262
0.47565082	0.40952036
0.5662083	-0.5060623
1.5990843	-0.5352953
0.5328381	1.0489737
-1.4431494	2.7503436
0.4611169	3.5737202
0.417096	1.7022562
0.80379665	-0.44512329
-0.05317707	0.54662806
-1.4869472	-0.5832127
0.20728262	3.693643
-0.010013031	2.6991448
0.4852689	0.25346872
-1.7164446	0.08312367
0.7096605	-0.586989
0.09915365	0.6523411
0.06498269	-0.4954837
1.1759483	-0.7830442
1.5515679	0.61547345
-0.21514827	-0.38919437
1.425221	-0.29272044
-1.6559023	-0.3505047
-0.58273965	-0.32782632
-0.8423325	-0.32089162
2.0716481	0.64806867
-0.32903478	-0.8236458
2.0821671	-0.380226
0.90441203	0.2317776
0.90762043	-0.8047693
2.0761483	0.38218918
-1.2260662	-0.0324588
0.30447102	-0.18559028
-1.6978089	-0.4112644
0.42504147	-0.7465767
1.7893552	-0.64321536
0.24733686	-0.29004472
0.34076616	0.24149568
-1.5088849	0.79591894
-0.2894011	-0.47866115
-1.0913396	-0.6697808
0.53228414	-0.025042042
1.163914	-0.9268654
1.7551274	0.2579257
-1.684246	-0.21472508
-1.255968	-0.39518312
1.8091484	0.13137068
0.465587	0.048041712
2.0211272	-0.4217915
0.5220736	-0.3787065
1.4834175	-0.17789774
-1.0897039	-0.8075527
-0.07568274	-0.6144631
0.40763226	-0.58986205
0.81988525	0.18668589
-0.41117698	-0.316115
0.29221725	-0.60544765
-0.9547475	-0.7045661
-0.23229867	-0.7649359
0.8416461	-0.46791413
-0.65535504	-0.56743294
-0.24265085	-0.45930263
-1.2613723	0.31492668
1.6211905	-0.7214666
-0.15032984	-0.81077677
-0.76825386	-0.17421241
0.046671715	0.8182098
0.3938308	1.4126585
-1.3082341	-0.40824294
-0.11188222	-0.09713122
0.9256409	0.21042414
-0.24290931	0.23486309
0.30470577	-0.07890796
-0.29511866	-0.52979606
-0.07455302	-0.73372406
2.0974386	-0.6059928
1.1756064	-0.7506851
0.5105186	-0.62281823
-1.4865766	-0.71887904
0.7494993	-0.815021
-0.108220495	-0.9290918
-1.4352882	-0.38041788
-0.581696	-0.89626014
1.4529994	-0.86938894
0.5030321	-0.86113745
-1.6567947	-0.76961976
-0.059582107	-0.4761618
-1.2033415	-0.8253998
-0.12218319	-0.7968562
0.2796649	-0.3783789
0.5919373	-0.9419613
-1.0009295	-0.987008
-0.64508504	-0.96201587
0.022026824	-0.9944001
0.74562913	-0.9903257
-1.5709138	-0.8845302
-1.0961984	-0.97243977
0.79563123	-0.99055237
1.1849474	-0.8928152
0.5177511	-0.973357
0.334171	-1.0478537
0.334171	-0.865306
-0.071913354	-0.9458457
-0.6371388	-0.9740093
0.13408299	-0.6795784
-0.46569836	-0.8666069
0.5980385	-0.8689713
-1.3449497	-0.5723176
0.5030456	-0.91405624
-0.8733388	-0.8986683
-0.76508254	-1.0184052
0.32086158	-0.7939951
-0.09363512	-0.86752087
-1.5812955	-0.94444466
1.0440636	-0.827258
0.031446017	-0.9030241
-0.57639915	-0.8894689
-1.1259648	-0.9633348
-1.053732	-1.0174774
0.2853562	0.053589456
0.276551	0.41536582
-0.08223199	-0.20226976
0.8429344	-0.36396134
0.31976667	-0.8634843
-0.03454737	-0.5863653
1.4704391	-0.59578
1.7833078	1.7278275
-1.0804693	0.29981062
0.07099428	0.6191006
-0.5074746	-0.76251745
0.583562	-0.40697894
-0.62497956	-0.555011
1.8548704	0.4242679
1.4456437	-0.5744581
1.0047505	0.69722915
0.12355773	-0.23850483
1.1056845	-0.3533479
-0.19715886	0.80744374
-1.6333778	-0.0307733
0.08314024	0.6460204
0.69984543	-0.6371548
-1.7464054	-0.91900533
0.28967464	2.1051128
0.18955962	2.0559864
-0.67834365	-0.459286
-0.44867164	1.2028142
-1.462884	-0.11636796
-1.0818894	-0.8013601
1.5171168	0.6087436
-0.16458954	1.3520356
0.35836792	-0.5482066
-0.014486013	-0.7888019
-1.5654405	0.65403676
0.053276952	0.52736324
1.2814865	0.66129386
0.26169232	0.8208474
0.7538214	0.526518
-0.39904746	-0.4699093
1.4449344	-0.76229644
-0.11144532	0.3656439
-0.24961124	0.84244853
0.7115159	1.7290831
0.84063405	2.547956
0.70923346	-0.11931649
-1.5159363	-0.4197583
0.01908373	-0.30765164
-0.18598552	-0.376048
1.2071176	0.5629291
1.2012923	-0.7284634
-1.5977397	0.66284156
0.32204446	0.3478682
-1.4163579	0.21748869
0.1227032	0.7220696
-1.4733124	6.375038
0.15051718	0.37898436
-1.6659684	2.198712
-1.6837666	-0.41028473
0.2138976	1.3006542
1.9112962	-0.9863826
0.54350835	-0.07284717
1.582771	-1.0101345
1.2230498	0.4552794
2.102483	-0.1750277
0.53801084	-0.4950298
-1.2194164	-0.5409416
-0.24782376	0.5157485
-1.4669951	0.23426881
0.15856877	-0.38862398
-1.5408074	-0.0082354555
-1.1465325	-0.5375614
-0.03859967	-0.23024596
-1.498033	0.327691
-0.12536664	-0.21457691
-0.9949117	2.154276
0.65553313	2.050268
0.39336842	0.48442242
-1.7137707	-0.067280084
0.28865114	-0.7107365
-0.96712977	-0.9642927
-0.6409225	-1.0023429
0.14997299	1.3605558
-1.2294067	3.8557262
0.22457327	-0.38254756
0.40013453	-0.0075515765
-1.3872405	-0.02534874
1.5741738	-0.103449486
0.7709813	-0.777959
1.5215303	0.03345093
1.4110321	-0.7799313
1.5414696	-0.3462214
0.7690976	-0.06132529
0.2598471	-0.22390456
0.4136726	0.017002182
0.13694261	1.108589
0.1480782	-0.22684191
-1.6132606	0.37409782
0.59233457	2.8384802
0.70185083	2.734166
0.2726653	1.1128203
-1.0271828	-0.90477145
-0.5746472	-0.50980604
-0.5681163	-0.3821486
-1.0754457	0.75959635
-0.98897153	1.6369113
0.29195547	2.6644785
1.5260348	-0.19360517
1.4607953	-0.2363043
1.3682256	0.38072494
0.5867485	0.9924187
-1.7145844	0.4484953
0.20121357	0.48085323
-1.5111004	0.034964703
-0.24393353	0.18917681
-1.5453072	-0.14253303
0.9439736	-0.4767373
-1.4170334	0.22758418
-1.0290902	-0.36218342
-0.15460244	0.88274735
0.6008835	-0.558912
0.5448172	-0.64789087
-0.29300088	2.4592052
-1.4794946	4.421278
0.41184267	-0.45405972
2.109231	-0.4333698
2.0710685	0.2692699
0.4272395	-0.33153722
0.85112435	-0.4323466
1.7595537	0.28889984
1.5896703	-0.9286562
1.0255431	0.1237066
0.9429009	-0.9155278
-0.28005153	-0.3214524
-0.18126608	-0.70805436
0.965561	-0.1562811
-0.08080587	-0.73383886
-1.5754871	-0.1978901
1.6659105	-0.71130073
-0.59443057	1.9769113
0.3513799	1.4859769
-1.5258898	2.066318
0.23838484	-0.29013753
0.15404974	0.11721134
-1.6524944	-0.45111325
-1.6062895	-0.55914
2.0740585	-0.79289335
-0.16432524	-0.85878956
1.2399764	-0.5086939
0.8775043	-0.34782514
1.9318238	-0.049265463
0.19111031	-0.6718093
0.09351925	0.34434986
-0.3360294	-0.7140993
-0.98096645	0.41326845
-0.2609833	-1.0380205
0.83571565	-0.372295
1.1564815	-0.9773366
-0.17802906	0.4588975
2.0883675	-0.25631163
0.32221204	0.24203807
2.066785	-0.5956957
0.058650278	-0.6924385
-0.95956135	-0.3940656
-0.15513384	-0.67160785
-1.2909793	-0.17338823
-1.4404308	0.11851195
-0.14317234	-0.7516574
-1.3960339	-0.3076692
0.7411613	-0.3744435
-0.13792518	-0.74285537
1.1163379	-0.38375077
-1.4087808	0.05870473
-0.23559706	-0.3526475
-0.22341721	0.35628185
0.81277496	-0.7483413
-1.1897671	-0.5402164
1.8168666	-0.48838818
-1.7012224	0.0320453
0.3605691	2.5165536
0.6047834	2.3996367
-0.111958146	0.14237152
-1.1214101	-0.031112684
-1.412604	0.95669425
2.0469432	0.27735862
0.075883016	-0.40513262
-1.3306303	0.51342815
-0.84402436	1.032747
-0.5086277	0.9250173
0.1763351	1.3059031
0.31378433	-0.810767
-0.5347154	-0.7240046
1.1670294	0.24743025
-1.6992915	-0.43975556
-0.15367216	-0.36007613
-0.9766655	-0.6754695
-0.052676596	-0.56246996
-0.254008	-0.5073275
-0.21491311	-0.22322989
-0.43773496	0.96768403
-1.2068956	0.98521316
-1.7628661	-0.1757937
0.4112875	0.49106377
1.6927958	0.80024105
0.43771195	-0.7366135
1.2765913	0.43467736
-0.08602632	0.5671682
-1.6632845	1.1918714
0.5802039	1.6578612
-0.15976459	-0.22902088
-1.1700183	1.9496797
-0.0862603	1.1771343
0.43615982	0.57998854
-1.335115	-0.697032
0.2968569	0.58901495
0.070116326	0.21818657
0.54345286	0.578463
0.79768455	-0.70452255
1.7349483	0.8522178
1.1199417	-0.70620054
0.10965651	0.32783523
-1.1121315	-0.8752575
1.3528178	-0.51197064
2.0968966	0.024908632
0.6299304	3.3906827
-1.6872773	1.3357913
0.08862092	0.664551
1.203379	-0.5853774
1.4311247	0.04397246
1.2340914	-0.8533703
-0.1624236	-0.54977137
0.07082287	0.0075492044
1.7059836	-0.5107535
-0.89422786	3.5319982
0.16376166	1.0663232
-1.3326294	5.4935064
-0.05382648	1.8861625
-1.0697162	-0.54481405
0.16915026	3.3709424
-0.70962965	-0.5006291
1.1372485	-0.69674
0.53109336	1.5264529
0.59381855	0.55295086
1.0720955	-0.8128698
0.7843855	0.39011928
-1.4696672	-0.7240117
-1.1489576	-0.53709793
0.5500788	-0.18042795
1.8816456	1.006239
-0.6828941	-0.47835818
-0.12335709	-0.90850323
0.3768729	0.22586705
-0.29487857	1.1771618
-0.38143972	-0.20237122
-0.7236024	-0.44785932
0.23316051	0.39849082
0.67049813	-0.046571746
0.42841056	-0.53709584
1.2750883	-0.9124334
1.1074908	0.19218367
1.3066897	-0.55663496
1.2434632	0.18264695
-1.2094524	-0.6325024
-1.457753	-0.7065357
1.2662443	-0.43060687
1.1405044	1.7370921
-0.0313166	5.938384
-0.52399445	0.41125426
-1.1224064	-0.5716041
-0.61990356	-0.98224956
-0.10833401	0.50586736
-0.2566872	0.88306314
1.8438915	0.5123536
-1.6776932	-0.061786816
0.51626194	-0.07938053
0.8906097	-0.20221166
-1.0382429	-0.46117115
-0.5175939	3.2456222
0.3419747	0.078391954
0.26012984	-0.018120758
-1.305555	0.39031762
-0.42086402	0.012100592
0.34249148	-0.6695655
1.0700846	0.66947687
-1.6248082	-0.6505343
-0.014532908	-0.12970683
0.51953584	0.82943577
0.7792794	-0.6157836
0.82892627	-0.54697627
-0.81877923	-0.87448406
-1.4544954	0.45389
0.5857311	-0.6941701
-0.28800753	-0.6223157
-0.7546606	1.6512327
-0.567416	-0.4382682
-0.47591504	0.9551793
-0.40902478	-0.26841283
-0.9013686	-0.32506606
0.13923702	0.0011593408
-0.18745644	-0.71616924
-1.3896375	-0.9326174
2.1103008	-0.6324175
0.6047112	-0.31432566
0.43434176	-0.67905265
-1.6454839	-0.2725511
0.033467088	-0.43556306
0.7091206	0.10190207
-0.05763461	-0.8169951
-1.1857053	0.82950515
-0.0006049737	-0.53622586
-0.906199	-0.5236672
-0.12095786	-0.3461157
-0.9075592	-0.591227
-0.44878814	-0.9122448
0.67793286	-0.5580749
-1.7569491	-0.9094822
1.6518319	-0.9856364
1.4972328	-0.92785686
-1.2029076	-0.49463135
-1.072642	-0.07217634
-1.1085804	-0.90575194
-0.9592847	-0.96458393
1.2334728	-0.5312426
-1.4089658	-0.51138914
-0.14389797	-0.79639685
-0.9569814	0.16616958
-1.6293579	-0.077009745
0.2432058	-0.31111565
-0.16487145	-0.96711653
-1.1468185	0.13302891
-0.05661239	-0.3997812
-1.0508804	-0.2492184
0.0040284544	-0.29201928
-0.38020387	-0.9694608
-0.64254063	-0.18694092
-0.8621126	-0.9328516
-0.7113802	-0.4792022
-1.2349313	-0.8444562
-1.3345644	-0.9347545
1.0902338	-0.53275365
-1.1136866	-0.6411844
-1.1154546	-0.06533829
-0.21738446	-0.24332127
-1.5556853	0.2776229
0.53469217	-0.3854439
-1.5832441	-0.32589394
0.20251092	0.8120593
-0.9041664	-0.8121653
-0.26525903	0.24323803
-1.4761531	-0.33111343
-0.9221964	-0.71771127
-0.5109212	0.7446819
-0.2800984	-1.0253268
1.0138167	-0.589343
-0.91338617	-0.95364696
1.6913297	-0.24704587
-0.38543618	-0.15414052
-1.0825619	2.4992545
0.22419941	0.08435831
-0.99853706	-0.36055315
-0.0043127765	0.05262742
-1.6082311	-0.009780058
1.8712597	-0.5371672
