# Supplementary material for: Cross-species behavior analysis with attention-based domain-adversarial deep neural networks
Source: Nat Commun. 2021 Sep 17;12:5519. doi: 10.1038/s41467-021-25636-x (PMC8448872; doi:10.1038/s41467-021-25636-x)
Supplement: Supplementary file 3 — Supplementary Software 1 [file 41467_2021_25636_MOESM3_ESM.zip › SupplementarySoftware/normalized_dataset/normalize_each/dataset/pd-pre_sm2/hc94_2017030902_3.csv]

angle	speed
-0.32094696	0.70156735
-0.070309155	0.29819772
0.5753438	0.14422575
-0.7090927	0.06632703
1.0023139	-0.51055914
0.64641124	-0.13256308
-0.76066595	0.2267475
-0.33935627	0.46113393
-0.0630205	-0.042803034
0.3695534	0.6840157
-0.3969296	1.0569395
1.535985	0.064580165
-1.5515434	-0.5343988
-0.15225482	0.008541215
-1.2474136	-0.30025378
-0.19407973	-0.19302979
1.9317774	0.13122343
-0.8926167	-0.56157106
0.27905464	-0.19373009
0.46974608	0.41866857
0.14672539	0.61657286
-0.8693967	-0.04943098
-0.8955232	0.19494979
0.09419555	0.2224583
0.20231847	-0.19434533
-1.9563675	-0.18554461
0.13885686	0.5228266
-1.2087448	-0.51080513
-0.9025758	-0.3067864
-1.9490572	0.1185295
-0.045337465	0.80604404
-0.29994372	0.8930353
-0.29070777	-0.3360989
-1.4770062	0.19692262
0.13228002	1.0914663
0.26884407	0.9664834
0.144593	0.15401654
0.3059605	-0.20307876
-1.772488	-0.32975677
1.9458745	0.46449104
-1.3957454	0.021091206
-0.45600176	1.5002329
1.9232566	0.48228583
-0.1217306	0.7953636
0.04536417	0.6942775
-0.7981149	0.8829316
-1.0465131	-0.47449198
1.8708955	-0.13846798
0.90519756	-0.08032241
1.2762116	0.012652133
-0.13493203	-0.14374778
-0.9345689	-0.034064464
-1.7132018	0.36826035
-0.14959052	0.030474994
1.8508396	-0.4802362
0.4037503	-0.25185958
1.8087431	-0.3660111
-0.07498612	-0.18237281
0.1066861	0.3627335
-0.15894055	0.15129189
0.03913814	0.64412695
-0.124521345	0.9287434
-0.43627647	0.10662373
0.1529042	0.17819923
0.50728256	2.5062344
-0.048820935	0.42800763
-0.005028175	0.97457355
0.3102003	0.54284185
-0.35192937	0.7290719
-0.18561712	0.49730054
1.8582811	0.016416531
0.62110716	0.027037656
0.77168405	-0.4018884
1.9764231	-0.21043311
-0.228144	1.1290748
-0.45165065	1.1265787
0.10345626	2.8976667
0.22869161	0.90943205
-0.2024785	1.9221627
0.26501694	1.2521147
-0.46500358	1.2528638
0.26305756	1.4156637
0.18151703	0.47054917
-0.08595233	0.054920573
-0.010307083	0.7156361
0.06248423	0.7747085
-0.15163116	1.0356171
0.062679574	1.4850249
0.15418568	0.5915653
-0.19727665	0.4462337
-0.771874	-0.29025653
1.0645634	-0.05627767
0.40602878	0.11669547
-0.97924316	0.82877403
0.4725624	-0.48826036
-0.39436498	0.38523245
0.29280314	1.3966626
-0.039354797	1.8306283
0.09849154	2.7882824
-0.36593565	3.8975008
0.4113896	4.4953337
1.6133318	-0.17206876
1.553142	-0.18252796
-0.15672041	1.5437974
0.32835785	0.98389256
0.15939799	0.36272982
1.2490315	-0.46887338
-1.0506296	-0.0035407993
-0.16983593	0.47902766
1.72318	-0.32538825
1.4039154	0.9509394
0.6630597	0.82332695
-1.678358	-0.102063686
-0.65370655	-0.38775432
0.35398707	-0.28247592
0.7829144	-0.62489593
-0.26285458	-0.27612543
1.6843184	-0.26510543
-0.26754284	-0.29424682
0.2879678	-0.5308609
-0.9914083	-0.6425808
-0.91577125	-0.12896998
0.3364401	-0.24238552
-0.50265455	-0.44710225
-1.6434883	-0.24096581
0.1492437	-0.26101908
-0.06611659	-0.21285506
-1.827739	-0.44056964
0.045740798	-0.40852544
-0.10531491	-0.35544613
1.7683102	-0.6227097
0.7428184	-0.4571592
-0.25167143	-0.59110105
-0.07806609	-0.41556257
1.2079817	-0.5874459
1.2829483	-0.5605394
0.49449185	-0.57673556
-0.51711756	-0.6258328
-0.64111507	-0.6019017
-1.3057983	-0.55898666
0.35753638	-0.57226855
0.2469787	-0.58721274
1.959591	-0.56257784
-0.1280067	-0.601081
0.60804033	-0.5849111
-1.0216532	-0.5861496
-1.2083709	-0.5847325
-0.016711023	-0.58621234
0.052288562	-0.5049852
-1.5577214	-0.5614366
-0.8285699	-0.597857
0.61511403	-0.5404116
-0.10538882	-0.6022032
-1.9099896	-0.6127348
0.46345362	-0.5096052
1.8977522	-0.6193717
1.3805013	-0.56767297
-1.3239675	-0.57369655
0.25940397	-0.60429627
1.5487169	-0.620331
0.7468444	-0.6376235
0.81127053	-0.5785772
0.6937736	-0.6333996
1.7718067	-0.56851536
-0.89197457	-0.5411264
1.5965308	-0.6251154
1.3035709	-0.6319503
-0.652279	-0.62744915
1.8136083	-0.6379936
1.8379565	-0.57928646
1.5584475	-0.6142176
1.0113646	-0.61899537
0.070750535	-0.65297616
0.070750535	-0.60143524
-1.8353441	-0.6382141
0.52103555	-0.58329606
-1.61884	-0.6027252
-1.1070693	-0.6378526
1.4958894	-0.48278868
-1.7919326	-0.48552307
1.8758224	-0.47836363
1.8918663	-0.4749382
0.26151708	-0.58852667
-0.14471622	-0.6338704
-1.4229227	-0.6263529
0.7980138	-0.637534
-1.5686103	-0.56710887
0.6926934	-0.6487266
1.7909148	-0.6226602
0.06821105	-0.61334044
0.31862226	-0.6434899
-1.903496	-0.63727224
0.5550138	-0.63919437
-1.4879285	-0.6223385
1.9117879	-0.5834756
1.6317632	-0.578722
1.932191	-0.6041641
-1.3776888	-0.6187974
-0.03219986	-0.58938676
2.0335798	-0.5625263
-1.044583	-0.6256177
0.1673372	-0.45655468
-1.8377403	-0.4324675
-0.53694814	-0.64416325
0.8249105	-0.58744276
1.7837689	-0.6100716
0.7990047	-0.5562051
0.2821791	-0.6397662
-1.0413164	-0.39555874
0.6367731	-0.44335347
0.24379192	0.16773264
0.21038571	-0.3561136
1.8375438	-0.43768364
-1.2732077	-0.22546183
-0.81435806	-0.35344866
0.9475934	-0.45339897
1.3782582	-0.46584094
-1.8680072	-0.34728038
1.6879685	-0.20029749
-0.0028090777	-0.20061545
0.5239097	0.7801082
-0.28844458	-0.15075725
0.32954875	0.23003939
1.9122465	-0.054126527
0.06717359	-0.34807754
0.088837095	0.15007806
0.012992081	0.07088769
0.044584095	-0.189213
0.32594386	-0.039812237
0.23598781	0.39413035
1.9650491	-0.2610671
-0.107274316	0.14675422
-1.6766764	-0.45802823
-0.009582371	0.49495658
2.0111592	-0.33754724
-1.4657769	0.17945234
-1.7228163	-0.21189009
1.6766483	-0.19435301
-1.6040891	0.30404797
-0.049764022	-0.35276738
0.4519713	-0.35888115
-0.2033756	0.11839744
1.9874357	-0.47314987
-1.6503534	-0.4148056
1.617198	-0.5898491
0.25181562	0.039355755
-1.9546511	-0.23006704
1.4687227	-0.46776018
-1.65556	0.5594232
-0.19982551	0.57127726
-0.4232738	0.26824215
0.24378464	-0.41447973
0.9237605	-0.3116785
-1.7612095	0.5279599
-0.75219584	0.81993884
-0.6001689	0.18932419
-1.1172887	0.4524032
0.080476254	-0.57203674
2.0324779	0.4665092
1.8042582	-0.104386136
-0.013608089	0.43273348
-1.5310723	0.49289432
0.17255794	0.87449235
-1.4526532	-0.3557915
1.1782851	-0.53823304
-0.5563212	-0.32677922
-1.854402	-0.3853519
-0.4530969	0.02264816
1.6363193	0.24793519
-0.3189787	-0.22522686
-1.9615109	0.102692455
-0.22680967	-0.4727596
-0.6547741	-0.573121
-0.7598671	-0.52506185
-0.07744556	0.49497843
0.9287268	-0.54828006
-1.2589982	-0.619744
-1.5237215	-0.47258672
0.07136992	-0.10140509
-1.8791665	-0.13160923
-0.5274307	-0.5242909
0.7310044	-0.17788424
-1.2209538	-0.6177018
-1.4755914	-0.54709184
0.7705075	-0.0314133
-1.9307464	-0.24527027
-1.8631763	-0.5263243
-1.9333074	-0.31969395
-0.1571183	-0.5290505
0.5198499	-0.6072649
0.9695001	-0.47342974
0.005394221	-0.59128404
-0.0018739515	-0.47618955
1.552846	-0.04192126
0.08465333	-0.10918792
1.8707377	-0.500096
-1.6223565	0.11724274
-1.7355894	0.10121739
-0.50993395	0.082959525
0.48889408	-0.40460646
1.973834	-0.46232295
1.5930068	-0.4076319
0.52577996	-0.5455296
-1.7713448	-0.47013035
0.052971113	-0.6422693
-0.81334263	-0.43867043
-1.845756	-0.4509802
0.8543875	-0.5829266
1.169921	-0.5838286
-1.8353631	-0.48687816
-1.585017	-0.51867646
1.3835123	-0.5838314
1.6618892	-0.5828645
-1.3609467	-0.6490436
1.3289657	-0.59943455
1.7736478	-0.5935157
1.916636	-0.61796623
0.7651473	-0.57943684
-1.897581	-0.52655715
-0.93038595	-0.47697857
1.6440855	-0.6244251
0.94767475	-0.44960022
1.9429251	-0.5527896
0.28623012	-0.49508256
-0.14365162	0.10707032
-1.3411393	-0.30111662
-0.44363293	-0.05870603
0.2696081	-0.4835456
1.8250054	-0.24092393
0.21560156	0.15199511
1.7281587	-0.07124052
0.2298865	-0.21925569
0.745437	-0.34037137
-0.83194584	0.41062406
-0.025595697	0.6020259
-0.42507797	-0.37583494
-1.5501505	-0.29477364
0.34424686	0.14623673
-0.035340745	-0.09376812
-1.7374736	-0.13461341
-0.06432143	0.1765283
-0.24741492	0.37848723
-1.3412445	-0.47468933
1.5052178	0.1673742
-0.51462144	-0.39732832
1.3022153	-0.31326225
-0.81469655	0.20410052
-1.6492529	-0.35829368
-0.21489613	0.27052176
0.4509772	-0.33919638
-0.20172039	0.7180232
-1.2248961	-0.4854574
1.6063014	0.13256492
0.1383311	-0.12894686
0.16726322	1.023438
0.08832588	0.1481663
-1.9216442	0.4514776
-1.7888323	0.5485337
0.070495345	-0.061259806
0.78555524	-0.10286268
1.9986795	0.08496684
-0.09506584	-0.3887129
1.074679	-0.38738775
-1.0411131	0.041536584
0.37980434	-0.017255524
-0.5429025	0.24081798
1.0750579	-0.29564843
-0.34272477	0.25360602
0.10324011	0.44422865
-0.4114624	-0.063766375
1.3656553	-0.5309354
-1.1239309	-0.5289284
0.7297463	-0.48090136
-1.0738951	-0.024501078
-0.017367799	-0.0068766084
-1.648262	0.360545
-0.39361507	-0.23335104
1.421992	-0.19554484
0.291364	0.5771244
-1.3718728	-0.09018963
1.1063863	-0.29744083
-1.3562285	-0.24962033
-1.4373724	1.3247261
0.10654017	-0.10118851
-1.2904854	0.107917085
-0.0063279546	-0.3580972
1.2204524	-0.41449648
0.08326057	-0.07964921
-1.7635337	-0.29235008
-1.648375	0.08005547
-0.31804445	0.14513832
1.8599498	-0.50690335
-1.6085353	0.09866079
-0.2970127	-0.49293777
-1.6589518	-0.546068
-0.09431154	0.1591747
-0.036827017	-0.5280831
0.35322455	-0.5062244
0.20236021	-0.5541108
0.864267	-0.23656525
1.4509425	-0.3121081
-0.5246549	-0.34012648
-1.5311064	-0.39420938
-0.5184727	-0.51622266
0.3277288	-0.6013531
1.8423815	-0.49757913
-1.688092	-0.48575586
-1.9567249	-0.47120583
0.33330598	-0.6329885
-0.4672573	-0.61427325
1.2068527	-0.6395696
1.3227396	-0.61030126
-0.18777242	-0.5017926
-1.2970089	-0.0042013745
-0.28000566	0.46790957
-0.8369343	-0.28054836
-0.93641865	0.06500936
0.14519395	-0.24559794
0.082461745	-0.2607088
-1.7589067	-0.2768841
-0.04258393	0.067037165
-0.30543396	0.8281187
-0.3327689	-0.30171582
-1.4359343	-0.21151549
0.09314392	1.1073505
-0.11610494	0.30829418
-0.44024798	-0.10602638
-0.8588102	0.22563148
-0.04400827	-0.20016071
0.0426116	-0.28914177
0.024133228	0.570102
-0.26010287	0.46491668
-1.6944497	-0.30699378
-0.026548939	0.8679829
0.2823536	0.4988906
-0.33779213	-0.19589026
0.64494777	0.007771243
-0.11283501	0.6469264
0.35266006	-0.18284328
1.1619885	-0.09105067
1.4945706	0.09791503
0.63836473	-0.022366187
-0.43635926	0.89930636
0.8639986	-0.1782291
-1.3718766	-0.12221932
0.030673143	0.7611916
0.23822455	-0.093933016
2.0017161	-0.15320285
-0.06256679	0.69597644
-1.1732882	0.5165438
-0.124099255	1.5822169
0.036397368	0.4139056
0.54534614	0.80276746
-0.079560235	0.682142
-0.3545045	0.998273
0.3998994	0.7012769
-0.2478867	0.95805806
0.35520554	0.4131889
-0.05924264	0.70055586
-0.33223447	0.37674284
1.9521688	0.11690037
-1.8124436	0.4137082
-0.36279044	-0.34075662
-0.19152908	-0.5216601
-0.91480684	-0.29588702
-0.99365884	-0.3099091
0.7836836	0.06672457
-0.23725495	0.9733729
-1.1842086	-0.1980865
0.9855956	1.2716802
-0.7441922	0.78819036
0.028966911	0.9731062
0.09528713	0.98206323
-0.10597313	2.197434
0.21040799	0.8379732
-0.079084866	1.8655679
0.3861021	0.27273732
0.37910485	0.4148913
-0.93042076	0.29662007
0.5809218	0.1859799
0.04624873	1.8278558
-1.2350732	-0.3787715
-0.6115281	7.633871
0.16471364	7.3807445
0.033633877	7.5389953
0.04513056	7.3957
0.04856584	7.4697843
-0.19527693	5.72292
-0.46691284	-0.20526195
0.070750535	-0.65210164
0.070750535	-0.6529743
0.070750535	-0.65297616
0.070750535	-0.65297616
0.070750535	-0.65297616
0.070750535	-0.65297616
0.070750535	-0.65297616
0.070750535	-0.65297616
0.070750535	-0.65297616
0.070750535	-0.65297616
0.070750535	-0.65297616
0.070750535	-0.65297616
0.070750535	-0.65297616
0.070750535	-0.65297616
0.070750535	-0.65297616
0.070750535	-0.65297616
0.070750535	-0.65297616
0.070750535	-0.65297616
0.070750535	-0.65297616
0.070750535	-0.65297616
0.070750535	-0.65297616
0.070750535	-0.65297616
0.070750535	-0.65297616
0.070750535	-0.65297616
0.070750535	-0.65297616
0.070750535	-0.65297616
0.070750535	-0.65297616
0.070750535	-0.65297616
0.070750535	-0.65297616
0.070750535	-0.65297616
0.070750535	-0.65297616
0.070750535	-0.65297616
0.070750535	-0.65297616
0.070750535	-0.65297616
0.070750535	-0.65297616
0.070750535	-0.65297616
0.070750535	-0.65297616
0.070750535	-0.65297616
0.070750535	-0.65297616
0.070750535	-0.65297616
0.070750535	-0.65297616
0.070750535	-0.65297616
0.070750535	-0.65297616
0.070750535	-0.65297616
0.070750535	-0.65297616
0.070750535	-0.65297616
0.070750535	-0.65297616
0.070750535	-0.65297616
0.070750535	-0.65297616
