# Supplementary material for: Cross-species behavior analysis with attention-based domain-adversarial deep neural networks
Source: Nat Commun. 2021 Sep 17;12:5519. doi: 10.1038/s41467-021-25636-x (PMC8448872; doi:10.1038/s41467-021-25636-x)
Supplement: Supplementary file 3 — Supplementary Software 1 [file 41467_2021_25636_MOESM3_ESM.zip › SupplementarySoftware/normalized_dataset/normalize_each/dataset/pd-pre_sm2/hc94_2017030902_4.csv]

angle	speed
-1.2480621	0.9051998
-0.40877855	0.596824
0.5087603	0.43455184
-1.9996697	0.15624975
-0.712881	0.06458565
1.1285795	-0.02154812
-1.587425	-0.22959258
-1.4405231	0.013521075
0.121197134	-0.30035976
0.56574506	-0.1763706
-0.3174714	-0.38985813
2.0259774	-0.44018808
0.10666455	-0.11489875
0.0642946	-0.017425487
-0.41642576	-0.33758882
-1.9570003	-0.014759573
0.85668623	-0.22207037
-1.1725743	-0.37483385
0.7946281	-0.13876158
-1.9997596	0.0064725797
-0.07415838	-0.15475479
-0.56628984	-0.2519061
-2.024401	-0.3589471
0.57060987	-0.077059835
-0.82778484	-0.39391634
1.3741251	-0.3885426
1.2730592	-0.3884302
0.4514848	-0.2640653
-0.14738977	-0.26099417
0.3172121	-0.41490692
1.8268117	-0.2939828
-0.009344543	-0.16365376
0.6367605	0.22463766
-0.13352418	0.29107592
0.861454	-0.28454
-2.0330067	-0.18239315
-0.50167805	0.765078
1.6431961	0.41687995
-0.115329474	0.8853377
0.88821316	-0.14365068
1.1854467	0.14195001
1.01055	-0.30375746
-0.7306705	0.4568659
-0.19425783	1.5888528
-1.3525769	-0.042072155
-0.7871569	0.10081061
-0.45107	-0.34049192
-2.0160155	-0.2723564
-1.3838279	-0.13497113
-0.1746153	-0.30013397
-1.6959165	-0.119235255
-0.24209158	0.052377157
-1.5190294	-0.26585397
-0.54393566	-0.3253103
-0.2928081	-0.24824145
0.55238175	-0.0643075
-1.8304291	-0.36056796
-0.18225922	-0.096368
1.7005517	-0.38415527
1.9455038	-0.121633165
1.7981191	-0.39484602
0.6102351	-0.18671508
-1.130414	-0.41166458
0.36481476	-0.4368691
-1.5541037	-0.3628399
1.2970705	-0.40319684
-0.7277638	-0.20283231
-1.0499831	-0.4266178
-1.6623268	-0.38306135
0.86737174	-0.16114427
-1.6409048	-0.44228372
-0.42981446	-0.4235133
0.83778226	-0.3537089
-1.2911991	-0.35559493
0.11564521	-0.25639522
-1.8255957	-0.38191175
0.028292147	-0.18223017
-1.9884773	-0.35985103
-1.6953115	-0.37315586
-1.2264644	-0.37216708
-1.0089321	-0.35824606
0.028763527	-0.36024928
0.025946207	-0.45687813
0.025946207	-0.2486622
1.0140249	-0.39153883
1.8099176	-0.4030548
1.5128201	-0.42680818
1.9903587	-0.3837256
0.30547994	-0.38670102
-0.62352777	-0.39593086
-1.8968503	-0.30546188
0.7614213	-0.3894354
0.906968	-0.43508792
1.382134	-0.38159695
-0.116364695	-0.4101384
-0.623466	-0.35438776
-1.0435289	-0.38352394
-1.0958217	-0.25550377
1.5592703	-0.382398
-1.789472	-0.38838512
-1.6067588	-0.3487298
1.3775172	-0.4246847
-1.5444	-0.36798662
-1.615465	-0.42251998
-1.3668714	-0.37438014
1.930086	-0.40975273
-0.39376748	-0.31388077
1.9991714	-0.33440816
-0.13325273	-0.42813626
-0.23945853	-0.35456467
1.7890058	-0.36854675
0.4758859	0.89940447
-0.41847762	0.16419639
0.27402198	-0.2322601
-0.20956814	-0.2957432
0.68780607	1.0121145
-0.06429579	0.67172503
-0.71355796	0.2472585
1.0703583	0.92940116
0.27346256	0.6427826
1.6285039	-0.37933496
0.47700772	0.29615873
-1.8540736	-0.16799393
1.7105689	1.1873649
-0.3199383	1.1525826
0.20108467	-0.18853627
-1.7825627	-0.12663157
1.6523767	-0.09357307
0.047951993	-0.27911153
1.738156	-0.1299048
1.9769958	-0.24348435
0.19077814	-0.42651397
1.4392561	-0.42143568
1.1919426	-0.43159267
-1.5834675	-0.39860466
1.5879875	-0.30538437
1.827241	-0.32223952
1.2589495	-0.38719872
-1.4312556	-0.35026482
-1.5847424	-0.34318095
-1.9094261	-0.42557615
0.25149897	-0.40093875
-1.8376694	-0.40629208
-1.8601121	-0.32072118
-0.9215688	-0.3189789
-1.4796637	-0.25276992
-0.86251485	-0.37444624
1.7538289	-0.42860362
0.67119706	-0.4173942
0.9819179	-0.36884245
-0.63369894	-0.43604824
-1.2438219	-0.40059727
-0.47319633	-0.39013675
-1.3385879	-0.43392375
0.2960289	-0.39799753
-1.2058007	-0.36318222
-0.051133275	-0.36002013
-1.5967553	-0.3181283
-0.23935482	0.15992533
1.7620872	-0.13218522
-2.0097308	-0.39029828
0.55506116	0.08077606
-0.37640998	0.5459858
0.46747324	-0.25154102
-0.3194016	0.39052922
-0.9362796	0.75897044
-1.1204267	1.2737787
-0.6852941	-0.3744111
0.5265541	0.12456511
-0.25105184	0.26642296
0.28111348	0.50202435
-0.037214417	-0.0324382
0.26511618	0.4115828
-0.19644779	-0.0026887972
-1.249209	-0.15054743
0.4281869	0.0099282805
0.9558378	0.7273168
-0.6356462	0.4896958
0.7350876	0.007849517
-0.7964694	0.053647082
-1.4261593	0.06865936
-0.033577222	0.19321033
-1.3714334	0.00664669
-0.6674933	-0.1795166
-1.8227988	-0.37184006
0.475448	-0.2544707
0.2501145	-0.44619423
1.3902373	-0.33500704
1.4868872	-0.21994151
1.6665155	-0.426792
0.24782307	-0.3509464
-0.038830373	-0.32705352
1.752024	-0.3368455
-0.724381	-0.38458362
-1.4994198	-0.35572454
-1.1908885	-0.4255399
-0.31337488	-0.4319483
-1.018356	-0.41097966
-0.12093815	-0.399518
0.052704044	-0.11812334
-0.15129568	0.3811159
-1.5646596	-0.06031684
0.24728891	-0.38493046
-1.0893104	-0.38480878
-1.1572738	-0.32189763
1.6495254	-0.14657864
-0.007934357	1.9685646
-0.3350864	-0.16725922
-1.6385431	-0.33879498
-1.8081893	1.2299668
-0.049531285	0.94709754
-0.3671938	0.31292313
0.41515574	0.52391464
0.46091288	1.116306
1.9474907	-0.36334506
0.31125358	-0.03219469
-0.7675107	0.53457695
0.695599	0.86289907
-0.31480792	-0.415418
1.9592935	0.41417816
0.4459867	0.8492668
-0.04286724	0.10321104
-1.5004082	-0.29637867
-0.5103072	-0.18006551
-0.104199536	0.3435104
-0.07448112	0.12179799
-0.3087353	0.011794415
0.9386296	-0.26469466
1.4002745	-0.060244642
0.11860678	-0.24803299
-1.8495283	-0.03307024
-0.10117465	-0.22537345
-1.2084284	-0.33097506
1.1763952	-0.1772126
-0.26890504	-0.30290547
-1.926195	-0.17001083
0.044484254	0.0046687275
-1.9949638	-0.16650398
-0.32145643	-0.41486254
0.51637214	-0.17164409
-0.5688408	-0.35895765
1.1919413	-0.3839302
1.5137026	-0.31863186
0.60640585	-0.41508955
-0.7040056	-0.2964078
0.41454363	-0.41188246
1.9389554	-0.24400404
-0.38316792	-0.2526099
-1.7802522	-0.38756764
2.0148582	-0.41772154
1.5795307	-0.31773844
0.57384694	-0.1073281
0.025946207	-0.45687813
0.025946207	-0.1615176
-0.24904196	-0.30540502
1.5397619	-0.44298527
0.7764922	-0.345722
0.23718593	-0.19367121
-0.3257981	-0.3832196
-1.7342898	-0.38279545
-0.20074776	-0.17868009
0.1634538	-0.4120366
0.033823464	-0.4014299
1.9155191	-0.192496
-0.25093907	-0.3854685
1.539109	-0.379665
1.0278379	-0.28753552
0.025946207	-0.45687813
0.025946207	-0.34763375
-1.9377756	-0.39022863
-0.26712576	-0.3736655
-1.6603838	-0.3937378
1.5172292	-0.38006595
1.860447	-0.40342537
-1.4709284	-0.42844182
1.7661662	-0.37611863
0.82896775	-0.4039354
1.797065	-0.28099275
-0.4337476	-0.3778802
0.21748471	-0.32462668
0.025946207	-0.45687813
0.025946207	-0.2504483
-0.026265342	-0.267299
1.6699332	-0.32873172
1.1158293	-0.29464862
-1.9982002	-0.39777902
1.1467777	-0.42118058
0.47043425	-0.3754165
1.9841828	-0.29880056
0.27722335	-0.3570323
1.8017865	-0.41506603
0.06561915	-0.36714074
-0.19315591	-0.28723496
2.0157783	-0.26040754
0.18478438	-0.41940054
-1.959569	-0.40664428
1.9618562	-0.39785835
1.456968	-0.39371794
-1.6362329	-0.43350935
0.2502708	-0.43287107
-1.752509	-0.402777
-0.65850735	-0.41446745
-1.6810668	-0.40562356
-0.100373745	-0.34389818
1.9066188	-0.35448796
1.7688966	-0.4342199
0.27389154	-0.4172117
1.8349469	-0.40451276
1.6722447	-0.38588235
1.9899229	-0.3964695
1.5329522	-0.27960792
0.305093	0.70440215
-0.2350298	0.07396908
-0.03496759	0.013385276
-1.9774888	0.14892872
0.29086137	0.93091744
1.8601533	0.46471915
0.15013456	0.7958626
-1.3909198	-0.14922632
0.81461316	-0.13073868
-0.90468305	0.95095605
0.12022132	0.16720441
-0.00883922	0.9121589
-0.1587321	0.52479184
0.19386636	1.0613381
-0.1439787	1.2407944
0.9123513	0.8865958
-0.88532436	2.397938
0.26886186	1.7926352
-0.15237406	1.9771202
0.37752843	1.7221937
-0.16831197	1.5718703
-0.14662784	1.9532673
0.3360369	1.453385
0.081114076	2.183373
-0.18319678	2.4741864
-0.011337204	3.1382563
0.25862142	2.1275084
-0.2308646	2.7277875
0.13224855	1.4887524
1.0713568	0.20703045
0.41927767	0.6941901
-0.42489058	-0.14450638
-1.1334909	-0.13458392
-1.8568048	0.71514213
0.33062628	0.6386686
-1.6524976	0.053977493
-1.1125569	2.1702256
0.4083247	1.5656631
1.9983175	8.118721
0.25877318	8.287817
-0.032091327	8.295262
-0.04728327	8.371558
0.083970174	8.779346
0.4200026	4.4880295
0.13944922	-0.4209186
0.025946207	-0.45680776
0.025946207	-0.45687813
0.025946207	-0.45687813
0.025946207	-0.45687813
0.025946207	-0.45687813
0.025946207	-0.45687813
0.025946207	-0.45687813
0.025946207	-0.45687813
0.025946207	-0.45687813
0.025946207	-0.45687813
0.025946207	-0.45687813
0.025946207	-0.45687813
0.025946207	-0.45687813
0.025946207	-0.45687813
0.025946207	-0.45687813
0.025946207	-0.45687813
0.025946207	-0.45687813
0.025946207	-0.45687813
0.025946207	-0.45687813
0.025946207	-0.45687813
0.025946207	-0.45687813
0.025946207	-0.45687813
0.025946207	-0.45687813
0.025946207	-0.45687813
0.025946207	-0.45687813
0.025946207	-0.45687813
0.025946207	-0.45687813
0.025946207	-0.45687813
0.025946207	-0.45687813
0.025946207	-0.45687813
0.025946207	-0.45687813
0.025946207	-0.45687813
0.025946207	-0.45687813
0.025946207	-0.45687813
0.025946207	-0.45687813
0.025946207	-0.45687813
0.025946207	-0.45687813
0.025946207	-0.45687813
0.025946207	-0.45687813
0.025946207	-0.45687813
0.025946207	-0.45687813
0.025946207	-0.45687813
0.025946207	-0.45687813
0.025946207	-0.45687813
0.025946207	-0.45687813
0.025946207	-0.45687813
0.025946207	-0.45687813
0.025946207	-0.45687813
0.025946207	-0.45687813
0.025946207	-0.45687813
0.025946207	-0.45687813
0.025946207	-0.45687813
0.025946207	-0.45687813
0.025946207	-0.45687813
0.025946207	-0.45687813
0.025946207	-0.45687813
0.025946207	-0.45687813
0.025946207	-0.45687813
0.025946207	-0.45687813
0.025946207	-0.45687813
0.025946207	-0.45687813
0.025946207	-0.45687813
0.025946207	-0.45687813
0.025946207	-0.45687813
0.025946207	-0.45687813
0.025946207	-0.45687813
0.025946207	-0.45687813
0.025946207	-0.45687813
0.025946207	-0.45687813
0.025946207	-0.45687813
0.025946207	-0.45687813
0.025946207	-0.45687813
0.025946207	-0.45687813
0.025946207	-0.45687813
0.025946207	-0.45687813
0.025946207	-0.45687813
0.025946207	-0.45687813
0.025946207	-0.45687813
0.025946207	-0.45687813
0.025946207	-0.45687813
0.025946207	-0.45687813
0.025946207	-0.45687813
0.025946207	-0.45687813
0.025946207	-0.45687813
0.025946207	-0.45687813
0.025946207	-0.45687813
0.025946207	-0.45687813
0.025946207	-0.45687813
0.025946207	-0.45687813
0.025946207	-0.45687813
0.025946207	-0.45687813
0.025946207	-0.45687813
0.025946207	-0.45687813
0.025946207	-0.45687813
0.025946207	-0.45687813
0.025946207	-0.45687813
0.025946207	0.29805955
-0.2079983	0.42982656
0.012922016	1.3019176
-0.41973585	-0.10488305
1.238602	0.3237561
-0.9280367	0.47339487
-0.2680859	1.782341
0.038243927	0.25647497
1.4654666	0.049366027
1.5255505	0.1408062
1.2137854	0.64050823
0.38459188	0.3301609
-0.6975701	-0.06593217
-0.57115215	0.5632407
0.100661084	1.6105038
-1.7936146	-0.062915005
0.25547493	0.21239345
0.3610386	-0.29860234
1.3707303	0.014776814
1.801544	-0.10604301
0.7456003	-0.2797954
-2.0056553	-0.31342018
-0.29140273	-0.28467223
-1.7375185	-0.26151597
0.24607365	-0.44659862
1.2835423	-0.15934457
1.831145	-0.27946448
0.96406937	-0.051803082
-1.0308046	-0.3840905
-0.57742786	-0.20812911
-1.8454044	-0.2878422
-1.5175881	-0.31010264
-1.5575466	0.1142255
-0.6168194	-0.44682494
-0.9288643	-0.33110005
-0.27620158	-0.27948084
-0.73766804	-0.17982371
-1.8907222	-0.26411635
-0.64695394	-0.36877266
0.81744313	-0.3930589
0.50778425	-0.24752112
1.8934666	-0.27460554
0.01325966	-0.17601529
1.6719253	-0.43947127
0.410165	-0.31981483
0.25245214	-0.029103467
-0.12188758	0.7793356
-0.043442726	0.8804968
-1.9925638	0.21418062
0.28411755	0.33149558
-0.27341607	-0.09473168
-1.4603014	0.05477598
1.4911746	0.18287916
0.12974358	0.24827583
0.27254725	0.3788636
0.12609407	0.54719305
-0.02682008	-0.26099312
-1.6657289	0.014648211
-0.18400876	0.42546484
-0.22842312	0.7368006
1.7305855	0.049052857
0.64417857	0.13270351
1.5052496	-0.08208592
-0.17233008	0.11927822
0.2994079	0.5653844
-0.49539626	-0.21303876
-1.8321428	-0.2526439
0.22376354	0.04073511
0.43472505	-0.3275088
0.004135589	-0.35887882
0.19226764	-0.33511746
-0.15903482	-0.12791872
0.33634815	-0.19546033
1.4413532	-0.28600866
0.017072484	-0.17427382
0.35476673	0.43388003
-0.22541833	0.5919229
-0.5380469	0.06375346
1.4187744	-0.16714998
-1.1151224	0.8984564
-0.8473972	-0.036447324
1.1676469	-0.039337642
1.5006534	-0.043764077
0.41498804	0.45356998
-0.109922275	-0.095325716
0.4602128	-0.41081497
