# Supplementary material for: Cross-species behavior analysis with attention-based domain-adversarial deep neural networks
Source: Nat Commun. 2021 Sep 17;12:5519. doi: 10.1038/s41467-021-25636-x (PMC8448872; doi:10.1038/s41467-021-25636-x)
Supplement: Supplementary file 3 — Supplementary Software 1 [file 41467_2021_25636_MOESM3_ESM.zip › SupplementarySoftware/normalized_dataset/normalize_each/dataset/pd-pre_sm2/hc94_2017032901_1.csv]

angle	speed
-0.59283584	-0.21352242
0.7668962	0.5106207
2.1236627	0.9212853
-0.32711872	-0.3996011
-1.1240865	-0.32756126
-1.1521286	-0.69595176
1.4924886	-0.5222664
-0.5813874	0.67017525
0.5430137	-0.5875113
-0.84398705	-0.42100626
-1.0513377	-0.20480704
-1.5488178	-0.42329642
0.7111341	0.037889052
0.66739374	0.72637224
0.58678406	-0.3992521
1.9768075	1.8009282
-0.7040116	-0.5771248
0.5508298	-0.5378869
-1.9141265	-0.71030796
0.20114394	0.8258211
-1.0083363	-0.07007384
1.6628839	-0.11331998
-1.5373558	-0.32688174
-0.37274835	-0.6829899
-0.49161968	1.0476743
-0.76021665	-0.52931577
1.7523775	-0.618198
-0.53520066	-0.7317206
-1.4245942	-0.66497374
-1.7008247	-0.58619255
1.9390147	-0.38677588
1.2149448	-0.5174247
1.796592	-0.44704333
2.1670578	-0.5594146
2.098347	-0.72716856
0.30536357	-0.5548152
-1.7115389	-0.57622653
-1.4461128	-0.6621768
0.32193187	1.4321743
-1.4963528	-0.36627373
-0.055131193	0.5078477
0.26923943	0.62846076
-1.680765	0.9339012
1.0865654	0.0044628256
-1.2019494	-0.51778406
-0.9579291	-0.33583668
-0.63427573	-0.40550518
0.90679896	0.24166015
2.158625	0.33866918
0.49040613	-0.3264625
0.20751163	1.5892996
1.9513026	-0.5365269
-1.7908543	-0.42493558
-1.9825687	2.2368753
0.3973847	0.4545937
-0.43793267	-0.08314947
-1.0433139	2.9042675
-1.4821805	1.4165308
0.253609	-0.34176162
0.6988337	1.1839683
1.478806	0.25710326
1.4736342	1.2441841
0.02303732	-0.312181
-1.8227592	0.11817972
-0.5160441	0.51155996
0.33595237	-0.41135964
0.108500645	-0.80360126
0.108500645	1.839602
-1.1313043	3.5134635
-1.9132622	0.26396555
0.23940712	-0.48601216
0.4887059	2.3291
-0.48253107	-0.23060253
-1.9906896	-0.41585997
1.8959261	-0.5415243
-0.35097015	0.094547264
-0.4679562	0.6601867
0.9117067	-0.26184523
1.9953048	2.0944998
2.1563053	0.9577888
-0.035515457	2.1986926
-1.5256493	2.4746103
0.5901542	0.3103175
1.2981734	0.877005
1.8538171	-0.25937337
0.027763138	4.114825
1.6494986	-0.29185256
2.0145068	0.2964588
-1.8814923	0.5988298
2.0569715	-0.7178926
0.108500645	-0.80360126
0.108500645	-0.80360126
0.108500645	-0.80360126
0.108500645	0.086290054
-0.41327125	-0.5208302
-0.389764	-0.1268428
-0.42464846	2.463355
-1.5570126	-0.3000729
-0.058264613	1.6141119
0.108500645	-0.80360126
0.108500645	0.55414486
-0.29886293	-0.42707735
2.1157606	0.30381674
1.1859485	0.23121181
0.108500645	-0.80360126
0.108500645	-0.80360126
0.108500645	-0.17198032
2.063192	2.934502
-0.8431361	0.52128273
-0.4308711	0.56103784
-1.3722078	0.17713737
-0.050740913	0.36679262
0.17700277	-0.39942974
0.9300527	2.1707873
-2.004124	-0.29892924
-0.9247727	-0.38714543
0.9280099	0.47434413
1.8783908	0.7071545
1.7755321	-0.37681565
-0.94918317	-0.25644812
2.093252	2.070599
0.108500645	-0.80360126
0.108500645	-0.80360126
0.108500645	-0.80360126
0.108500645	1.8285567
0.108500645	-0.80360126
0.108500645	-0.5140531
-1.2932603	0.02825909
-2.0132146	0.012065346
-1.5323726	-0.30986297
-1.7104473	0.9586685
0.108500645	-0.80360126
0.108500645	-0.40968853
0.4533419	-0.1673755
-1.0548556	2.2731562
-0.58461994	3.2232835
-0.912909	-0.7284821
-0.28469443	1.4303068
-0.28178024	0.6557165
0.07185776	0.642816
-1.1337612	2.9859211
-0.84934384	0.56282604
-0.669231	0.1370716
1.7128288	2.4821122
1.8531731	2.536317
0.5224548	2.949107
-0.589649	2.662973
-0.21354735	-0.443768
1.2864444	-0.72689354
1.8855114	1.8236781
-1.6646477	0.1344749
2.06743	1.629478
-1.8641802	-0.040982623
-0.20727682	-0.024553398
-0.82012004	0.33793783
0.5715089	-0.4093116
-1.7677399	4.4207215
-0.22461495	4.1102576
-0.2736313	1.3978266
0.98345184	-0.21887156
0.23613696	2.9372404
2.0698242	2.3360436
-0.26654974	1.6133775
0.43618017	1.5185031
-1.846472	-0.16957778
2.0775354	-0.336771
1.4782872	-0.7117744
1.6892482	-0.6334197
1.3827292	-0.33362204
-0.41656318	0.3995032
0.5346309	-0.35779306
-0.5313849	-0.6675082
-1.8520963	-0.047459017
0.43545428	0.78187
-0.43693408	-0.4813084
0.2649736	-0.4679347
-1.8423816	-0.15688573
0.8958741	0.19285287
-0.91533226	0.66679764
0.108500645	-0.80360126
0.108500645	-0.4753754
1.3628544	0.8291882
-2.0352411	0.8547278
-1.9667068	1.6151681
-1.954866	-0.102692835
-1.6991814	-0.59329313
2.0495777	0.5177379
1.8822129	0.09998184
2.081668	1.0791281
-0.3794055	-0.6713145
1.244224	-0.50237036
1.8804879	-0.62275714
0.14898065	-0.54946923
-1.970778	-0.60349166
1.9026738	-0.4470355
-0.082718484	0.09374418
0.5919761	-0.011482867
0.7276388	0.077207886
1.648038	1.122845
-1.1932822	-0.4535145
-0.9097338	0.8153464
1.6883321	-0.5024351
1.6740993	-0.41402218
1.1484048	-0.5993621
-1.9470353	-0.17980771
0.06690674	0.4458843
1.3857522	-0.15698437
-0.76161766	-0.7061355
-1.5748104	-0.505486
0.98520726	-0.6435746
-1.924275	1.0123694
-1.9191983	0.87257993
-0.43387908	-0.31123063
-1.270332	-0.45920163
-1.4210135	-0.6344002
-0.7889593	-0.31903583
1.5237558	0.03211264
1.3465571	2.9583747
0.060149897	1.5888722
-0.464616	-0.32972014
-1.5834262	-0.16478248
0.46566868	-0.015457715
-0.41134152	1.6905025
0.108500645	-0.80360126
0.108500645	-0.52448297
1.3247062	-0.3748626
1.2516081	-0.54328746
-0.34561592	-0.29436147
-1.8025837	0.06063294
-0.70277786	-0.5597948
-1.28171	0.29476538
-1.5302403	-0.192122
0.27713802	-0.54982173
1.5079181	-0.321251
0.9037201	-0.64823294
-0.49562868	0.07363203
0.5554274	-0.2703905
-0.69058466	0.81793374
-0.9581975	2.4050841
-0.9907241	0.6752583
0.41014794	1.2321957
0.108500645	-0.80360126
0.108500645	1.261574
-1.7870511	-0.20627655
-0.22706531	-0.035565004
0.6447132	2.0558763
0.108500645	-0.80360126
0.108500645	2.0778418
0.26816988	0.41191092
0.26469865	0.09711556
-1.6104153	-0.3183607
-0.7336679	0.025268735
-0.10346659	1.9699715
-1.986417	1.6096195
0.108500645	-0.80360126
0.108500645	0.43785256
1.2451007	0.7155145
2.0592558	0.37073687
-0.19648737	3.4214222
0.108500645	-0.80360126
0.108500645	-0.49678195
-0.33473712	0.86356336
-0.39388856	0.3902751
-1.5974723	-0.6398931
0.038122814	-0.5416041
-2.0228884	0.08123105
-1.9691658	-0.38378915
-0.8088516	-0.5277325
-1.3180448	0.9202596
0.108500645	-0.80360126
0.108500645	-0.80360126
0.108500645	-0.80360126
0.108500645	1.336247
0.108500645	-0.79522604
0.108500645	-0.803585
0.108500645	-0.80360126
0.108500645	-0.80360126
0.108500645	-0.80360126
0.108500645	-0.80360126
0.108500645	-0.80360126
0.108500645	-0.80360126
0.108500645	-0.80360126
0.108500645	-0.80360126
0.108500645	-0.80360126
0.108500645	0.55898184
-1.7862022	2.3276975
0.108500645	-0.80360126
0.108500645	-0.80360126
0.108500645	-0.4064272
-0.57240987	2.6129773
-0.4968118	-0.62846315
-1.1532334	2.4211953
0.108500645	-0.80360126
0.108500645	-0.80360126
0.108500645	-0.80360126
0.108500645	-0.80360126
0.108500645	0.58412725
-0.5124181	-0.36997628
1.1532669	-0.06182369
1.9840459	0.13459715
-0.30114537	0.28182113
0.108500645	-0.80360126
0.108500645	0.10650631
-1.2167053	1.9676385
0.108500645	-0.80360126
0.108500645	-0.80360126
0.108500645	-0.80360126
0.108500645	-0.80360126
0.108500645	-0.80360126
0.108500645	-0.80360126
0.108500645	-0.80360126
0.108500645	-0.80360126
0.108500645	-0.80360126
0.108500645	1.2294686
0.108500645	-0.80360126
0.108500645	-0.80360126
0.108500645	-0.80360126
0.108500645	-0.80360126
0.108500645	0.46631783
-0.27716237	0.30469698
-0.053624693	-0.24480157
-2.0303352	-0.33876896
0.9386492	-0.6355738
-0.70075285	0.9106863
-1.9285263	-0.5695227
-0.56889033	-0.19145016
-0.29005632	-0.19727288
-0.38908952	-0.39817584
2.1330285	-0.30935934
1.5375971	-0.3096332
0.7177632	-0.18711291
-1.4870186	0.13879591
-1.9857284	-0.0032183663
1.9876199	-0.31710324
-0.3131602	-0.2838254
-1.4772401	-0.14316691
2.0632675	-0.24590367
-0.36607227	-0.6000899
-1.4799522	0.615655
1.9751192	-0.42883483
-1.2098701	0.53794706
-1.9730122	1.9046916
0.108500645	-0.80360126
0.108500645	0.1776473
-1.5029716	-0.4341743
0.50613797	-0.23859729
-1.4506254	-0.0066215843
-1.0141299	0.07437612
-1.9096334	-0.30455583
-0.72700983	-0.56013197
1.320398	-0.04513687
0.39499047	-0.030265722
2.0750868	0.8427237
0.108500645	-0.80360126
0.108500645	-0.38567653
1.9771849	-0.14775655
0.108500645	-0.80360126
0.108500645	-0.39827186
0.09409931	0.5475701
-1.9680697	0.24941432
1.7471439	-0.33238295
-1.5669844	-0.63782704
-0.3046247	-0.4617164
0.108500645	-0.80360126
0.108500645	-0.80360126
0.108500645	-0.59931505
0.5565781	0.16629514
0.108500645	-0.73906714
0.108500645	-0.803476
0.108500645	-0.80360025
0.108500645	-0.80360126
0.108500645	-0.80360126
0.108500645	-0.80360126
0.108500645	-0.80360126
0.108500645	-0.80360126
0.108500645	-0.80360126
0.108500645	-0.80360126
0.108500645	-0.80360126
0.108500645	-0.13867332
-0.7007819	1.0824307
-1.7755716	1.3146474
0.108500645	-0.80360126
0.108500645	-0.80360126
0.108500645	0.056810517
0.3694702	-0.663988
-0.37037945	-0.53465194
-0.58160233	1.7484957
-0.33904117	1.2857015
0.4982188	1.1164917
-0.9259645	-0.0026494637
-0.8840445	2.8894367
-0.068344764	1.6954374
-0.061715126	1.2956299
-2.0316935	0.7400798
0.108500645	-0.80360126
0.108500645	-0.80360126
0.108500645	-0.80360126
0.108500645	-0.4292274
1.466397	1.7349516
1.4749513	-0.5018881
-1.8733577	0.6896588
-2.054976	-0.06284677
1.6677507	-0.5667816
0.6443296	-0.100282
0.108500645	-0.80360126
0.108500645	-0.80360126
0.108500645	-0.6345441
0.108500645	-0.80360126
0.108500645	-0.80360126
0.108500645	-0.80360126
0.108500645	-0.80360126
0.108500645	-0.80360126
0.108500645	-0.80360126
0.108500645	-0.80360126
0.108500645	-0.47040015
-0.5354111	1.1925812
0.108500645	-0.80360126
0.108500645	-0.80360126
0.108500645	-0.80360126
0.108500645	-0.80360126
0.108500645	1.4509484
-1.2714802	-0.37200564
1.2646494	0.35038337
0.108500645	-0.80360126
0.108500645	-0.80360126
0.108500645	-0.80360126
0.108500645	-0.80360126
0.108500645	-0.80360126
0.108500645	3.6916304
0.108500645	-0.80360126
0.108500645	-0.80360126
0.108500645	-0.80360126
0.108500645	-0.80360126
0.108500645	-0.47668976
0.762219	0.47000444
0.108500645	-0.80360126
0.108500645	-0.80360126
0.108500645	-0.80360126
0.108500645	0.38049915
0.108500645	-0.80360126
0.108500645	0.6871814
0.108500645	-0.80360126
0.108500645	-0.6917433
-0.45452744	-0.029928152
0.3952956	0.2979694
0.108500645	-0.80360126
0.108500645	-0.80360126
0.108500645	-0.80360126
0.108500645	-0.80360126
0.108500645	-0.80360126
0.108500645	0.3597731
0.108500645	-0.80360126
0.108500645	-0.80360126
0.108500645	-0.80360126
0.108500645	-0.80360126
0.108500645	0.3597731
0.108500645	-0.80360126
0.108500645	-0.80360126
0.108500645	-0.80360126
0.108500645	-0.07679621
-1.8180013	2.2214894
0.108500645	-0.80360126
0.108500645	-0.80360126
0.108500645	-0.80360126
0.108500645	-0.80360126
0.108500645	-0.80360126
0.108500645	-0.80360126
0.108500645	0.46972296
0.108500645	-0.80360126
0.108500645	-0.80360126
0.108500645	-0.80360126
0.108500645	-0.80360126
0.108500645	-0.80360126
0.108500645	-0.80360126
0.108500645	-0.80360126
0.108500645	1.1161734
0.108500645	-0.80360126
0.108500645	-0.80360126
0.108500645	-0.80360126
0.108500645	-0.80360126
0.108500645	1.6241274
0.108500645	-0.80360126
0.108500645	-0.80360126
0.108500645	-0.80360126
0.108500645	-0.80360126
0.108500645	-0.80360126
0.108500645	-0.80360126
0.108500645	-0.15081827
0.108500645	-0.80360126
0.108500645	-0.80360126
0.108500645	-0.80360126
0.108500645	-0.80360126
0.108500645	-0.80360126
0.108500645	-0.80360126
0.108500645	-0.80360126
0.108500645	-0.80360126
0.108500645	-0.80360126
0.108500645	-0.80360126
0.108500645	-0.80360126
0.108500645	-0.80360126
0.108500645	-0.80360126
0.108500645	-0.80360126
0.108500645	-0.80360126
0.108500645	0.5122373
-0.80492944	0.6183171
-1.8619634	0.8166847
-2.0432396	0.14177252
1.6996748	-0.077052794
-0.7247066	-0.2785251
1.3524106	0.19906668
0.9888011	0.036659352
0.108500645	-0.80360126
0.108500645	-0.67759377
-2.0851643	0.2898262
1.7119455	0.17598955
0.94435716	0.8533639
0.31640252	-0.20050956
1.708042	1.7595369
2.043246	0.45332366
0.108500645	-0.3854448
0.108500645	-0.80278414
0.108500645	-0.80359983
0.108500645	-0.80360126
0.108500645	-0.80360126
0.108500645	-0.1159701
0.6490505	-0.21574953
0.108500645	-0.80360126
0.108500645	-0.80360126
0.108500645	-0.80360126
0.108500645	-0.59420294
-0.24106836	-0.73953325
0.108500645	-0.80360126
0.108500645	-0.80360126
0.108500645	-0.80360126
0.108500645	-0.80360126
0.108500645	-0.80360126
0.108500645	-0.80360126
0.108500645	-0.30073935
