# Supplementary material for: Cross-species behavior analysis with attention-based domain-adversarial deep neural networks
Source: Nat Commun. 2021 Sep 17;12:5519. doi: 10.1038/s41467-021-25636-x (PMC8448872; doi:10.1038/s41467-021-25636-x)
Supplement: Supplementary file 3 — Supplementary Software 1 [file 41467_2021_25636_MOESM3_ESM.zip › SupplementarySoftware/normalized_dataset/normalize_each/dataset/pd-pre_sm2/hc94_2017032906_1.csv]

angle	speed
-0.29827645	0.52407855
-1.1885353	-0.36219612
1.2706727	-0.5185117
0.07557103	-0.7556219
1.4119304	-0.25695705
0.055898484	0.680003
-1.8401164	0.60641253
-0.60300094	-0.6037231
0.9166828	-0.33647543
1.5510364	-0.005518081
1.5789495	-0.09468424
0.85568595	-0.66266537
0.97762275	-0.30572444
1.7607354	-0.084641784
-0.7265641	-0.67895806
0.78323895	-0.54744846
1.5774548	-0.33823788
-1.4313178	0.2533062
-1.5566378	-0.24837604
1.5282341	1.3150208
-0.4752496	0.63119674
-0.08111798	1.7020825
-1.6639005	1.1939999
0.030020338	3.452297
0.037230898	5.719011
-0.49963996	0.114361934
1.4181596	-0.08566808
0.4539467	1.415181
0.15928738	1.2607915
0.34041092	2.0455036
1.5132306	0.21092115
-0.43916085	0.9446124
-1.3521646	1.8415685
-1.6549664	-0.026458625
1.6697799	2.130583
-0.3262032	2.4426763
-0.47048768	1.2239643
-1.4104309	3.2504427
0.28103104	2.265662
-1.3656781	0.7603893
-1.4529976	-0.2788174
0.93369174	0.07251489
-0.24529763	1.8115249
-0.09799122	-0.5895931
-1.7206477	1.3402036
-0.03472737	3.211346
0.10535125	2.148633
-0.009978789	1.5851694
-0.5615794	-0.54813284
-1.2542304	1.9065031
-0.060242914	3.540574
-0.7170577	-0.5616392
-1.1792324	0.40336153
-1.7197443	0.6637838
-0.08643917	-0.36465088
1.7830579	-0.17037982
1.6147429	1.1734511
1.4221944	-0.63744164
0.68136966	-0.2215101
-1.3125308	-0.51961774
1.2378453	-0.07135554
-0.025809193	-0.7925406
-0.025809193	0.70525074
0.35722625	0.5377215
0.17204604	0.13997431
0.02516316	-0.64752734
-1.5226226	-0.23146108
-0.8865717	-0.48828384
0.0052748006	0.40442827
0.033749405	0.70393276
1.6056187	0.13485996
0.27854356	0.98558307
-0.025809193	-0.7925406
-0.025809193	0.21010819
-0.26485506	1.1796803
0.82350343	-0.2648767
1.7947283	-0.2648767
-1.4786682	-0.1572724
0.75380564	0.4557656
1.5742307	0.6132745
0.08438104	-0.056684956
1.4855483	0.014881858
0.40470523	-0.52255476
-0.5665067	1.4193995
1.7689787	1.5465226
1.2473421	-0.53490686
-1.2678132	-0.498438
0.68169767	-0.68087864
1.2374135	0.448716
1.7405486	0.26310754
-0.025809193	-0.7925406
-0.025809193	-0.7925406
-0.025809193	-0.7925406
-0.025809193	-0.57348955
1.6621408	-0.45048565
0.0336929	0.7446241
-1.8061455	0.9268532
-1.7043248	1.658291
1.7148238	1.2479004
0.10159926	-0.26051295
1.6338054	-0.2554785
-0.11316733	-0.34018436
1.659701	-0.44955724
-1.555516	0.7764833
-0.34132475	0.6114399
-1.6558132	1.9435253
-1.7914219	-0.54775345
0.13384217	-0.09642183
1.6409696	0.47958297
0.033252105	-0.47856024
1.6942258	2.7135632
1.7647625	2.5093267
-1.7028769	-0.48992923
-0.3527617	-0.7538796
-1.0347569	-0.47337544
-0.025809193	-0.7925406
-0.025809193	-0.5277911
0.30898598	-0.5355484
1.6156982	-0.0620172
1.0541215	-0.35778448
1.5105792	-0.25905097
-1.1685956	-0.25306493
1.6197965	-0.44928306
0.81625175	-0.47841164
-1.7440413	-0.6531621
-0.50611854	-0.56565005
0.6753349	-0.69177485
-0.025809193	-0.7925406
-0.025809193	-0.5005509
-1.5817993	-0.2610938
1.7947283	-0.2610938
1.6993898	-0.2273885
1.7875988	-0.55295926
-0.009657992	-0.67228496
-0.4762488	-0.518499
-0.025809193	-0.7925406
-0.025809193	-0.5795471
1.4092513	-0.58202076
1.4863162	-0.3942319
-0.3874429	0.53858334
-1.6395375	0.079974666
-0.33882767	0.73690706
-1.7113795	0.40840375
-0.22411396	1.5436374
-1.8353099	1.4848703
-1.84039	1.2840725
0.2622463	0.4303523
1.6509514	1.9942318
-0.17764753	0.50046897
-1.7981669	1.786715
-1.6383055	0.51784724
-0.31859845	0.35632154
-1.6792669	2.0774505
0.14303729	-0.090710066
1.6768314	2.82962
-0.297613	0.59959245
0.480285	0.11354775
-1.1540444	-0.34894094
1.7092557	0.3197362
1.4509453	0.13298963
-1.6901151	-0.23838373
-0.25103363	0.45496437
-0.4955822	0.9968547
-0.071956	0.636632
1.4871486	0.56543046
-0.38756883	0.44517177
-0.58845043	0.2493909
1.194518	-0.73700607
0.19560696	1.6668863
0.6385385	0.37180775
-0.8031763	5.6871667
-0.44104055	2.1300778
0.21420181	0.76154363
-1.5028315	0.7560395
-0.45779353	1.1380477
-0.7036219	0.4097301
0.5873293	4.1006346
-1.6249183	0.08837506
-0.27062047	1.041556
0.17825677	-0.5496592
-0.76905596	-0.1387324
0.28248572	0.32743523
1.5536186	0.081553295
-0.27518815	-0.009144199
0.7536644	0.7749677
1.5377516	-0.6470187
0.01047992	0.44234195
-0.119251505	0.630879
-1.4670869	-0.43322775
-0.7480374	-0.105457954
0.63051826	-0.25703517
-0.14786695	0.12204822
-0.025809193	-0.7925406
-0.025809193	-0.587999
0.4671266	0.96430296
1.2461784	-0.4141975
-0.36228833	0.19330893
-0.25215474	-0.29400033
1.4783586	1.0228568
-0.16985771	1.8086188
0.22202599	2.131993
1.7329043	1.4517726
-0.5235641	-0.5425016
0.49567604	2.302133
1.6321522	0.6622485
-1.5686558	0.38520482
-0.025809193	-0.7925406
-0.025809193	-0.6163352
-0.49839047	2.1465535
1.75244	1.458824
-1.7389377	-0.2972764
1.6873193	-0.15363954
0.105619185	-0.29112867
-0.5301425	-0.6046288
-1.4068711	0.003728557
-0.25703418	-0.16967142
-1.7458174	-0.037910257
-0.115975216	-0.4091407
1.7947283	-0.4091407
-1.709611	0.317639
-0.025809193	-0.7925406
-0.025809193	0.8440673
-0.025809193	-0.7925406
-0.025809193	-0.55443615
1.1843601	-0.037143752
-0.025809193	-0.7925406
-0.025809193	-0.7925406
-0.025809193	-0.64683264
1.2461592	-0.07207855
1.0015326	-0.6564811
0.20138392	-0.65334034
0.24236852	-0.3884574
-0.025809193	-0.7925406
-0.025809193	-0.7925406
-0.025809193	0.7858407
-1.229529	-0.7162308
1.0995218	0.43283576
-1.820222	0.34944564
-1.7377697	-0.51536196
-0.78382933	-0.2897011
-1.6994885	-0.1463311
-0.025809193	-0.7925406
-0.025809193	-0.6626312
-1.1766241	-0.560271
1.6671135	-0.34761345
-0.025809193	-0.7925406
-0.025809193	0.87925774
-0.54773444	-0.6987546
-1.446915	0.70296675
0.45353618	-0.32228345
1.5908089	-0.6723294
-1.8194867	-0.37007013
-1.8356738	-0.49010086
-1.818512	-0.6142889
1.5487552	-0.5442602
-0.025809193	-0.7925406
-0.025809193	-0.44122776
-0.025809193	-0.7925406
-0.025809193	0.035864595
-1.7201407	-0.5025045
0.46547034	-0.4427869
1.78151	-0.0869793
0.9637561	-0.5946114
1.0771196	-0.41906023
1.3705627	-0.22659302
-1.545979	-0.3038032
-1.6653603	-0.5115739
0.00088657945	-0.7186034
1.3819195	-0.5298509
-1.0664707	-0.73734325
-0.37737337	-0.5820472
1.7811127	-0.27121362
-1.1095612	-0.5132124
-1.2371699	-0.68976223
-1.4361873	-0.41577587
-0.025809193	-0.7925406
-0.025809193	-0.58916986
-1.4061741	-0.4115017
1.7947283	-0.4115017
0.9126693	0.9501386
-0.18986163	0.11073391
-1.7400581	1.209144
1.5907146	0.2248982
0.29241735	0.6502864
1.6790726	2.0105765
1.7464635	0.34843045
0.054060087	0.46034154
1.4236465	-0.53644943
1.4485478	1.3069868
1.5547761	0.718429
0.7486942	-0.53269875
-0.0333005	1.0468826
1.7821829	0.4079218
0.037337817	-0.19121338
1.7340459	1.258737
1.7911875	0.08870294
-0.55528617	2.6158369
-1.7071972	1.7136256
0.0019638187	0.53304464
-0.33266935	-0.3098335
1.3186631	-0.117629856
1.6249573	-0.2636498
-0.54253286	0.08261958
0.1844283	-0.18368311
-1.1870698	-0.124254584
1.2796862	-0.6206792
1.442291	1.6748064
1.7990673	-0.372064
0.06706978	-0.5138715
1.4964054	-0.5413359
1.1572143	-0.70858824
-0.8355575	-0.53762937
1.2899215	-0.6862297
0.756506	-0.38473082
-1.416605	-0.56988823
0.4245168	-0.3477537
-1.5297064	-0.043951347
-1.0530419	-0.28795445
-1.2721819	-0.42900535
-1.3211465	-0.21317923
1.6092863	-0.6112508
-1.281257	-0.49198133
-0.025809193	-0.7925406
-0.025809193	-0.64487475
-1.1836993	-0.5787457
1.5928391	-0.5105525
-1.6452986	-0.56268144
-1.2178866	-0.43073142
1.7990592	-0.6269664
1.026	-0.5542387
1.4711814	0.476332
1.5244796	0.15185863
-0.025809193	-0.7925406
-0.025809193	-0.57621616
-1.7885916	-0.61623955
0.20965408	-0.57977945
-1.6266757	-0.65803534
0.96668863	-0.5547656
-1.0918458	-0.52684593
0.047729623	-0.58532965
0.54371494	-0.6485662
1.6278026	-0.5499725
-0.05788784	-0.54610544
0.35439762	0.2248701
0.36251208	0.7175888
-0.025809193	-0.7925406
-0.025809193	-0.2634203
1.2694356	-0.5189662
-0.88618016	0.5116628
1.7003647	1.2709122
-0.31027135	-0.68456274
-1.6157051	1.760815
1.7552722	0.70088047
0.11010552	0.0016001834
1.6428231	1.6818258
-0.9989713	-0.45221716
-0.96663	1.5524142
-1.8188461	0.7635888
-0.3772187	0.08157279
-1.5679079	1.6458074
-1.820276	0.892807
-0.039983593	0.32553625
1.7226652	-0.029431188
1.6351416	-0.2096829
0.13715391	0.34083182
1.6341	0.5252201
-0.22065093	-0.1693074
-0.13787268	0.5162397
-1.7548075	1.7209463
-1.4973688	-0.54181314
-1.750644	-0.15363954
1.7518811	-0.2683711
0.055052463	-0.20184684
-0.33909053	-0.32688412
1.6593485	-0.4652976
0.7758447	-0.66857165
-0.53705966	-0.41662598
0.44345587	-0.58108765
0.5354377	-0.7078863
1.0592457	-0.3910767
-1.3795457	-0.3322058
-1.3740046	-0.41448727
-0.025809193	-0.7925406
-0.025809193	-0.3865428
-1.3300563	-0.45895544
1.2368503	-0.35025498
-1.7618277	-0.41471422
-0.26973122	0.98934764
-0.025809193	-0.7925406
-0.025809193	-0.7925406
-0.025809193	-0.39673778
-0.034005143	0.94401985
-1.8158749	2.4019647
-0.5914178	1.0807521
-1.5198734	2.6780899
-1.5453587	0.7067613
-0.025809193	-0.7925406
-0.025809193	-0.35349837
-0.71004325	-0.66027206
-1.6612172	1.1854221
-0.0033467035	0.3696583
1.7986895	2.6954687
-0.025809193	-0.7925406
-0.025809193	-0.7925406
-0.025809193	-0.7925406
-0.025809193	-0.7925406
-0.025809193	-0.7925406
-0.025809193	0.30642208
0.13303725	-0.56429595
-0.025809193	-0.79209477
-0.025809193	-0.7925393
-0.025809193	-0.7925406
-0.025809193	-0.7925406
-0.025809193	-0.7925406
-0.025809193	-0.7925406
-0.025809193	-0.7925406
-0.025809193	-0.7925406
-0.025809193	-0.7925406
-0.025809193	-0.7925406
-0.025809193	-0.7925406
-0.025809193	-0.7925406
-0.025809193	-0.7925406
-0.025809193	-0.7925406
-0.025809193	-0.7925406
-0.025809193	-0.7925406
-0.025809193	-0.7925406
-0.025809193	-0.7925406
-0.025809193	-0.7925406
-0.025809193	-0.7925406
-0.025809193	-0.7925406
-0.025809193	-0.7925406
-0.025809193	-0.7925406
-0.025809193	-0.7925406
-0.025809193	-0.7925406
-0.025809193	-0.7925406
-0.025809193	-0.7925406
-0.025809193	-0.7925406
-0.025809193	-0.7925406
-0.025809193	-0.7925406
-0.025809193	-0.7925406
-0.025809193	-0.7925406
-0.025809193	-0.7925406
-0.025809193	-0.7925406
-0.025809193	-0.7925406
-0.025809193	-0.7925406
-0.025809193	-0.7925406
-0.025809193	-0.7925406
-0.025809193	-0.7925406
-0.025809193	-0.7925406
-0.025809193	-0.7925406
-0.025809193	-0.7925406
-0.025809193	-0.7925406
-0.025809193	-0.7925406
-0.025809193	-0.7925406
-0.025809193	-0.7925406
-0.025809193	-0.7925406
-0.025809193	-0.7925406
-0.025809193	-0.7925406
-0.025809193	0.122226514
1.7766248	0.7948215
-1.6849676	-0.46948594
1.3837202	-0.50208455
0.32898614	-0.5255881
-0.85024625	-0.25278708
-1.418337	0.81244045
-1.7843449	-0.08518018
-0.13741156	-0.41374025
-1.5781806	0.5052001
1.6325227	0.18753852
0.845021	-0.093016274
-0.9318464	-0.37775582
-1.5897137	-0.14371552
-0.3030098	-0.6482275
-1.0183082	-0.649678
-0.025809193	-0.7925406
-0.025809193	-0.7389918
-0.13125081	-0.37032285
-0.025809193	-0.785851
-0.025809193	-0.79252803
-0.025809193	-0.7925406
-0.025809193	-0.7925406
-0.025809193	-0.7925406
-0.025809193	-0.7925406
-0.025809193	-0.7925406
-0.025809193	-0.7925406
-0.025809193	-0.7925406
-0.025809193	-0.7925406
-0.025809193	-0.7925406
-0.025809193	-0.7925406
-0.025809193	-0.7925406
-0.025809193	-0.7925406
-0.025809193	-0.7925406
-0.025809193	-0.7925406
-0.025809193	-0.7925406
-0.025809193	-0.7925406
-0.025809193	-0.7925406
-0.025809193	-0.7925406
-0.025809193	-0.7925406
-0.025809193	-0.7925406
-0.025809193	-0.7925406
-0.025809193	-0.7925406
-0.025809193	-0.7925406
-0.025809193	-0.7925406
-0.025809193	-0.7925406
-0.025809193	-0.7925406
-0.025809193	-0.7925406
-0.025809193	-0.7925406
-0.025809193	-0.7925406
-0.025809193	-0.7925406
-0.025809193	-0.7925406
-0.025809193	-0.7925406
-0.025809193	-0.7925406
-0.025809193	-0.7925406
-0.025809193	-0.7925406
-0.025809193	-0.7925406
-0.025809193	-0.7925406
-0.025809193	-0.7925406
-0.025809193	0.028663998
1.0968149	-0.44718903
0.938629	0.9186658
-0.48125228	5.176165
-1.720736	-0.1765174
-0.11622843	4.551366
-0.025809193	-0.7925406
-0.025809193	-0.7925406
-0.025809193	-0.18832803
-1.5556492	-0.63800186
-1.0174946	0.48705834
-0.025809193	-0.7925406
-0.025809193	-0.7925406
-0.025809193	-0.7925406
-0.025809193	-0.7925406
-0.025809193	0.8101411
-1.5589869	0.023778984
-0.025809193	-0.7925406
-0.025809193	-0.7925406
-0.025809193	-0.1631663
-0.025809193	-0.7925406
