# Supplementary material for: Cross-species behavior analysis with attention-based domain-adversarial deep neural networks
Source: Nat Commun. 2021 Sep 17;12:5519. doi: 10.1038/s41467-021-25636-x (PMC8448872; doi:10.1038/s41467-021-25636-x)
Supplement: Supplementary file 3 — Supplementary Software 1 [file 41467_2021_25636_MOESM3_ESM.zip › SupplementarySoftware/normalized_dataset/normalize_each/dataset/pd-pre_sm2/hc97_2017031301_1.csv]

angle	speed
0.66332346	0.59139615
-0.57253313	0.7587194
-0.1807513	1.5951946
-0.22912651	0.117150225
0.0838154	0.62334293
0.4234608	0.38961992
-0.34435973	0.82755816
0.11725015	0.16332638
0.2486013	-0.15653643
0.2282328	-0.03589227
-0.03842449	0.44423473
-0.8963759	0.023502283
-0.7192694	0.41083652
-0.21183145	1.2163408
-0.2476266	0.39172468
-0.35582063	0.057119977
1.1874616	1.6736346
0.3917619	1.2120152
0.4177685	0.4285109
0.00016175462	1.3514326
0.8603165	1.3060268
0.06002592	0.2857431
0.15982884	-0.5737099
1.4394351	1.6751492
-0.24818794	1.7855197
-0.64239645	-0.3089857
-0.54054886	0.81270146
-0.5501578	1.716745
0.123619646	3.3319263
-0.26345584	0.7192805
-0.39457512	0.50934696
-1.7643344	-0.5811509
0.16998456	-0.11888705
-1.057526	1.5714959
-0.15816098	1.8351525
0.14892307	-0.152758
0.31010023	1.4358265
-0.9847538	1.0543212
0.7308682	0.6261169
-0.085683174	0.91781914
-0.2969099	0.49382183
-0.2520098	0.0047215368
1.5904129	0.72647893
-0.57897455	0.96418667
-0.16342062	0.517052
-0.8775604	0.31197608
-0.7764489	0.05615246
-1.1116637	0.52641875
-0.83331954	-0.28861085
-0.15492178	2.3334627
-0.6310801	-0.14925076
-0.12560171	0.86920285
0.19555451	1.2566166
0.17111179	-0.074502416
0.18496962	0.38367772
1.1477684	-0.6804822
0.9064536	1.1739453
-0.58140916	4.8546033
-0.0248882	2.1559258
0.0488784	0.4929441
-1.8327461	-0.01881872
-0.5162617	-0.022513827
-0.060445372	-0.32094222
1.394742	-0.6926402
0.75723076	0.52822435
0.049092133	0.57647413
-0.30557287	-0.22889858
1.4854823	-0.5198958
1.1579704	-0.52115977
-0.4618714	-0.40453178
1.0584832	-0.26711905
0.88211846	0.18941706
0.14170295	-0.4365012
-1.0508461	-0.5465577
-1.3162891	-0.2721017
0.6258716	0.010227025
-1.3209101	-0.14342548
-1.0707701	-0.11837317
0.19827726	-0.50526273
-0.9613132	-0.54160756
-0.77906615	-0.4834538
0.005963866	0.08282976
-1.613277	-0.15444094
-0.17987208	-0.3490044
-0.6919355	-0.37101257
0.8128865	-0.7329139
-1.5898519	-0.441613
-0.94281924	-0.050460745
1.1341394	-0.51715755
1.3512316	-0.06666109
-1.1958188	-0.42697796
0.9731294	-0.67119586
1.8122379	-0.7249249
0.041719265	-0.38235328
-0.33627075	-0.74259335
-1.5424659	-0.50769454
-0.437426	-0.6040903
0.62317246	-0.72866505
1.5039983	-0.6215211
-0.14786708	-0.4841849
-1.4847808	-0.6256181
-0.26088902	-0.6617817
-0.120637484	-0.5861646
1.2759901	-0.72864753
1.1181214	-0.34265974
-1.2582284	-0.70008004
0.564729	-0.45035356
-1.5977886	-0.4508987
0.08847284	-0.50324446
-1.1619993	-0.68604416
-0.3951092	-0.56132054
-0.548661	-0.2162703
-1.5250876	-0.42053246
-0.41605306	-0.5890571
0.060597524	-0.6136164
-1.4656653	-0.71884423
1.1279395	-0.7216315
-1.3424983	-0.48890248
-1.5098053	-0.6268466
-1.5499021	-0.61598647
-0.1302045	-0.69714105
0.8813335	-0.6705546
-1.7908714	-0.36458233
0.49608994	-0.57056534
1.6904309	-0.25891328
-0.9491614	-0.45541778
-1.1345062	-0.47319752
-1.3938924	-0.5005043
-0.98336583	-0.7012826
1.6222266	-0.6728453
-0.2945542	-0.71308726
1.4436855	-0.22955158
1.2528632	-0.44137275
1.3107616	-0.5315088
-0.7552993	-0.44673043
1.2470042	-0.64189816
1.3004633	-0.41873708
1.587424	-0.56820893
1.4370134	-0.026996478
-1.8132439	0.065571934
-0.49460047	-0.7313104
-1.1074852	-0.64252263
-0.69973505	-0.6908276
-1.5908626	-0.72317743
0.32104716	-0.7126277
-0.6003697	-0.57366633
1.6377889	-0.11795538
0.9631388	-0.24065305
1.3341062	-0.22317986
0.6779164	-0.6879882
-0.81761116	-0.71171737
1.5404106	-0.643107
-1.773306	-0.56941026
-1.4546381	-0.48058942
-0.65145534	-0.42357236
-1.4779897	-0.6340197
-0.91624004	-0.33749056
0.032359783	-0.4564007
1.3028526	-0.21923828
0.8900307	-0.2704497
1.8202475	-0.5634337
0.99883795	-0.7083709
1.7010128	-0.13038693
1.7707741	-0.16087818
1.2184824	-0.60023916
1.6190487	-0.5391364
-1.6123164	-0.5250061
-1.5812001	-0.48348448
1.5823218	-0.67642534
-0.06490152	-0.61730653
1.8116523	-0.6401656
-1.8240603	-0.23099563
-1.6987582	-0.530194
1.6835775	-0.622634
1.6411558	-0.1260953
1.6743166	-0.5674571
0.92470586	-0.53759086
-1.673109	-0.50384
1.7808945	-0.46007743
1.7134556	-0.41711578
-1.721709	-0.6454766
0.6245713	-0.5845621
1.7178223	-0.44516134
1.3784343	-0.6102989
-0.16524464	-0.61009926
0.6036469	-0.7044013
1.5245074	-0.40679967
-1.612091	-0.524735
1.6054344	-0.65893054
-0.95459086	-0.6838703
1.4557976	-0.6125937
1.0265809	-0.5634977
1.2020757	-0.67421496
0.3159581	-0.58083946
1.79199	-0.617303
-0.6133936	-0.74657893
0.9549589	-0.69232976
1.6653466	-0.6334489
-1.4322076	-0.5501281
-1.6335477	-0.6647396
-0.4150535	-0.6621971
0.20175005	-0.67378646
-1.7418762	-0.51494473
1.2091652	-0.6757444
1.1075287	-0.31616536
1.6839485	-0.52784544
1.534554	-0.37427765
-1.645816	-0.34875563
-0.5811228	-0.62450886
1.63772	-0.49175867
0.29424253	1.6035763
-0.003766367	2.9432702
-0.075688384	0.8225143
-0.5880937	-0.16281039
1.1814914	0.5386457
-0.18107806	1.7738982
-1.0340693	1.0175489
-1.2709064	-0.023757536
-1.3756399	1.9159627
-1.3401469	3.6428485
-0.24283491	1.7119974
0.57600665	0.42558315
0.8036025	0.9975209
0.32364482	2.4971795
-0.16707195	1.6497957
-0.34975547	1.1375917
-1.193069	0.22821197
-0.9263258	0.5753259
1.628668	0.1849671
-0.6944992	2.5401802
0.18734306	1.8239963
-0.80402184	2.2169025
-0.26940268	1.3926487
0.19706015	1.4514478
-0.5681051	2.7345772
-0.12822267	3.0491831
-1.7832814	0.15435967
0.016231826	3.2962437
1.4722197	-0.012062601
-1.6573493	1.9652508
-0.36672637	0.32948658
-0.9286266	1.3729861
1.2926174	1.0350883
0.14709917	1.9762871
0.68095565	-0.11581012
-0.04051556	-0.18380116
1.2437052	0.37231302
-0.19571179	0.93445426
-0.34964287	-0.20750621
-1.3718555	-0.16211157
-1.1878641	-0.3940946
-0.099171154	-0.62173235
1.285111	-0.59844166
1.709536	-0.038677752
-0.16359146	-0.18189438
-0.093691	-0.46468952
-0.117066495	-0.35384262
-1.7852099	-0.6410818
0.10183977	-0.44591016
-1.3710617	-0.71811837
-0.0003074864	-0.59429324
-0.6175867	-0.21769224
-0.23970027	-0.34785634
0.4109782	-0.73929566
1.7209322	-0.50128645
-0.30175912	-0.6594158
-0.53937966	-0.43666467
-1.2647246	-0.63303477
-0.20431475	-0.20280273
-0.21444456	-0.62270886
1.131536	-0.71028745
0.76029783	-0.5400135
0.19704784	-0.43671033
-1.5782734	-0.66759026
-0.28041658	-0.2672724
-0.78110915	-0.7004204
1.2806108	-0.6718259
0.72594345	-0.62518114
0.68613553	-0.49168724
-0.15079808	-0.6111947
-1.855426	-0.4082619
0.045934252	-0.64500654
-0.32821754	-0.61112714
1.5683261	-0.6046661
0.9382547	-0.6778434
-1.3925105	-0.69478554
-1.7083943	-0.6617036
-0.8526358	-0.6737786
1.7905842	-0.6756866
0.5624696	-0.6728655
1.1469476	-0.7299716
0.14668256	-0.66514325
-1.6420147	-0.67723054
-1.3826293	-0.6417701
1.227241	-0.63694847
1.359083	-0.7217969
-1.4185681	-0.6761721
-1.5888678	-0.7418383
0.18156025	-0.73626256
-0.9207237	-0.72645354
-0.0070492993	-0.73741335
1.3378824	-0.7001222
0.8691915	-0.6433334
-1.4111357	-0.6975421
1.2634338	-0.6381229
1.1753484	-0.72279656
0.7666488	-0.5914031
-1.7046824	-0.6500675
-0.27527514	-0.72058535
-0.61274296	-0.73660225
-1.0495359	-0.7275675
-0.82072026	-0.67216206
0.2751554	-0.731394
-0.01834102	-0.7689152
-0.01834102	-0.58654594
-0.7807901	-0.62395805
1.657399	-0.6827402
0.92875385	-0.31919682
-1.7333645	-0.5481136
-0.45065755	-0.6390994
0.592602	-0.7291362
-0.01834102	-0.6479713
-0.27978298	-0.69200766
1.7595026	-0.66055197
-1.308627	-0.76456445
1.5603163	-0.6742737
0.766174	-0.63852113
1.222902	-0.6074129
-0.5917372	-0.64893985
-0.2560892	-0.667464
-1.4813868	-0.7458721
-0.20317213	-0.42909878
-0.7073093	-0.71855694
-1.1371002	-0.7512685
-0.16942106	-0.6032093
0.3674169	-0.7248719
1.4905638	-0.72721213
-0.56309485	-0.6949031
1.8339425	-0.6340382
0.14875367	-0.7582749
-1.0475695	-0.57550764
-1.6543713	-0.48359072
-1.5769066	-0.6719728
1.3372154	-0.71438235
0.18327427	-0.6838827
-1.0449617	-0.6905387
1.6209472	-0.64044034
1.3979741	-0.71165466
1.7637904	-0.699397
-1.6099639	-0.65486956
-0.7269219	-0.72955203
-1.1585313	-0.6153749
-1.3444479	-0.6510001
1.7458162	-0.72412986
-1.6515907	-0.7518114
-0.01834102	-0.7689152
-0.01834102	-0.7206306
-1.7095066	-0.6753589
1.6850114	-0.7231846
-0.6627713	-0.62039965
-1.7668035	-0.6859347
-0.009065948	-0.6719583
-0.8758124	-0.6234671
-0.9746984	-0.6797124
-0.8793976	-0.6765732
1.2377272	-0.7380966
1.2699556	-0.7307892
0.71869606	-0.6358368
1.647031	-0.63660914
1.4009011	-0.6277078
-1.0505869	-0.7327403
-0.7959246	-0.70134664
-0.10277315	-0.6838402
1.3578281	-0.7300773
-0.19384055	-0.6729524
-0.133932	-0.762119
1.4475124	-0.5665565
0.87195545	-0.7191681
0.70513123	-0.70537686
0.3689996	-0.68555343
0.69012463	-0.6887732
1.672602	-0.6045407
-1.7925223	-0.6850029
-1.1875569	-0.7645209
0.6414169	-0.6999504
1.2986163	-0.7483908
0.20586106	-0.6581338
1.3754961	-0.69184124
1.4735578	-0.7451195
-0.317678	-0.7069522
1.421634	-0.74692774
-1.2830657	-0.72524065
1.5683777	-0.72229445
-0.678043	-0.75049376
0.7420945	0.67490715
0.1416959	2.763972
-0.05577923	1.0054864
0.23021242	1.1817887
0.0073409146	1.4913331
-0.5870435	-0.16353613
0.61441886	0.23468816
-0.26620945	0.6761053
-1.6551479	1.332871
-0.31289652	3.1503813
-0.07698878	3.6491876
-0.26231706	2.1137164
0.055455975	1.3417073
-0.24604456	3.9817212
-0.37618932	2.4720945
-1.6698815	-0.088672794
-0.4887594	0.10946962
0.32425016	1.6993374
0.3400012	-0.20824297
-0.9728753	0.5560678
-0.8689488	2.0450425
0.05183026	1.3680458
0.24646845	0.24087548
0.7374663	0.6857019
-0.27570885	0.44375375
-0.15419243	1.2577779
-0.7328589	-0.2932089
-0.41774538	3.7491238
-0.266004	1.8315152
0.110827245	0.8082217
-0.08767161	1.2348871
-0.1606815	0.695921
0.48488927	-0.34003907
-0.68944776	0.751658
-0.4758745	0.48402005
-0.18287373	0.4255272
0.95386225	-0.23214175
0.3870016	-0.64637613
0.2624446	-0.28263846
0.32128558	-0.4920511
1.173661	-0.338864
0.36758393	-0.09711841
0.012345871	-0.34914905
1.3501688	-0.122947566
-1.2438205	-0.6823905
1.3956715	-0.51380855
1.2502373	-0.47668928
0.6060292	-0.5042108
0.11332604	-0.5336055
1.5637226	-0.5927153
-0.43375883	-0.48804024
0.1861654	-0.6504556
1.0573143	-0.68985415
0.23503198	0.696106
-0.07524955	1.466435
-0.08657194	0.10698797
-0.8937477	0.08548824
-0.29481354	0.5576288
-0.71199256	0.7074689
-0.19519317	0.1656299
-0.49632162	0.07214901
-1.2961086	0.4748638
-0.83396566	-0.3235669
-0.9722693	0.3266433
-0.076330036	0.36432296
-0.28337616	0.84856284
-0.17290443	0.65992445
0.31565383	-0.32186213
1.333099	-0.27109173
1.7238343	-0.41305456
0.8931839	-0.513259
-0.59386927	-0.36542746
-0.23629841	-0.54371107
0.10941151	-0.46423057
1.4563584	-0.5241128
0.3503644	-0.5416057
0.99632174	-0.445905
0.64228445	-0.5349942
1.034445	-0.7454662
-0.46996155	-0.50299037
0.5204654	-0.5233329
1.5516057	-0.5054556
-0.10071005	-0.6866986
0.02142565	-0.72405744
1.1803365	-0.58964056
-1.7367592	-0.5341091
-0.3777405	-0.72829956
-1.3977414	-0.42011282
-0.047904346	-0.6811114
-1.8371823	-0.62399566
-0.31082326	-0.725382
-1.274334	-0.66762984
1.6781808	-0.50101036
1.6460179	-0.6574828
0.9169417	-0.70574296
-1.2239745	-0.7078783
-0.93309283	-0.66659534
-0.23116228	-0.71267986
-1.1217059	-0.58700836
0.6126307	2.7053385
-0.19215377	0.5357221
-1.0285647	-0.24546775
-1.0211213	-0.3056377
0.49086004	-0.21172203
-0.8126041	-0.7120256
-1.5202298	-0.15970159
-0.189227	0.30705518
0.5266103	1.6703888
0.21065666	1.1115457
0.14310534	1.0203859
1.5749638	-0.67926294
0.13185224	0.38697022
-0.14595963	2.570333
-0.019787781	0.5567453
0.09376673	-0.15276904
-0.6644013	-0.54209846
-0.28780782	-0.42604843
0.5797765	-0.20111811
-0.069734566	1.7287436
-0.24813262	5.442126
-0.25379738	3.8871253
-0.06951913	1.4255158
-0.15264954	0.99126065
-0.17315653	0.46465808
-0.2520857	1.6171082
-0.111483805	3.5141046
-0.12573904	2.6501637
-0.25279537	2.4448059
-0.03420288	0.66112375
-1.5562799	-0.20406742
-0.6193626	0.28687748
0.05351143	1.141631
-0.32603967	0.27718616
0.4665539	1.9363905
0.62712234	0.27715546
1.2269421	1.7269125
-0.77842134	1.1993666
1.0698755	-0.027304212
1.1796262	0.19893208
-0.307445	-0.16373083
0.4000396	0.50523615
0.37566596	0.9130887
-1.718888	1.3559372
-0.298078	2.6678128
