# Supplementary material for: Cross-species behavior analysis with attention-based domain-adversarial deep neural networks
Source: Nat Commun. 2021 Sep 17;12:5519. doi: 10.1038/s41467-021-25636-x (PMC8448872; doi:10.1038/s41467-021-25636-x)
Supplement: Supplementary file 3 — Supplementary Software 1 [file 41467_2021_25636_MOESM3_ESM.zip › SupplementarySoftware/normalized_dataset/normalize_each/dataset/pd-pre_sm2/hc97_2017031301_2.csv]

angle	speed
-1.5063169	-0.93049335
-1.1879574	-0.93557596
1.2689804	-0.9055321
1.7548364	-0.94695526
1.2262025	-0.99037385
1.6537415	-0.9655445
1.3100418	-0.86618656
1.6614212	-0.8759053
-1.3842496	-0.91631013
-1.1164516	-0.8840084
-1.6736939	-0.9305807
1.2591937	-0.9544552
-1.6768433	-0.6912546
-1.2578892	-0.8079098
-1.6375148	-0.9544736
1.4868276	-0.82514375
1.4024221	-1.0061024
1.0871489	-0.9275171
-1.0767144	-0.9568541
1.6295125	-0.863825
0.23173025	-1.0396261
0.23173025	-0.91805214
-0.2703121	-0.96826714
0.8068141	-1.0136061
-1.4276809	-0.9287162
-0.30208886	-1.0002875
0.6650827	-0.97455645
-1.5351043	-0.8824879
1.4508736	-0.95598793
1.0906764	-0.97555995
1.6475713	-1.0008616
1.8447582	-0.9643424
1.686345	-0.9629777
0.59687227	-0.9635504
1.2792569	-0.916557
1.5000824	-0.9292681
-0.9617682	-0.9877469
-1.2067034	-1.0250089
0.08111454	-0.8876413
-1.3176467	-0.8966555
-0.46573412	-1.0006704
0.044739652	-0.93562484
-1.2673159	-0.8826165
-0.9101947	-0.9744724
-1.1172677	-1.0007614
-0.5860069	-0.9273132
-0.7636442	-0.9629283
-1.1408395	-0.79205996
-1.2870836	-0.87550795
-0.25676522	-0.9373359
-1.0892378	-0.9436815
1.6616492	-0.991974
-1.5026543	-0.9057391
1.751974	-0.9665616
0.47969308	-0.94970506
1.7534128	-0.9206134
-1.2520132	-0.9708434
1.0763834	-0.8927265
-1.5930938	-0.89565045
1.2197521	-0.8834653
-1.4479632	-0.94228375
-1.4031738	-0.9609909
0.09406034	-0.84886414
-1.6365895	-0.69347453
1.10267	-0.93221605
1.5466558	-0.92643857
1.6678348	-0.94594294
1.8688413	-0.4874601
-1.6792943	-0.77075076
-1.12662	-0.89312834
-0.021950139	-0.9138077
-1.3997031	-0.8976243
-1.3990608	-0.89767444
-1.4878869	-0.9283342
1.2694159	-0.8843966
-1.1049857	0.017296469
-0.49263293	-0.45319906
-1.0305365	-0.28258342
-0.6476114	-0.794277
-0.09041137	-0.7988866
1.2360088	-0.06725347
1.7143036	-0.6707825
0.38700005	-0.4498923
-1.0834095	-0.67442155
0.6282986	-0.9920275
-0.99489975	-0.5575977
0.50821507	-0.84667426
-1.5579114	-0.85556805
0.0932561	-0.7623772
-0.06593696	-0.85598195
-1.1437382	-0.88162315
0.17381638	-0.7460936
0.39487174	-0.9497665
1.5496815	-0.9981827
0.6326049	-0.94745547
0.23173025	-1.0396261
0.23173025	-0.9203663
1.7176508	-0.70003474
1.5642817	-0.84248483
1.8210641	-0.93830764
-0.13897254	-0.9761169
-0.29425824	-0.9677069
0.009719274	-1.0300524
-1.1885335	-0.9991032
0.13469139	-0.9424536
1.5217291	-0.8921525
1.3373257	-0.9462126
-1.1398779	-0.84387743
1.4845909	-0.93069655
0.08920798	2.5585089
0.25938472	3.8783765
0.922912	-0.48910674
0.9468453	0.5612921
-0.28527126	0.15927115
0.2526867	0.06964571
0.42020267	0.4368722
-0.25317195	-0.8096806
-0.62076044	1.8787946
0.4806063	0.7896695
-1.203826	0.91040134
-0.9355244	0.09315714
0.8685941	-0.6998357
0.3723707	1.1651323
-0.5769059	1.0535027
1.0228013	-0.46479043
1.2947208	1.1968659
0.60268134	-0.65271544
-0.2785395	-0.91765934
-0.7916039	-0.7538206
-0.2378195	1.1682771
1.0335944	0.4179713
1.0530192	-0.3771715
0.495746	0.20307963
0.08822939	0.08079726
-1.3223469	-0.4713969
0.42835125	1.4334338
-0.055290945	0.9035664
0.6255634	0.17587104
-1.1193068	-0.25346625
-0.4867997	0.36319858
-1.3112929	0.5756343
0.09856511	1.5668657
-0.49898142	0.4159542
-0.31165534	-0.16436036
1.4099511	0.0723286
-0.22240719	-0.05513341
0.98228765	0.08195866
0.3788996	-0.28013816
-0.18556619	2.7108243
-0.15788858	1.659261
1.6157165	-0.49402344
-0.9543534	0.44685072
-1.4516869	3.7613268
0.19584368	3.2385528
-0.7487994	-0.3653813
-0.15890491	1.0123541
-0.64885634	1.1356925
-0.23722865	-0.3704243
1.037178	1.4455265
0.20610963	4.4139323
1.7836701	-0.7221617
0.28127044	4.648828
0.647163	4.339008
0.39868596	-0.49717847
1.8991374	-0.8054771
0.2672057	1.2717983
-0.20287076	2.3545356
-0.67519915	-0.58966166
-0.3926801	0.5576299
-1.0145038	0.08875967
-0.4090752	3.0831363
-1.3310887	1.011692
-0.048429225	2.8486128
0.33978668	0.32135272
1.6619699	-0.084060624
1.0271581	0.56357354
-1.4278588	-0.63848287
-0.119823165	1.5637543
-1.33388	-0.7067054
-0.34843644	1.3131764
0.4651585	0.009339637
-1.362973	-0.36741498
-1.6837376	-0.64203256
-0.4528789	-0.5895817
1.5236142	-0.345031
1.2988945	1.1015813
-1.6264864	-0.10602292
-0.003657983	0.6033174
-0.36073175	-0.55441236
0.89545065	-0.19825804
-0.60745656	-0.7870732
-0.8178448	1.3454851
0.14585337	0.6684938
1.1736362	-0.003075394
0.3579232	0.203505
1.5337349	-0.130289
0.12066669	0.18896277
0.11328682	0.030703116
-1.5238051	-0.6339398
-0.25062108	-0.17318001
1.1099908	0.21042775
-0.109535545	2.3603318
-1.1829631	0.4144478
-1.3302078	0.1365113
1.557624	0.8970761
-1.3100067	-0.5598916
-0.38318044	-0.3221725
-0.587869	0.04897998
-1.2372006	-0.27161726
-1.4107599	-0.39750755
-0.7140789	-0.77432597
-0.13229103	0.5918683
0.11048589	-0.338793
-0.2545114	-0.78538007
0.45271775	-0.06441525
0.93667483	-0.0975156
-0.09082923	0.6776632
0.24144827	0.78806555
0.9256599	-0.5436895
1.3469385	3.6864033
0.060785197	0.40802935
-1.1538833	1.1118948
-0.03095593	2.427109
-1.0235648	0.81267166
-0.20986551	1.3671682
-1.6179974	-0.5580032
-1.260931	-0.31172955
-0.64978874	0.13627163
1.4811411	-0.71507114
0.51368296	-0.57581663
1.4390805	-0.26688883
-1.6320205	1.0591973
1.5788224	1.881839
0.5242723	-0.5763972
-0.2597629	-0.97988623
0.43934345	-0.14268248
-0.90428233	1.1137686
-0.27975357	4.6181936
-0.66678387	1.3401061
-0.64998776	0.9681491
-0.61136353	-0.1651915
-0.81910783	0.5878735
-1.4398792	0.6795055
0.029265748	2.8770163
-1.035417	-0.021867096
-0.48771897	0.9685921
-1.1083189	0.033611078
-1.2438619	-0.69700056
1.2489418	-0.465844
0.77020216	-0.7680148
-0.46383074	0.040667675
-1.2005328	1.7536968
-0.41034845	-0.28070527
-0.9740983	-0.4171609
0.22890334	0.35095978
-0.42506444	-0.72711015
1.1947142	-0.7456912
0.8736779	-0.55441016
-1.668765	-0.81283396
-0.022726163	-0.63920414
-0.3941361	-0.5187938
-1.0661288	-0.00025675955
-1.2020239	-0.7382583
0.3262268	-0.4907659
0.97800636	-0.64044774
1.8214891	-0.5573479
0.6013134	-0.20063525
-1.3682497	-0.27344942
0.12671545	-0.28253612
-1.3312436	-0.7986352
1.6442139	-0.5179379
-1.1204631	1.6599526
-0.40488276	1.0114856
-0.05985753	-0.64935744
-0.9069309	0.45486444
0.22020523	1.0049014
-1.4096491	0.7568345
-0.8387137	-0.44560274
-1.0390209	-0.11857289
0.78204864	-0.4222832
0.9779731	-0.57227594
-0.9409022	-0.19654873
0.31033012	1.0585502
-1.5278648	0.4871962
0.13890487	0.24164182
0.60335255	0.6148143
0.014437285	1.194464
-0.23157312	-0.36986795
-1.207446	2.1122513
0.3230769	2.4731565
-1.4824103	0.070434034
-0.30539808	-0.3634205
0.25683615	-0.46651012
0.38132203	-0.1835123
0.6041874	1.0793145
0.49531367	1.596612
-1.6464198	0.7435827
-0.14387949	1.5339265
0.8655494	-0.3257983
1.6242357	0.666538
-0.18658559	-0.018712496
0.70069724	1.625981
-1.3609728	-0.02926208
-0.53712845	0.14237577
0.65606946	2.3146505
0.21400888	0.028419122
-1.5147927	1.828651
0.2317398	2.9548423
-1.2249434	-0.55075204
0.100291856	0.58049476
-0.11910259	1.7315811
0.12369353	0.8507302
-1.1062125	1.0651338
-0.4466997	1.3081579
0.6083443	-0.65355694
-1.430718	0.051676724
-0.18621549	0.600748
0.611026	-0.12398266
-1.3013345	0.607822
-0.1696225	1.3111992
-0.5707191	-0.5807799
-0.4317222	0.42992893
-0.2270099	0.5548151
-0.49820474	-0.94356817
-0.48120025	0.39572173
-1.3477958	-0.0036378303
1.677937	-0.6446499
-0.3991088	-0.8574666
-1.110004	-0.37287718
-0.52870053	-0.3341172
-0.5272247	1.7392529
-0.9111969	-0.025601955
-0.9282228	-0.90922177
0.5429427	-0.056853354
1.5633135	-0.00766861
1.4194889	-0.11850336
1.5042266	0.46264687
0.20181143	-0.8456655
-1.2272034	-0.8520446
-1.4106262	-0.7011178
0.29639238	-0.8485483
-1.33901	-0.43256962
-0.16328058	-0.52702075
-1.3726035	-0.57602787
0.26452318	-0.40667734
1.7646353	-0.20251566
0.21149607	-0.69700474
1.7762228	-0.55707717
-0.4263916	-0.45222503
-1.4642822	-0.54801255
0.59197724	-0.24802466
-0.11245865	-0.5320796
1.6443983	-0.7388681
-0.3342903	-0.31650206
-1.3480681	-0.88630295
-0.36227	0.33257562
0.1017972	-0.78349644
1.2001984	-0.6403099
1.3283907	-0.8422106
0.4359055	1.7461282
-1.2756095	0.44442332
-0.4863854	0.12206558
1.8028237	-0.63414544
-0.9864127	0.47756124
-1.2932414	0.58229506
-1.571412	-0.22861192
1.6923385	1.922183
-1.3641555	0.36201972
0.026419954	-0.021137595
-0.027728152	0.24449192
0.12483121	-0.12000527
-1.0846158	-0.89840287
-0.0064925286	0.21950726
-0.673108	-0.7663632
0.85950726	0.055099085
0.99470735	-0.07564791
1.3578727	1.3705615
0.10631603	-0.028915921
-0.73339283	-0.92935824
-0.5591244	-0.48969495
0.55905586	-0.32846102
-0.097449966	1.0563962
0.6792192	0.011921094
-1.3356998	-0.52083915
-0.42218065	0.5673295
-1.1168536	-0.4563201
-1.5394179	-0.5808326
1.8353842	0.6168877
-0.123239286	-0.7691879
0.4829795	-0.15268956
0.95831054	-0.0059122164
0.91298974	-0.7710567
0.80598456	-0.59176
-0.2917198	0.1357815
-0.42363924	0.6738527
1.8555329	0.43066686
1.7940989	-0.54015297
0.07229197	0.04836254
-1.3216186	-0.20636632
-1.5082022	-0.16477545
-1.6241275	0.12187989
-0.29217595	-0.026818354
1.8400512	-0.7077303
0.58633757	-0.061624635
-0.5946065	0.044535715
-0.8631274	0.8367851
-1.2344587	0.5652718
1.8824935	-0.37976795
-0.28484845	-0.12761939
-0.1291416	-0.5460849
1.6369292	0.40066186
1.1926278	-0.84622157
0.48245135	0.4907433
-1.2373158	0.074266724
-0.94056094	-0.32560638
1.0383337	-0.40106222
0.7852944	-0.37313667
0.15934356	-0.3745903
-1.4476701	-0.7627007
0.77015615	-0.6233168
1.3886639	-0.5930897
-0.50590473	-0.68691677
-1.0377591	1.671324
1.8074685	-0.77620786
0.37445027	0.04191341
1.0412561	-0.417264
-0.89234674	-0.32836553
1.4928308	-0.77553385
0.4414692	-0.8563022
0.83954406	1.2471588
1.7765131	-0.408732
0.18427849	0.39394152
0.5707637	-0.041040238
-1.1207973	-0.94795454
-0.6693267	0.19013047
0.63236016	1.7627767
-1.3198398	0.5111785
-0.44618174	0.6622185
0.4409564	1.2291492
0.59264183	-0.40885338
1.6763414	0.48967725
0.3888364	-0.28571293
-0.6205141	-0.15963088
1.1479284	1.517593
-1.4533471	-0.82332677
-0.04600088	0.7448657
-0.13891172	0.64167833
1.4628403	0.16855343
1.1457094	0.26169577
1.2791154	-0.18405347
-0.74479145	-0.039798755
0.108147345	1.5716286
-1.3830868	2.0342638
-0.0051728776	1.317721
0.03663937	-0.12073023
-1.4047853	0.458489
0.43678984	-0.45880422
-0.55934066	0.058582466
-0.6260823	-0.8422902
-0.2441282	0.09854711
0.13267851	0.3593923
-0.94835514	-0.6412516
0.13065943	-0.083717324
0.03312834	-0.10682128
-0.93842846	-0.3653062
-0.19208674	-0.83794755
0.36564162	-0.94290626
1.7384773	-0.45832837
1.1134897	-0.58275986
1.4679017	-0.75992113
0.2755513	-0.29274085
-1.44163	-0.71662545
0.24301547	-0.9425706
-0.1433345	1.870161
-0.5153076	-0.03031882
-1.0136681	0.92511916
0.09552329	0.27044934
0.39287502	-0.11668016
1.8347274	0.031077292
-1.3066865	-0.2565239
1.2712048	-0.49528807
0.937968	0.32864904
0.5238459	0.5382898
1.6659329	1.4426067
0.31360248	0.78482664
1.8349448	-0.20807636
0.15441494	-0.6388016
0.09767714	-0.6053682
0.32954657	0.033794645
-1.6388987	-0.5707648
-0.5676144	0.93578804
1.4830047	0.545542
0.007149772	0.31737086
0.87989134	-0.41407692
1.1142694	0.93905383
0.7909186	-0.44978335
0.46040297	-0.47817716
0.24383435	-0.6413531
1.4367448	0.23889308
0.5278649	0.022814343
1.8646201	-0.27698112
0.16983564	0.06574262
0.31910825	-0.22438276
0.3255447	1.6935774
-1.63743	0.99369234
0.07297383	0.89489603
0.46120974	1.1683947
-1.4214474	-0.31055707
-0.19206993	0.2530463
0.5811375	3.415688
-1.1667541	0.9529398
-0.38743964	1.0958244
0.13634285	0.27168965
0.46970317	0.67626154
-1.0680128	-0.6766341
-0.39962602	0.7089952
0.05999487	0.198059
-0.9625312	-0.32625556
-0.24940889	0.21208447
-0.15340914	-0.03152642
0.8516986	-0.5657981
0.28943306	-0.8047176
1.2406878	-0.919583
0.53978074	0.020842407
-0.47893333	-0.9351585
-0.9937088	-0.17082247
0.8748594	-0.17564721
-1.4429578	-0.5404269
0.30745605	-0.84900194
-0.41439354	-0.5455399
0.12556511	-0.24537931
0.13821381	-0.80049807
-1.3475809	-0.73726225
0.03609818	-0.26665053
0.6469145	-0.2505052
1.4536611	-0.8049374
0.8774929	3.5439272
-0.8577877	-0.37100154
