# Supplementary material for: Cross-species behavior analysis with attention-based domain-adversarial deep neural networks
Source: Nat Commun. 2021 Sep 17;12:5519. doi: 10.1038/s41467-021-25636-x (PMC8448872; doi:10.1038/s41467-021-25636-x)
Supplement: Supplementary file 3 — Supplementary Software 1 [file 41467_2021_25636_MOESM3_ESM.zip › SupplementarySoftware/normalized_dataset/normalize_each/dataset/pd-pre_sm2/hc97_2017031301_3.csv]

angle	speed
1.64278	-0.503257
1.6041982	-0.7500498
1.143618	-0.06017612
1.0742775	-0.05345079
1.6721877	0.22009154
-1.7448841	-0.45842817
-1.1603984	-0.603667
-1.6491896	-0.15395452
-0.87892216	-0.18599537
0.3145108	-0.13611983
-1.299273	-0.07166796
-0.6208222	0.68475544
-1.3635061	0.6320603
-1.5083281	-0.5608444
-0.17678109	0.24248892
0.44800043	-0.80104214
0.071345046	2.0545506
-1.1325705	1.6135151
-0.9583642	0.66859025
0.11221752	0.8177158
0.19356911	-0.6434604
0.8766985	-0.34423557
-1.5220416	0.15839064
-1.0031881	0.20366038
1.8836459	-0.071993925
-1.1744591	-0.5527267
-1.3087853	-0.3222951
-0.60546064	-0.6084336
0.25750452	-0.8787876
1.5509144	-0.29931745
-0.39294177	-0.8307136
-1.1034069	-0.67712736
1.2537874	-0.6231528
-1.6709371	-0.4692556
0.30948246	-0.50408447
1.8190792	-0.56004417
-0.21932383	-0.3256192
1.0625199	0.34101325
0.42919797	-0.6261397
1.3832451	0.9175257
0.1376285	0.87728333
-0.17463307	-0.49952868
-1.5167129	-0.5663611
-0.5581167	-0.5716859
0.66140515	0.5091699
0.14206585	0.43885607
0.9773447	-0.36628777
1.0918397	0.4784972
0.16453524	0.68200386
1.7492853	-0.17506228
0.1059843	-0.8979877
0.1059843	-0.7618452
0.723402	-0.32289514
0.36306137	-0.6205597
1.8922818	0.43951482
0.10793981	0.032355748
-1.3233725	0.49476126
-0.43381113	0.15993409
-1.4336487	-0.69821304
1.1919867	-0.4071787
0.055586647	-0.68178505
1.7316344	-0.700066
1.0551312	0.02680457
-1.2642944	-0.2901813
-0.28957224	0.9570261
-1.6094122	0.061872136
-0.025858568	-0.79138935
0.685267	-0.32986227
1.3477091	0.016001806
0.73470426	-0.73070353
1.2097187	-0.22478597
-1.7881566	-0.3759493
-0.8294983	-0.5984337
-0.81068295	-0.7170292
1.1625835	-0.7268676
0.12934253	-0.57902586
-1.1037991	-0.1827852
0.22694695	-0.78874004
0.7219634	-0.6789842
-1.6094346	-0.6048392
1.7431872	-0.5580095
-1.6809503	-0.5796664
1.4570007	-0.84520745
1.2464172	-0.73222435
-0.25919458	-0.8935949
1.0172353	-0.50546175
-1.5565181	-0.37069348
0.5761652	-0.668995
-0.92444175	-0.5126839
0.36741456	-0.49769807
1.1934503	-0.64504683
-0.9181398	-0.8267428
-0.9588186	-0.50328606
-1.0411748	-0.6770707
-1.4887519	-0.6166613
-0.51854163	-0.80734205
-1.0776465	-0.35468754
0.33809873	-0.7160956
-0.8048197	-0.6754388
1.0420926	-0.7186945
-0.09107616	-0.15746574
1.8030956	-0.6952179
0.4823388	-0.27098116
-0.09283973	-0.5240907
0.46321362	-0.5715712
-0.37607637	-0.66933507
0.9679743	-0.670059
1.6106886	-0.33531243
1.6901197	-0.46461487
0.0045208437	-0.48407948
0.3409006	-0.4320397
-1.1977166	-0.66185594
-0.30122894	0.35399118
1.8498454	0.109693624
1.4182068	-0.10152974
-0.58271366	-0.6251861
-1.1082567	-0.8135404
-0.88781965	-0.63099295
1.8545203	-0.6042492
-0.19955616	-0.42779437
-0.011659775	-0.7111456
-0.8023808	-0.5074616
-1.3990498	-0.48948428
1.4312909	-0.74526966
-0.612569	-0.40869007
1.1150129	-0.89063466
1.8008819	-0.7081385
-0.79295695	-0.11693181
0.40295097	-0.7837841
-1.298375	-0.82850784
1.2733843	-0.102407776
1.1578591	-0.8416708
-0.30556315	-0.58132625
-0.23172942	-0.8501961
-0.68485636	-0.7168237
0.5496598	-0.73055094
0.1445165	0.5459178
1.7325685	-0.54544884
0.39412218	-0.27945718
0.106338374	0.95455146
-0.35457554	-0.06980096
-1.4317592	0.07706104
-1.3926473	-0.36922845
0.019917004	-0.3715593
1.0255829	0.38293174
1.5873529	-0.4629151
0.071949854	-0.27750167
-0.5169785	-0.23805945
0.5141003	-0.20889546
1.2635102	0.03717295
-0.7248614	-0.3342
1.8460314	-0.26881385
-0.15240313	-0.17772357
1.7721391	-0.44090983
-0.22200142	-0.0635833
0.14357746	0.04615321
1.8816903	-0.8440466
0.29794097	0.022837013
-0.42574555	-0.30678728
0.7252437	-0.42758134
0.27272558	0.16227716
1.6256028	-0.17916177
0.067051634	0.071548216
1.8223406	-0.25026822
0.14030498	-0.13369282
0.5970692	0.41325006
-0.3191689	-0.7874581
-1.4305748	-0.0024123257
-0.17483096	0.39517567
0.11741701	0.45008877
-1.565426	-0.8606907
-0.06288697	-0.026989298
0.060215272	0.43476227
0.3201937	0.26490545
0.091429204	-0.40462172
-1.7593575	0.4052052
-0.074400686	-0.1324119
0.050377306	-0.01769908
-1.4722012	-0.30872113
-1.3227397	-0.54785275
1.5697162	0.6254885
-0.3895436	-0.011987033
-1.318981	0.08289761
-0.15298116	0.023186535
-0.62207717	-0.5834585
-0.65937215	0.24079044
-0.138891	0.8777348
0.5411837	0.025795165
-0.24841589	-0.50507486
1.5767528	-0.11257859
0.44960448	-0.008262893
-0.032610547	0.08611177
0.9807505	-0.039410014
1.0992618	0.045667384
0.3063001	1.0374514
-0.060906563	0.16197777
1.7458475	-0.5367024
0.5686992	0.915254
-0.45229468	0.7002789
-0.36815843	-0.121102266
1.507075	-0.16741242
0.6474267	0.02539249
1.0968882	0.9232405
-1.5466223	1.2742745
-0.2989272	0.6085195
-1.0868987	-0.3422902
1.173703	0.5643877
-0.49185157	-0.7654462
-1.7368276	-0.1365061
0.87596405	2.1139243
-1.6575929	0.3236345
-0.2912571	-0.38814214
-1.2760985	-0.14517881
-0.2517051	-0.62940544
-1.5565327	0.030055366
1.7296501	-0.11523766
0.042891152	-0.018936602
-1.2948334	0.22829674
-1.4415727	0.3384011
1.0988714	-0.6034067
0.54523385	0.030015904
-1.7914397	-0.21566719
-1.001067	-0.32040033
-0.60568434	0.9716489
0.0006977926	1.9410965
0.07281523	2.3883972
-1.657672	0.07853292
-0.49028784	0.44305634
0.3624796	1.1094928
0.42350402	2.7479568
0.23511246	2.134254
0.14749555	0.38617277
-1.5686768	0.55059063
-0.06850674	2.5269017
-1.1526337	0.5501321
0.9572176	0.41485187
0.2902897	1.0056081
-1.5097324	2.0374966
0.18493485	2.1957064
-0.47509438	0.024781832
-0.7734625	0.57855535
0.052732505	0.018236954
1.8434746	1.8349892
-0.80722564	0.16433221
-1.1713343	4.5901365
-0.37695274	0.8043291
-1.5219296	-0.38049695
1.8434124	0.29868212
-1.6602358	1.1343141
0.3538371	3.3646207
-0.10009096	2.0432181
-1.4239211	4.808048
-0.30045488	4.5972624
-0.3935306	0.18278742
-0.9363071	1.9020716
-0.9407858	1.5395458
1.18829	4.922921
0.06942942	1.5120677
1.8954868	1.3687454
0.10160535	3.0179005
-0.15524705	0.7376515
-0.92284644	-0.51306665
-1.626973	-0.5592559
1.0057366	1.4645323
0.084359296	-0.09744873
1.8513519	0.17274761
0.121463604	0.963127
0.2711494	1.1644462
0.006520042	-0.19939052
1.855764	0.48421407
0.22028396	0.9618715
0.44609827	0.35752726
-0.15846087	-0.52559036
-1.6127149	0.60542846
0.08183815	0.6824992
-1.4493101	-0.44126233
1.7140491	-0.18236305
-1.6198742	-0.17775418
-0.42292458	0.30095312
-0.07645899	-0.82792926
-1.4724748	-0.001071015
-1.220035	0.36560753
-0.84413993	-0.35892576
-1.2127757	-0.59087795
1.7790966	0.0076102572
0.2556882	-0.20173126
-1.4825742	-0.38663277
-1.347672	-0.356585
1.6435971	0.106022336
-0.0447574	0.68657464
0.15781443	0.138787
1.3488472	0.10478844
-1.048184	0.1304018
-0.11889603	3.1050599
-0.17820841	1.0407723
-0.28915328	-0.45026124
-1.2979048	0.28420082
0.07656771	2.2639098
0.22314821	3.3521416
0.2732255	1.0412313
-0.030879235	0.024961023
-1.2623109	0.40462667
-0.02043867	-0.05689673
0.2199903	0.55069727
-0.4773651	1.559937
-0.023458255	2.2854486
0.11662029	2.1561713
-1.0149745	-0.31171712
-0.5107224	1.5132221
-0.3353799	-0.6246412
1.838468	-0.58839387
0.3475819	-0.54979223
0.37716964	-0.24885753
0.022880277	-0.20662266
-1.7391007	-0.2276217
0.15443541	-0.14699066
0.56832767	-0.7042977
-0.25821695	-0.7900725
-1.5307534	-0.85646534
-0.20355701	-0.23314938
0.5916816	-0.7609175
1.8284873	-0.77791333
0.14297526	-0.6954283
-0.2699995	-0.38732406
0.23577605	-0.84332025
1.6013483	-0.7349353
0.5666119	-0.39265323
-0.7771665	-0.7652308
1.6112124	-0.8688083
1.1511415	-0.32485053
0.34833756	-0.75104374
1.357565	-0.8087881
1.6378454	-0.82065
-1.6857882	-0.782024
0.8607256	-0.28684974
-1.690887	-0.54035926
-0.20631135	-0.5943033
1.5027063	-0.8586684
-1.4437749	-0.80606586
-1.7389357	-0.6517669
0.42024946	-0.42696264
0.056590647	-0.7562483
-1.7425104	-0.17164645
0.054464012	-0.80472475
-0.47299394	-0.81834966
-1.0732161	-0.80238724
-0.050023533	-0.11252222
1.1383531	-0.7889519
0.93139607	-0.23780979
0.4322637	-0.6205536
-1.5805439	-0.89078754
-0.5131964	-0.690243
0.28353336	-0.3508661
0.63903445	-0.75611675
1.3502241	-0.2628006
0.5394941	-0.6518495
-0.1636659	-0.8688461
1.8580552	-0.8089053
-0.08238849	-0.7028273
0.38856968	-0.4502446
1.7297281	-0.33602628
0.91793853	-0.7710203
-0.57986933	-0.87774736
1.57736	-0.8666928
0.4847232	-0.35317308
1.7220278	-0.8017032
0.2681	-0.66764003
0.39363605	-0.75682956
0.6696234	-0.83719885
0.6035544	-0.88558924
1.0067586	-0.76013076
-0.38871917	-0.63830674
-1.5930797	-0.615533
-0.43746224	-0.8435197
0.3545563	-0.7435681
1.1555463	-0.8730308
1.1806604	-0.47925955
-1.5642011	-0.5969486
0.1691596	-0.79805875
-1.4407855	-0.61419016
1.3958255	-0.7768663
0.5737088	-0.6883648
0.93495756	-0.8317564
-0.74440074	0.9505141
0.16844043	1.9785529
0.12146958	0.5912428
-0.114369944	1.043575
-0.6720541	-0.5787087
0.7441453	0.018814692
0.39802647	0.44478536
0.2614655	0.7789624
0.2415751	1.2759589
-0.8767689	-0.053431764
-0.6574253	0.9826733
-0.23281683	1.9032282
0.046267156	4.1262407
-0.09852258	2.7296317
0.15478753	-0.31348965
-1.7602774	0.6354546
0.0054904935	0.38749856
0.79902893	-0.8336926
1.3265558	1.0900605
0.0563516	2.6474538
0.013304821	3.041438
0.017156966	1.983782
-0.20524009	0.31200254
0.21181211	-0.31015107
0.32886314	0.29289076
1.8916711	1.4900826
0.10599229	1.490157
0.34806797	1.1548002
-0.111963935	1.1150751
-1.3815727	1.4848224
0.010716924	2.1904857
-0.27736956	2.1115787
0.020549867	1.159116
0.083575174	1.9077674
-0.31927365	0.95511943
0.30849913	1.1258606
0.22056888	0.36326748
1.6433674	-0.5096874
-1.1775086	1.2504658
-1.7513947	-0.6986731
-0.5068231	-0.3728828
0.5704842	2.589017
0.27122533	2.6712592
-0.035854407	2.489378
-0.3882759	-0.19402014
0.9943187	0.9767149
0.0306071	2.1799395
-0.37247083	0.5650534
-0.3994782	0.7231177
-0.6260482	1.979711
-0.2276201	0.7467294
-1.1988223	0.65907425
0.024742257	4.267651
0.111313164	3.0715415
0.34299973	1.2606636
-0.3164097	0.10976228
-0.048668668	-0.12871177
-0.6365708	0.75204474
0.020258216	0.17238198
1.1179214	-0.30036703
-1.5006819	1.8821698
-0.1190634	2.6542044
-0.0971701	-0.16666839
-1.4290079	0.054602943
-0.17042014	-0.43282312
0.27669275	-0.4777737
0.22098498	-0.43331692
-1.7424074	-0.045056827
-0.08153927	-0.33228874
1.2126024	-0.84307367
-1.0199442	-0.8936737
-1.7321546	-0.18375051
0.16542171	-0.58018595
1.3720917	-0.7101371
0.7353783	-0.3170232
0.040231932	-0.5868562
-1.667221	-0.8009612
-0.13645574	-0.37689498
0.31810823	-0.669565
1.9007581	-0.72001266
0.023966558	-0.7453834
0.19667901	-0.7161159
1.8997699	-0.7747328
0.29167378	-0.76142037
0.1059843	-0.8979877
0.1059843	-0.7324421
-1.6013651	-0.8666756
1.1841416	-0.891104
-0.6902823	-0.78653085
-0.32610482	-0.82177645
0.3278964	-0.8586501
-1.7055157	-0.7137432
0.0503273	-0.83669555
0.1059843	-0.8064015
-1.7529095	-0.6838172
0.1059843	-0.38416603
-0.45350897	-0.8339613
-1.1868453	-0.22598182
-0.113567695	-0.8677307
-0.28811976	-0.85694706
-1.1541579	-0.41441175
0.106178254	-0.49841553
-1.5590335	-0.5995282
-0.16391423	-0.45921838
-0.20119576	-0.7286088
-1.5160584	-0.7886169
-0.18155278	-0.70137054
0.66737777	-0.23820607
1.9044875	-0.7118733
0.047009394	-0.3259267
-0.024035355	-0.8066149
0.5855904	-0.8622327
1.244111	-0.5819093
0.69003105	-0.37098145
-1.5777974	-0.77858806
-0.31984505	-0.41968912
-0.00045369173	-0.6814696
0.1059843	-0.8979877
0.1059843	-0.35993364
0.57547617	-0.6963371
-0.21830224	-0.83972985
-1.7416412	-0.42748505
0.021015095	-0.7050138
-1.2183107	-0.8362157
-0.4396933	-0.57773113
0.18693845	-0.6255779
-1.5882405	-0.84675556
-0.08505435	-0.4292045
1.3058125	-0.8905543
-1.0674742	-0.8405261
-1.7788953	-0.34616014
1.1922797	-0.86215335
1.3320686	-0.8346486
-0.2558828	-0.6385268
0.06348854	-0.7473473
0.9966694	-0.719055
1.1895523	-0.5107684
1.5191993	-0.7845153
0.120703384	-0.80515397
-1.7361076	-0.83277243
-1.4610823	-0.72388315
1.1793995	-0.7574944
1.6718026	-0.74274486
-1.0925438	-0.7230541
1.828173	-0.76913065
0.7420936	-0.8440085
-0.05977053	-0.8078214
0.8836487	-0.8296673
0.06034025	-0.86543053
1.8984227	-0.7992111
-1.7480391	-0.8469586
-0.3056962	-0.8771248
0.30317143	-0.8888764
-1.796746	-0.80915076
-1.2308222	-0.7680585
