# Supplementary material for: Cross-species behavior analysis with attention-based domain-adversarial deep neural networks
Source: Nat Commun. 2021 Sep 17;12:5519. doi: 10.1038/s41467-021-25636-x (PMC8448872; doi:10.1038/s41467-021-25636-x)
Supplement: Supplementary file 3 — Supplementary Software 1 [file 41467_2021_25636_MOESM3_ESM.zip › SupplementarySoftware/normalized_dataset/normalize_each/dataset/pd-pre_sm2/hc97_2017031301_4.csv]

angle	speed
0.333819	-0.35282022
-1.3507512	-0.28147653
-1.1172993	-0.38323835
-0.54456186	-0.29722032
-0.95498616	-0.39925548
-0.45061234	-0.308418
-1.2538519	-0.2901958
-1.1819214	-0.2841622
0.059782445	-0.4272573
0.059782445	-0.25139707
-1.2176622	-0.29071715
-0.32539594	-0.3749303
-1.2265584	-0.20946196
1.049099	-0.328358
0.84530014	-0.24024881
-1.5102637	-0.4011316
-0.06564516	-0.30138856
-1.4886813	-0.2614694
0.059782445	-0.4272573
0.059782445	-0.34523696
-1.1283722	-0.33694074
-1.0154365	-0.42169952
-0.82026917	-0.3072787
-0.22117862	-0.37329918
-1.5689546	-0.23762561
-1.4374878	-0.28400344
-0.8235816	-0.3957639
-0.4472917	-0.24737997
1.5509965	-0.2913408
0.06049034	-0.35494378
-1.1678447	-0.32918194
-0.5664639	-0.24464647
-1.0304087	-0.29167578
-1.5594893	-0.30975032
0.59565675	-0.3336092
1.2694175	-0.34477523
-0.41816175	-0.3694588
-1.4124789	-0.29380193
-1.4963597	-0.36307594
0.069330156	-0.28292093
-1.5521759	-0.22482765
-0.5858159	-0.36216497
-0.9404237	-0.26927328
1.6213907	-0.31639203
-0.1264307	-0.29021344
-1.3456218	-0.40166333
-0.595658	-0.34912953
-1.0894505	-0.381936
-1.4121472	-0.40214434
-1.3742336	-0.38118508
0.8299407	-0.35585153
1.5407754	-0.38885343
-0.748786	-0.3853128
0.059782445	-0.4272573
0.059782445	-0.324938
-0.8991747	-0.3218973
-0.6552531	-0.30273446
-0.991126	-0.28975987
-1.2021585	-0.28378806
-0.9898518	-0.32687777
0.059782445	-0.4272573
0.059782445	-0.37903398
-1.4920033	-0.33500537
1.1073114	-0.3998128
0.754761	-0.33724213
1.6020126	-0.34045517
1.1957837	-0.32521468
-0.15265489	-0.35227996
-1.3090494	-0.18697661
-1.0184097	-0.3652614
-0.29991347	-0.3833519
1.0985228	-0.34317604
1.1327962	-0.24905188
1.5520328	-0.30589643
-0.47472882	-0.4008619
-1.2568351	-0.32319367
-0.87291986	-0.41512054
-0.5811645	-0.32634187
1.6528062	-0.40315184
0.41406623	-0.30223477
1.5794374	-0.36421773
0.35526857	-0.3213419
-1.4252872	-0.31411788
-0.78752023	-0.40286973
-1.1055729	-0.33421376
1.4249978	-0.33215374
-0.7483347	-0.36066487
-1.5762672	-0.35016355
0.62854296	-0.33882996
-1.4896514	-0.2766271
-1.3206513	-0.36190724
0.32382968	-0.32440168
1.601957	-0.34798366
1.2701097	-0.40226987
-0.3620701	-0.4039657
0.95726573	-0.41261306
1.5901293	-0.2972961
1.574419	-0.28272462
-1.4577128	-0.37298885
0.8092138	-0.34437177
-1.4479771	-0.30789042
-0.047864318	-0.3975173
-1.2838275	-0.34690443
-1.0683247	-0.30346796
1.5401874	-0.33661413
0.21680772	-0.38141546
-1.2176073	-0.33709937
-0.9231217	-0.24711587
1.6087608	-0.32582486
0.76451534	-0.3410533
1.6504246	-0.2964451
-0.98325574	-0.39521444
1.4684067	-0.37297243
1.1892493	-0.29239255
1.4691427	-0.30620384
-1.1315126	-0.3784378
-0.59041816	-0.34488332
-1.0148813	-0.29838535
-1.4047933	-0.3331708
-0.4505053	-0.3887007
-1.5105503	-0.40208572
0.3448055	-0.3092393
1.3053882	-0.40041074
0.5599309	-0.22445408
1.501624	-0.20714897
1.4993268	-0.40097082
0.278444	-0.23140527
1.5626993	-0.24874412
0.74809456	-0.35175964
1.3289268	-0.32087845
-0.25330272	-0.34442598
-1.5404221	-0.33140534
-0.45381078	-0.37453973
-1.3079772	-0.35306492
-1.0628725	-0.40040308
-0.87832683	-0.40498593
0.19355428	-0.40449354
1.496794	-0.29067686
-1.5501338	-0.34496477
-0.57332885	-0.33023617
1.5906316	-0.31057006
1.5469017	-0.38760763
-1.3481132	-0.29246986
-1.2335349	-0.33216417
-0.5868717	-0.3235439
-1.3599418	-0.31582692
1.2782329	-0.40645352
-1.0750558	-0.39592978
1.1940086	-0.37378722
-1.52033	-0.31000626
1.5545156	-0.3761001
0.8442724	-0.38756913
-0.8315185	-0.3645462
-0.9397196	-0.40178916
-0.76598305	-0.37937582
-1.3680567	-0.4012003
0.44316688	-0.38252294
1.4276695	-0.35563123
-0.9974294	-0.3328394
-1.0954608	-0.31361273
-1.1532999	-0.35791537
0.34122732	-0.37492394
1.4592452	-0.29623508
-0.4540772	-0.35862952
-1.1091955	-0.2609844
0.059782445	-0.4272573
0.059782445	-0.39522856
-1.2623369	-0.37939027
1.4744357	-0.41590312
-0.10212215	-0.39153892
-0.79805607	-0.3230035
-1.4617336	-0.3157236
-1.4416262	-0.3768289
0.08285961	-0.3632234
-1.4166977	-0.38504416
-0.37569866	-0.37969142
1.6524808	-0.34364188
-1.3098701	-0.2792857
-1.2436699	-0.40247047
-0.34076393	-0.354475
0.059782445	-0.4272573
0.059782445	-0.3493244
1.4427091	-0.38947406
1.0235295	-0.37775236
-1.1203799	-0.35294726
0.9788579	-0.37387666
1.2762433	-0.29102904
-1.1034887	-0.37492394
-1.1979376	-0.39203402
-0.26489404	-0.40079296
0.059782445	-0.4272573
0.059782445	-0.36849257
-0.9952425	-0.35353345
1.5061032	-0.40253103
0.80557644	-0.36358544
-1.3802075	-0.37949052
1.5959042	-0.32385957
1.5517818	-0.33104098
1.5558603	-0.3804096
1.0028694	-0.39522856
0.19743939	-0.40320054
-1.178283	-0.39018583
-1.1520412	-0.35090867
0.683363	-0.39762428
0.20729761	-0.054117776
0.23612544	1.2490779
1.2251167	1.3465438
0.0736098	4.82267
-0.095291205	6.297933
0.0028592632	0.64955
0.16548708	0.09676568
0.0007222344	0.71745175
0.014562589	2.3524127
1.2534549	0.52353996
0.91866195	3.3022008
1.4847205	1.9841564
0.11169753	2.651576
0.5929549	3.3035903
0.104470454	2.0515234
0.9443802	0.5937333
-1.3683822	0.19599614
-0.7816998	0.1848907
0.3346065	4.279686
-0.4016963	3.0680835
0.82517016	2.7216327
1.1273918	1.9739606
0.3247952	2.0575004
0.097219065	3.6767936
0.32713714	1.9665667
1.470614	0.34495068
0.15885203	5.6712356
-0.104381785	6.3120303
0.036989372	3.9493325
0.05779624	2.8262775
-0.08103532	1.3076565
0.91518825	0.9301058
0.22680293	1.8809413
0.38465622	2.260294
0.15043682	2.5006168
-0.5409248	0.9006826
-0.14224441	0.8616358
-0.41577035	0.85120326
0.27211678	2.8588674
0.39284033	2.0235872
0.8201501	2.093377
0.25317186	1.1167024
0.50041926	1.2910734
1.0446215	0.3086828
0.37749094	1.8028386
0.1319299	4.013375
-0.043543313	2.142839
0.08696283	1.5322058
0.12407611	1.2865776
-0.4223114	0.23578098
-1.1803044	0.99025077
-0.20514895	2.1325238
0.16639976	2.0380101
0.5037659	3.3401759
0.17739274	4.5653744
-0.12100136	4.4447126
-0.69204855	0.18156771
-0.6608419	2.354365
0.042415798	2.6249943
-0.15859699	1.9209396
-1.1849661	2.422334
-0.050491534	5.754437
0.13328247	4.199398
0.22597827	2.2879384
-0.3394621	0.4117653
-0.42516175	1.2002361
-0.0041388627	1.3270792
0.6596993	1.3322498
0.056734685	-0.049697127
-0.3168975	0.1510532
1.1294817	1.4095511
0.30385253	0.6805217
1.3372706	0.91528255
0.2226243	0.25500035
-0.22934301	0.84101623
0.20201534	0.73091674
1.4034728	-0.20817125
-1.0375594	-0.3954198
0.053033315	0.15346561
-0.069594726	0.20221259
-0.30511504	0.022918511
-0.8330525	-0.3267856
-0.6380778	0.255861
0.14121176	-0.06832529
1.6300981	0.27549115
0.29320428	-0.059009008
-0.24039339	-0.12864046
-1.5710006	-0.12941244
0.14701906	0.25116518
0.77530897	-0.25950205
1.0369651	0.25917852
-0.037001938	0.039820235
0.1621515	-0.2580035
1.4113952	0.105680995
0.2707637	-0.0070661837
1.0925193	-0.19684187
0.6542055	-0.17085375
0.17060499	-0.00262405
1.2902825	-0.25136456
0.21884869	-0.103289105
0.056287818	-0.31686538
1.2346709	-0.13074598
0.8355085	-0.35001943
-0.07070834	0.028478375
1.2846199	-0.040326785
0.3713323	-0.23025237
0.5103009	-0.25573465
0.7259677	-0.28681305
0.57486326	-0.18686484
0.34757325	-0.37342906
0.7831645	-0.12025965
0.94837725	-0.31217235
0.42830768	-0.31681266
0.52937084	-0.24669977
1.1122512	-0.2464501
-1.1326747	-0.3389668
-1.5047842	-0.17918794
1.2222292	-0.39066446
-0.108804695	-0.3454993
0.78673977	-0.34833267
0.85526055	-0.23387681
-0.2217353	-0.308949
1.643795	-0.284628
0.726488	-0.2519935
-1.0266267	-0.37039876
-0.19788265	-0.37671754
-0.64667493	-0.28346938
-0.14950214	-0.26878175
1.640244	-0.2950684
0.06543017	-0.20977561
0.1455681	-0.3971518
1.5065906	-0.32919997
0.24000348	-0.24366023
-0.61115086	-0.3973622
-0.9951692	-0.29228747
-0.006544686	-0.30016866
0.059782445	-0.4272573
0.059782445	-0.12486885
-1.2078245	-0.4174864
1.6189874	-0.39758378
1.4097717	-0.17761925
0.677753	-0.39940628
1.332757	-0.30301574
0.040354062	-0.26551947
0.059782445	-0.4272573
0.059782445	-0.33535063
0.015253271	-0.28987458
-0.028630955	-0.34589988
-1.4979775	-0.08761824
1.6582116	-0.39673665
0.33000764	-0.28043407
-0.40047997	-0.28864625
1.0085491	-0.39750817
1.1890731	-0.261341
1.5950203	-0.34402227
1.4490386	-0.33435568
-1.4453181	-0.36787903
0.39161652	-0.39780322
-0.31464598	-0.41196406
-1.5730633	-0.41196406
-0.07043245	-0.2670881
-1.4841348	-0.20444357
-1.406987	-0.21118309
1.6631738	-0.26633063
0.46851996	-0.39782998
1.2828969	-0.3530937
-0.039724715	-0.36936387
0.9709758	-0.32540676
1.2110518	-0.34076712
-0.25376576	-0.37912288
-1.3500609	-0.39568922
0.48634788	-0.39754957
-1.0773425	-0.30710188
0.14021294	-0.34592372
0.059782445	-0.4272573
0.059782445	-0.2309971
0.75180066	-0.37035957
1.3723464	-0.29657528
-0.15057455	-0.38035423
-1.5249951	-0.2927466
-1.5485297	-0.35366586
-1.3048478	-0.32543445
1.3464023	-0.40095076
0.5259256	-0.3110546
-1.3553895	-0.3988993
1.2316154	-0.39656827
1.5801319	-0.3123903
-1.5219493	-0.35957345
0.6947194	-0.40038434
-0.23693523	-0.3745598
-1.2974312	-0.3752274
0.85534364	-0.35184628
-1.1912692	-0.38490677
-0.20719169	-0.31460276
1.6226765	-0.30441326
0.71164125	-0.28264937
1.4854403	-0.37388384
1.3053601	-0.3139814
-1.3405561	-0.35005954
-0.035725646	-0.37900084
-1.300333	-0.3380146
0.059782445	-0.4272573
0.059782445	-0.33505628
1.5831226	-0.19963183
-1.3888776	-0.35223222
-0.76118964	-0.3380829
-1.1361586	-0.36782947
-1.5654483	-0.37552306
1.2090476	-0.37101564
0.059782445	-0.4272573
0.059782445	-0.28870922
1.4706526	-0.39702025
0.23529764	-0.33556882
1.4320464	-0.37573195
0.5746861	-0.3745704
1.4207463	-0.27291834
0.55485725	-0.39959547
1.175744	-0.30477375
1.6804546	-0.33536202
-0.072037846	-0.33917746
-1.5487696	-0.30818647
0.059782445	-0.4272573
0.059782445	-0.33858934
-1.5730633	-0.33858934
-1.5103195	-0.39589885
0.03505647	-0.3123903
-1.3676754	-0.39741826
-0.0037200113	-0.38814202
-0.5630434	-0.36452505
-1.1574152	-0.39572242
-1.0273846	-0.40528572
0.059782445	-0.4272573
0.059782445	-0.37646705
1.5571041	-0.3177599
1.5383064	-0.33506382
1.6057954	-0.39624295
-1.5730633	-0.39624295
1.5072905	-0.372303
-0.23528576	-0.4010368
-1.5269375	-0.37317294
0.9500964	-0.39673504
-0.37851056	-0.34352833
-1.4609455	-0.32076222
-1.2109294	-0.37515876
-0.8449522	-0.38862947
-1.1206347	-0.28789806
-1.4865916	-0.36447042
-0.25542802	-0.3421025
-1.5716139	-0.27233
-0.10741177	-0.41736543
-1.5555271	-0.35930565
0.5241508	-0.36656514
-1.5701369	-0.3247145
1.5296397	-0.34453845
-0.9976197	-0.40506166
-1.4605484	-0.39959547
1.2938231	-0.31607378
-1.5730633	-0.31607378
1.2092986	-0.36050585
0.38935488	-0.33400437
1.6647567	-0.2930717
1.6131988	-0.3957352
0.4229296	-0.38735718
1.4604982	-0.36447042
0.059782445	-0.4272573
0.059782445	-0.4272573
0.059782445	-0.33274007
-1.5730633	-0.33274007
-1.0493842	-0.3967519
-0.5069921	-0.3953438
1.4975682	-0.36719596
0.2856624	-0.36496255
1.4632434	-0.3163221
0.7715384	-0.4008296
1.206629	-0.36543086
-1.4173808	-0.4256513
-0.088095784	-0.36604533
-1.5693297	-0.3645023
0.4604947	-0.40528572
1.233151	-0.36545274
1.515373	-0.3764579
1.4298235	-0.38413763
-1.5100356	-0.41202867
-0.037387826	-0.39919388
0.6770398	-0.37209913
-0.8484295	-0.39172432
-1.0799702	-0.3421025
0.059782445	-0.4272573
0.059782445	-0.32886583
-1.5730633	-0.32886583
1.1203637	-0.3772052
1.6839263	-0.33866367
-1.0577564	-0.36150154
-0.51878184	-0.39136854
-1.0884777	-0.3964949
-1.4822088	-0.35164645
-1.1988676	-0.39741826
-0.633113	-0.26338398
1.5372504	-0.30652753
0.7704238	-0.32076222
-1.5538107	-0.36097807
-0.05824772	-0.33702955
1.6390586	-0.37676173
1.6290941	-0.38614973
1.199104	-0.4016277
0.4497606	-0.33865845
0.9872091	-0.39010158
0.66388476	-0.37055767
0.44431567	-0.33375424
-1.5246369	-0.36447102
0.059782445	-0.4272573
0.059782445	-0.4272573
0.059782445	-0.4272573
0.059782445	-0.4272573
0.059782445	-0.4272573
0.059782445	-0.37388384
-1.5730633	-0.37388384
-0.71073085	-0.39919388
-1.0437506	-0.36480296
-1.5730633	-0.36480296
-0.17493393	-0.36712122
0.059782445	-0.4272573
0.059782445	-0.4272573
0.059782445	-0.37055767
-0.28793138	-0.3106877
-1.3668003	-0.2640147
-0.77614963	-0.39742148
-0.5956804	-0.37055767
-0.8267681	-0.39695168
1.4584498	-0.37133548
0.059782445	-0.4272573
0.059782445	-0.4272573
0.059782445	-0.372303
1.3901355	-0.37848544
