# Supplementary material for: Cross-species behavior analysis with attention-based domain-adversarial deep neural networks
Source: Nat Commun. 2021 Sep 17;12:5519. doi: 10.1038/s41467-021-25636-x (PMC8448872; doi:10.1038/s41467-021-25636-x)
Supplement: Supplementary file 3 — Supplementary Software 1 [file 41467_2021_25636_MOESM3_ESM.zip › SupplementarySoftware/normalized_dataset/normalize_each/dataset/pd-pre_sm2/hc97_2017031302_1.csv]

angle	speed
0.08336882	0.13922043
0.29277924	1.4248823
0.55206555	1.7104446
0.251731	0.5948157
-1.111182	1.3670509
0.11504049	3.0394015
0.20613903	1.3281354
0.6008932	0.97839767
0.44766203	2.871469
-0.59554636	2.204724
-1.1073246	0.777474
0.033071917	2.1203413
0.02270479	2.105157
-0.05472257	2.4001725
-0.14856757	3.7205586
0.39836335	0.5294655
-0.1913415	0.22545907
0.4224608	0.7399055
0.46874142	0.5283066
0.6952164	4.266021
0.30526	2.0346398
-0.7117564	-0.10219315
0.78117466	1.236698
0.17123806	2.0636566
0.11928511	2.1107976
0.023510689	2.6423967
-0.15418199	0.9112432
-1.4594826	2.58183
-0.29028675	3.8975854
-0.022056581	2.8693914
-0.20745355	2.1402383
-1.2571719	0.9161796
-0.63952225	1.4222132
-0.3936309	0.6048384
-1.5963508	1.1920285
0.17723683	3.2571778
-0.11659974	1.5596014
-0.09132163	2.0715818
-0.025808387	1.3077114
1.6819683	2.3321242
0.21558057	4.509193
0.18006076	2.5246973
1.1752449	3.315973
1.367715	2.7952776
-0.8665992	0.8806314
0.054229356	2.463402
-0.19079985	2.7671485
0.024885692	2.5332925
-1.3362304	-0.38691247
1.7793989	0.87061995
0.887537	0.6206792
0.36722443	4.5991488
-0.68670505	0.8677079
-0.85705775	3.7085779
-0.020722201	2.702582
0.06315674	-0.27558023
-1.4970871	-0.56639147
1.2449299	2.2323282
0.07346897	3.4122858
0.1580361	0.6606675
0.57911557	1.2918313
0.68886906	2.6245642
0.22611384	1.0317334
-0.50116056	0.11287418
-0.78242403	1.3271908
0.38793197	-0.65982735
-0.71726656	0.47328007
-0.011294277	2.8541574
-0.21874334	3.7426908
-0.20826817	0.81295687
-0.53836834	-0.38196695
0.9722609	0.34002802
-0.014896857	-0.41409633
1.3116543	0.22297817
-0.20051557	0.32486024
0.4781622	4.2939835
0.06000934	4.2469316
0.18229662	2.5257423
-0.73582226	-0.403847
-1.0004654	2.1459754
-0.17902656	0.16877179
0.073349334	0.62188476
0.14223793	0.116871566
0.090207145	1.2178377
1.4022644	0.026075287
0.103093185	0.57602906
-1.0988675	-0.011266328
-0.8740715	0.3248284
0.27209538	0.13663901
0.20459403	0.21992417
0.28535646	0.1547175
1.6160189	-0.14622058
-0.24664044	-0.35425574
0.439234	0.6879417
-0.6395251	0.95284486
-0.8272967	1.0128516
0.5880186	-0.27634048
-1.334137	0.4845288
0.2900537	-0.3635305
1.4084332	-0.18479231
0.42561054	0.32274202
0.18628456	0.3265571
1.0510873	-0.18472855
-0.18981458	-0.10811111
1.325443	-0.33635348
0.46256492	0.20152642
-1.340249	-0.39604962
-0.7342839	-0.15531465
-0.823303	-0.11955173
-0.96201396	0.20466475
-0.2546083	1.1158979
-0.23201032	-0.30015367
-0.8085306	0.3608305
-1.0997002	-0.15486754
0.3331007	-0.0055376915
0.21767138	1.637117
-1.1841401	0.45890582
-1.1601014	0.6984877
0.010043629	0.1229189
1.3042235	-0.048424095
-1.0435116	-0.17519665
1.1011313	0.2732648
0.4262892	-0.23746705
0.10321282	0.7637635
1.1050196	0.23522528
0.6108476	-0.33629146
0.16799992	0.8595111
-0.30398443	0.23158015
-1.6790127	0.05888462
-0.4241724	0.082151555
0.30943727	0.5124943
-0.39899832	1.6383786
-0.14460501	1.0615972
-0.32741407	0.03155352
-0.96767634	0.16663362
-0.5996286	-0.45325482
-1.5262358	-0.19927755
0.17240506	0.071724504
0.13901085	-0.41470805
1.1160637	0.2001303
0.908314	0.07890967
-0.06526596	-0.06668678
-0.8125446	-0.5126788
0.1776505	0.41808477
-0.28990737	1.1544206
-0.48892528	-0.05968478
-1.3059815	-0.5016834
-1.7830983	-0.3778241
0.34245843	-0.0029015632
0.64908886	-0.4952826
-0.32473192	-0.22646269
-1.0184656	-0.124049984
0.024471534	-0.17090125
1.5041302	-0.57299954
0.78289676	-0.5357728
1.537531	-0.49515384
1.032648	-0.711964
1.2252109	-0.572709
1.66968	0.08802649
-0.6991393	-0.12404199
0.13998571	0.9256427
-0.014206453	1.2876257
1.6507206	-0.46373516
-0.45635918	0.07268314
0.3864356	-0.20022038
0.23947725	2.2365758
-0.28992173	0.6760142
1.3396465	-0.5170141
-0.55699366	0.0461223
1.0337281	-0.24069501
0.043701485	-0.16742338
0.004935268	0.4165497
-1.7282711	0.015743064
-1.0427957	-0.16008995
0.6800745	0.24232282
-0.08709264	-0.06647348
0.6406065	0.21057282
0.19597273	-0.0904482
0.52384055	-0.108285405
0.34967044	0.18621805
0.9751624	1.3752142
0.16988736	0.070744626
1.5367826	1.8868963
0.19139604	3.0270014
0.2822892	1.6362702
-0.22105095	2.1745405
-0.21730052	0.6723397
0.79058135	-0.6594284
-0.47790736	0.048834875
-0.6104134	0.87371665
-1.3412606	0.5831795
-0.21924059	0.32740784
0.51050586	-0.40565434
0.38107347	-0.38797224
-0.44030207	-0.11367786
-0.13308349	-0.38453457
0.887055	0.30284426
-1.0534693	-0.59057856
-0.25351065	-0.25552788
1.5342795	-0.6818547
1.4632771	-0.4601325
0.7021374	0.31653073
0.21204461	0.6692736
1.2696589	-0.31632847
-0.7047241	0.008236854
-1.060615	-0.26258782
-1.6752471	-0.46419042
1.0063775	-0.3662427
-0.21803644	-0.5215396
-0.68732953	-0.6570286
-0.93942016	-0.16344774
-1.026742	-0.05669755
-1.2316471	-0.14139952
-0.06621295	1.207512
-0.0033715707	1.8199375
1.3795599	-0.60366
0.68887365	0.3657573
-0.7151459	-0.41728386
0.903376	-0.30377415
0.08395496	-0.5463605
-0.70757556	-0.47372842
0.03414244	-0.29255536
-0.12243175	-0.06319953
-1.4003447	-0.6820116
1.6896127	-0.63855773
1.6865488	-0.6471741
-1.5755975	-0.5774098
1.5858431	-0.64278394
0.47173163	-0.40404606
1.1535408	0.4094411
1.1630177	-0.5033858
0.5879429	-0.32893464
0.32844713	-0.7089627
-1.1993412	-0.5603137
-0.9951181	-0.5199322
0.15803988	0.35580432
-1.6642538	-0.2577562
-0.193947	-0.42886958
-0.2875016	-0.3019356
0.89899665	-0.65207255
-1.10552	-0.4986901
-1.6557941	0.025804153
0.7381498	-0.56819963
1.7125891	-0.40140536
-1.5500511	-0.5874797
1.6262612	-0.5178234
-0.6861764	-0.3474885
0.67733127	-0.70967704
-1.739045	-0.4597344
0.8275396	-0.6372044
-1.4179628	-0.47175926
1.744357	-0.477077
0.66781163	-0.5963575
-0.8770636	-0.659793
1.1036137	-0.64722353
-0.054520525	-0.38870397
-1.7479733	-0.34749398
1.6325549	-0.70671254
0.8697044	-0.6300648
-1.3584195	-0.7234393
-0.93033975	-0.4956049
-1.0487952	-0.51588124
-1.7511293	-0.59876734
0.68247664	0.0452804
-1.7314328	-0.2767939
-0.13995904	-0.53023165
1.189568	-0.69663393
-1.157645	-0.63565487
-1.4282464	-0.5843882
1.6732968	-0.57162154
-0.08778917	-0.6423645
1.7420013	-0.60445607
-1.5517782	-0.70046234
-1.2435381	-0.5388603
0.03642686	-0.60348314
-0.09531624	-0.0385121
-1.6378605	-0.34569722
-0.13570575	-0.4214455
-1.4629285	-0.5129915
0.40568936	-0.645793
-1.6622949	-0.5669533
-1.7470034	-0.57248265
-0.004769101	-0.73572546
-0.004769101	-0.60709405
-0.5431123	-0.6978596
-1.0517334	-0.68798465
1.2656069	-0.6564323
-0.004769101	-0.73572546
-0.004769101	-0.38805836
0.5655743	0.4898443
0.46193048	-0.37034896
1.2066324	-0.4667514
0.7709119	-0.4951289
-0.10743572	-0.2611438
1.559614	-0.4590474
1.1281116	-0.32029188
0.86008096	-0.6147569
0.8264909	-0.54661363
-0.5717349	-0.7084231
-1.099723	-0.49843532
-0.0667396	-0.6659452
0.40023643	-0.6796228
1.5964669	-0.6907772
0.7744482	-0.63931173
-0.78028697	-0.35656294
0.10293301	-0.23016597
0.5763052	-0.5446421
1.2644209	-0.086993806
0.3029222	-0.519556
1.1643865	-0.6145848
1.7011898	-0.57642144
-1.2737716	-0.5317445
-1.4337327	-0.7065033
1.2459731	-0.5861679
-1.7595259	-0.61601824
0.67789996	-0.5463038
-1.1562372	-0.39486706
0.7505543	-0.6750425
1.0036359	-0.6462051
-0.89886177	-0.49612656
-1.728336	-0.31699276
-1.4322965	-0.51656586
0.91209227	-0.6786769
-1.4640508	-0.64390284
-0.34133422	-0.7086602
-0.75330126	-0.64895666
-1.0587094	-0.56892806
0.9766024	-0.6715816
1.5764387	-0.35777226
0.7485129	-0.30944276
-1.7340944	-0.14073995
0.20367604	-0.121262975
1.3697922	0.17744759
1.5454687	0.06777193
1.7153938	-0.63929504
-1.6394627	-0.64059806
-1.6776403	-0.6267239
0.42618117	-0.2834846
1.4116057	-0.43681937
0.63645524	-0.46876383
0.9268157	-0.4546954
1.4900783	-0.4741363
1.6370642	-0.45973137
-1.4661207	-0.5821883
1.7778935	-0.6695043
1.7420492	-0.42313325
0.9303627	-0.67985386
1.2019382	-0.44521305
-1.6353915	-0.56719345
1.2413194	-0.61788774
-1.5167649	-0.6013676
1.7892741	-0.6640437
0.012266346	-0.6045518
1.4808458	-0.5618619
-0.004769101	-0.73572546
-0.004769101	-0.51237816
-0.8048903	-0.6868045
-1.0495158	-0.5832924
-0.39373344	-0.025705969
0.15063725	-0.30345532
-1.6633877	0.3111314
-1.0749246	0.014995097
1.7616085	-0.5441449
0.9808491	-0.59780437
-1.4295774	-0.6211905
-1.44183	-0.5856212
-0.83808094	-0.59853417
-0.9295119	-0.5735155
-1.4284252	-0.6418901
1.0322199	-0.7034431
0.3242054	-0.5539851
-1.4011472	-0.5059297
-1.4992939	-0.5665987
0.22041278	-0.063893065
0.4115213	-0.3555938
1.3942778	-0.029830376
0.6542517	-0.5011216
-0.42291978	-0.585892
-0.95071983	-0.6732898
-0.13342023	-0.70008326
-0.37822387	-0.5804983
-1.1286585	-0.705035
-1.2820373	-0.6893483
0.79821414	-0.6044937
-0.12546791	-0.61043423
0.5908715	-0.29359204
1.6350014	-0.12942797
-0.47110766	-0.59685946
-1.74433	-0.5890556
0.129985	-0.6001878
-0.47909942	-0.6436669
-0.7758163	-0.5273023
0.55044043	-0.6748197
-1.731172	-0.54006064
0.5342755	-0.70807135
-1.1922683	-0.553802
1.2852271	-0.6269449
-1.1133106	-0.5828953
1.121146	-0.5311542
0.92480093	-0.43552908
1.1567281	-0.3370831
-1.5947374	-0.51365215
-0.6506627	-0.61738884
-1.4440086	-0.601552
-0.004769101	-0.73572546
-0.004769101	-0.6924718
-0.2238547	-0.59815496
1.5964487	-0.63278383
0.30707458	-0.70312035
-0.17683712	-0.5920768
-1.2336674	-0.69833755
-0.29855558	-0.49941427
-1.2443106	-0.40411448
0.70026505	-0.35779285
1.5957057	-0.49486482
-0.0021187074	-0.38780794
1.4344195	-0.7151167
0.20255361	-0.64946467
-1.53239	-0.5216079
-1.5430468	-0.53723866
0.028689718	-0.53801596
-1.0661958	-0.46492895
0.6974023	-0.07840613
1.6883469	-0.12047338
0.25221288	-0.3471571
-1.5411487	-0.6914437
-0.48264018	-0.3339724
1.6507213	-0.38060218
0.80765235	-0.6334118
1.3939568	-0.56238145
1.0066485	-0.65974295
0.7436682	-0.48296297
1.6584328	-0.6323953
-0.7428729	-0.62294835
-1.7416834	-0.53121793
-1.142436	-0.61197156
-1.5318494	-0.5088764
-0.09102896	-0.7072187
-1.555216	-0.62339485
0.54450303	-0.6938054
1.0681291	-0.66540015
-1.0366285	-0.58615184
-0.9993351	-0.62550694
-1.168899	-0.5159059
-0.2443597	-0.726252
1.1664109	-0.6760395
-1.6362934	-0.68805534
-0.4438244	-0.58921516
0.35687262	-0.6453491
1.5798305	-0.55335563
-0.7842909	-0.62795866
1.6758223	-0.615138
0.74313956	-0.52526236
0.28641197	-0.6617917
1.5589727	-0.6224318
1.5006304	-0.6162429
-1.5437032	-0.5620066
0.39723998	-0.673264
-1.4227061	-0.674957
0.8780439	-0.6625172
1.4309796	-0.6256899
0.4142989	-0.49390858
-0.6676578	-0.70095587
-0.9432869	-0.24167617
0.12721823	0.23399521
-1.7922949	0.08092787
-0.73324037	-0.5909121
1.2719697	-0.611781
0.50934255	-0.5021933
1.5291593	-0.6420676
0.8086629	-0.66723156
-1.1110916	-0.6658631
-0.7254867	-0.49770525
-0.933208	-0.4432789
1.7083875	-0.5283404
0.66902375	-0.60759246
0.25380632	-0.33987212
-0.86981887	-0.6546245
-1.0296183	-0.14089519
-0.0031014853	-0.6766398
-0.9929631	0.25317836
-1.4816883	0.115530595
1.5557998	-0.4727906
1.6770635	-0.72054356
0.04059809	-0.524175
1.7171896	-0.6035355
-1.2182075	-0.5834078
-0.004769101	-0.73572546
-0.004769101	-0.6209424
-1.2154107	-0.7090849
-0.48620325	-0.58866966
1.5816665	-0.45474517
1.2803926	-0.67281044
0.6660293	-0.55690974
0.04186902	-0.68143386
1.5267237	-0.6245287
0.39816785	-0.38319728
-1.5996339	-0.49387404
0.26035586	-0.21560328
-1.7702215	0.8119299
0.28153005	-0.36899507
1.111836	-0.57179964
0.40168732	-0.15440078
1.0009364	-0.55109805
-1.0433028	-0.5733479
-0.31280738	-0.5587894
-1.6451684	-0.27494022
0.5159242	-0.6501477
0.30011454	-0.7295575
1.1930618	-0.41931167
-0.18333808	-0.49884322
0.94462186	-0.45412093
1.7334045	-0.42342675
1.3358326	-0.6313608
-1.675214	-0.6325358
-0.30592972	-0.6373172
-1.5476108	-0.6658463
-0.24221079	-0.60681164
0.49671963	-0.71147907
1.0652207	-0.6335079
0.8812226	-0.4832889
-1.726408	-0.584912
-1.240129	-0.70818853
0.9404748	-0.6740468
-0.8475096	-0.650223
0.15019582	-0.23809369
-1.6646729	-0.1351134
-1.2781724	-0.4865436
-1.5306526	-0.5863426
-1.3293427	-0.63826245
-0.75710547	-0.54448485
-1.5776271	-0.552306
1.4981213	-0.7067409
-0.25013414	-0.24440628
0.23352627	-0.5795539
1.219281	-0.044601504
1.1661018	-0.3842302
1.3207232	-0.17475687
