# Supplementary material for: Cross-species behavior analysis with attention-based domain-adversarial deep neural networks
Source: Nat Commun. 2021 Sep 17;12:5519. doi: 10.1038/s41467-021-25636-x (PMC8448872; doi:10.1038/s41467-021-25636-x)
Supplement: Supplementary file 3 — Supplementary Software 1 [file 41467_2021_25636_MOESM3_ESM.zip › SupplementarySoftware/normalized_dataset/normalize_each/dataset/pd-pre_sm2/hc97_2017031302_2.csv]

angle	speed
-0.696914	1.1608593
0.23869778	2.4872816
0.049601745	3.2859342
-0.19787529	4.9942994
0.20591389	2.6489158
1.114955	0.27075112
0.6830174	2.6021254
0.4442381	2.3825858
0.16439275	1.824201
-1.4076381	0.78978074
-0.2832201	1.623224
-0.41697398	1.8677821
-0.5652136	0.3951121
1.8354353	0.048724286
0.92869526	-0.07723131
-0.15122505	0.59322894
0.39329895	0.7015543
-1.6925105	1.0736399
1.2155424	1.3864161
0.08295675	-0.22917166
-1.0144101	2.9115272
0.10933355	5.634339
0.5213096	4.213346
-0.24189958	-0.1638305
-0.9076397	0.16586922
-1.3952111	1.7442214
0.18530843	3.141161
-1.1647515	0.21078375
-0.009602123	1.9122332
0.7081041	2.4728
-1.608755	-0.22169025
-0.49888656	1.5460953
0.17983262	-0.6837296
0.17983262	0.9730107
-1.4420624	0.84415597
0.3192746	0.8802588
-0.3119514	-0.1591258
1.5865607	-0.30757353
1.5915875	0.46692842
-0.17354923	-0.30195987
1.5699018	0.02972077
0.5596706	0.37339768
1.5647156	-0.18035807
1.8666446	0.05843962
0.3475683	0.28910172
1.7071182	-0.57772547
0.28740495	0.053907532
0.95962995	0.26625305
1.3083123	0.4576728
0.5909167	1.2709477
1.6575096	1.8987145
0.25354406	3.0896008
1.6633269	-0.4116756
-1.3752042	1.348848
-0.6194904	0.13989536
-0.9125749	0.99603295
0.34794322	1.0043292
-0.016054902	-0.3128308
-1.4281033	-0.27269354
-1.1419424	-0.5060734
1.4618125	-0.25469092
1.8558618	-0.19332781
-0.1754985	-0.47577414
1.2721001	-0.32864633
-0.2802593	-0.5111641
-0.52616763	-0.60565
-1.021631	-0.0065523563
-0.57717973	-0.59749633
-1.0203356	-0.006215006
0.71210515	-0.050346226
-1.2374271	-0.5552543
-0.5298486	0.38832074
-0.44809774	-0.44599053
0.60271484	-0.33332372
-1.084113	-0.45175257
-0.14835906	-0.030401357
0.40527004	-0.19471133
-1.5974928	0.022664543
0.6822254	-0.10851495
-1.5199306	-0.59107673
0.66361076	-0.46010333
-0.48321584	-0.46931696
-0.96488863	-0.47627333
0.68848765	-0.09928159
-0.3087388	-0.5675002
1.2659692	-0.5949496
1.3166301	-0.19780408
1.4330702	-0.5804809
0.94677526	0.053041056
-0.8131645	-0.63983464
0.9278819	-0.6147273
-0.63681304	-0.59484583
-0.625294	-0.37596467
0.26297492	0.2307044
0.9754095	-0.4803346
1.1433237	-0.07380675
0.03567477	-0.38498646
-0.38770407	-0.64632607
-1.1180356	-0.20436369
0.86731064	-0.55541867
1.3689022	-0.4787304
0.21970376	-0.49518004
0.15815306	-0.5124467
-1.2455254	-0.36049625
-0.8394679	-0.46851256
-1.1909353	-0.29263368
1.1064062	-0.5149661
-0.3766522	-0.5423278
1.8655738	-0.4514968
0.32592714	-0.5040259
-0.17414792	-0.08172842
-0.08005151	-0.5434806
1.4445244	-0.51976764
0.8146172	-0.2914622
-1.0778989	-0.5565387
-1.5847325	-0.27705556
-0.5471287	-0.55162066
1.7244803	-0.56723183
-1.1909579	-0.53265196
-0.6060333	-0.44615415
-0.57875115	0.90077055
0.08681981	0.2084984
-1.565212	-0.30788925
0.41446483	0.33578813
-1.487801	-0.49771544
-1.4721661	-0.53698665
-0.29812965	-0.30184126
0.27366593	-0.4743296
-1.2495458	-0.601705
0.069807425	0.15731815
0.06735896	-0.40162733
-1.3393848	-0.1542515
-0.44275683	0.2349558
0.22207527	-0.5610109
1.8046316	-0.48365167
0.6289818	-0.19413121
1.8033204	0.090899915
1.0450184	-0.56395257
-1.2014126	-0.5011769
0.33092394	-0.6318459
-1.5763692	-0.49392062
1.1619157	-0.43417382
-1.2491637	-0.57342345
-0.838815	-0.3931109
-1.06336	-0.49537644
1.7986176	-0.41760573
1.3139622	-0.55354476
-1.6361117	-0.54211015
-1.0685952	-0.40457067
-0.78408694	-0.5543506
1.3606569	-0.57483697
1.677221	-0.53538996
0.48035285	-0.47548434
-1.1173813	-0.48444113
-0.91871244	-0.64057475
0.84647155	-0.6248918
1.6719177	-0.24726203
-0.21570575	-0.57250637
-0.84870034	-0.4137849
0.17983262	-0.6837296
0.17983262	-0.63894606
1.1078117	-0.26646683
-0.45049882	-0.48050666
-1.0173898	-0.4016543
-1.4411132	-0.5702989
1.833077	-0.63815343
0.53848946	-0.46802464
1.2768843	-0.43734953
0.9569751	-0.42583147
-0.87215114	-0.58387035
-1.3029209	0.5715241
0.4591898	-0.17496271
-0.60651255	-0.08097946
-0.9002393	-0.42068458
-0.06070535	-0.023551552
0.13476813	-0.52630645
-0.6208453	-0.5979092
0.17983262	-0.6837296
0.17983262	-0.26051265
0.27120525	0.4370535
-0.12000188	0.83239955
-1.36178	-0.1906555
-0.26171735	-0.034789853
0.99225324	-0.09842017
0.3674621	-0.48525703
-0.3997401	-0.40047887
0.5457254	-0.32827675
-1.1861743	-0.49287078
-0.22446173	0.30940726
-1.2064464	-0.41498372
-0.21535368	-0.17937523
-0.4197708	0.39121044
1.7222422	-0.43735287
0.5917803	0.1922492
-1.4289944	0.015907956
-0.6778344	-0.29227397
0.7293222	-0.32913128
1.0860656	-0.66321355
0.8546997	-0.3312181
-1.6900086	-0.43973958
0.22100998	-0.3509381
1.8065147	-0.4602486
0.89032984	-0.6136019
1.5643029	-0.48785523
1.4820477	-0.63732415
0.95649856	0.054179724
0.33314103	0.32478255
-0.79599833	-0.33796015
-0.5470054	-0.15152553
-0.32477185	-0.23206614
0.9147714	-0.118056916
-1.0128248	-0.19049893
0.7849678	-0.5072979
-1.1673917	-0.55602247
1.2987422	-0.48291588
0.39156267	-0.6144971
1.4011372	-0.4839476
-1.3690249	-0.42897663
1.4361534	-0.5843643
0.8014648	-0.6417025
-1.2464321	-0.6371302
-1.1288445	-0.58558315
-0.32510632	0.044756573
-1.5546969	-0.4047386
0.0807917	-0.6419716
0.08420522	-0.5369006
0.24439518	-0.44232765
-0.52543485	-0.650648
-1.6132138	-0.650648
-1.3626184	-0.296445
-0.007073081	-0.5772951
1.7455108	-0.56066215
0.95928437	-0.5627641
0.26907566	0.045775328
0.27909818	0.46588275
-1.0014883	0.09637616
-0.589246	0.48895165
-0.51998657	-0.28407073
-1.528367	-0.17856085
-1.4700924	-0.27022412
0.3002941	-0.6183754
1.1823806	-0.4920542
-1.1005255	-0.64090484
-0.33024436	-0.48454645
-1.6503946	-0.519494
-0.21738476	-0.5934015
-1.5952861	-0.38595152
-1.563019	-0.5477281
0.474181	-0.56942666
-0.88112444	-0.62888116
-1.1207608	-0.5780946
-1.2145444	-0.547962
0.19608998	-0.6518778
-0.88246775	-0.6333786
-1.2556196	-0.35990053
-1.6086154	-0.50559705
-0.36121088	-0.48483336
-1.4421124	-0.48949915
-1.5570512	-0.5753756
-1.3801562	-0.55705315
-1.580953	-0.35493132
-1.308017	-0.16670336
-1.2110264	-0.4846713
-0.25433773	-0.59706634
-0.17231873	-0.59703565
0.8860407	-0.5934138
-1.2140172	-0.6224611
0.69568837	-0.403719
1.2531536	-0.5899625
0.9710236	-0.44647387
-0.27066037	-0.6391124
1.6661391	-0.50996554
1.4204879	-0.639022
-0.0033839229	-0.41050664
1.640822	-0.5159679
0.85770243	-0.521852
1.8110416	-0.4582113
1.5993223	-0.50082326
-0.6668992	-0.63536346
0.17983262	-0.6837296
0.17983262	-0.5142221
-1.5395536	-0.2429182
1.7223493	-0.44416097
1.4710749	-0.42869404
0.17983262	-0.6837296
0.17983262	-0.64403373
1.8270735	-0.60145265
0.17983262	-0.6837296
0.17983262	-0.4027475
-0.84444934	-0.47741866
-1.4587466	-0.42249537
0.5491004	-0.5177874
1.7624493	-0.19965722
1.4964556	-0.5738459
-0.25124022	-0.6259727
1.8292142	-0.6314944
-0.532557	-0.44555652
0.17983262	-0.6837296
0.17983262	-0.26790926
0.17983262	-0.6837296
0.17983262	-0.38048962
1.6213064	-0.567104
-0.65540034	-0.5889757
0.5908244	-0.18272088
0.2829402	-0.5928974
1.022119	-0.5501527
0.43295926	-0.5826111
0.5106901	-0.36206797
1.8463783	-0.1440565
-1.2854643	-0.1634399
0.09200527	-0.30727524
0.27040204	-0.40951246
-0.16414759	-0.6514993
-1.1754984	-0.09578386
-0.07063151	-0.3233108
0.6537115	-0.59394205
1.5200378	-0.40432316
1.8432308	-0.47046375
-1.3730378	0.13586003
-1.5595683	-0.3726998
0.38143778	-0.50790125
-1.6117054	-0.2791687
0.24240848	-0.4700751
0.8146692	-0.5934813
1.5870149	-0.563258
-1.6646298	-0.5634123
-1.6049354	-0.5075885
0.20380025	-0.39753076
-0.3707221	0.3532504
-1.2589638	-0.36783475
-0.6087439	-0.6421626
0.6160577	0.06714037
-1.609702	-0.13160793
0.060357053	-0.3991833
-1.5994923	-0.00021299128
0.16112289	-0.46778578
0.93665177	-0.16360447
-1.2366376	-0.4876074
-0.67324007	-0.3475476
0.14217864	-0.5109935
0.7868573	-0.5316369
1.4691154	-0.16644019
0.73464644	-0.6140284
-0.04674816	-0.6059218
1.8379071	-0.3768132
-0.45207268	-0.45913458
-1.5805168	-0.45246816
1.1847534	-0.58475226
-0.25983474	-0.3329077
-0.19299576	-0.5928063
-1.5872985	-0.37865707
0.5337092	-0.4747009
0.17983262	-0.6837296
0.17983262	-0.07005723
1.7446821	-0.24702525
0.48242122	-0.17280057
-1.5510944	-0.49516478
0.6398465	-0.36098862
-0.7819217	-0.54250836
-1.1003342	-0.39333043
0.4867214	-0.34116852
1.1841753	-0.6376842
0.45138627	-0.60017943
0.86046547	-0.079535745
-1.3927392	-0.29981813
-0.74333894	-0.41000083
0.23452799	-0.5618703
1.2951453	-0.48340598
1.3320414	-0.6539926
0.3745438	-0.60610574
-0.044612642	-0.444724
-1.6755843	-0.16748136
-0.46329618	-0.5739376
0.7741337	-0.6175765
-1.3716073	-0.5116715
-0.31025162	-0.3189686
1.162946	-0.58349675
1.083899	-0.50236255
1.6577839	0.69189185
0.50707936	-0.41981333
-1.4678322	-0.32532454
-0.61680645	-0.08685547
-1.4729824	-0.40132672
0.21291429	-0.2687566
-1.5427759	-0.27775916
0.24875033	-0.31989324
0.18165162	-0.2124766
-0.1888875	-0.6126417
-0.9935329	-0.24496174
0.17983262	-0.6837296
0.17983262	-0.37458107
-0.19663194	-0.3419931
0.7513891	-0.60330194
1.5523126	-0.47208565
1.1408271	-0.52737135
-1.3968062	-0.4242661
-1.6064125	-0.5899946
0.7057097	-0.50775856
0.6930386	-0.58939534
-0.9333444	-0.47169608
-1.2443241	0.7795955
0.2502477	1.2760549
-1.1619371	-0.16594875
-0.28432405	0.5035473
-0.21815994	-0.29213586
1.8639101	-0.5242103
-1.2026082	-0.504732
-0.40412056	-0.5887675
0.24614382	-0.5325056
0.91186225	-0.46942148
0.07077168	-0.50875837
0.10103575	-0.32889703
-0.013670857	-0.19246784
1.7462236	-0.12742166
1.5788317	-0.50787514
0.5211027	-0.39276254
1.3400667	-0.36388215
-0.61514574	-0.32232988
-1.4383435	-0.553129
-0.17614043	-0.4944245
1.7127619	-0.39194593
-1.2820388	-0.49630478
-1.1716813	-0.51272583
1.8283511	-0.5018439
0.086376965	0.11471763
-1.3574384	-0.25749615
-0.039047584	-0.51792943
0.05212207	-0.34849548
-1.0379194	-0.5354488
-1.3139257	-0.46086016
0.04955631	-0.5622014
-0.92487943	-0.48473352
1.0774344	-0.6459149
0.80467564	-0.62468934
1.4250627	-0.47721606
-1.5900778	-0.46151698
1.5222208	-0.5399724
-1.5554442	-0.5756851
-0.73105264	-0.57506925
-1.6418622	-0.60625833
1.243916	0.19853929
-1.5118631	-0.32771236
0.15730312	-0.2641377
-0.48132253	-0.49563023
-1.2900814	-0.54375327
-1.0838269	-0.49157715
-1.3235414	-0.57888174
1.0575964	-0.6456318
0.24938922	-0.46734086
0.17983262	-0.6837296
0.17983262	-0.45374537
-1.6132138	-0.45374537
1.7731755	-0.54322076
0.8228116	-0.5893558
-1.6508707	-0.6243401
-0.3345387	-0.48913768
-0.6433497	-0.5721892
1.5534766	-0.6421582
-1.6132138	-0.6421582
-0.16335557	-0.4003183
-1.6336123	-0.34908345
0.91658545	-0.5666045
1.2968887	-0.64131474
-0.010125234	-0.59757346
0.29199585	-0.48122656
-1.2589172	-0.5532085
-0.6082055	-0.44253442
0.17983262	-0.6837296
0.17983262	-0.59835494
-1.5481378	-0.5584886
-0.5714135	-0.41288808
0.7815127	0.6685593
0.022695342	2.6555429
0.3545557	2.7538598
0.26462507	2.0687413
-0.04685722	1.0357186
-0.5862805	3.3613951
-0.45416528	1.9038479
-0.99490255	-0.32071832
1.3055662	1.3662093
-0.10031508	2.5595427
0.11905886	2.9202611
0.0628331	2.7624187
0.21188384	2.8674092
0.10397833	1.7845578
0.059795085	1.8441396
0.64960957	-0.49887094
-1.5695082	0.83994323
1.3111117	-0.5426172
-1.3449851	-0.3417217
-0.67710394	0.82686424
-0.10738806	1.4211928
1.0784217	-0.07264775
0.6824199	1.0536325
-0.2725484	-0.08287455
0.3237445	-0.3085318
-0.6833187	1.4544755
1.5390152	-0.048864387
-1.3048418	0.21744479
0.37019187	0.086802706
0.022392241	1.0143154
1.3153514	4.044263
0.5127408	5.3735666
-1.1562037	1.712057
-0.12170741	3.3125176
-0.14370678	3.4296854
-0.2207987	0.5658927
-0.6861809	0.31255224
-0.6660026	-0.18545774
-1.4196819	0.13685778
0.64400285	0.8245498
0.122577965	2.0015295
0.45167586	0.6385066
0.6580918	0.6727217
1.094768	1.0759196
0.7690565	-0.29423454
0.95930135	0.46360844
0.626903	1.5493876
0.2745277	0.7045793
1.5175687	-0.020314591
-0.8524189	2.3830779
0.44156876	1.4033297
0.17282654	2.0935931
0.6173694	0.88594836
-0.6912082	1.4108559
-0.6212247	-0.57734454
0.6108994	0.8688398
0.46387544	0.89613897
0.17505331	2.1670814
0.20123604	4.4299436
0.3725377	0.39207765
0.07990798	2.8654034
0.3032559	2.5627034
0.43484247	2.0920415
1.1408062	4.5049486
0.20264684	1.1707569
-1.3141133	2.8278048
0.21294051	2.4271898
