# Supplementary material for: Cross-species behavior analysis with attention-based domain-adversarial deep neural networks
Source: Nat Commun. 2021 Sep 17;12:5519. doi: 10.1038/s41467-021-25636-x (PMC8448872; doi:10.1038/s41467-021-25636-x)
Supplement: Supplementary file 3 — Supplementary Software 1 [file 41467_2021_25636_MOESM3_ESM.zip › SupplementarySoftware/normalized_dataset/normalize_each/dataset/pd-pre_sm2/hc97_2017031302_3.csv]

angle	speed
0.97688246	-0.5492502
1.0729797	-0.4733266
0.50921804	-0.52847743
-1.0872827	0.11989943
-1.1284453	-0.22978534
1.2178049	1.5970954
-1.4577167	1.7807928
1.3836852	-0.44002157
1.446134	-0.43233836
-0.5583607	-0.25653186
1.1902394	-0.47495875
1.1975405	1.1131771
-1.4595765	0.6986239
-0.37835142	-0.30971056
1.2281375	-0.5049355
-0.5646109	-0.43832797
0.62231153	0.5330183
-1.3784935	0.25079313
-0.6583106	-0.35593176
1.3595116	-0.50816447
1.379361	-0.3969058
1.053234	0.009735476
0.90039647	-0.33130306
0.8302876	0.010687297
1.4728643	-0.031298444
1.5548378	-0.18577155
-1.2181045	-0.02627117
-1.4465919	-0.3594371
1.0215604	0.8806307
-1.4460036	0.5613399
0.31495008	-0.24096502
1.5266626	-0.2867129
1.0382844	-0.5236494
-0.09696611	-0.25523782
-0.50595826	-0.5451773
-0.8497715	-0.32387596
0.9760821	-0.39535552
-1.4404675	5.0785255
0.078581534	1.5159215
-1.3229337	0.7991059
-1.1926817	0.51899177
1.477805	1.4188063
-0.071937665	0.9968231
-1.1598511	0.79310566
-0.37670133	0.058840908
-0.0038163515	-0.2711384
-1.4405453	0.18607146
0.82797164	-0.24175054
-0.3845283	0.330447
-1.3161234	0.6821375
-0.07133883	-0.19262658
1.4298947	0.9159818
-1.3483211	-0.49761927
0.11712545	0.32539228
-1.3976029	0.08515933
0.18409277	-0.3357958
-0.88280874	-0.34120542
0.12531178	-0.42318833
-1.2726628	-0.39263344
-1.2939204	-0.32021603
-1.0573353	-0.21418786
1.3698236	0.22184265
-1.1083288	-0.1592542
1.4375001	-0.24408843
0.44560835	-0.26755628
-0.80213475	-0.4976906
-0.5774894	-0.18767178
1.2066563	-0.24007879
-0.50689226	-0.474018
1.1902893	-0.57497394
-0.3854609	-0.030061834
-1.3190037	-0.12064227
1.5226753	-0.28171858
-0.55594766	-0.3550927
-0.5195489	-0.32897535
-0.8787968	-0.26761442
-1.3407613	-0.30894867
1.4744222	-0.43630463
-1.2436364	-0.46041742
-0.5433843	-0.49871543
0.5956086	-0.6017042
0.10393742	-0.4792738
0.06575422	-0.6295467
0.06575422	-0.25240904
1.3632442	-0.47471395
0.54061115	-0.327213
0.9921019	-0.32739702
0.06575422	-0.6295467
0.06575422	-0.3157332
-1.4465368	-0.4149203
-1.3155253	-0.2198263
-0.86113507	-0.3920043
-1.0050232	-0.19572954
1.2324381	-0.0023426942
0.45983812	-0.48565087
1.1040032	0.13203922
-0.9118259	-0.15606697
0.06575422	-0.6295467
0.06575422	-0.29579455
1.2758507	-0.31030032
1.4711808	-0.1620739
1.1754975	-0.35252818
1.1361504	-0.31926554
-1.0214379	0.03479401
1.2729219	-0.25840184
-0.46764094	-0.5666837
1.1421802	-0.22570442
-1.1135287	-0.58311045
-0.9487131	-0.30445865
0.8181805	-0.34353605
0.23837589	-0.5272653
0.6153049	-0.2630976
0.22842085	-0.53349733
-1.4049569	-0.0416244
0.96100354	-0.56855905
1.0957803	-0.027246501
0.14229327	-0.36221808
1.0454024	-0.46944588
0.8138046	0.42185357
1.237413	-0.089890294
1.0495102	-0.20803192
0.9453406	-0.014762344
1.0916811	-0.3502257
0.53056157	-0.22089763
1.0182687	-0.27983958
-1.0273726	-0.33064583
-0.5564138	-0.21893872
-1.3592277	-0.36910853
0.7545454	-0.24449117
1.4137758	-0.012050318
0.8681975	-0.09872265
1.0552292	0.061731867
1.5477192	-0.5684896
-0.91393256	-0.22503588
-1.2134295	-0.45506904
-0.4942455	-0.22555968
-0.16784133	0.10294605
-1.4252411	-0.20481668
0.23949233	0.024725858
0.2745495	-0.42376462
-1.4721332	-0.21124557
-0.73339033	-0.2396631
1.13855	-0.5047456
0.071733996	-0.36452797
1.0541753	-0.25441498
0.23982006	-0.27531198
-1.3418058	-0.09538592
-1.1015406	-0.24730602
-0.74273956	0.06912604
0.06575422	-0.6295467
0.06575422	-0.56596667
1.3255444	-0.06509593
-0.4890065	-0.4586467
-0.78336024	-0.3866819
0.999847	-0.15761162
1.1028006	-0.3390705
0.6966449	-0.120048076
1.337205	0.012463485
0.25177038	1.0886762
0.083771676	6.8469663
0.10399605	6.7726064
0.2545859	1.5155574
-0.08133841	0.54408526
-1.0423526	7.697121
1.0489182	5.847258
-1.2134708	9.943596
-1.1966991	6.6617823
-0.1500216	2.253081
-1.3283973	0.8039717
0.11892073	2.0010972
-0.07065145	4.594553
-0.8187737	0.604226
-0.05255301	0.49551526
-0.7405467	2.6630833
-1.3482252	1.6974646
0.12342322	4.3551188
0.14681041	1.7389154
0.11955601	1.3743814
0.058050923	0.5523205
0.5364263	2.2921536
0.47902313	0.99411976
-1.3705745	-0.4683856
0.014339696	-0.14642973
-0.0012935562	-0.15559176
-0.54311377	0.70114785
1.2092385	0.13891402
0.26222646	0.50252724
0.6188714	-0.037946653
0.98393446	-0.38963175
1.2313951	-0.057187542
-0.9590649	0.13594007
0.44634536	-0.18781151
1.3121729	0.77413046
1.5480955	-0.32224566
-1.336572	-0.33620894
-1.1399641	-0.19493951
-0.5907698	-0.23903409
0.32297057	-0.21741645
1.5239335	0.2807234
-0.9610645	-0.3266029
-0.8911213	-0.14704497
-1.3863951	-0.07214532
1.4570901	0.2946443
1.2632736	1.0886039
0.98456323	0.1444848
-1.4161065	-0.26327324
-0.8599511	0.23959115
-0.74555016	-0.14766961
-0.8040221	0.23990802
-1.113086	-0.32985994
1.2744035	-0.14085038
1.3317938	-0.4969487
-0.45532975	-0.23033585
-0.14084876	-0.4698452
1.1677514	-0.069424495
1.3249806	-0.22259992
1.4851595	-0.32150927
-1.186886	-0.56307876
-0.39553988	-0.46578002
-0.92553324	-0.46829522
-0.47837493	-0.408165
-1.0017488	-0.11056513
1.416988	-0.26685217
-1.346725	-0.33118853
-0.8023249	-0.22988686
-1.2766802	-0.21102807
-0.23109518	-0.36871552
0.6200457	-0.16945879
1.5195398	0.54602367
-0.64565235	0.0018518727
1.1899596	0.027234167
1.0648172	0.45105132
-0.23895347	-0.17121585
-0.23736687	-0.31375512
-1.2354664	0.92265904
1.5361055	-0.14382805
0.59211	0.30303365
-1.2243099	-0.2999606
-0.35099036	-0.37072033
0.19185589	-0.31229162
-0.39679503	0.4914429
-1.2927123	0.686345
1.4316145	-0.37726545
0.49800897	-0.016201917
0.07251311	-0.08774263
1.4196843	-0.49184546
0.04366698	0.61276615
-1.4744692	-0.33045417
-0.11621677	-0.13870654
1.0730922	-0.45041254
-0.9651655	-0.17806584
-1.2510911	-0.117744125
-0.19867611	-0.28295463
-1.3979648	0.05819084
-1.3614165	-0.35166582
0.22225778	-0.15605566
0.61114293	0.05356527
1.3940531	-0.14652717
1.0714048	-0.08115273
-1.4185271	-0.4996452
0.49119914	-0.2954889
0.071934044	-0.121915065
-0.4473729	0.72208774
0.26265383	0.27767017
-1.1318142	-0.008789331
-0.46940222	0.9720166
-0.8939249	-0.22481555
0.10886989	-0.49953794
-0.8914317	0.7060389
0.7406482	2.3507388
-0.38956416	-0.369604
-0.7639492	0.34498188
-0.57825905	0.822828
-0.18263784	0.49871278
1.5641274	0.20996918
0.7936428	-0.35023963
-1.0963519	-0.33663338
-0.27887315	0.3678588
-1.0780232	0.113285094
1.386599	-0.40926787
-0.49434108	-0.30712157
-0.9251294	-0.038785383
-0.66424584	-0.3733108
-1.0304806	0.23361194
0.65893865	-0.33811787
-0.95800877	-0.09372334
-1.3114564	0.21876737
0.38137242	0.01595552
1.3916378	0.6609049
1.4704068	-0.4727139
-0.02208549	-0.24556112
-1.411946	-0.047480904
-1.4399065	-0.5608307
-1.1370245	0.022660308
-1.4731562	-0.024749195
-0.02429109	4.1901727
-0.96170944	0.031805187
-0.4676018	1.5931998
-0.14470841	0.09474419
-0.6171827	-0.5050723
-0.8858448	-0.2237207
-1.2250495	-0.583882
0.07603296	-0.25906113
0.3799635	-0.38989627
-1.0200135	-0.036532618
1.2772307	-0.10658975
0.7288324	-0.026590412
1.0047519	-0.29157317
0.7699698	-0.1538408
1.5089897	-0.3875675
1.231692	0.0034969586
1.3276334	-0.26156408
-1.196599	-0.26440597
1.1709634	-0.12704489
0.41779825	-0.4272867
1.3010157	-0.36314806
0.098162904	-0.1603161
1.4280761	0.5163454
-0.17999096	-0.30872288
0.67679805	-0.41304055
0.675664	-0.30284354
1.3769855	-0.08614758
1.5484061	-0.5131984
-0.43031564	-0.3534449
-1.0391554	-0.42053327
-1.0599577	-0.47649458
-0.3481217	-0.45583248
-1.094314	-0.41395468
-1.2656132	-0.34227556
1.1352209	-0.48823968
0.9141405	-0.35208836
0.7946848	-0.5574878
-1.3967493	-0.55047953
1.1219089	0.033827655
-1.3433992	-0.2613028
-0.44697028	-0.10852229
1.2995037	-0.41212183
1.4410212	-0.4504711
-0.9781104	-0.37651053
0.6580312	-0.4461771
1.2971803	-0.020650001
1.2317827	-0.24002378
0.8685965	-0.4116661
0.93569046	-0.33433226
0.2751375	-0.36454433
1.5086799	-0.111402646
-1.2857673	-0.24747634
1.5473485	-0.23788732
0.56340456	-0.27546585
0.94782484	-0.29199815
0.92821956	-0.2034664
-1.3348795	-0.5721469
-0.82063824	-0.50729996
1.0672854	-0.5408659
-0.047101825	-0.42917344
-1.1936136	-0.14148377
-1.4729283	1.2851987
-0.5561108	-0.5546826
-0.8815024	0.9596507
0.054488413	-0.3308521
-1.3312868	-0.3269646
-0.4598629	0.37123537
1.3233575	-0.2078264
0.47908905	-0.01435155
0.06575422	-0.6295467
0.06575422	-0.41107032
-1.0701677	-0.3394592
-0.11799726	-0.42837653
-1.190205	0.0555168
1.4978433	-0.38770622
-0.21068478	-0.18204927
-1.4736907	-0.19085896
-0.27342612	-0.4602456
1.4338769	-0.41012946
-0.27856135	-0.38563627
0.8607912	-0.3681517
0.653358	-0.061588723
-1.3712084	-0.21455374
-0.5753757	-0.42509118
0.86401194	-0.44256964
-1.4128321	-0.24852012
-1.2059686	-0.38637012
-0.11346637	-0.29506642
-1.0352651	-0.3789607
-1.4256476	-0.38601026
-1.4128957	-0.33651304
-1.071726	0.24953105
1.4343836	-0.558075
0.5478481	-0.22513519
-0.6650504	-0.61409813
0.36336085	-0.2561332
-1.1085157	-0.31081527
-0.12419028	-0.36192864
-1.3032393	-0.014003875
1.3703306	-0.6210766
0.18219127	-0.55345976
-1.3298684	-0.23273668
-1.1810213	-0.5081965
-0.42581677	-0.20096293
0.16740265	-0.5161815
0.87370265	-0.23801306
1.4667898	-0.041126106
-0.35676667	-0.1646598
-0.8900559	0.06901387
1.3339648	-0.31109595
0.92379653	-0.30295312
-0.70301056	-0.37547404
1.1218193	0.032334924
-1.254605	0.24805261
-1.003576	-0.3959431
-0.76667976	-0.35276088
1.0924444	-0.12295908
-1.0576081	-0.428604
-1.3387177	-0.20212093
-1.256215	-0.4525906
-0.7461959	-0.13050705
-0.36996758	-0.47074372
-0.66087836	-0.14632122
-0.76519793	-0.3172538
-0.22580276	-0.107156314
1.5544356	-0.03944431
1.2384739	-0.4442054
-0.5665508	-0.38812524
1.5712117	-0.36709663
0.5609936	-0.42409748
-1.0195365	-0.4658562
0.41229448	-0.4412283
0.8692408	-0.5649106
1.2524964	-0.45343202
-0.31704402	0.36704418
-1.3537524	0.18079373
0.6171315	-0.12099863
1.1683514	-0.21764748
1.3072025	-0.087486334
-0.34115297	-0.29744953
-1.2054224	0.024580628
-0.6086324	-0.39487466
-0.89263475	-0.39461705
-0.16550446	0.3295169
-1.059978	-0.19490018
-0.6558808	-0.22978137
0.64281416	-0.026878327
-0.64611894	-0.34267378
-1.0312728	-0.28070414
-1.2419451	-0.1476102
-0.05317081	-0.44455585
-0.21937619	-0.34025204
-0.8294676	-0.15397878
-0.25041682	-0.4033971
1.5065706	-0.4277301
1.0786647	-0.49271214
-0.84970546	-0.39387438
-1.1222879	-0.49766594
0.5377634	-0.3504143
-1.276504	-0.4279105
-0.34820148	-0.29046848
1.2325131	-0.139569
1.3189312	0.30149895
1.4724982	-0.12461001
0.3306488	-0.2600054
-1.0734991	0.0051689716
-1.4157923	-0.22117712
-1.244346	-0.34897012
-1.3844117	-0.22351544
1.5174888	-0.5390326
1.0075015	-0.38930508
1.4131576	-0.38804743
-0.78641695	-0.5193653
-0.6895537	-0.4169027
1.4893745	0.24703431
-1.4424685	0.5541974
-1.3716682	-0.07557899
1.1155223	-0.44282517
-1.1472512	-0.42803776
-1.1307229	-0.08538002
1.0680612	-0.47057
0.8259761	-0.24229117
1.4282334	-0.5056456
0.22046508	-0.23767726
-0.19280787	-0.24855739
-1.1321799	0.05793767
-0.58280534	-0.32751656
1.1660359	-0.44579098
0.7724819	-0.369498
-1.4714853	-0.0776875
-1.0841845	-0.3491946
-0.8327159	-0.024068091
1.5102687	-0.20302798
0.9491362	-0.16253886
1.1092254	-0.018771896
1.2561384	-0.107521705
0.15647458	-0.37726656
0.06575422	-0.6295467
0.06575422	0.04093293
-0.011082501	-0.18234897
-1.3973547	0.3381706
0.6378387	0.23425037
1.5681537	-0.23331076
0.08592073	-0.42036235
-1.4678336	-0.562843
-1.1834024	-0.42702943
-1.261656	-0.23135833
1.2029967	-0.4727363
0.35976025	-0.15256436
-1.4375764	-0.4061066
0.9808355	-0.46845984
1.0871766	-0.40174133
0.7274352	-0.07572312
-1.4814655	0.24492337
1.3788234	-0.14090678
1.0219864	-0.05780379
-0.88377434	-0.22302063
-1.2175838	-0.25527036
0.74903965	-0.10039275
1.5375876	-0.38936752
-0.8114015	-0.31965262
1.1028838	-0.017438468
0.4874739	-0.19866383
0.8531131	-0.12178437
-0.7613639	-0.34373492
-1.40281	0.019389883
-1.3096267	-0.43396735
-1.1221052	-0.3319307
-1.4589281	-0.34650272
-0.18364511	-0.5543012
-1.4405084	0.087916754
1.3670727	0.9978126
1.2815096	-0.38618168
0.43407395	0.28834364
0.3394398	-0.39462504
-0.67410487	-0.5402236
-0.4563366	-0.14204611
1.5120829	-0.49711117
0.8162924	-0.36580473
1.4881226	-0.41146612
0.7758573	-0.10421787
1.4934704	0.18695065
-0.76504195	0.32053605
