# Supplementary material for: Cross-species behavior analysis with attention-based domain-adversarial deep neural networks
Source: Nat Commun. 2021 Sep 17;12:5519. doi: 10.1038/s41467-021-25636-x (PMC8448872; doi:10.1038/s41467-021-25636-x)
Supplement: Supplementary file 3 — Supplementary Software 1 [file 41467_2021_25636_MOESM3_ESM.zip › SupplementarySoftware/normalized_dataset/normalize_each/dataset/pd-pre_sm2/hc97_2017031303_2.csv]

angle	speed
0.10565972	0.121097885
-1.5510063	-0.68819135
-0.35340625	-0.71517587
-1.2221452	-0.38537484
-1.6074423	-0.36273035
0.2673384	0.16927321
1.0103266	-0.55343604
1.1491612	1.0997779
-0.068956316	0.6293513
-1.7282096	0.469609
0.21560535	-0.04420432
0.865694	0.7891787
1.176802	-0.6271781
-1.2397718	-0.22529761
-0.047776937	0.124929234
-1.3157834	0.5754513
-0.30185357	-0.55017316
0.613437	0.12569986
0.26541102	-0.8922781
-1.60875	-0.7301979
-0.054583766	0.034362104
1.7993195	-0.19074725
0.70780057	-0.607102
0.38401562	-0.8181283
0.0105982525	-0.58349127
1.3235838	-0.5102615
1.4792782	0.011711247
0.9670451	-0.38117757
1.5157682	-0.34088054
0.96390265	0.24696586
1.8439056	0.85461783
1.0990958	-0.3920669
1.0701914	0.30116516
-1.5229123	-0.021679128
-1.0486815	0.09046904
-0.6532438	0.44793138
0.94892305	-0.9164225
-1.2025006	-0.8835176
-0.6897799	-0.52601266
0.15223044	0.17704637
-0.08875237	-0.40765613
0.16701639	-0.5916398
-1.6543856	-0.83433765
0.61602116	-0.555066
1.7742472	-0.49768332
-1.0752187	-0.3762856
-1.3853246	-0.80579114
-0.28486744	-0.7443335
-0.55939066	-0.90414524
-0.8135511	-0.6851934
0.391923	-0.76771706
0.32299626	-0.69642943
0.18302356	-1.0149852
0.18302356	-0.36471307
-0.36778182	-0.78312004
0.1816567	-0.9071241
-1.7476443	-0.9348421
0.3655069	-0.45379135
-1.5653074	-0.750973
0.9533207	-0.85753584
-1.1654289	-0.78247285
0.5795016	-0.65543306
-1.0886247	-0.7623449
-1.0382203	-0.706684
0.9380243	-0.8468143
0.18302356	-1.0149852
0.18302356	-0.7898482
1.511758	-0.909068
-0.11776697	-0.6850195
0.68430966	-0.91930383
1.4268112	-0.83822846
0.73775077	-0.8676885
-0.8042417	-0.90554345
-0.97750205	-0.8306813
-0.059936203	-0.92048484
-0.26334265	-0.6905875
-1.5256602	-0.74050367
0.6294715	-0.8385387
0.528318	-0.8717263
-1.1577163	-0.7816736
-0.88247496	-0.76899976
-0.46719342	-0.7975305
1.0261116	-0.9301711
1.1095665	-0.83983284
1.7629343	-0.90610474
-0.6216439	-0.8127598
-1.6304803	-0.86565524
-0.16220075	-0.9100203
1.2524552	-0.8612909
1.6490973	-0.8376289
-1.0784131	-0.9476433
1.1198212	-0.9261849
-1.6133435	-0.89470035
-0.23864244	-0.73971444
0.2840827	-0.781985
-1.4726373	-0.93072116
0.27154222	-0.8243816
1.8714329	-0.7885107
1.5988351	-0.74864495
1.4575781	-0.9115226
0.47239113	-0.084941305
0.9041286	-0.7549235
-0.58756953	1.5242885
1.1867709	-0.93934333
1.2510939	3.3684201
0.3238717	2.4558427
0.2748705	1.5730611
-0.9166182	-0.043620944
-0.41126704	1.8508266
0.088095285	2.1154451
0.05641662	0.43679774
-0.68034047	-0.25700065
-0.683054	1.2351384
0.12429911	0.59132683
-0.014962962	0.93004656
-1.4751091	2.034558
0.53546935	1.0015068
-0.098624915	1.532882
-0.37020612	0.2723118
-1.7044331	-0.104777694
0.33147737	0.14340283
0.8550265	-0.663158
0.1441394	1.4006262
-1.3496461	-0.18625668
0.08239651	0.64860135
-0.16371739	0.71009725
0.16420269	0.15471302
-0.7768196	0.70450616
0.19919948	0.7311219
0.14050856	2.6006866
0.061856534	7.1226954
-0.008825684	7.388709
-0.08155924	4.505155
-0.27313367	0.8091049
1.4103938	0.073665865
0.49541768	0.77894247
1.0627456	1.7180858
0.077298775	0.49020168
-1.0908208	0.12604974
-0.7665042	5.4029326
0.027205741	6.4895883
0.12977366	0.86868185
-0.21237998	-0.6580312
-0.4937253	-0.5339408
1.4474928	-0.19258423
-0.15674543	0.90552604
0.010581333	1.2190403
0.14964254	2.9286332
0.15230386	1.4400072
-0.14319843	0.8373773
-0.7181721	0.30115855
1.2350444	0.0745412
1.590913	-0.33437112
-0.13728595	-0.07432042
-1.4690892	1.2899038
-0.17953944	-0.010861737
0.61129475	0.56925565
1.0184107	-0.27000636
1.8333893	0.6071553
-0.159343	-0.34438795
1.9099734	0.95531774
-0.18113495	-0.6432779
-0.057594236	0.056181703
1.3373334	-0.5618545
0.29138753	0.25756463
-0.7370561	0.0313489
-0.6207207	-0.19852804
-0.746122	0.3243908
0.82548046	-0.14075729
-1.6490775	-0.2573043
0.22684427	-0.4466005
0.24720263	-0.521742
-0.5192444	-0.516061
-0.090763934	-0.38188183
0.28050658	0.15020487
0.14698698	-0.6817478
-1.4148229	-0.2973467
0.03504034	-0.38699418
-0.44989085	-0.5829079
0.8884681	1.2816286
0.07323806	2.3269367
-1.0582137	1.5044724
-1.552059	-0.53928685
-1.03195	-0.50730115
-1.3362827	0.88067394
0.31126568	2.2260063
1.9136657	-0.7256932
0.27975056	-0.178954
0.65438694	0.2443771
1.6444281	-0.29616612
1.6188825	0.13384981
1.5016137	-0.6309784
1.0932374	-0.52034634
-1.6771189	-0.918331
0.6432604	1.2785627
-0.5874744	0.35667372
-1.1631829	0.2580186
0.01952011	-0.0146465795
-0.56125784	-0.49809784
1.9007462	-0.5961455
-0.6152305	-0.46785808
1.606947	-0.806866
0.62215453	-0.62449294
-1.6343198	-0.037051175
0.001284064	0.3970752
0.9120752	-0.9296879
-1.4218544	-0.95555305
0.5683197	-0.8377423
-1.3520714	0.256126
0.20779186	-0.3033744
0.9761669	-0.53590554
0.24186158	-0.81190884
1.719038	-0.48667285
-0.23739058	0.7603615
0.1902986	0.29009494
0.2678806	1.2618011
-0.13352564	0.34475055
-1.3452824	0.46902213
-0.7579885	-0.3884311
0.9257035	0.77171737
-0.34755847	-0.4615863
0.79591155	-0.21358447
0.36460605	0.31312117
1.840403	1.0505875
0.18393965	1.111468
1.9071954	-0.032407086
0.12231966	2.4861734
0.10392303	1.2465814
0.39665315	0.18473908
0.86510503	0.48933223
1.4360183	0.42358655
0.19172132	1.08734
0.22106436	0.09397815
0.48240605	0.10181052
0.14058629	0.26848817
1.2939569	-0.8432162
-1.3718845	0.17541508
0.4625425	0.26570335
0.278956	-0.38494325
0.76114815	-0.54842454
1.1762754	0.6362938
0.16323292	0.043269835
0.38040167	2.8262522
-0.03631502	-0.6417688
-1.5864296	0.14377895
-1.4365656	-0.5716276
1.7647452	-0.32292244
0.17731094	1.0406963
0.19145519	0.37239024
1.1217145	-0.013271084
-1.1005408	0.116516866
-1.0269699	-0.055801123
-0.17503577	0.9490696
0.37939715	-0.424319
1.5282614	-0.41039816
0.71460354	-0.17197709
0.20317382	0.59401184
-0.13404454	0.6545672
0.33304152	-0.3744361
1.8890132	-0.4673947
0.39571354	1.080537
0.06089541	2.2227988
-1.4305581	-0.47426593
-0.5645463	-0.65355545
0.81844914	0.54164404
-0.80093104	-0.12178773
1.0746053	-0.16353592
-1.6408088	1.5682592
0.42382354	1.1812407
-0.05006977	1.4779059
-1.3475958	-0.30186987
-0.10118905	0.6828034
-0.11852578	0.08317475
0.29120785	-0.29832974
1.3165238	0.15821247
1.3956194	0.9116212
-0.44179147	0.9454857
-1.292867	0.7979878
0.17273997	0.49591917
-0.2189031	0.10088591
0.9668906	-0.15929559
1.6291994	1.7066275
0.30005196	1.6741093
-0.04586826	-0.35440895
1.905868	0.44275427
0.48778573	2.5256567
-0.25354838	0.56484836
0.24352226	-0.49350423
1.4872441	-0.27992305
0.25845617	-0.13900149
0.7647945	0.7282464
-1.4095614	-0.19654943
-0.6438788	-0.28253967
0.95318866	0.91066307
-0.98151743	-0.41451293
-1.6606597	-0.5600604
0.61123466	-0.1815879
1.0006548	-0.46011037
-0.0971348	-0.17012252
1.8503752	-0.0878185
-0.07999471	-0.43459767
-0.7824319	-0.8882118
-1.1831087	-0.4669602
0.15730943	-0.6640247
1.4528801	-0.5670963
1.7094464	-0.93728775
1.136956	-0.8518183
-0.75834817	0.009630699
-1.7653027	-0.75360227
0.53169155	-0.506102
0.22734474	-0.5119101
-0.075197235	0.21892178
-0.25239822	-0.9831368
-0.69874996	-0.75614774
-0.46699387	0.030588685
-1.3978616	0.618201
-1.5644532	-0.6805226
-0.85206544	-0.7512409
-0.63203263	2.869699
-1.4410286	0.99953896
-0.222987	-0.073808566
0.1647544	-0.5478922
0.19754992	-0.22951914
-1.7021308	-0.75682306
0.2966862	-0.7000957
0.33094445	1.4261557
-0.10496853	2.3437262
-1.430337	1.8576859
0.0489303	0.0976741
-0.0012237976	0.55584085
0.45243067	0.51355916
-0.035382543	-0.10881955
-1.5462896	0.7231724
-0.10685056	0.012801072
0.14413238	-0.21637413
-1.4990213	-0.10416816
-0.72611934	-0.75116897
0.21784599	-0.68944025
-1.1243044	-0.7862661
-0.11054552	-0.7033579
1.2369806	-0.18167113
-0.26149443	0.3737214
-1.6502541	0.08712805
0.16279258	0.04958699
0.96158004	-0.43047544
-1.5632943	-0.80201066
-0.28505456	-0.8009701
-1.5826315	-0.6409544
1.7162437	-0.7627664
0.052400116	-0.5715258
1.7927672	-0.18145873
0.6492249	0.027171375
-1.7647239	1.7663276
-1.642072	0.38818723
-0.949273	-0.7312296
-1.4674616	-0.87318397
-0.99298	-0.6292836
-0.44455373	-0.9012847
1.0190824	-0.64449817
-1.5351745	1.5470604
-0.60788184	0.27651185
-1.102147	0.66858065
0.47820923	-0.92640793
-0.6781237	-0.74090743
-1.6290877	-0.5449433
-1.3902327	-0.15953659
-1.1218218	1.5196332
-0.43099892	0.9282268
-1.2632133	1.9424456
-0.06888515	-0.75110805
0.57554746	-0.056966927
-0.021300389	0.1956138
-1.0887144	-0.12655775
-0.57290703	-0.6006985
0.2019994	0.34504163
0.67195153	-0.86035186
-1.7580624	0.09013105
-0.14688012	0.31766623
0.15304379	-0.29062656
-1.4390899	-0.41334498
1.5180414	-0.5761926
-1.1931304	-0.24509804
0.16783682	0.32029772
-0.7703298	-0.5549334
1.6349767	0.74008393
-1.0498354	-0.157255
-1.0010852	0.26245078
0.48019946	-0.5504905
-1.4483616	-0.6905528
1.0689923	-0.5264879
-1.2047616	-0.09081907
1.6706893	-0.31429762
1.7871023	-0.9284485
1.0720938	-0.8684717
-0.25756276	-0.1434597
-1.4644034	-0.30530518
0.52801585	-0.527344
-1.6459076	-0.6961681
1.8508255	0.12219568
1.6474258	-0.120140955
-1.4113492	-0.8934365
-0.7921044	0.17505573
-1.0716	0.048080828
-1.318333	0.9941698
1.8359071	-0.43797255
1.9271945	-0.4740719
1.4211617	-0.8546563
0.59387547	-0.49559763
-1.533449	-0.75625604
-0.6977835	-0.4981884
-1.1297144	-0.35780397
1.0354201	-0.76896596
1.3059506	-0.36210892
0.029368747	-0.42925456
-1.297111	0.46198457
-1.0347284	-0.2542366
-0.29304147	-0.8282611
-1.1411347	0.42891264
-0.16801536	2.738246
-1.4367969	1.6532509
-0.26999313	0.9382249
0.78169155	-0.01074256
-0.27308184	0.09225709
-0.9075136	0.14280419
-0.759811	0.2310049
-0.2386178	0.27425566
-1.227645	-0.42402872
0.6196986	-0.67129666
1.7636086	-0.23237045
1.2452531	0.31917855
-0.5524479	0.19085188
-1.260878	-0.015001269
1.0087698	-0.7780388
-1.4074315	-0.6246746
0.8875822	-0.19583303
1.215095	-0.5933254
0.99690276	-0.3639985
0.50560397	-0.9066218
0.733507	-0.4795322
-1.4952756	0.55760664
0.6140667	-0.613191
1.1977756	-0.618597
0.049423736	-0.90633476
-0.44640177	-0.13709271
0.9791958	-0.3106686
0.25709882	-0.32705095
1.3289022	-0.420219
-0.33497503	-0.41344434
-1.6753814	-0.41344434
1.6106001	-0.8945793
1.8714925	-0.75675124
1.7559409	-0.69741243
0.99780416	0.16713236
0.51834756	-0.5283504
1.2599632	-0.71002364
-1.4840336	-0.12684457
-1.7514219	-0.40678662
0.0444435	-0.4418166
-0.69967264	0.21844684
-0.46232405	-0.053359732
-0.25591063	-0.7807102
-0.0986481	0.43768477
-1.1549051	0.86654127
-0.53790325	-0.6066367
-0.53583336	-0.81246465
1.9074395	1.5375522
0.35822156	-0.15924409
-1.5461395	1.6054673
-0.39751858	1.4252532
0.2839068	0.34390163
-0.07925497	-0.52595055
1.8705966	-0.20101635
0.37402785	1.9945171
-1.6560864	-0.22280349
-0.25523514	-0.33057424
0.7138739	0.00602729
-1.5913966	-0.71580815
-0.90485334	-0.3577657
1.1289109	-0.6680126
0.250213	0.28095752
1.5509776	-0.7175165
0.7773006	0.43032858
0.37914687	-0.6163436
-1.5764117	-0.38524723
0.1967571	-0.9500467
-0.47844577	-0.33243525
0.4340296	-0.16197973
-0.2980858	-0.17843112
1.926935	0.17428984
0.91628075	0.13889888
0.5718871	-0.45372048
-0.50619775	-0.22493447
-1.3581464	-0.36272407
0.20884413	0.46991023
-0.78684497	-0.9014546
-0.74887735	0.19600074
0.29258662	-0.90162927
-0.7425435	-0.8040405
1.0119295	-0.47988203
-1.7235687	-0.42520162
0.118485875	-0.0076414086
0.38323578	-0.75719005
1.8791109	-0.10455692
0.5461938	-0.78904605
-1.0957776	-0.83888525
-1.4037981	-0.9311208
0.7782072	-0.9022283
-1.3377357	-0.8831562
0.19884475	-0.97107595
1.3138306	-0.6358334
1.6914067	-0.63185483
0.24065903	-0.7357495
-0.69789034	0.70482564
-0.81758934	-0.08798067
-0.37525284	-0.31797463
-0.76202756	0.03864069
0.3912068	-0.4260616
-1.3062536	0.032817546
-0.66836536	-0.6073278
-0.6501452	-0.42380956
1.4770681	-0.7194847
0.029535307	-0.5019725
-1.7255669	-0.6436644
0.5243731	0.10952737
0.50584143	-0.84496295
0.18302356	-1.0149852
0.18302356	-0.022633214
-0.67503095	-0.48374203
1.6946858	-0.7679436
1.2232269	-0.06923526
-1.3797139	-0.78652894
0.14974865	1.1543173
-1.6690444	0.20633669
0.34660664	-0.098615006
0.070248224	0.9408261
-0.61347926	-0.34471852
-0.9192238	-0.39943358
0.1186472	1.0231935
