# Supplementary material for: Cross-species behavior analysis with attention-based domain-adversarial deep neural networks
Source: Nat Commun. 2021 Sep 17;12:5519. doi: 10.1038/s41467-021-25636-x (PMC8448872; doi:10.1038/s41467-021-25636-x)
Supplement: Supplementary file 3 — Supplementary Software 1 [file 41467_2021_25636_MOESM3_ESM.zip › SupplementarySoftware/normalized_dataset/normalize_each/dataset/pd-pre_sm2/hc97_2017031303_3.csv]

angle	speed
-1.7006096	-0.20648977
0.11667929	0.5212047
0.014592184	0.23747902
0.086854525	-0.95357794
1.6760008	-0.75254524
0.09153477	-0.113923885
-0.6798821	-0.53181905
-0.67114884	-0.060675796
-0.9297138	0.14879587
0.002862742	-0.15273312
-0.70230556	-0.8650377
0.1575928	1.8080744
-0.08684046	0.8268684
-0.952403	0.35645097
-0.6668716	0.83996564
0.2714107	0.3329233
-0.09396144	0.24866003
0.7693902	-1.1668818
1.2103797	-0.9268213
0.06167893	1.0223638
0.4393471	-0.63570833
-1.3155876	-0.41262534
-0.6875375	0.53365266
0.12582043	-0.4411549
0.28405064	-0.9299808
0.21608362	-0.48021868
1.7822815	-0.28949457
-0.0044713686	-1.2811545
0.23493077	0.078122936
-1.5269396	-0.28640908
0.5031473	-1.2650393
1.5778934	-0.4347945
-0.36690843	-0.6671096
0.26113057	-0.09511843
0.7328171	0.16269064
-1.6400632	-0.90989983
-0.59205526	-1.0137943
-0.05327425	-0.27761865
0.88680464	-0.77056974
-0.011896901	-0.59567434
1.1991991	0.77851236
-0.046637483	-0.7348198
-1.339109	-0.5561855
-0.12856254	0.3115258
-0.35732496	-0.9498118
-1.7075903	-1.1326048
-1.0528532	-0.16110933
1.2102138	0.4826807
1.0574347	0.59793466
-0.35369512	-0.8092331
1.819858	0.49559715
0.6936773	0.066842176
0.12914996	-0.1299849
-1.3994751	0.3834925
-0.6014044	-0.21760203
1.546045	-1.0179633
0.9267294	-0.30786473
-0.49907684	-0.98000264
0.5746489	-1.177867
-1.2054033	0.26178804
1.2098446	-0.66003275
-0.31285664	-1.2304654
0.098145366	-0.41228992
1.3958848	-1.0572578
0.6630837	-0.90569556
1.1858803	-0.85492253
-0.9191552	1.6602273
-1.096014	-0.7053712
0.75429094	-1.07349
0.9376085	-0.98556733
1.6311125	-1.0157477
-0.6480218	-0.89265376
0.66645736	-0.07161394
0.5214042	-1.1735636
1.4529477	0.35017768
-0.88307834	-1.1126832
0.9176055	-0.7486606
0.22858913	0.18161218
-1.2762474	-0.35508227
-1.017749	0.35645914
0.6130506	0.3682263
-1.5597548	-0.75823593
-0.64545166	-0.077567466
0.83731383	0.56136584
0.092050835	0.481198
-0.89577276	-0.7416509
-0.79420996	1.8745629
0.40432766	0.41302335
-0.58911693	-0.6885432
-1.2794291	0.16659467
0.7810109	-1.0665292
-1.1572995	-0.7562688
0.841522	-0.034541618
-1.5656302	-1.1702124
-0.35129893	0.1322616
0.43393183	-0.07275069
-0.16563348	-0.8876865
1.2559118	-1.068969
0.9550998	0.3656551
-0.05659329	0.8502767
-1.4462723	0.23696592
-1.5541573	-0.30870247
0.5527759	-0.94252425
0.91440445	0.8522596
0.23142658	2.1894786
-1.4302864	-1.1518342
-0.35268858	0.44802675
0.0380808	-0.86032534
-1.5558544	-0.6386064
-0.062668316	-1.0311472
0.83235383	-0.27749607
-1.2176348	-0.87541634
-1.0844656	-0.9444995
-1.6505435	-0.9533461
0.53962827	-1.1780713
0.13699993	-1.139954
1.5415047	0.33597848
0.9096995	-0.89147353
-0.69229317	1.2908326
-1.4166815	-0.8839838
-0.4344413	0.5552977
0.2785826	-0.36942327
1.7113909	-0.39117643
-1.3902864	-0.14212666
1.3835003	-0.31910622
0.31437227	-1.1072125
-0.07255356	-0.9340763
-1.5178839	0.4520909
0.7525465	-0.8546576
1.3646315	-0.45995036
0.38453907	-0.478681
1.5788538	-0.58252287
1.4417448	-0.62840533
0.5856373	-1.0805424
0.77805275	-0.69829965
-0.7506431	-1.0474334
0.83638936	-0.6440558
-1.4366436	-0.9538735
1.1500739	2.9024103
-1.6538864	-0.6993849
0.78785014	-0.35693064
-0.6674413	-0.91411114
0.04325809	-0.69902414
0.4209896	-0.6539243
1.7500641	-0.59750074
1.8080325	-0.12775168
-1.3277664	-0.045582376
1.8233718	-0.5964679
-1.6945467	0.64816016
-0.5522541	-0.25500152
-0.98136723	-1.1287774
0.7444384	-0.09712667
-0.99581504	0.75360936
-1.3059832	-0.18451539
-1.4114581	-0.9865403
-0.3686424	0.016847424
1.2009475	0.2081319
1.024889	-0.32448432
1.2448845	-0.39619634
0.05980979	0.3189429
1.472601	-0.99493164
0.7516938	0.6210552
-1.687583	0.9536906
-0.61945826	-0.9643689
-1.0158248	0.5149393
-0.39940995	-0.9307379
-1.6758213	0.67384917
0.35131508	0.7107753
1.7739328	-0.4286483
0.29202023	0.16912912
-1.3242123	0.97949594
-0.47028306	-0.64952606
-0.83874005	-1.2391108
0.34888232	-0.83214504
-0.32502428	-0.73360336
-1.2053012	-0.2007704
1.0321991	0.028594928
0.20426945	-0.13661903
1.4458752	0.062910676
0.2365814	0.108709656
0.692795	-0.6014502
0.67656195	-0.8523788
1.3421592	-0.8296371
1.7730529	-1.0714983
0.6201524	-0.5480498
1.0295372	-1.1371902
1.5020552	-0.6949267
-1.1359267	0.65243965
-0.497133	1.019413
-1.4570038	-0.6117486
1.7761292	-0.37505382
-1.2851166	-0.9882073
-0.42357746	0.3377306
0.22736244	0.8497826
-1.3898664	0.9157471
-1.2342834	-0.4534358
1.6373976	-1.0125515
-0.26876524	-0.45615914
0.1903509	-0.052779797
1.356429	-1.0689305
-1.1643454	2.7184975
-1.6675113	3.9873738
-0.29269913	-0.44385162
1.6078514	-0.7449584
0.23654507	0.7329705
0.757377	0.14101055
1.2637715	-0.085195996
-0.836376	0.9556639
-0.44485995	0.39512303
0.34194127	3.094449
-1.5109872	4.1215134
-0.3039114	2.2302754
0.01329245	1.2450923
0.18421766	0.88171947
0.13751537	-1.2117927
1.6543553	-0.19890207
-0.29560125	-0.2363692
-1.5150424	-1.1060683
0.14404017	-0.33659992
-1.1014658	-0.96449435
1.3921756	0.026483083
0.3973092	-0.56274617
1.6716245	-0.7418835
0.0031874194	0.49468663
1.6345627	-1.0622438
0.35229146	-1.2101103
-1.3311813	-0.2598417
1.5888796	0.46546274
-0.10458595	3.7467477
1.7910138	0.9674763
0.24723504	1.8563197
0.0083297165	-0.19472517
-0.62546885	-0.57343554
-0.78285676	-1.1448169
-0.03848102	0.763888
0.050327946	-0.69055814
0.14549619	0.20132928
-1.6944178	0.09758956
0.32882395	-0.16212966
0.03053568	0.13439453
0.1638163	0.31524622
-1.3450488	0.009144966
-0.6038264	0.016006393
-0.48194644	-1.1832558
-0.7239304	-0.22004513
-1.2345095	-0.7618766
-0.52182937	-0.79913926
1.3505814	-0.57149106
1.2015693	-1.2006464
0.657554	-0.76163214
-0.16694388	-0.5505965
-0.8452895	-0.6825303
0.3304726	1.3175796
-0.014829836	2.596989
-1.4439762	2.4559505
-0.35953283	0.8247481
0.3219054	-0.2740004
0.04394519	-1.1411973
-0.46962962	-0.7600279
-1.2430469	0.2794959
0.5361651	2.8799949
-0.5145343	0.5494568
0.4282519	-0.726947
-1.5315851	2.9679718
-0.16821863	1.8534261
0.16024117	-0.56626177
0.14680743	-0.33449447
1.7057993	1.2014441
0.1406478	1.4040132
0.046891328	0.50160986
1.7684942	-0.040531117
0.42170283	-0.12207699
-0.3675777	0.4272572
0.9962419	-0.3071891
-1.5171491	-0.44526085
-1.3826802	0.23483665
0.8567038	-0.07453868
0.42265072	-0.45031223
1.1442473	-0.12912081
0.5432177	0.6681919
-0.19443364	-0.6259831
1.7639238	-0.4389832
0.60653704	-0.5124054
-0.031445347	0.27957216
-0.41632155	-0.5976494
-1.3527863	2.3586545
-0.28621024	-1.1216105
-1.5127149	-0.68752855
0.6366742	-0.29133853
-0.40464297	1.024653
0.2172799	1.2215455
-1.692547	-0.85634285
0.21704547	0.011851226
-0.05296665	1.5375055
0.46562362	0.13955347
-1.4980775	-0.66153044
-0.016681544	-0.057359453
0.11704663	2.4665318
-0.04634466	2.629933
0.14154038	2.2630734
-1.4744612	4.649109
-0.25222215	3.8040652
-0.07049273	1.2630409
0.24404165	2.7390134
-1.6770998	0.49114782
0.10300046	2.2623346
-0.67681396	-0.31823638
0.65125984	0.741048
1.6066058	-0.8472891
0.5179614	0.19509548
-0.09551541	-1.0542008
-0.46471986	-0.73949516
-1.0620712	0.45125592
-0.1476116	-1.1322004
-0.08895254	-0.44290304
0.81900287	-0.31609055
-1.3544372	-0.4070193
-0.66914237	-0.42419276
0.19785887	0.61641634
-0.24840948	-0.34925675
-1.0045233	1.324894
0.0920998	2.680531
-1.0598204	0.79436415
-0.6357927	0.584555
0.09086724	1.9823966
-0.3013164	0.08214006
0.19141112	-0.84855115
1.5589793	-0.039008282
0.5354331	0.9451388
0.28953704	-0.15020384
1.5317643	1.1243739
0.21060757	0.42744124
1.7229366	-0.77560586
0.15020233	-0.65070206
-0.19849966	-0.53204757
-0.12504183	0.21579672
1.0460545	0.2631311
-1.092726	-1.2476863
-0.8739108	1.8393624
0.23811057	0.9679038
-1.4847174	0.09394859
-0.12593135	1.4569923
0.23499012	-0.9457191
1.7082819	0.8068468
-1.659747	0.31635627
1.3506869	-0.8531092
0.7767438	-0.5306714
0.06445435	-0.31634468
1.111473	0.24808967
0.97800696	1.1817385
1.3985817	0.09737649
-1.0140861	2.118698
-0.23246194	3.1867824
-1.0113903	2.1753163
-0.8043205	1.8576827
0.40053836	0.13979115
-0.074652396	0.057795748
-0.05096306	0.3449419
-0.17297922	-0.24212456
1.4696854	-0.596394
0.7997678	1.7190725
0.16066855	-0.14939371
-0.966278	-0.6164103
-1.3185748	-0.3610539
-0.074922584	-0.5985606
1.4936271	-1.0699658
-0.42282405	0.22383507
-0.05665775	-0.9666236
0.8277197	-0.8789826
1.0904164	0.6075801
-0.046059355	-1.0928617
-0.842059	-0.6874813
-1.1706215	-0.25104585
0.8203051	-0.3261933
-1.5520924	0.6407063
1.7101119	0.68338037
0.8738482	-1.0463296
1.5630221	-1.1044332
-0.6662694	-0.52657205
-0.7669727	-0.12241154
1.4134146	-0.51847553
0.42731225	-0.02795108
0.021776266	-1.1526947
-1.608178	-0.6024478
1.798427	-0.73356175
1.6904011	-0.3630733
-1.5164346	1.654591
-1.0653753	0.15233478
-0.91437244	1.5957345
-0.1768067	-0.5597801
-1.2707812	-1.2547952
1.2152877	-0.67204636
1.8094622	-1.0895289
0.61434424	0.3762527
-0.36944294	-0.64581984
-1.277983	0.5327304
0.29814705	-1.119702
-1.6916777	0.6526568
0.13799259	0.44501793
-0.25807932	0.877127
1.7284248	0.00046255576
-1.1963581	0.70237935
1.6415589	-0.11285003
0.038949054	0.20192799
-0.52075475	0.75105894
1.0392156	-0.84200853
1.6770611	-0.75009096
-0.8114411	-1.0775205
0.7080832	-0.81839526
0.19860359	-0.29277286
-1.1401789	0.1988662
-1.0910183	-0.6536869
-0.6886904	-0.24819185
-1.153343	1.49477
1.3647451	2.5867064
-0.962512	0.44500095
-0.5356192	0.35339966
-1.6912454	1.9212999
1.7509581	0.081017435
-1.5352083	-0.09707911
1.3622936	2.078169
0.3547619	2.0194063
1.2852584	0.6053814
0.3357586	-0.2635354
0.22974001	-0.41531515
-1.7143523	-0.059956916
0.020452294	-0.9272212
0.3017152	-0.33077702
-0.119535655	-0.36385894
1.787087	-0.87282914
-1.2263321	0.23499697
1.6545871	0.6035471
0.473427	1.9191046
-1.1644545	0.1562249
-0.7667851	-0.033165537
0.15650734	-0.15946004
0.247105	-0.32307997
-0.04998771	-0.47766116
-1.5121281	-0.113426246
-1.6629637	-0.29127762
1.7313032	1.0848402
-0.61772573	-0.62008816
1.7128003	-0.6377045
1.5632261	-0.50938123
1.3489602	-1.0852039
1.6807983	0.9856275
-0.17932372	0.11146325
1.5883639	-0.99151033
0.6938989	3.5771317
-1.6446371	0.037803672
0.09894225	0.19619316
0.8627318	-0.2116185
-1.1309851	-0.90725935
-0.13913222	-0.59383804
-0.9883585	-1.0817575
0.06879325	0.77673936
-0.0985257	-0.07398608
-1.6347972	0.017919954
0.8295308	-0.4388125
1.3102636	-1.066235
1.8188564	-0.10081233
-1.2854065	0.415113
1.6567637	-0.29775196
0.19780022	-0.6257942
0.85673	-0.12685768
-0.9285058	-0.9712772
-1.5107778	2.2842963
0.2955741	-0.70649904
1.4399424	0.5535988
0.14871208	-0.122639515
0.086710885	0.68934417
-0.7530005	-1.2036328
-1.3162189	-0.18530577
-1.1607293	0.23573285
1.7530198	0.6359918
-0.6359825	-1.0824046
0.8506445	0.011023878
1.5840026	-0.018320275
-1.0883168	-0.8728303
1.3352197	-0.9617768
-1.3919641	3.8257666
-1.5683336	0.46682888
0.09194237	0.8534411
-0.37813815	-0.35603994
0.19946797	0.53520626
-1.6778322	0.38275176
-0.8601723	-0.2514326
-1.0457121	-1.1213915
-1.191998	-0.11814449
1.4329462	0.2864774
-0.009162352	-1.0275308
-0.4225114	-1.0076237
-1.0601704	-0.4062392
0.2628286	0.0819922
0.24579223	0.55010027
0.96009964	-0.75022244
1.326481	0.63289446
0.053406075	-0.15380321
-0.14834897	1.0005903
-1.6339551	-0.74866074
0.076890655	0.86964446
0.3817962	0.8391136
-0.8052425	-0.5621815
-1.0329195	0.408848
0.16862223	0.36724985
-0.4634803	-0.9916902
-0.77800256	0.87912464
-0.4007438	-0.59228593
-1.3293703	-0.54929817
0.6926782	-0.42671615
-0.10313451	-0.9641216
-0.57618934	-0.644498
-1.123036	0.9164833
-1.4161885	-0.48003227
-0.82282186	-0.44783178
1.4085033	-0.0072585503
0.7068109	0.20055512
-0.915932	-0.6804734
-1.4247699	-0.94068605
0.81493455	0.36822176
-0.054629132	-0.4329229
0.27248508	-0.82805014
-1.5051602	1.3679773
-0.53858507	0.011657464
-0.9009179	-0.37926704
-1.1430924	-1.1333452
0.9343923	-0.18052353
-1.2864788	0.17888859
1.7776676	-0.24576928
-1.1027231	-0.3580718
1.6343355	-1.1319951
0.5365439	-0.26232827
0.6103576	0.024690239
0.58054805	0.31304312
1.5324941	-0.017378282
-0.09995892	0.53707284
-0.71177566	-0.87767863
-0.76929307	-0.07025606
