# Supplementary material for: Cross-species behavior analysis with attention-based domain-adversarial deep neural networks
Source: Nat Commun. 2021 Sep 17;12:5519. doi: 10.1038/s41467-021-25636-x (PMC8448872; doi:10.1038/s41467-021-25636-x)
Supplement: Supplementary file 3 — Supplementary Software 1 [file 41467_2021_25636_MOESM3_ESM.zip › SupplementarySoftware/normalized_dataset/normalize_each/dataset/pd-pre_sm2/hc97_2017031303_4.csv]

angle	speed
-1.5203911	-0.8425264
0.55364037	-0.33508527
1.2820946	-0.71359956
1.3142893	-0.31196612
0.719281	1.0079492
-1.1461343	-0.40675497
-0.8263828	0.077332325
-1.1460055	-0.3295137
1.5528198	0.18935406
0.008133743	0.8519625
-0.40841705	0.2658098
-1.5351027	0.41457456
-0.19141126	0.17582925
0.25818795	-0.6584245
1.4682189	-0.28567594
-1.9096589	0.1383763
0.0823139	-0.29389703
1.6374973	-0.3759905
-1.6664789	-0.6278288
-0.76073074	-0.70649153
-1.0424722	-0.041580517
-0.8023877	-0.31454304
0.9430891	-0.14518441
1.7922668	-0.30528378
0.9426372	-0.6256532
-1.0258715	-0.25573596
-0.027450984	-0.19778803
-0.09281007	-0.5484061
-1.9865009	-0.40638757
0.1883929	0.043341048
0.85890156	-0.63765144
-0.8225005	-0.6816449
0.04520422	1.0109339
-1.776482	0.3068673
-0.30576268	0.52059466
0.03879781	0.037096858
-1.7197394	-0.17468083
0.5146332	-0.9283625
-0.7165218	-0.77047986
-0.2012116	0.62565124
-1.871155	-0.07855153
0.22198442	-0.74999976
-0.44068614	-0.45767254
1.641858	-0.6802521
-1.5258763	-0.28920642
-1.8471898	-0.33860883
0.3761893	-1.0126278
-0.4337452	-0.6772982
0.051591888	0.032777775
-0.8966513	-0.7986278
-1.0725962	0.12337045
-1.3277591	-0.730345
1.1735497	0.28670287
1.9391627	-0.4680165
-0.50597125	-0.8731859
-0.86717814	-0.96637416
-1.5927813	-0.5682424
-1.476724	-0.27664748
1.1106716	-1.08346
1.3014805	-0.5784213
-2.0223045	-0.3727244
0.3856728	-0.02098281
1.9238175	-0.5932516
-0.33107647	-0.42343011
0.2843635	-0.7667198
-0.6567303	-0.67434305
0.6997164	-0.40252265
0.5743271	-0.88064337
1.1042254	-0.1898661
0.2325606	-0.3249027
-2.007097	-0.28308928
-0.1474897	-0.89613634
-0.69467014	-0.81289846
1.1259071	-0.468245
0.6285207	-0.86440486
1.7410711	-0.8341528
1.8041934	-0.9791828
0.9394876	-0.78433335
1.9089462	-0.91879797
1.2416013	-0.6195178
-1.7738883	-0.5162038
1.9291294	-0.823795
1.5332507	-0.89780694
-1.5370362	-0.88854015
-1.8904126	-0.8251944
-0.27643514	0.20298211
-0.9007649	-0.5672595
-0.79002166	-0.6813178
-1.1842409	-0.57703644
0.33347073	-0.03245314
0.5636014	-0.48416287
0.3810358	-0.80310833
1.4209391	-0.2592098
-0.27861714	-0.20931557
1.3053027	-0.81754017
1.1655239	-0.23979229
-0.13778624	-0.35150203
0.025113981	-0.5742218
-0.40928364	-0.77759784
-0.18848404	-0.91843903
-1.5866997	-0.2970756
0.20925456	-0.1328903
-0.5092325	-0.6100483
-1.500372	-0.8401427
-0.97341204	-0.7200795
-0.98522896	0.1803951
-0.9352727	-0.56978226
0.8931608	-0.832881
0.2918638	0.08322494
1.8372749	1.0019497
-0.06103457	-0.24229087
-0.24856378	-0.47955447
0.102823615	1.4735143
0.12349867	0.75652444
1.8705664	-0.18994926
-0.08021598	1.4850085
0.40399626	1.2812718
0.121015966	-0.058974333
2.0068858	-0.5206081
1.7824337	-1.001924
1.5393087	-0.893479
0.1902368	-0.40488213
-1.6249669	-0.7064645
-1.5763892	-0.20027874
1.680032	-0.45038703
-1.7985245	0.09792797
-0.9550825	-0.72020704
-1.5730574	-0.8251569
0.7170513	-0.8502861
-0.8705519	-1.0808227
0.4783145	0.5686751
-0.07487232	0.4857558
-0.099292584	-1.0271059
2.0226612	-0.81676275
0.22724886	0.31065372
0.15323265	-0.419876
-0.5511504	0.08870296
1.9184768	-0.8558125
0.35084832	-0.26306978
-0.21138859	-0.42889318
-1.5844959	-0.6332021
0.23067066	-0.73042434
1.3352138	-0.89744973
2.005348	-0.32812992
0.4715016	0.052543737
-1.9138203	-0.965869
-0.13414991	-0.18399972
-1.537933	-0.9406505
-0.66230035	-0.97864044
0.31642854	-0.76599693
-0.12387451	-0.93891954
-0.5769637	-0.8504322
-1.2762372	-0.38228503
-0.15680827	-0.18120767
0.11730582	-0.35395736
-1.0961607	-0.9992243
-0.81899047	-1.0294471
0.031496946	-0.06169098
-0.30479082	0.022989323
0.006137043	-0.8253941
0.54631865	-0.37832332
0.076773226	-0.6207311
2.0096598	0.14627492
-0.4060996	2.3386433
0.3824495	0.4827338
0.34447968	1.3611662
1.2049748	-1.0315808
-1.4457368	-0.37283763
0.74407274	0.8568293
-0.75818557	-0.17316185
-0.88678294	-0.53097224
-1.1172144	-0.76139635
-0.09913676	-0.7787193
-0.15622735	0.99875623
-0.14353922	4.9137383
-0.21027717	1.5196644
-1.969895	0.42897627
1.5240664	-0.94651884
-1.3453526	-0.017880868
-0.52190775	-0.42108607
-1.590142	-0.7808774
-0.19854861	1.9283661
-0.0028802496	3.5788655
-0.1571889	1.6797892
0.120071374	0.69179237
-0.4789024	-0.5127323
-2.0017614	-0.48765713
1.2955256	-0.06883161
-0.6051142	0.3560345
1.0225904	-0.77812207
-1.3479742	-0.06908703
-0.026041245	0.36645845
-0.19964828	0.6431274
0.67084306	0.6702016
-0.14034496	1.2526226
0.58012134	0.5016045
-0.3495702	2.173133
-0.030966112	1.396907
0.1814824	1.6708075
-0.027988793	0.3605852
-0.037976995	0.41778505
0.14232083	1.3538276
-0.818275	0.087951936
1.2064002	0.04631095
-1.4005221	-0.5867827
-1.4796437	-0.4701592
0.051816385	-0.5521827
1.2626357	3.174027
-0.42793828	0.72014177
1.2655767	0.75491107
-0.60036904	0.36978042
-0.2031841	-0.2311492
-1.9814826	-0.70193917
0.04704192	0.7445373
0.17527007	0.73582107
1.924714	-0.33992192
-0.103387326	2.6408956
-0.66319215	2.4050264
0.7333641	0.025497833
-0.20562236	-0.10594124
-0.8443894	0.4153018
-0.034430906	0.2198996
-2.0219903	-0.050430845
0.0087374905	0.8677987
-0.26193368	1.7433912
0.08540734	0.16360031
-0.75068855	0.80291563
-0.6488645	1.0561581
-0.013027055	1.5728031
-0.2580749	0.8155884
-0.130166	-0.06758703
-0.07578993	-0.28492895
1.8858603	-0.32354853
0.31724662	1.0297056
0.08217348	0.14027338
0.26973343	0.6785847
-0.052206617	1.383647
0.5390791	-0.4334696
0.58549106	-0.034483444
-0.4088544	0.31213483
0.025505165	-0.3409879
0.71872306	0.51087475
-1.6322198	-0.3199757
-0.5058471	0.1754407
-1.8602568	-0.59764904
-0.31958535	0.7972971
-0.31798035	0.07447716
-0.43032786	-0.3422426
1.1725823	0.68463737
-0.35791564	-0.59250575
1.7527864	3.425322
-0.40961477	3.1457386
-0.401467	0.28932345
1.736047	2.333365
-0.39494947	0.39434585
-1.3631288	1.5958854
-0.012065709	0.07832413
1.2840141	0.3301027
0.052835282	0.9386027
-0.1303064	0.8013699
-0.13769567	0.034315422
1.0148807	-0.47144565
0.47324628	0.07274042
1.8464701	0.5028531
0.21899422	1.6264995
0.28267562	0.64116305
-0.1731952	1.8547822
-0.26094246	1.0250725
1.1002626	-0.19779128
-0.46956134	0.9908346
0.32322973	0.17303808
0.6581354	0.93026793
-0.7099292	0.41864374
-0.15031862	0.5344036
-0.5649611	3.5192847
0.23971546	0.25938365
0.97208756	1.5770185
-1.0299741	1.7005981
0.044704996	1.1642648
0.42630798	1.804494
-0.37484658	1.9150715
-0.25288242	0.79436475
-0.06322973	0.41781682
0.9683147	0.3496789
-0.57954144	1.269171
-0.49706534	1.7281355
-0.020803563	1.2423775
0.5573244	0.78778255
0.60528535	1.3735604
0.65721726	2.462133
-0.12587902	1.3242139
-0.29142636	1.1866915
-0.8667356	1.5393902
-0.21473618	1.4476643
0.0370104	0.1385337
0.6019587	-0.11129263
-0.2923055	0.3054541
0.13745971	0.34311086
0.4165941	0.9278309
-0.30467892	1.1405848
-0.5111714	1.6802627
0.27317056	0.0046856008
0.62494135	0.41695625
0.32696107	0.9976515
1.4024228	0.7451472
-0.26359177	0.8916635
0.12760223	0.26784375
0.060808957	-0.29503712
-0.012237437	0.048218854
1.6013609	1.5081515
-0.07282095	4.0470176
0.7094472	-0.5752506
-1.3581035	-0.42280924
0.4099623	0.7538019
0.12761764	0.8755243
-0.50474876	1.5894608
-0.025290824	0.5710677
-0.14415619	-0.8787838
0.24008796	-0.35079625
-0.20103186	-0.7907931
1.871146	-0.051149137
0.28873473	0.14918889
-0.033169683	-0.6697985
1.4793835	-0.8565181
-1.8170017	-1.057393
0.9371877	-1.0376737
1.7425106	-0.709794
1.4411663	-1.0013925
0.056693863	-0.95177084
-0.91679156	-0.4522212
-1.3129257	-0.874963
-0.23434569	-0.49959588
-1.8233304	-1.0040731
0.09178306	-0.29565987
-2.0328605	-0.098933145
1.8441529	-1.0368873
-0.37992802	-0.7350216
1.3245423	-0.0912273
-0.27806476	-0.5416411
0.36936536	1.6884692
0.050237123	2.550337
0.12748015	0.57416695
-0.12064787	-0.05315791
-0.2824017	-0.70992786
0.5079292	-0.8310941
1.8095627	-0.68943757
-1.2969109	-0.9139471
1.3543487	1.9346366
-0.10036739	5.1259274
-0.6206864	-0.2615911
1.5488528	0.23718418
0.019665342	-0.19050494
-0.8574504	-0.17893404
0.5177485	-0.87307435
-0.62058115	-0.645965
-0.6067175	-0.48079616
-1.557554	-0.5640302
-1.6069919	0.9336409
-0.19880268	-0.3329717
0.3368854	0.7588836
-0.28785002	2.083356
0.10870511	-0.03274995
-0.51749563	1.2874134
0.46920064	-0.13098073
1.5830715	0.37356123
-1.718649	1.1860124
0.25386336	1.6141427
0.20498791	0.9144866
0.060612995	0.3122938
0.45043257	0.024102544
-0.63975173	0.7072361
1.3996849	-0.18301235
1.1404768	1.9247072
-0.25967193	-1.0351833
1.758416	1.0202953
0.20355004	0.93591475
-0.2223134	1.4645483
0.8132824	-0.681511
-1.7547274	0.36520347
0.26157075	-0.08933483
0.28080028	0.03298935
0.98160297	-0.49396777
-0.43124348	-0.35335472
-0.34229562	0.34121957
0.7047685	1.679735
0.04567541	-0.5216042
-0.78554714	0.5951193
-0.778463	0.45036423
0.31703913	0.662407
-0.19049318	2.9394715
-0.32077816	0.23368809
0.6726193	-0.075255714
1.2297513	0.64132684
-0.10668162	1.2812032
-0.23827809	0.8642448
0.10396283	0.19720344
-0.7478632	0.5223042
-0.17431255	1.4845945
-0.11023457	-0.29887363
0.011846479	0.9377578
-1.6188703	-0.81732166
0.44841352	0.28711066
1.8184073	-0.35499147
0.72657806	0.07927041
0.77843964	0.7149462
1.1198423	-0.8685727
-1.2602652	1.0231754
0.11277614	3.1636178
-0.40704098	3.713356
-0.3264258	1.1965077
0.06298193	0.44435942
0.82583	1.3963888
-1.2698053	1.7771912
-0.5257337	1.6021992
-0.29173413	2.4496589
-0.07775128	-0.62306696
0.27852768	0.8742967
1.1221471	0.39759684
0.14127137	0.5673805
0.3038431	1.5912335
-0.3003063	1.4946529
-0.34639922	0.13622938
-0.4213695	-0.08182729
1.1771139	-0.25763077
-1.8714876	1.8357406
0.23662958	2.128378
-0.59348506	0.24862099
1.4194528	-0.6447861
0.18871756	-0.3067527
0.5777576	0.0011513685
0.52223426	-0.8228315
-0.4953242	-0.7398451
-1.8712889	-0.16928421
-0.78830916	-0.5895016
0.70946795	0.16335188
2.0462887	-0.90259624
0.124078676	-0.7121854
-0.5000226	-0.71793365
-0.207906	-0.5309757
0.69430226	-0.6714313
1.5458417	-0.82360953
-0.5993455	-0.904222
0.6605896	-0.68708944
0.5884372	-0.7256927
0.51820016	-0.9888443
0.79642063	-0.76136756
0.5773474	-0.2552091
-1.9585798	-0.91591114
-1.6235027	-0.9481238
1.6024386	-0.9321267
-1.0536432	-0.20464924
1.0763433	-0.8710014
0.03525537	-0.94305193
-0.14339025	-0.88687754
-1.7756402	-0.017209474
-0.14625917	-0.95941544
-1.2259145	-0.84727806
-0.8769283	-0.39782414
1.5555006	-0.86132854
-0.3967283	-0.9355214
-0.56595874	-1.0477148
-1.945501	-0.9523374
-0.50012255	-0.91901165
1.8769166	-0.4491176
0.8803731	-0.76342607
1.7844516	-0.98239434
-0.9988235	-0.96022624
-1.0663981	-0.9293757
-0.56568015	-0.5468179
-1.0432796	-0.9637304
1.2862881	-0.4289512
1.9006388	-0.3280166
1.9354764	-0.9408318
-1.5825019	-0.2591241
0.121070005	-0.8780261
0.4971931	-0.44402736
-0.15171142	-0.6244424
0.41393435	-0.76219004
-0.27910027	-0.846212
1.0197973	-0.265949
0.46384525	-0.48547277
-0.74428296	-0.83330923
-1.0258948	-0.8780525
0.02198436	-0.601896
-1.3960582	-0.77948076
1.4001262	-1.0942928
0.93304586	-0.7896821
1.7592976	-0.6944617
-0.350007	-0.7427364
-0.31356624	-0.7646288
0.5992467	-1.0063584
0.74450207	-1.0116935
-0.91965085	-1.0019591
-1.0371618	-0.7738142
-1.9139098	-0.9930018
-1.4851031	-0.9487255
1.4717621	-0.96263397
1.446572	-0.96314806
1.5361972	-0.6801306
0.46870092	-1.003266
-0.572239	-0.9895668
-1.9986434	-0.60307574
-0.98187464	-1.0789839
0.15780888	-1.0443388
-1.4210389	-1.0252988
-0.32727572	-0.5406592
1.6704403	-0.8511053
-1.1321135	-0.9304637
1.7985039	-0.5809283
1.6487956	-0.7638014
-0.593095	-1.0714313
-1.4958496	-0.87493294
-1.4131322	-0.99891615
0.6739513	-1.006687
1.0604016	-1.0522488
-2.016909	-0.9082542
-1.288334	-0.9711154
-0.65132284	-0.80931693
0.4484269	-0.9278709
1.7313025	-0.5175812
1.1539259	-0.9564467
-0.9681493	-0.9672761
1.2019113	-0.88651526
-0.03283285	-0.8060916
-0.8548304	-0.95970434
-0.5861023	-0.9899444
-0.20168515	-0.7842599
0.22612996	-1.0466803
-1.8599132	-0.9118579
-0.91961837	-0.88817614
1.9788913	-1.0890843
0.11084825	-1.0915536
0.72820026	-0.97773683
1.7750821	-1.0460236
1.5536046	-0.9063326
0.58350396	-1.0010556
1.1178787	-0.9358106
0.29737896	-1.0608201
