# Supplementary material for: Cross-species behavior analysis with attention-based domain-adversarial deep neural networks
Source: Nat Commun. 2021 Sep 17;12:5519. doi: 10.1038/s41467-021-25636-x (PMC8448872; doi:10.1038/s41467-021-25636-x)
Supplement: Supplementary file 3 — Supplementary Software 1 [file 41467_2021_25636_MOESM3_ESM.zip › SupplementarySoftware/normalized_dataset/normalize_each/dataset/pd-pre_sm2/hc97_2017031304_1.csv]

angle	speed
0.5011008	-0.5710372
0.9645262	-0.7695843
-1.3814651	-0.8622042
-0.16747089	-0.97620064
-0.16747089	-0.6857738
-0.84269035	-0.876416
-0.122671284	-0.81287426
-0.91196597	-0.71405995
1.1101098	-0.26535034
1.3256966	0.43666416
-1.3898376	-0.8042212
-0.88413286	-0.41910255
0.011078276	-0.7564629
-0.16747089	-0.97620064
-0.16747089	-0.3918984
-0.77250236	-0.19737686
-1.6643614	0.20544906
-0.7139775	-0.2434742
-1.6264364	0.085207745
0.25037086	-0.29897687
1.6044673	-0.13640565
1.1757072	0.3662609
-1.7975373	0.102029964
-0.37959117	-0.29689795
-1.6858144	-0.21637869
-0.54157144	0.39555997
1.6505448	-0.5627888
-1.3954091	-0.4258793
-1.3006548	-0.40639094
-0.45139882	-0.68330103
-0.8338925	-0.55795294
-1.6139023	-0.19542597
0.032866493	-0.86748093
-0.034782086	-0.46997014
-1.6928067	-0.026624301
-1.196667	3.9524314
-0.39638832	1.9179809
-1.6721623	0.56637293
-0.49103007	0.29709515
-0.8969718	-0.36829865
0.9024998	-0.09004416
-1.7336668	0.07680421
-0.2741307	7.853381
-0.123248324	1.9106909
-0.9560582	-0.07279328
-1.0685682	1.8322606
-0.56722647	1.3481013
0.119824015	3.225202
-1.3086303	-0.49689034
-1.4511249	-0.32801536
0.007840515	0.68546385
-0.92995346	0.5287728
-1.6046374	1.3381366
0.71186215	2.0624807
-0.0764466	0.72227466
1.4018817	0.18801166
0.15278563	0.75577646
-1.3509945	1.3737239
-0.16747089	-0.97620064
-0.16747089	0.95076567
0.42071304	0.67471254
0.21506862	-0.07186362
1.3025314	-0.08073973
-0.32976496	-0.22624019
-0.59662485	1.064958
1.4029489	0.189869
0.32078966	0.5960214
0.15273601	0.42672983
-0.70073444	-0.07094758
-1.6985809	-0.18880257
-0.065414384	1.6525838
0.45355025	-0.8677935
0.93129605	1.17489
0.35342106	-0.83747804
-0.95462656	-0.58135086
1.3003992	-0.6640581
-0.83747196	-0.52987576
0.99153256	0.16801624
0.9279642	-0.2690913
0.57799655	-0.28455517
-0.16747089	-0.97620064
-0.16747089	-0.05013172
1.4054141	-0.40590623
0.22459622	-0.8699712
-0.8077337	-0.5156045
-1.6020728	-0.30784234
-0.3328918	-0.7326576
-0.43555602	-0.53861886
-1.4864203	-0.42451674
-0.9108702	-0.267996
-0.27008936	-0.5892295
1.5384979	-0.37801415
0.35106906	-0.6923926
0.7819296	-0.7653726
-0.85806507	0.4275381
1.6001959	-0.1956766
-0.3608743	-0.33503264
-1.0474925	-0.7028659
-1.0759559	-0.6743991
-0.6405311	-0.44596
0.79804146	-0.029375434
-0.4437408	0.86900324
1.618419	2.1490343
-0.46095252	0.97737515
-0.08274665	1.129084
-1.598119	0.6939132
-1.6570839	-0.564101
0.98698705	0.64939624
-0.5229914	0.51149803
0.3633751	2.0858884
1.5452836	0.97915316
-0.20054725	-0.19830523
-0.42139032	2.62965
0.12801889	0.44317567
-0.29673102	0.3088281
-0.6465541	-0.5303099
0.46300736	1.2511525
1.307343	-0.2592713
0.036153127	2.2690635
-0.12941548	0.09508241
0.99509686	-0.45595077
1.1493641	-0.26959044
-1.7138503	-0.18203057
1.3247691	-0.3255496
0.9611886	0.7721121
-0.007130456	0.050771035
0.67521375	-0.8172903
-1.675976	0.24341446
1.3908224	-0.8092097
0.09212304	-0.08590501
1.571056	-0.8764334
-1.4552253	-0.78148115
-1.7565154	-0.056622103
-0.5800781	-0.88094956
-0.63512754	0.16457786
0.66444665	-0.17586829
1.1390976	1.0998333
0.28793886	1.0382243
1.4877032	0.4869281
-0.30074298	-0.1213657
0.09085784	-0.75271827
-0.9198006	-0.32652724
0.44139653	1.6334573
1.45392	1.6122261
0.049809314	-0.16150488
1.4443665	0.6233681
0.31158286	0.40840104
1.3557767	1.5111307
1.3978299	2.1720319
-0.9836916	-0.771695
-1.1578357	2.010979
-0.2796231	2.5657265
-1.8276583	2.116902
-0.23640743	-0.12900598
-1.4168637	-0.22839394
1.1624036	1.9079632
-0.82583314	0.37715963
1.5748912	1.2965018
0.52767974	3.8915327
-0.2668551	2.2667086
-1.5020623	-0.7569389
-0.65321434	3.3326247
-0.057833064	0.021058438
-0.5085852	1.5681881
0.070496194	0.85894644
0.84781426	-0.10249184
0.47601816	2.9781666
-1.6125759	-0.7907598
-0.28711376	1.5544627
-0.0051701497	-0.422819
-1.1079041	1.3741275
0.733349	-0.35657328
0.81713796	1.2367461
0.17826591	0.054690976
-1.7847048	-0.44580424
-0.7279193	-0.59724164
0.01677788	-0.20343131
-0.18787526	0.76551265
0.64064986	-0.41753015
0.85525036	1.3104417
-0.32703838	-0.29861793
0.8504288	-0.47138464
1.1075076	0.5796911
-1.2524621	-0.8205698
0.5967807	1.1070281
1.2704784	-0.501844
0.22657488	0.5784206
0.04962619	-0.11775613
-1.8274575	0.06132242
-0.04595257	0.0016265761
-0.16747089	-0.97620064
-0.16747089	0.5778628
1.4288054	0.19407895
0.14624684	-0.48899803
0.48270983	0.280395
1.6273495	-0.37067038
-0.5266889	0.15070912
-0.84599453	-0.8134116
-0.12756163	-0.33354554
1.6205679	-0.45962715
-0.0642411	0.095817335
0.5700928	-0.28087145
1.0862314	0.6677255
1.2123107	-0.80556315
1.2404836	-0.6368443
0.63187563	-0.6542554
1.0369315	0.18301441
0.51802874	0.19012365
1.0660423	-0.49379426
0.31023914	0.1305093
-0.44975743	-0.8435038
-0.70155954	-0.5848042
1.111644	-0.5801433
1.0640082	1.3124179
0.21840361	3.8490028
0.78514737	-0.548275
0.5854453	1.954619
0.05154758	0.8493821
1.6243179	-0.1356263
0.3158023	-0.04205165
0.82989067	-0.87067884
0.33005214	0.117001005
0.93971914	0.36795363
1.4591006	-0.70798653
-0.11534447	2.1064224
1.2924262	-0.381431
0.28542578	1.3625593
-0.64271975	-0.51333165
-1.2129455	-0.19105981
1.192503	-0.36489174
1.5449489	0.20776023
-0.2324157	2.2344432
-1.6089302	0.1281543
-0.6973195	0.9827708
-0.48758066	-0.5588437
0.90945435	-0.44845876
-0.31157026	-0.4945499
1.324463	1.850158
-0.689463	-0.45769542
-1.5148846	-0.27960506
-0.33909178	0.8293948
-1.4025371	-0.49204564
1.0149958	-0.52566856
-0.9315025	-0.5958303
-1.3496265	1.4969276
0.754801	-0.64066964
0.50871134	-0.097468995
0.60057896	-0.15323925
-0.16747089	-0.97620064
-0.16747089	-0.6344289
-1.418657	-0.29148966
0.3621303	0.09434586
1.1952482	-0.41792282
-0.17665236	-0.5055612
-0.63689893	-0.7734955
0.20469356	-0.74657786
0.99405575	-0.5479023
1.1126542	0.8499705
-1.151982	-0.14838451
-0.19453612	-0.43848175
-1.3376291	0.41151157
-0.73082346	-0.31492132
-0.7474711	-0.30387104
-0.16747089	-0.97620064
-0.16747089	0.2355542
-1.4838728	-0.57697594
0.9536579	-0.35006282
1.6291589	0.33740783
0.7060787	0.16249806
1.5549299	-0.25624457
-0.7933713	-0.14344743
1.2303096	-0.33533564
1.1703186	-0.13368747
1.2746621	-0.802546
0.31084093	-0.13602431
0.8327355	3.0413437
-0.119454935	1.8923998
1.5138304	1.7144288
-0.06414983	0.5190289
-1.7404495	0.18773134
0.9563199	1.4501128
0.032324377	-0.4140991
0.9252625	0.6953543
0.51468116	1.1520271
0.22177152	-0.33988443
1.3099396	0.6683978
-0.24345575	-0.2503638
-0.9215935	0.25046548
0.23787192	-0.6570447
1.2366557	0.70481175
-1.0737318	-0.78865397
1.0701721	-0.28042477
1.4435835	0.4251803
-0.6916694	-0.6722943
0.773805	-0.90896636
-0.61666447	-0.857925
1.1466123	-0.093080156
0.55519927	-0.13929775
-1.7274294	-0.8828312
-0.48794177	0.02061933
-0.114398085	-0.36815044
-0.7121049	-0.7520196
-1.410266	0.45872656
0.35714653	-0.8958461
-1.5915769	-0.6372503
-0.7083028	-0.35746258
-1.7593272	-0.87928647
0.8074676	0.16172393
1.1760845	-0.85819155
0.735193	-0.2061804
-0.8362907	-0.26852384
-1.6346982	-0.7149575
1.0525678	-0.8690763
-0.66523844	-0.42725033
-1.794264	-0.44859308
1.4125906	-0.57927376
1.4552507	-0.039733805
1.4930766	-0.6097862
-0.64879733	-0.38449946
0.48738042	-0.46810436
-1.8176794	-0.38463572
-0.2399589	-0.7770922
-1.5575439	-0.061839934
1.1621076	-0.46593776
1.2357354	-0.6843431
-0.02401433	-0.26952428
-1.6062651	-0.8162176
-0.9023593	-0.6561957
-0.16747089	-0.97620064
-0.16747089	-0.62785876
1.6189375	-0.58472973
-1.6484088	-0.26161936
-0.8951595	0.60977155
1.3111869	-0.7853354
0.41702023	-0.6477342
-0.36010614	-0.9098568
1.5326257	-0.73739487
-1.7297498	-0.50092983
-1.4757009	-0.50119203
-1.0512875	0.4325908
0.42833486	-0.85922736
1.5451683	-0.7166341
-1.1045653	0.023012588
1.1738178	-0.47188783
1.0812747	-0.63708824
-1.6155274	-0.89312
0.9505547	-0.3479519
-1.4664823	-0.24094023
0.55848384	-0.74653393
1.5731986	0.10086706
-1.5941943	-0.22170335
-0.20162968	-0.5231366
-1.7196888	-0.43798742
1.0546188	-0.44790763
1.1215142	-0.3743708
-0.16747089	-0.97620064
-0.16747089	-0.2816302
1.5122565	-0.15368067
1.182434	-0.8417207
0.117271304	-0.2926634
-0.16747089	-0.97620064
-0.16747089	-0.7483512
1.4017104	-0.45244363
-0.16747089	-0.97620064
-0.16747089	-0.7980523
1.2018768	-0.40730983
1.636593	-0.27285546
-1.4650412	-0.7048525
-1.5945495	-0.74743235
0.43319368	-0.5649508
1.4470646	-0.6338587
0.10816901	-0.4109717
1.3635374	-0.2536796
-1.1159931	-0.32424778
0.48677477	4.5790577
-0.15504222	1.6684122
1.4962972	1.6622065
-0.054479454	1.5299453
1.5861264	0.5973814
1.1102473	2.4657917
0.3277675	2.2554917
1.202043	3.654962
0.24873117	1.735032
1.4803123	0.36538976
0.13268429	-0.040801782
-0.8693412	0.015386008
-0.24550213	1.2283678
0.48877034	0.06901354
1.2351978	4.4002004
-0.10329597	2.4519665
-0.39479625	0.92846626
1.2374388	0.49600402
0.05831311	0.05389622
0.12700713	3.0424979
-0.23653968	1.5993207
0.9133335	-0.32251558
0.44992313	1.7285391
-0.4703981	-0.16909483
1.2228495	-0.75088084
0.37971088	-0.7032912
-0.5700342	-0.8704228
0.58991206	-0.5915759
-0.026719162	-0.21800365
-1.6760921	-0.48127842
-1.6946979	-0.19045585
-1.2202489	1.6458642
0.22523269	0.90084726
-1.817327	0.9943057
-1.7860595	-0.5906307
0.4405898	0.879778
0.46090183	0.07937653
1.3104006	0.18255211
0.06821768	1.6647877
0.57336074	-0.6088762
0.84917456	-0.16633077
-0.33713615	0.39823508
-0.11689207	0.02642358
1.1412779	-0.18857762
-1.2474389	-0.40005514
-0.03570008	-0.55995435
-0.0033894128	-0.26855317
-0.6694242	-0.54284686
-1.4538232	-0.036900926
-0.96828175	-0.30112723
0.028772587	0.5736833
0.3818891	0.32468754
0.88730043	-0.3866411
0.24859314	0.8013511
-0.45291132	-0.08754733
-1.791823	0.058997214
0.72646564	-0.9221919
-0.73918825	0.8052039
-0.29973152	1.0076982
1.3202102	-0.5196311
0.032177504	1.4407138
-1.541418	-0.59499145
-0.037518594	-0.52692956
-1.0317523	0.82732034
0.5164316	-0.85269505
-0.45237905	-0.53278834
1.289389	-0.13323252
-0.2533459	0.040137302
1.5909252	-0.58306164
-0.1611419	-0.39791375
0.029442819	-0.34897423
0.14641903	-0.8752936
-0.1297209	-0.64678454
1.2921326	0.16789863
-0.48936713	-0.863134
-1.4402375	-0.49558395
1.0284997	-0.8453602
-1.1894792	-0.60617894
-0.7291003	-0.21856515
-0.33655998	-0.8256417
-1.5619742	-0.0035207244
-0.16747089	-0.97620064
-0.16747089	-0.70972735
-1.1733732	-0.6251053
0.055042073	-0.8508711
-0.16747089	-0.97620064
-0.16747089	-0.7627554
1.2769877	-0.5862834
0.8474828	-0.6378488
0.9180717	-0.8107312
0.27878508	-0.95173955
0.029206729	-0.8067422
-1.7526658	-0.6329697
-1.5928967	-0.21763301
1.0186423	-0.8702729
0.7751324	-0.4634756
-1.0783962	-0.7534649
-1.7601153	-0.78353834
-1.6810243	-0.7815872
-1.5522805	-0.5955008
0.7182076	-0.4924559
1.3577142	-0.43498096
0.49987394	-0.8664335
1.5279835	-0.80201876
1.5759522	-0.80201876
-1.291418	-0.7106645
1.4678156	-0.776533
-1.3264394	-0.8019731
-1.4760513	-0.54503953
1.164518	-0.6473854
1.1363791	-0.7985486
0.15954787	-0.8524221
-1.4707755	-0.5979997
-1.6791474	-0.7525601
-1.0129415	-0.8728903
-1.6825833	-0.47831252
0.9252029	-0.67006177
1.3365921	-0.6287116
-0.6821987	-0.7271408
-1.7409295	-0.3223203
0.7971978	-0.8510651
0.8693727	-0.53365016
0.5738315	-0.86528367
0.5395137	-0.87233585
0.15096828	-0.8538348
0.57864714	-0.42494112
-1.5791112	-0.46356395
-0.8282032	-0.8189857
-0.4740842	-0.52552086
0.5893716	-0.2808256
0.6903688	-0.40130904
1.2051226	-0.7064484
0.40985522	-0.6817974
0.75184864	-0.500305
-0.16747089	-0.97620064
-0.16747089	-0.60084665
1.3373997	-0.87479967
0.18827301	-0.59070605
1.6475223	-0.52311736
-1.5005444	-0.8291023
-1.1218866	-0.4775357
1.4915498	-0.4488041
1.3020543	-0.6046419
-0.043850854	-0.17998596
1.407884	-0.1987274
0.79312086	-0.40808594
-0.16747089	-0.97620064
-0.16747089	-0.28553423
1.1316679	-0.37893105
-0.3585641	-0.5697136
1.2603976	-0.39112082
-0.16747089	-0.97620064
-0.16747089	-0.55324537
-1.5391055	-0.21959496
0.5901824	-0.7308478
-1.1077185	-0.24180089
-1.0361018	-0.37127358
-1.4526297	-0.19844125
-0.7948686	-0.62500983
1.2799056	-0.22177456
-0.03761167	-0.6495666
1.0873413	-0.56844413
0.51957893	-0.5629684
-1.4858879	-0.13958107
