# Supplementary material for: Cross-species behavior analysis with attention-based domain-adversarial deep neural networks
Source: Nat Commun. 2021 Sep 17;12:5519. doi: 10.1038/s41467-021-25636-x (PMC8448872; doi:10.1038/s41467-021-25636-x)
Supplement: Supplementary file 3 — Supplementary Software 1 [file 41467_2021_25636_MOESM3_ESM.zip › SupplementarySoftware/normalized_dataset/normalize_each/dataset/pd-pre_sm2/hc97_2017031304_2.csv]

angle	speed
1.181964	1.405045
-0.56861037	0.09789847
1.400266	-0.49192262
-1.6470425	2.6242008
-0.11581875	-0.13574436
1.5368726	2.5426428
0.168659	0.25565988
-0.09786249	2.728818
0.0061055133	1.929231
-1.2944294	0.043201715
-0.81753427	2.0828512
-0.11827718	0.20240761
0.22247316	1.9636263
-0.99558467	0.35555464
0.1848671	-0.23244406
-1.4004899	1.405122
-0.17301609	0.5602086
-1.3527596	0.70028317
-0.5754152	-0.704383
-0.1326508	0.81567746
-0.5801346	0.03827072
1.3120711	0.04579835
0.5339851	1.4239842
0.8408436	-0.8055616
0.60115814	-0.49614298
-0.014677395	-0.42636552
-0.28779382	0.5283853
-0.32143816	-0.13133512
1.4519649	0.20391257
0.3666553	0.6279126
0.716085	-0.5119613
-1.5989963	-0.6010756
-1.2342263	1.5706036
-0.106080845	-0.9188734
-0.106080845	-0.81399244
-0.9207681	-0.08725739
-0.20162158	1.1914822
-1.6196818	0.5581503
-0.50128883	-0.7064605
0.106423065	0.38474047
1.4406586	-0.39201048
0.056563396	1.6223344
0.94495195	0.00029323532
-1.3323003	-0.8078109
-1.2760903	0.2575372
-0.33050182	-0.16416799
-0.344994	0.034200616
1.602307	-0.2627923
0.0061835446	0.107912846
0.08632694	-0.45165974
1.534833	-0.4827932
-0.19093002	0.33128354
0.20248996	-0.039516024
-0.8016475	-0.7874432
-1.285941	0.3767116
-0.6178222	-0.424745
0.7663885	1.9632268
1.6187723	1.1097734
-0.26544258	0.107580185
-0.61979914	0.028870627
-1.4355189	-0.61041445
0.69663614	-0.7447864
-0.8450688	3.2263772
-0.1788313	2.2511094
1.6119606	2.1601999
-0.0073748897	1.4780298
-0.2186621	0.52498335
-0.35677603	3.061193
-1.6403892	0.6307967
-0.26339456	2.113383
0.30704746	0.32346195
-0.14858934	-0.8165546
1.5824031	1.080659
-0.4479095	1.5805438
-0.030207513	0.45388028
-1.1038014	-0.57084364
-0.92199814	2.8366897
0.37648576	0.510201
-1.5183294	-0.24648075
-0.62211543	0.6009619
-0.37904784	1.9925276
0.54799455	-0.46497935
0.7267836	0.50018346
0.3580756	0.7352097
-0.13256074	0.8015766
1.5915104	0.011338612
-0.24360554	1.7745953
-0.36266795	-0.4992154
1.2845395	-0.65647393
0.2652512	-0.5056836
-0.027965866	0.8515339
0.07195657	-0.10620257
1.5047638	1.8300132
-0.6136174	-0.23642236
-0.9633533	-0.75631684
-0.106080845	-0.9188734
-0.106080845	-0.4771142
0.68458515	1.9390585
1.5215696	1.1361002
-0.23025067	0.4298333
0.48031673	-0.8843126
0.7212667	-0.5878229
0.0895291	-0.032046985
-0.016351845	-0.15685011
1.4288222	-0.2858952
-0.06712624	-0.5107469
0.46571982	-0.4239977
-1.5531093	-0.77691317
0.45559174	-0.7286558
-1.512714	-0.26831815
-0.33475554	-0.07774912
1.2193674	-0.1406227
0.7513418	0.70611316
1.4444454	-0.71461487
0.16912346	-0.23740111
-0.106080845	-0.9188734
-0.106080845	-0.73076904
-1.0325358	-0.68690306
-1.1674341	-0.6387306
1.1582848	-0.6010283
1.5598155	-0.68698144
1.4784226	-0.7983894
0.8311331	-0.09235301
1.1826217	-0.564431
0.5576342	-0.101311356
0.93300694	-0.6152923
1.1415966	-0.3102287
1.2114255	-0.6845903
0.25594968	-0.8055012
-0.106080845	-0.9188734
-0.106080845	-0.81438655
0.33181468	-0.5455084
-1.5465246	-0.61679584
0.30772537	-0.81512433
1.160902	-0.20878088
0.73164326	-0.8158444
0.5557343	-0.3658961
-1.2366612	-0.7523402
0.36678126	-0.84089494
-1.1277399	-0.61931586
-0.7749044	-0.43393677
-1.7181643	-0.33784363
1.5353241	-0.43781054
-0.25909245	-0.7411158
-1.5876118	-0.50766087
0.6954413	-0.7265366
-0.37934425	-0.72038627
1.3553048	-0.7273893
0.07102609	-0.6014721
0.16918038	-0.629975
1.0688131	-0.74256074
0.8062661	-0.35254112
-1.0865959	-0.5997755
0.88659066	-0.7834434
1.3665673	-0.54485923
0.115528546	-0.7204184
-1.4983965	-0.32111278
0.7338361	-0.189788
1.4969635	0.15498728
-1.2417753	-0.4957062
0.9224749	-0.72454214
1.0957688	-0.4243765
-1.6279253	-0.26244456
1.4584503	-0.6311423
-0.06244041	-0.78501415
0.38485077	-0.6289903
-0.2622137	-0.64433
-1.0798755	-0.71853495
-1.0746534	-0.79844457
-0.9543996	-0.5538875
-1.6210334	-0.842122
-0.94290346	-0.4303975
-1.6761606	-0.7259883
-0.95686394	-0.8023719
0.99502707	-0.5510787
0.7760478	-0.61686784
1.0648052	-0.464395
0.593976	-0.81224513
-0.106080845	-0.9188734
-0.106080845	-0.54481214
1.1464044	-0.6216042
0.58973217	-0.76820326
0.40104908	-0.03693685
1.2933167	-0.35011184
-1.0815924	-0.7093366
0.71993244	-0.7693738
0.74350774	-0.09004871
-1.6073968	-0.7492543
-0.18652764	-0.1735562
-1.5246751	-0.30422613
-1.0018922	-0.72482544
-0.33653897	-0.7358399
-1.0510124	-0.821742
-0.17702693	-0.8867133
-1.1180326	-0.318925
1.3697925	-0.47436008
0.03448805	-0.75722116
0.82711405	-0.6769197
1.0963745	-0.7356309
0.40681663	-0.6523808
-1.6566682	-0.73254836
-1.0067831	-0.8354027
0.94245756	-0.8104942
-0.106080845	-0.9188734
-0.106080845	-0.44372696
-0.38938743	-0.81452644
1.5080359	-0.5236794
0.6857272	-0.05437499
-1.3600843	-0.6178478
-0.689273	-0.2497071
-0.7064406	-0.6296537
-1.0599542	-0.34547392
-1.1177609	-0.5705763
-1.3598262	-0.6770344
-0.8392229	1.636091
0.12067276	0.9442665
-1.1987199	-0.35491455
-0.638851	0.3609048
-1.6706101	-0.35862023
0.9745024	1.7208174
-1.6198426	3.2724268
0.3107387	3.9692662
-0.85041064	0.77902794
-1.2969025	3.1493134
-1.1121575	-0.82499623
0.77255934	3.2006428
0.030168582	0.33533734
1.2205285	1.3795933
0.24609469	2.4386387
0.677418	-0.5446264
1.0025342	-0.4466576
-0.014624056	1.4266376
-0.874474	2.2524753
0.6889643	-0.008944127
1.0808079	1.1930906
0.06190614	1.8993207
-1.5859822	0.8495157
0.4397173	-0.4466759
-1.1430401	0.38848495
-0.17834134	0.9170433
0.3439395	-0.35283452
1.2482041	1.0220257
0.12831599	2.184439
-1.5166374	0.978881
-0.721603	0.73323244
0.070070885	-0.025364224
-0.5057387	-0.3282121
1.3541087	0.0016942484
0.503223	1.6038891
0.17133547	5.0555353
-0.9788666	-0.41031
-1.1553147	2.6135027
0.5626894	1.186587
-1.0159912	0.65686476
-1.1292446	0.0639946
-0.9554016	-0.23297842
0.36660415	-0.34199035
0.14196295	-0.63504213
1.5411407	-0.16277152
-0.3956026	2.5710588
0.43193868	-0.4791971
-1.101899	-0.55134296
-1.336619	2.893346
0.16493566	3.4209523
-0.16620645	1.1256261
1.5209281	2.0667856
0.023981716	2.2132065
-0.47323838	2.9940312
0.24074829	-0.055237953
0.85315156	-0.18266931
0.20885924	1.9430217
0.4480857	1.37764
-1.4167473	0.3138129
-0.9589055	1.9689475
-0.055407383	1.1555977
1.4860811	-0.17331183
0.8274854	-0.48743692
-1.1965415	2.149543
-1.6480371	-0.5505465
-0.09240859	0.36521628
-0.28839722	0.58688956
0.42131996	0.06398731
1.0418831	-0.24355884
0.31793997	-0.10300552
-0.4891905	0.29317555
1.2886778	-0.6559456
-0.05231372	-0.27834883
0.4401699	2.3032231
0.48086053	-0.5579385
0.9987675	1.4164476
0.056240577	0.15336153
-0.9439912	-0.03483623
-1.6275527	0.056466877
0.7544554	-0.65238464
0.99628943	-0.3073447
-1.4648334	-0.08227158
1.190855	-0.6997103
0.32915562	0.21626914
1.2710905	1.0886717
0.21842694	-0.076697506
1.5295583	0.6871499
-0.8752027	-0.47228885
-0.8195169	0.4766919
-1.6379323	0.16275442
-0.44853568	-0.69955486
-1.5843122	0.3680996
-0.800871	-0.15362822
-1.354691	-0.07777054
-0.106080845	-0.9188734
-0.106080845	-0.42593825
0.7519307	-0.5235912
1.4374629	-0.08707225
-0.35181713	-0.13648888
-0.43903187	-0.7334314
-1.282319	-0.8526436
0.02947064	-0.806003
-0.55548793	0.4238459
1.4850522	0.7536691
1.0153366	-0.27012697
-1.5025415	-0.6306848
-1.6411632	-0.8022694
1.4791874	-0.759075
-1.7140001	-0.35296193
1.3996931	-0.7341105
-1.1290326	-0.79593426
-0.7410658	-0.72395736
-1.3885297	-0.08480774
-1.2647032	-0.6271095
1.5855309	-0.81152946
0.79101795	-0.2044428
-0.45584372	-0.8826788
-1.4153006	-0.4545286
-1.5101607	-0.57241404
-1.1132251	-0.6086811
-1.3062803	-0.44732565
0.43755147	-0.6045256
-1.689685	-0.47807097
-0.46428758	-0.76738995
1.4329116	-0.6842969
0.36082402	-0.6472949
-1.385294	-0.6034223
1.2907443	-0.51241463
1.0654801	-0.6010632
0.3072665	-0.681815
-1.141751	-0.59446365
-1.151994	-0.6051908
-0.16190879	-0.58217454
1.5416183	-0.80822104
-0.106080845	-0.9188734
-0.106080845	-0.34954095
-1.657626	-0.6020607
0.6804645	-0.8077912
1.562738	-0.8077912
1.4722797	-0.76435477
-1.322406	-0.72688216
-1.4969864	-0.55421627
-0.24773254	-0.7266891
-1.273858	-0.36122328
1.4764056	-0.5081317
0.6309135	-0.8061631
-0.9340723	-0.79809976
0.5631773	-0.62443864
1.1919706	-0.41543946
0.45567018	-0.48473683
1.2805208	-0.3164839
-1.4446865	-0.6899125
-1.1563871	-0.6859506
1.4392567	-0.5134872
-1.6833377	-0.33047724
-1.1017952	-0.64323837
-0.6786563	-0.7909847
-0.34107688	-0.40170348
-1.6967686	-0.12404358
1.2438899	-0.13482821
-1.3221929	-0.71984726
-0.7470891	-0.8194018
0.028711991	-0.47426042
0.68149185	-0.81493926
-0.96548027	-0.8147301
1.4831742	-0.3425051
1.4430857	-0.73795706
-0.5051453	-0.6060225
1.562738	-0.6060225
1.4212409	-0.66210645
-1.0053443	-0.5013331
0.7298516	-0.33659264
1.3324807	0.09577976
1.4325775	-0.2636861
-1.5642651	-0.5424919
-0.08227886	-0.6401011
-1.2716715	-0.7376146
-1.0141219	-0.29781434
1.3028437	-0.73716754
-0.106080845	-0.9188734
-0.106080845	-0.46342635
-0.106080845	-0.9188734
-0.106080845	-0.2712826
1.4713441	-0.70448154
-0.6919552	-0.7159656
1.1572062	-0.37325463
1.4008913	-0.60031885
1.449246	-0.5457254
-1.4126663	-0.43702692
1.4401747	-0.4604401
1.1077996	-0.43961746
-1.6860116	-0.71531624
1.1888605	-0.5807461
0.4518956	-0.8118353
1.268663	-0.7205861
-0.08547642	-0.6545337
1.099728	-0.81442606
0.4176312	-0.85604936
-1.1648827	-0.7185187
-1.0870728	-0.70145226
-1.3766088	-0.670959
0.9192363	-0.8576781
0.5295426	-0.6117206
1.4384476	-0.5316462
-0.52019715	-0.8143025
-1.6738596	-0.37238383
1.136243	-0.69589895
0.45966074	-0.5615371
0.76960886	-0.50047857
0.6083524	-0.45444196
1.155429	-0.16342036
1.3781835	-0.6547971
-0.12558503	-0.55956644
-1.013242	-0.14515868
-1.1167747	-0.545467
-0.50522405	-0.6140787
-1.3974074	-0.48811507
1.3808498	-0.5328721
-0.7431012	-0.20668615
1.5246453	0.0404248
1.1648875	-0.6414817
-0.106080845	-0.9188734
-0.106080845	-0.7515017
0.8501247	-0.4307574
-1.3230485	-0.7873969
-0.73327494	-0.4658407
1.0877316	-0.9124783
0.68416643	-0.8624033
-0.7127995	-0.2943074
1.240572	-0.55331624
0.39612037	-0.44034874
1.3092101	-0.6442465
-1.5596539	-0.6488351
1.4757906	-0.4394138
1.1075926	-0.85171276
-0.24466659	-0.5535565
-1.3062142	-0.70016265
-1.198892	0.012947986
-1.2145265	-0.47805783
-1.5467412	-0.8036977
-0.12872604	-0.011072288
1.0775177	0.1167279
0.7254239	-0.62331045
0.58056056	-0.7443911
1.3402464	-0.80778396
-1.6039966	-0.56371796
-0.6775918	-0.7113849
0.77481174	3.5597708
0.0839536	0.97375077
-1.7086341	1.2081549
-0.22112668	0.45833534
1.5044043	0.27429968
1.0217222	1.2782751
0.45879993	1.5246861
1.3673058	3.0878334
0.2996112	0.14356172
1.4480397	1.1342244
-0.45978612	-0.21826221
-1.4271177	3.7955108
-0.11430756	1.1143658
-1.7000299	1.443731
-0.075265735	0.83777165
-1.6869915	0.2127136
1.0845969	3.0636282
0.22574832	1.2636089
1.3684304	0.8398965
-0.45221654	1.2506166
-0.14150074	-0.13460031
1.3222556	-0.38939616
0.12441491	0.9975676
-0.18045707	-0.2399217
1.5444746	0.48392466
0.42652437	1.8863698
-1.5582086	0.38152966
0.04459254	-0.42885533
-0.89002365	1.7483414
0.19595288	1.2870858
0.35383648	-0.26436743
1.15648	1.5866814
-0.40226912	1.6539307
0.37476784	1.0321428
1.5666478	1.3374264
-0.5771375	2.423453
0.5361181	0.047581613
1.5062859	-0.0005018662
1.1403719	0.54972064
1.4186887	1.8705451
0.1547927	0.056236826
-1.6667701	0.37129053
-0.4362158	1.398395
-1.3373529	-0.58323216
-0.32460025	-0.7775792
-1.2822052	-0.52800715
0.8379176	1.3873864
1.5893008	-0.56571525
-0.18600258	1.2021406
1.2358593	-0.5768004
1.4792507	-0.035116863
0.9672781	-0.79821783
0.38124126	-0.33635828
0.23559304	0.01646798
1.3162463	-0.33301198
0.39385903	-0.5020636
0.015643355	-0.5194318
-0.3867509	-0.8122205
-1.3638651	-0.40884474
-1.0501549	-0.27336523
1.4960238	-0.23673162
0.7099747	-0.6365378
1.3557185	-0.6342341
-1.4473778	-0.8155849
-0.106080845	-0.9188734
-0.106080845	-0.76530564
-0.32539383	-0.6426845
-1.5709455	-0.58761185
0.25342944	-0.7622948
0.90274674	-0.5586876
-1.2917417	-0.5780365
-1.4214611	-0.23301663
-0.4929648	-0.63718784
-1.2245437	-0.04841038
1.5455165	-0.6513424
0.2145867	-0.40592974
1.4841982	-0.36293492
