# Supplementary material for: Cross-species behavior analysis with attention-based domain-adversarial deep neural networks
Source: Nat Commun. 2021 Sep 17;12:5519. doi: 10.1038/s41467-021-25636-x (PMC8448872; doi:10.1038/s41467-021-25636-x)
Supplement: Supplementary file 3 — Supplementary Software 1 [file 41467_2021_25636_MOESM3_ESM.zip › SupplementarySoftware/normalized_dataset/normalize_each/dataset/pd-pre_sm2/hc97_2017031304_3.csv]

angle	speed
0.19984129	-0.4441943
-0.29913613	0.0052458886
-1.4661503	0.37434396
0.057042744	-0.8451233
0.057042744	-0.49365
-1.574938	-0.37744996
0.9529714	-0.35779336
-0.018429385	-0.5447615
-0.22679122	-0.7049
-1.4936392	-0.16828133
0.75785935	-0.746286
0.6159874	-0.7401794
0.84539354	-0.16843274
0.9944611	-0.7140869
-1.6216893	-0.6012841
-1.4385592	-0.7319279
0.54848045	-0.30764478
-0.0630211	-0.7201623
1.6124374	-0.39231336
-0.5200523	-0.72725475
-0.606594	-0.71503747
-1.4398817	-0.44355687
1.5810964	-0.12881589
0.050199036	-0.64405525
1.6248934	-0.30174363
-0.38782653	-0.45208824
1.6335427	-0.69796085
-0.40724882	-0.20502011
-1.4078499	-0.5802445
-0.1292006	-0.41136962
-1.1587969	-0.16737203
-1.4486054	-0.33455434
0.24034168	-0.4996727
-0.43749282	-0.6128502
0.62894684	-0.7462245
-1.3839675	0.14701577
-1.592936	0.0004228017
0.29091942	-0.41948855
1.2713053	-0.74935585
0.6525562	0.07616909
1.5586239	-0.49368277
1.0394934	-0.42902717
0.057042744	-0.66679555
-1.3579375	-0.1974497
-1.4688494	-0.38962632
1.5983268	-0.45014042
1.3630534	-0.3301722
-1.4899826	-0.35134166
0.057042744	-0.8451233
0.057042744	-0.80578196
0.9611873	-0.5039798
1.4500955	-0.15490524
1.4140235	-0.4374751
0.057042744	-0.8451233
0.057042744	-0.7430853
0.057042744	-0.8451233
0.057042744	-0.51720506
-1.6230395	-0.49790922
0.057042744	-0.8451233
0.057042744	-0.047565278
-1.2383041	-0.7408009
-0.17449221	0.14707913
1.576316	-0.011244544
-1.5008163	-0.7109066
-0.36384273	-0.41576073
0.4155604	-0.6732071
-0.4739133	-0.29952413
-1.5499625	-0.37795314
0.67338586	-0.7220436
-1.1768153	-0.29621375
-1.5226969	-0.45132792
1.4192812	-0.7378159
-1.3582461	-0.57944286
1.2436099	-0.5258466
1.6445187	-0.46652362
-1.2179563	-0.56486446
-1.4757992	-0.18372616
-1.527636	0.16326366
-1.580942	0.03281068
1.4845076	-0.4722967
0.057042744	-0.8451233
0.057042744	-0.43197888
-0.5309101	-0.526791
-1.6181517	-0.74796474
0.57860565	-0.61753577
0.17730866	-0.4727928
1.4371774	-0.74612755
1.6717373	-0.28053245
0.8846801	-0.7396746
0.91462356	-0.40106186
0.7844523	-0.6286408
-0.4206005	-0.37152377
1.1038527	0.40217102
1.3251212	0.37632143
-1.6147708	-0.22985527
-1.4592841	-0.4919746
1.2273266	-0.46622285
-0.7895395	-0.45677152
-0.6091857	-0.6133118
-0.86178166	-0.2926407
0.2518151	-0.5258715
-0.84479445	4.0593243
-0.17098232	0.109973826
-1.0451823	1.6553215
-0.44874406	1.20786
-0.8673514	0.12332822
0.87941587	-0.01931691
0.46321067	1.1390477
-1.5781219	0.53312224
-0.42037562	1.2672391
1.5095255	-0.004435505
0.3266367	-0.04252804
-1.5494982	-0.2491146
0.18052697	3.0520856
0.48954463	2.277232
1.5457159	0.53713304
0.23194389	1.650942
-0.9298366	0.6400426
0.6360737	2.3395333
0.47166443	1.2177482
1.4623271	1.211438
-0.07236473	2.9436777
-0.8320045	0.9717195
-0.8300877	0.97443914
-0.17348208	1.9597824
0.6396043	0.6755293
0.0030256377	-0.068578556
1.6382917	1.9621557
-0.5761518	0.41668493
0.052825034	-0.2514415
1.5755962	1.3088666
1.0155302	0.16900162
-0.028523518	1.2557234
-1.4736152	-0.107395716
-0.0714546	1.178788
-1.2813113	-0.54102284
0.756302	-0.48344603
-1.5166093	-0.13814484
0.62023914	-0.16316062
0.38016114	0.12184216
-1.3930268	-0.31650817
-0.57657737	0.029476224
-0.23732173	-0.45445606
1.3775939	-0.47868016
0.78903997	0.032245085
0.36364746	-0.5193995
1.3452693	1.8078016
0.039076693	3.3315294
-1.4667969	-0.7337837
0.119314045	0.8089891
-0.5856597	0.23231514
0.30136698	2.6364646
0.44697914	0.9808951
1.6227313	0.3560326
-0.30258083	2.927897
0.47364974	0.5011714
-1.5376583	0.9470165
-0.5612888	2.1303911
0.08764448	-0.516708
0.60048693	0.55883324
1.618247	-0.17190316
-0.100476235	0.18304692
0.08203548	2.1921728
-0.25041437	-0.12414193
1.4402657	0.0676347
0.6713535	1.8888586
-0.07477399	0.20172904
-1.2891892	-0.4419458
-0.46950352	1.6846106
0.36857215	1.1396126
0.33577773	1.8959428
-0.9310186	-0.58501714
-0.9295621	3.003284
-0.39688763	-0.20208012
-0.3059302	-0.43273482
1.2837554	0.20875573
1.026919	-0.04287233
0.1970103	1.0243698
-1.5613883	2.3134751
0.064183325	0.43948624
-1.4282159	-0.6468026
-0.7375257	-0.67569935
0.18644276	-0.19741601
0.5099825	-0.4010287
1.2713541	-0.09627215
0.94823486	-0.1399975
-0.028361812	-0.29124108
0.9577224	-0.7406069
1.1599555	-0.74411315
-0.033359542	-0.6222279
-0.69563466	-0.14275128
1.1689534	-0.5031708
1.1168945	0.8732733
1.2652329	-0.56053257
-0.5569533	-0.62602603
1.596925	-0.47710884
-0.22018486	0.39778182
-0.7229368	-0.38308325
-1.3009572	-0.12987214
0.477657	-0.051433355
-0.504657	-0.3843769
1.1931938	-0.28383905
1.1623261	0.29927477
1.671465	-0.7332856
0.54069275	-0.4866287
-0.74767435	-0.31484187
0.58946407	-0.2121361
-1.3471686	-0.74445975
-0.26109236	-0.10371481
-0.09722819	-0.02346766
-1.3504586	-0.44450027
-0.35441986	0.24949439
-1.3298706	-0.0851734
-1.4437627	-0.22310913
-0.04120307	-0.39011842
1.6042223	0.09323153
0.0978986	-0.44911647
1.5503507	0.06783661
1.4038936	-0.5832154
-1.3210427	-0.10488272
1.2480444	-0.23472705
1.1451782	-0.39325854
-0.29225037	-0.2937137
-1.588691	-0.47962672
0.057042744	-0.8451233
0.057042744	-0.25855473
1.022903	-0.21939546
1.24502	-0.12076834
1.3257092	-0.24790393
-1.4972786	-0.53796667
0.2395909	-0.70521945
-1.3309046	-0.47972378
-1.5958718	-0.61364055
0.057042744	-0.8451233
0.057042744	-0.5913604
0.057042744	-0.8451233
0.057042744	-0.50406176
1.571752	-0.54355
0.057042744	-0.8451233
0.057042744	-0.5884568
0.8912205	-0.66049814
0.85532963	-0.65752405
0.7586841	-0.68277955
-0.5577858	-0.7301656
1.6707156	-0.29687145
1.0910681	-0.60823506
0.9332729	-0.33272463
-0.39694968	-0.47582823
1.6347219	-0.73766154
1.6315372	-0.57127506
-1.4685856	-0.1337369
0.50242805	-0.5714181
1.3960655	-0.1452492
0.24724202	-0.7363212
1.5177741	0.019248802
0.82318354	-0.6520496
1.0288826	-0.7303165
1.6607208	-0.33879843
-1.2458655	-0.54931134
-0.29863226	0.08142239
1.4545646	-0.64518136
0.52502894	-0.30998805
1.4653571	-0.43228886
-1.4246879	-0.36251634
1.1517837	-0.6306028
1.1730126	-0.53012186
0.56363136	-0.55742794
1.2306848	-0.50217867
-1.318074	-0.5947259
-0.4786758	-0.7523779
-1.4112861	-0.6671356
-1.4235331	-0.7467601
-1.1680751	-0.48061964
1.5500121	-0.43653217
1.4715791	-0.5377917
1.2566699	-0.46930116
-1.474168	-0.2717842
-0.7078662	-0.58947617
0.057042744	-0.8451233
0.057042744	-0.027123755
-1.6007766	-0.50765365
-0.1887639	-0.41617256
1.4282093	-0.48692882
1.2757877	-0.66641146
0.62300074	-0.50063926
0.89276326	-0.6230768
1.0310304	-0.25267398
1.6441939	-0.4428318
0.057042744	-0.8451233
0.057042744	-0.51754016
0.057042744	-0.8451233
0.057042744	-0.34407318
-1.6114901	-0.24621852
-1.1206263	-0.6854693
-0.43553376	-0.20091824
-1.0425415	-0.7387086
0.41289338	-0.3877127
-1.230742	-0.14822426
-0.020051295	-0.5828335
-1.3027885	0.016989585
-1.4293103	-0.6587174
-0.65568095	-0.20057441
1.1798571	-0.22564077
1.415535	-0.5169782
0.16485089	-0.7860989
1.5841211	-0.6719472
0.92574453	-0.64095116
0.5345023	-0.6518402
1.6668737	-0.7502835
-0.3641864	-0.55064464
0.2922434	-0.68232405
-0.26502097	-0.5740587
0.28197718	5.572407
0.8993204	-0.73710394
1.1205735	2.3934264
-0.5993274	0.63397205
-0.2039737	-0.11988668
0.780904	2.4573288
-1.576971	5.1396594
-0.09102965	2.871125
-0.39624974	-0.00015869635
-1.0141349	2.1906095
-0.55498195	-0.25580794
0.39925715	4.0352826
-1.0023826	-0.4792297
-0.57961076	3.5526392
0.06093534	0.10059059
-1.0329683	-0.6939825
1.5766095	0.1302071
1.2868139	1.9950876
0.31844056	3.2011793
0.4103174	0.30052686
1.2356691	4.2630234
0.23753111	-0.33015144
-0.11544955	1.8141644
0.9003298	0.7765643
0.956693	2.5359473
0.07548581	2.6195023
-1.297796	-0.29546776
-0.5607608	-0.06340494
-1.3189664	-0.61266696
1.4252402	2.0550835
0.7014584	1.3045454
-1.4512981	-0.5412708
-0.4869325	3.0938478
-0.19443966	0.20884256
1.6801165	-0.057165656
1.1856258	-0.36092117
1.3658677	-0.47080082
0.70027834	0.18515342
0.15365762	0.08643781
1.6293383	0.9812874
0.90773314	0.68024194
-0.22884053	-0.3779563
-1.5687212	4.1439543
0.036545403	-0.3024327
-0.9961672	-0.121565565
-0.6989003	2.2863066
-0.311118	-0.6198166
0.6360993	2.013717
1.0257121	-0.5273578
0.67385703	0.78865284
-0.014832181	1.0239502
-1.5448961	-0.49282053
-0.41711047	0.4035894
0.6489629	1.0079174
0.26482296	-0.64064753
-1.3187429	-0.32313097
-0.3242737	0.09726921
-0.41034657	0.902621
-1.2949786	0.5685653
-0.035864513	0.6330482
0.14698394	-0.3973777
-1.246133	-0.6707943
-0.57252854	0.4213076
0.8585473	0.040676475
-1.081336	-0.36941546
-1.2208741	0.051115047
0.5152161	-0.54234403
-0.35400772	-0.20033258
-1.0841566	-0.59042186
-0.7122123	0.021308357
1.2005149	-0.4096203
-1.5808597	-0.23687391
-1.2615578	-0.26951665
0.78862464	-0.2942023
-0.8585106	-0.5623549
-1.2443908	0.12195948
0.9561379	-0.73585194
-0.49130046	1.1031877
-0.016608244	2.967568
-1.3351966	1.8304124
-0.38463137	3.3076313
-1.1366584	0.0122377705
-0.15327084	0.77929723
-1.5808004	2.061961
1.5430125	-0.26725623
0.21133536	1.8981106
-1.6449964	0.29563308
0.06958259	0.5006699
-1.5476481	-0.43639424
-1.3350576	-0.5390438
-0.525904	-0.45919716
-0.83947915	-0.6247729
-0.6160149	4.9301877
-1.4949512	-0.6976617
-0.11383168	1.8295578
0.10804001	1.0909053
-1.3675673	-0.66955906
1.2010958	-0.82691854
0.48380026	0.4089501
1.5901134	0.87040126
-0.14258078	0.53566647
1.6753316	1.1759123
0.6562087	0.34180212
1.5759373	1.2472107
-0.40162554	0.4091804
-1.6036729	-0.013633565
1.0004032	-0.68245256
-0.60855955	-0.56011266
0.0650379	1.5571796
-0.053343028	0.16379029
-1.482402	2.0795238
-0.2028084	0.10592224
-1.0897452	-0.50939435
-0.5891364	-0.63560176
0.16189992	0.15809844
0.22369015	1.7406942
1.26496	-0.09735297
0.49069816	0.45408162
0.22779383	0.9720735
-0.4682957	0.0319555
-1.3963176	0.9335591
0.37833947	0.46257156
-0.023236806	-0.37520456
-0.93418187	-0.66739273
-0.9616328	0.15235633
0.48583892	0.5469728
1.0443541	-0.57437986
0.6954576	0.5298284
-0.36003003	-0.45459872
0.41246578	-0.15484667
1.5191565	-0.26486957
0.16961904	-0.26740876
1.4593638	-0.70705086
-0.68280494	-0.7468011
1.680856	-0.25446412
-0.8174188	-0.40688762
0.857278	-0.55139697
1.5358202	-0.44401053
0.32458046	-0.7079003
-0.38798046	-0.4507293
-1.3037326	-0.7277165
-1.1566954	-0.67601734
1.0549659	0.17390738
-1.3221039	-0.27039853
-0.5713523	-0.30657214
-0.20348814	-0.5394059
-1.5017785	-0.74159014
0.60293686	-0.43627447
0.0908807	-0.47030088
-0.8108529	-0.35439107
-1.0713074	-0.3020326
-0.1869819	-0.7511556
0.20846511	-0.41996497
1.6455349	-0.595615
0.20626558	-0.40061566
-0.29764375	-0.47481927
-1.2343975	-0.29624543
-0.77958864	-0.19678448
1.6506082	-0.60891306
-1.251891	-0.5456834
-1.2426203	-0.20428021
0.057042744	-0.8451233
0.057042744	-0.41919532
1.6021473	-0.6163653
1.136372	-0.57042265
0.0333581	-0.38032442
-1.5802139	-0.3305881
0.13446693	-0.34932515
-1.4223347	-0.7334372
-0.53168166	-0.38417348
0.9993059	-0.61568683
-0.5680647	-0.34242314
-1.4537745	0.125119
-0.52219987	-0.68078434
0.853425	-0.56957954
1.6374218	-0.3334713
0.5650481	-0.6342729
-0.0761638	-0.7866763
-1.0879745	-0.337157
-1.02562	0.12322921
-1.4217393	-0.23202717
1.5438112	-0.59856373
-1.3998488	-0.44915006
-1.268922	-0.7705911
0.30961493	-0.69523656
-0.3759488	-0.6489547
-0.57602084	-0.76533383
-0.89725614	-0.6090939
1.0577153	-0.7449158
1.1666207	-0.7129302
0.022043552	-0.62556934
-1.4855305	-0.5456054
0.86162895	-0.55523884
0.38861325	-0.6059111
1.6470208	-0.58848244
-0.022065597	-0.6718595
1.4432992	-0.7449869
0.8343872	0.1062975
-1.2486445	-0.38568804
-0.49174693	-0.24419567
-1.277206	-0.27545846
-0.7160174	-0.7414401
-1.203682	-0.09494705
-1.1803901	-0.4295874
-0.7232357	-0.2276035
-1.463692	-0.5190051
-0.7328848	-0.73382914
-0.93586695	-0.1510495
1.202329	-0.74475396
0.6105368	0.017060857
1.5262098	0.09241956
0.057042744	-0.8451233
0.057042744	-0.20655817
-1.1304592	-0.33860204
-0.98416376	-0.38729662
-0.7353214	-0.5083429
0.057042744	-0.8451233
0.057042744	-0.41875613
-1.3772405	-0.40229878
0.1778473	-0.7484769
-1.1939676	-0.59122336
1.2675966	-0.6760122
0.09994451	-0.6129129
1.34221	-0.74711955
1.1764991	-0.46318823
-1.2258127	-0.20014429
