# Supplementary material for: Cross-species behavior analysis with attention-based domain-adversarial deep neural networks
Source: Nat Commun. 2021 Sep 17;12:5519. doi: 10.1038/s41467-021-25636-x (PMC8448872; doi:10.1038/s41467-021-25636-x)
Supplement: Supplementary file 3 — Supplementary Software 1 [file 41467_2021_25636_MOESM3_ESM.zip › SupplementarySoftware/normalized_dataset/normalize_each/dataset/pd-pre_sm2/hc97_2017032702_1.csv]

angle	speed
-1.6247362	-0.7806624
1.0582786	-0.67077
-0.27140367	-0.6409209
1.2314306	-0.7410354
-1.273256	-0.785015
-1.7562915	-0.5439168
1.5728023	-0.60451645
-1.5387818	-0.80862993
-0.099845536	-0.8868247
-0.099845536	-0.60755706
-1.3291603	-0.4954802
-1.3808959	-0.8269076
-0.28062162	-0.63396406
-1.0229995	-0.80826926
-1.2179188	-0.85520554
-0.81807965	-0.6814457
1.6269882	-0.61074036
-0.4814106	-0.51893836
-1.6997601	-0.6452734
0.9041643	-0.78079724
-1.5138223	-0.65880305
0.683074	-0.8740391
1.0174295	-0.80463815
0.9665765	1.1473356
0.4565843	-0.54133445
1.1653342	-0.098811306
-0.11361893	-0.20861289
0.06953577	-0.24501339
-0.7187917	-0.5211231
-0.8230717	-0.7452852
-0.6740014	-0.6172824
-0.54138607	-0.47862774
1.6772926	-0.3401198
-1.5383086	-0.65013003
1.5573447	-0.64398
0.77428	-0.5824149
-1.4534957	-0.72699094
1.4997348	-0.60451645
0.24508269	-0.75197935
0.87382686	-0.40983072
-1.4119599	-0.61332834
-1.4050332	-0.51693076
-0.43024907	-0.7166296
1.3755716	-0.46187213
-0.703686	-0.78034675
1.5600854	-0.79753846
-1.2960408	-0.58738667
-1.7642553	-0.5171016
-1.286874	-0.7022052
1.020134	-0.59445
1.6053746	-0.6631483
-1.7573916	-0.56245434
1.1100048	-0.81927717
-1.3936565	-0.8055763
-1.7519722	-0.51097786
0.9089368	4.762959
-0.29443398	2.6364102
0.014359009	1.7120866
-0.38870755	1.6530075
0.7158883	-0.36300796
1.2669202	1.1735212
-0.26573718	3.9957929
0.06672372	2.1413314
-0.33140296	0.67849517
1.1338423	-0.7162018
0.74743384	-0.2829778
0.11359124	-0.097536564
0.3575323	0.26087642
1.0353119	0.9400214
-0.12192038	1.5621233
-0.18725796	1.6828785
-1.2705842	-0.65096205
-0.43508312	1.3244296
-0.36612236	1.4624399
0.04191237	-0.2934391
1.3945856	0.6444251
0.4358359	0.38895467
-0.27057636	1.342424
-0.7931486	-0.45577362
-1.2072046	1.3052843
-0.14032741	0.96221334
-0.432606	-0.2082411
1.6953584	0.005966149
0.18014665	0.3541209
0.090232186	0.41929713
1.5980355	-0.1682322
0.2103813	-0.09160652
-0.5052198	-0.22883965
-0.25960866	-0.31674767
1.4350245	-0.24669603
0.81099033	0.13978985
-0.3683109	-0.48504362
-1.3219557	-0.5657738
-0.16243099	-0.51538885
-0.6180535	-0.10337451
-0.08068516	-0.57423514
-1.6618943	-0.4241828
-0.4661645	-0.3677589
0.10980454	-0.55196816
1.0175068	-0.6209218
1.0988163	-0.42394224
1.1599313	-0.7804845
1.3009622	-0.06522589
1.3057098	-0.72057605
0.61348504	-0.3463518
-0.027433652	-0.5612931
-1.4142383	-0.74601734
-0.3398357	-0.23111546
-1.6925502	-0.56369436
1.2321435	-0.62535715
1.3539691	-0.4868673
0.23959781	-0.7153312
0.61356634	-0.63049483
-0.099845536	-0.8868247
-0.099845536	-0.5531044
-0.07202117	-0.499097
1.4307966	-0.7297384
-0.22792047	-0.5248747
0.047738697	-0.49588972
1.1007776	2.8312953
0.31867093	-0.16157615
0.97304475	0.4079218
0.2808502	1.5749007
1.0434003	0.78427905
-0.4986129	-0.17723571
-0.922433	1.1818708
1.111126	-0.8035891
1.0318035	0.32955492
0.043894883	-0.07838303
-0.67011875	-0.8773897
-1.6801739	-0.65568113
0.6167021	-0.60359794
-0.90827304	-0.0728137
-0.35566357	-0.43624064
-1.5895708	0.24064729
-0.10216762	-0.5654431
0.34913048	-0.46604925
-1.0089419	-0.82056427
-1.2127115	-0.31473473
-0.2882008	0.06577131
1.3966033	-0.4559064
0.26230153	-0.2514003
0.32154247	-0.5174232
1.6049383	-0.64981234
-1.5072639	-0.8154882
1.0825402	-0.61038876
-0.2556708	-0.5939025
1.1483815	-0.3654427
1.0641798	-0.47954193
0.10129922	-0.7684354
-1.6751548	-0.6495974
-0.099845536	-0.8868247
-0.099845536	-0.71574295
1.4810402	-0.73879254
1.6709867	-0.7754959
1.4550455	-0.6428894
1.1575063	-0.47967368
0.5863255	-0.7290067
1.4471837	-0.6161972
-1.1185973	-0.67104954
-0.7665427	-0.6664664
1.2537575	-0.700303
1.4230436	-0.638966
-0.42234278	-0.66064924
-1.3552778	-0.4863147
-0.9959021	-0.85543734
1.1551436	-0.818647
-1.6229161	-0.2864767
1.4649774	-0.7442917
0.30303416	-0.5849587
-0.23569326	-0.425629
-1.7977283	-0.6427088
0.7745243	0.65998465
-0.019753952	5.017864
0.2429828	0.853427
1.2964973	2.2491562
0.31080467	0.6943301
1.2293078	1.3449249
-0.24145962	0.853053
0.044450272	0.5798757
-0.0985396	3.2614987
-0.15428439	0.4091895
-0.4821601	2.1570768
0.21358646	1.5364324
-0.4870006	2.500281
0.067807324	2.5125554
-1.6619643	2.5041416
-0.12030499	4.835616
0.22134694	0.67084813
-0.39396712	3.2729137
0.14603646	1.1800139
-0.45645395	2.0064352
0.649904	0.6127281
-1.0631803	1.1008592
-1.1666608	0.7816198
-0.2875488	-0.14794448
0.9825542	-0.19278625
-0.7766933	0.6767989
-0.58465767	-0.874796
-1.693531	0.73608184
0.6329933	-0.8258797
-0.64735174	0.9034616
-0.18829231	-0.20137675
-0.30751693	2.1891468
-0.4904558	-0.22855075
-1.7067457	-0.47252846
0.7108937	-0.054992683
-0.64175713	1.0632718
0.6094827	0.5110096
-1.1927434	-0.2919989
-1.0758364	0.2282183
-0.4268247	-0.047004048
1.2128878	0.75591385
0.9965988	0.37184727
-1.0437127	1.3738166
-1.5927143	0.19877511
-0.31300837	2.597083
0.4316	3.6919916
-0.099845536	-0.8868247
-0.099845536	-0.01094531
-1.7247269	0.5478542
-0.115871966	0.18962145
-0.113439895	1.6476636
-0.28698456	1.3625154
-0.14902113	5.045343
-0.3273889	1.950563
-1.5805192	2.224186
-0.13654731	0.25562993
-0.09489097	2.7846467
-0.020933429	-0.45950204
1.64485	-0.25755134
0.30952907	0.6395908
-0.8966867	0.890364
1.4575157	0.025471479
-0.16731556	0.4872908
-0.099845536	-0.8868247
-0.099845536	1.5704043
0.99330276	0.015591746
-0.099845536	-0.8868247
-0.099845536	-0.3392976
-1.0197433	0.5831606
-0.099845536	-0.8868247
-0.099845536	-0.8868247
-0.099845536	0.14461851
1.0464016	-0.28408676
1.3958348	-0.4028922
-1.5321786	1.1121399
0.63242537	-0.10382385
0.17866826	-0.01164136
0.8531967	-0.4297257
0.13966113	0.8560994
-0.099845536	-0.8868247
-0.099845536	-0.8868247
-0.099845536	-0.8868247
-0.099845536	-0.29345497
1.331113	-0.5052526
-1.4311372	-0.45760906
1.2109146	-0.4641005
-0.26979405	-0.12619898
1.0562005	0.8423753
0.57385564	0.014666713
1.4942242	-0.30431092
-0.18654475	1.0323898
-1.5902251	0.2160324
-0.82483804	-0.57008183
-1.1558214	0.6260813
0.08477645	0.5392808
1.5112617	0.5669489
1.1345468	-0.806306
-0.8362946	-0.24937196
0.36213067	-0.113445036
-1.387441	-0.76485723
-0.7302256	-0.07137205
-0.8445743	-0.51120955
-0.81662506	-0.58944386
-1.1944761	-0.4562403
1.4014404	-0.71395206
-1.6969368	-0.5598928
-0.18328182	-0.32103598
-0.29808655	0.4533624
1.3403146	0.0040078787
0.38385803	0.2956088
-0.29827005	-0.55673456
1.6417998	-0.13057806
-1.3169507	-0.35419658
-0.08930289	-0.6048905
1.2630976	-0.72959423
0.3468638	-0.026866535
1.2185133	-0.1447161
0.41907728	-0.79161966
0.7886566	-0.6227489
1.4304862	-0.5985467
0.8092225	-0.5924664
-0.24807575	-0.77272105
1.5214888	-0.30304882
1.2647878	-0.5291675
-1.6918851	1.3431246
0.4475559	0.73263335
1.3518058	1.2165792
0.015913991	0.28165394
0.9839977	0.388193
-1.6694432	0.19137277
0.89525026	0.13531102
1.4591378	-0.3662073
-0.12734199	0.82470685
1.1895164	0.35801578
1.009338	-0.6149691
-0.07579051	-0.8094809
-0.5437202	-0.5316375
-0.258372	-0.69747734
-1.520615	-0.28128687
-0.9978959	-0.021945272
0.07340884	2.2740462
-1.4550369	-0.49559647
-0.81926435	1.1722269
0.7140837	-0.2918684
-0.37555742	0.08261241
0.23190881	0.81881994
-1.6236839	0.072834335
-0.60645014	0.026059441
-0.23736776	-0.053566966
1.2089543	-0.24140431
0.042348634	-0.4848335
1.0862335	-0.16583319
-0.84918404	-0.35901463
0.017096385	-0.26925766
-1.3297006	-0.56562746
-0.5439376	-0.105054304
0.5676731	-0.6805293
1.4407256	-0.72246265
0.05892228	-0.07437033
0.33481553	0.17158408
1.3007404	0.2697432
0.22846687	-0.0049522114
0.48723826	-0.37965155
1.3648602	1.1174428
1.6945122	0.61965084
-0.119643405	-0.46836433
0.3560959	-0.5945433
1.115188	-0.30145907
-1.6630263	-0.6165348
-1.4260142	-0.34450892
-0.64141893	-0.48880062
-1.6879121	-0.44255766
0.6365324	-0.58637273
-0.92223763	-0.45710808
-1.7491329	-0.462252
1.1512336	-0.48928282
-1.3838749	-0.78959095
0.26556712	-0.54325426
-1.3608521	-0.4031104
-1.7856586	-0.47955826
-1.0420665	-0.7787873
-1.0171169	-0.38664052
-1.8187894	-0.15794533
1.3922755	-0.58303183
1.3242873	-0.8507076
-0.9325461	-0.61421436
-0.6881055	-0.7391196
-1.7164525	-0.6700195
1.3636572	-0.28633642
-0.099845536	-0.8868247
-0.099845536	0.04035025
1.6847849	-0.14103875
-1.817852	-0.6255412
0.9423063	-0.74674326
-1.6390021	-0.6686502
-1.1646527	-0.5014087
-0.099845536	-0.8868247
-0.099845536	-0.4263836
1.3019615	-0.73578924
1.4595625	-0.716382
-1.7636614	-0.33508965
0.9021899	0.23543277
0.29646084	-0.429309
1.1858395	0.15502575
1.0392429	0.3360914
-0.8370903	1.069206
0.08067261	-0.3982996
-0.4015252	-0.5949135
1.6126304	-0.74049914
-1.7718107	-0.1628007
-1.6991326	0.014115437
-0.19446343	0.6932317
1.559984	0.38815048
0.16363207	-0.39430848
1.2406085	0.18669735
1.6626803	-0.15871458
-0.099845536	-0.8868247
-0.099845536	-0.34118772
0.14024979	0.23577227
1.357451	-0.29482847
0.26203784	-0.39729175
-0.9687973	-0.74838287
0.7659827	-0.26329023
0.017065398	-0.6895821
0.99603087	-0.32502294
0.6364647	0.0049993875
-0.52325934	-0.7517777
0.08380722	-0.648353
1.5223974	0.7668646
-1.0343405	-0.76343584
1.5858608	-0.86018103
0.48611182	-0.50095063
0.4342189	-0.34974453
-0.09924069	-0.19327603
-1.5342273	-0.79048586
-0.35874853	0.3353045
-0.099845536	-0.8868247
-0.099845536	-0.23561735
-1.7158068	-0.27838436
-0.099845536	-0.8868247
-0.099845536	0.11043568
-1.7489073	-0.4171533
-0.50651944	-0.3525576
0.9651668	-0.5644849
0.19348337	-0.7880061
-1.5870024	-0.3153408
1.5892886	-0.40417013
0.62359726	0.33016926
1.5264853	-0.018626953
-0.099845536	-0.8868247
-0.099845536	-0.5953788
-0.099845536	-0.8868247
-0.099845536	-0.40442196
-0.9312207	4.8431416
0.081087425	1.2458025
1.6565224	0.5364252
-0.31949958	1.5004712
-1.8137015	0.6707709
-1.802827	0.9213741
-0.047239877	0.28209767
-1.498222	-0.1334234
-0.5815022	0.88485855
1.6935712	-0.42807844
-0.7169303	-0.11725349
-1.417192	-0.5335904
-1.3254791	0.121917665
0.48468006	-0.74990636
1.6194739	-0.76508427
-0.24011393	0.33728972
-0.80847245	-0.86482364
-0.39614886	0.6823726
-1.5900565	0.658328
-0.6167709	-0.506915
0.2950715	-0.603794
0.90810263	-0.79628235
0.90159124	-0.6694034
1.2460835	-0.7374698
-1.5282161	0.07445588
1.5215768	0.11300753
0.44526857	-0.6771414
0.7451229	-0.6543915
-0.099845536	-0.8868247
-0.099845536	-0.7375015
-1.3452325	-0.37252352
-0.099845536	-0.8868247
-0.099845536	-0.58700603
1.4226339	1.2631395
1.0494665	-0.37998137
0.52069205	0.5478614
1.4754997	0.5154787
0.024176084	1.5874493
-1.8124157	3.1218576
0.17097963	0.7239979
1.4480634	0.4108519
-1.2684182	0.16550277
-0.57471377	3.4064293
0.20102948	-0.35571638
1.2425935	-0.21009274
1.6977488	0.070440985
0.089281574	0.6450406
1.5446309	-0.74415326
-0.032504734	0.5834756
-1.6407684	-0.41450402
1.5530113	-0.15791202
-0.0021496427	-0.25977585
0.18787083	-0.46375713
1.1726104	0.36884424
0.5317231	-0.6048591
0.8632133	-0.217296
-0.099845536	-0.8868247
-0.099845536	-0.22175854
-0.71866	0.35087666
1.5925795	-0.4141981
0.005145447	0.47823358
-0.099845536	-0.8868247
-0.099845536	1.0633488
0.36774537	-0.4762901
0.45570034	-0.7798502
0.25347918	-0.76522183
1.6619685	-0.76522183
-1.2094315	0.20068245
-0.099845536	-0.8868247
-0.099845536	-0.34495813
-0.9726515	-0.2655803
0.986624	-0.6506877
-0.19743979	-0.22203563
-1.7880192	-0.52723396
-0.30961597	-0.33882514
-0.19416887	0.04257738
-1.39154	-0.7837986
-0.52100444	0.3245079
-1.0762317	-0.6582975
1.2610586	-0.37258765
-1.7773634	-0.518501
-0.5014494	-0.5908957
0.88785374	4.669022
-0.20929052	4.2788553
0.25694495	0.84543467
1.3375088	3.1222267
-0.0047054165	0.34366265
0.8615753	-0.33780667
-1.1828535	2.0933867
0.070637815	-0.35633343
-1.6781632	0.38176307
-0.37188664	-0.12978145
1.4471016	0.39582303
1.662477	0.4682399
-1.5935184	0.23276994
-0.078810565	0.3430169
1.5813956	-0.18159173
0.6735307	-0.67841923
-0.4937503	-0.81966054
0.19350578	-0.19920538
-1.5716641	-0.4006304
-0.9102295	-0.11996142
-0.32136688	-0.13654403
1.612537	-0.78234655
0.15927671	-0.21029964
-0.6508033	-0.32417303
0.5709134	-0.43786153
1.5831077	-0.65344083
-0.23838288	-0.5864967
0.06409562	-0.15965897
-0.5556556	-0.26502275
-1.6660786	0.14965603
0.14139675	0.005135178
