# Supplementary material for: Cross-species behavior analysis with attention-based domain-adversarial deep neural networks
Source: Nat Commun. 2021 Sep 17;12:5519. doi: 10.1038/s41467-021-25636-x (PMC8448872; doi:10.1038/s41467-021-25636-x)
Supplement: Supplementary file 3 — Supplementary Software 1 [file 41467_2021_25636_MOESM3_ESM.zip › SupplementarySoftware/normalized_dataset/normalize_each/dataset/pd-pre_sm2/hc97_2017032702_2.csv]

angle	speed
-0.48989883	-0.09791425
-1.3706042	-0.47683722
-0.7386793	-0.57920057
1.5413235	-0.7531877
-1.3544139	-0.16961825
-1.1745613	-0.05011717
1.43887	-0.6619943
-1.449141	-0.7386117
0.043898515	0.2292896
0.30595228	0.06871303
-1.3601401	-0.63392854
0.047709342	-0.22931103
-0.09846857	0.56385654
-1.2783593	-0.792052
0.23951076	0.18302357
1.6426197	-0.2884611
0.22341663	-0.18451665
1.434729	-0.12722892
-1.5780089	-0.6472099
0.122333296	-0.5783569
1.408253	-0.7769616
1.6226585	-0.82593536
-1.3512515	-0.5828057
0.7944792	-0.35942775
-0.27883986	0.6823795
-1.1748399	-0.7050793
-1.5927266	0.27203077
-0.22079417	4.6691427
-0.08445894	3.920515
-0.7729626	-0.77024955
-0.7928285	0.82020915
-0.029827405	-0.5051891
-0.7398737	0.4594226
-0.19840671	-0.55742455
-1.5313205	-0.54940385
1.0308995	-0.59704894
-0.8830099	-0.6858014
0.3934748	0.13792524
1.1899166	1.7279115
-0.40186992	-0.39045292
-1.4109093	1.0744959
0.44278947	0.16609521
1.7412848	0.46112147
-0.1975183	4.264205
-0.05830266	-0.13647972
-1.4521059	2.0973885
0.23340656	0.20552403
-0.2631076	0.6354397
-1.3365835	0.48138946
-0.3314362	-0.057371374
0.8004851	0.3144118
-0.038386397	0.88789463
-0.6823695	0.22100496
0.86322945	-0.050018765
1.7453967	0.47695026
0.074781016	1.8224856
0.4538327	-0.5871878
-0.7422653	-0.5216853
-1.0577173	0.481467
-0.04737307	0.735694
-0.11296244	0.06749695
0.8417444	0.41653836
1.6910794	0.19746892
0.18236281	0.07748415
-0.09935703	1.728288
-0.18425329	0.5567215
1.6868289	0.5105684
0.59296906	0.16233034
-1.2213606	-0.6806506
1.6792899	1.384834
-0.4059829	1.6815851
-0.5802584	-0.54322344
-1.2687262	-0.577165
-0.92663634	0.8374941
-0.32567194	0.9809385
0.04006866	1.599399
1.686832	0.3567791
0.53381956	1.1618867
-0.28362033	-0.09669345
0.06808278	0.24678463
0.11081354	-0.40266028
0.7714709	0.69700605
1.0567638	-0.44681275
1.2075698	0.023951503
-1.6401864	1.9447844
-0.7408182	1.7169313
0.35848626	1.084865
-1.1666263	-0.45104963
-0.65586597	-0.47307914
0.75211406	-0.6073867
-1.2733378	-0.055924594
-0.11144595	0.4504573
-0.8395741	-0.21798809
-0.24653278	0.035308745
0.80927366	-0.63034916
-1.3636235	1.5079451
0.14152916	2.5152287
0.13334338	0.06781907
0.69569683	-0.3433167
1.2236806	0.68056405
0.22319968	0.05329851
-0.18742777	0.27551937
-1.3657751	-0.7660891
0.06492092	0.32335407
0.30109972	-0.52617717
-1.6298854	1.2571034
-0.5081941	-0.2853643
-0.58019364	-0.012616188
1.4219017	-0.45538935
0.74044794	-0.1986058
1.0866584	0.3841179
0.19371638	1.7534271
-1.5945534	0.5706829
-1.1636525	0.15539119
1.3121741	1.074939
0.29864773	2.8963447
0.20576218	3.0462878
0.061038177	1.9064825
1.0210866	-0.46106154
-0.100982875	0.14322497
-0.13896687	0.81173104
0.60779095	-0.008277927
0.92392063	2.311518
0.06080763	0.31905052
0.049614914	0.9671763
0.09403353	-0.41046852
0.23160955	0.23852038
-0.06960143	0.6026674
0.38490304	-0.6258208
1.6890465	-0.7265102
-1.2612871	0.030804574
-0.6301176	-0.41014194
1.5093788	0.013194919
0.59529823	-0.6670306
0.23573233	0.44912595
-0.2419539	-0.20267464
-1.3213468	1.7045013
-1.4199287	-0.19286685
-0.6481675	-0.16013066
-1.3483928	1.2221934
0.3512951	1.5006675
-0.04076624	-0.058762703
1.5316156	-0.8648794
0.32937005	-0.09542082
-0.09688999	-0.37613976
0.39337403	-0.07316202
0.39340663	0.9477204
0.3349457	1.434309
-0.060463876	2.2452674
0.2088051	0.5738407
-1.4249051	-0.19355167
-0.9080112	-0.32967344
0.057492357	-0.72408855
-0.22729197	-0.31351492
-0.120356955	0.41415012
-0.89488286	-0.6198754
0.73079824	-0.07667328
1.1154395	-0.72743887
-0.79221296	-0.90153384
0.033300437	-0.6915738
-1.5268703	0.5485987
-0.02510727	0.12067902
0.32215366	0.05567025
1.7085831	-0.26906195
0.03578453	-0.344829
-0.6055992	-0.64119846
-1.5090438	-0.7820231
0.9761315	-0.4743447
-0.28572127	-0.54876447
0.05810697	-0.64630574
1.7285395	-0.7201866
-0.15968297	-0.80021536
0.6524404	-0.32754862
-0.79583776	-0.716134
0.8460329	-0.6007858
-1.5603588	-0.07364634
0.9207578	-0.86457914
-0.703399	-0.8216794
-1.4057931	-0.7068261
-0.74377114	-0.5525118
1.4230782	-0.46561402
-1.5167811	-0.721142
-0.69888806	-0.65832365
-0.13582113	-0.70329154
-1.3777407	-0.85636455
0.20501316	-0.6445648
0.5912325	-0.77331525
0.0018365257	-0.78270787
-1.348303	-0.7081895
-0.14851843	-0.6907724
-0.21889462	-0.80486447
-0.5580699	-0.856456
-1.3637742	-0.7613194
0.86665297	-0.7358327
0.8393023	-0.798619
1.5576062	-0.63350415
-0.63467944	-0.72106224
-1.2354435	-0.77046674
1.6546687	-0.8181667
-1.6008037	-0.82028043
0.08030939	-0.7416012
-0.81461024	-0.84157985
-1.2127309	-0.78946173
-1.0512568	-0.86655265
-1.3565516	-0.7958431
-0.53876173	-0.7500192
-0.8527001	-0.7938729
-1.0278009	-0.5876529
-1.4387935	-0.37125906
-1.3706065	-0.61406237
-1.1236663	-0.6225189
-1.3947638	-0.7759865
0.93484527	-0.8726632
-1.1136777	-0.7613744
1.672533	-0.61315036
1.4111813	-0.5508558
1.3197714	-0.75734615
1.2728417	-0.57214457
-1.0029763	-0.77222025
-0.7625796	-0.732113
-0.22250807	-0.83799034
-0.7485096	-0.43608353
1.4832699	-0.46914646
1.034867	-0.5785077
1.3553914	-0.626369
0.57717645	-0.8922194
1.560342	-0.49059042
-1.4783236	-0.48646963
1.3040715	-0.7687015
1.0304867	-0.7096619
0.042001948	-0.8018935
1.6027224	-0.48003384
1.7713618	-0.76789695
-0.55632323	-0.47827196
-1.2699553	-0.528701
0.8921483	-0.6688139
1.6056349	-0.37664595
0.95954657	-0.83627546
0.21978521	-0.54587615
-1.5758833	-0.29485694
-1.3217248	-0.50096244
-1.1944649	-0.81753975
0.51065147	-0.7222391
-1.2534088	-0.76826376
-0.26131776	-0.8567348
-0.844069	-0.6349634
1.1373262	-0.8161659
0.87194	-0.5918396
1.455106	-0.66414416
1.1808926	-0.63506967
1.5942734	-0.5262313
-0.6243987	-0.79398596
-1.2704921	-0.47230917
-1.5472178	-0.82729626
-0.43659446	-0.4839415
-1.6770431	0.11894283
0.19448772	-0.36299872
-1.4521117	-0.19742125
1.624566	-0.8341437
1.1830903	-0.5476052
-1.0755808	-0.17383619
-1.6332198	-0.026954433
1.191648	-0.71990556
0.62649286	-0.70415145
0.7386925	-0.75045264
1.1221625	-0.71825755
-1.3351954	-0.5042671
-1.0492998	-0.62226105
-0.54606354	-0.5930549
-0.831327	-0.70196605
-0.35537824	-0.71966267
-1.2084023	-0.6683642
1.2370142	-0.7350912
0.04393938	-0.85184336
1.629704	-0.7874633
-0.05314749	-0.8314368
1.162507	-0.7112345
-1.2178987	-0.37915787
0.16492882	-0.8101366
-1.5489875	-0.4794349
-0.5305269	-0.8041365
1.4655949	-0.868387
1.7232692	-0.7070476
0.45700866	-0.5609363
-0.2258484	-0.49094313
-1.2095159	-0.72260016
-0.5806262	-0.7616524
0.3054275	-0.44110084
1.5289379	-0.48415658
1.778915	-0.6997965
0.7980752	-0.6540413
1.3995689	-0.75673234
0.9360395	-0.73828137
-1.4946421	-0.57714176
-1.5874715	-0.6464576
0.3498581	-0.8259992
-1.2320799	-0.9049102
1.5895141	-0.73342365
1.2701101	-0.8128128
0.29263043	-0.5240372
1.3292975	-0.58644426
-1.1733261	-0.7082887
-0.9136246	-0.6830854
-1.2974341	-0.8303698
0.631453	-0.76881844
0.016670432	-0.8892848
-1.2001438	-0.78002757
1.1791499	-0.6409597
-1.2620971	-0.74286914
0.19399442	-0.80592203
-1.251175	-0.595058
0.6065972	-0.8596175
-0.79920876	-0.8614514
1.3415719	-0.79331535
0.29028764	-0.5545334
1.4864078	-0.5798085
-0.20741157	-0.887739
-1.5792893	-0.6860855
-1.4951446	-0.49522758
1.4521008	-0.77274096
-1.5448003	-0.77404594
-1.6439922	-0.85240453
1.18953	-0.7388787
-0.65727496	-0.7513658
-1.0382509	-0.65018296
-1.381684	-0.5956962
0.112734884	-0.916746
0.112734884	-0.6832722
1.7228173	-0.88830334
-1.1952094	-0.5630324
1.6986853	-0.1801068
0.26313272	-0.86270434
0.7042979	-0.8522531
0.3810251	-0.6974982
1.5197641	-0.37807903
-1.5221628	-0.54761136
0.112734884	-0.916746
0.112734884	-0.7062017
-1.5815934	-0.7386784
0.5965086	-0.7484232
1.6387382	-0.6347431
-1.5927298	-0.7553114
-0.25831386	-0.64502776
1.7534792	-0.68008226
-0.19184804	-0.8396632
1.5334054	-0.7861532
-0.27870682	-0.7793821
-0.21807835	-0.8664809
1.5822823	-0.6466909
0.45973274	0.15718047
-0.11251604	-0.18817818
-1.5557007	-0.23585865
0.25987545	-0.5704367
0.048450846	-0.20502272
-0.53605	-0.5576135
-0.99838036	1.0962919
0.18750918	-0.3138573
1.029179	-0.7365084
1.2032661	-0.26432484
1.3876172	0.22209801
1.6070765	0.12975623
0.3042612	0.74743986
0.6673376	-0.47966912
1.2334129	0.7065726
0.3532381	0.43223992
-0.99537116	-0.45663977
-0.6538536	0.14838453
-0.54873997	-0.121895745
-0.64204353	-0.003365555
-1.525256	0.26351961
0.10527556	0.5568656
1.4544351	0.21014681
0.15344001	0.5113106
0.13903384	-0.5127005
1.6883565	0.19880515
-1.3368195	-0.48784322
-0.0100255525	-0.07211456
0.30066547	-0.45594287
1.2640318	0.3965063
-1.390903	-0.5787854
0.33970478	0.65548587
-1.3079048	0.33690998
-0.18919541	3.6100385
0.11534528	-0.34603357
1.7469774	0.6678522
-1.4272094	-0.4462531
-0.118958	2.921641
-0.41290286	0.9916603
-1.3689272	0.0021465686
-1.4401048	0.3908366
-0.06253049	1.4166406
1.3664842	0.38559648
0.69035685	2.2221467
0.34052956	0.23635624
1.5694832	2.135702
-0.16480765	-0.153709
-1.1391379	-0.27320257
-1.5945463	0.12131112
1.2225013	2.4865732
0.5723994	0.45078522
0.38630435	2.1615684
-0.833003	-0.24051745
-0.54412836	-0.037724517
0.8474001	-0.44293934
-1.0033319	3.7895606
0.03210257	2.2046566
1.6820495	1.66204
0.10883785	1.9546577
0.17568205	-0.29179212
0.935264	1.4442457
0.55996203	-0.3769193
0.52304465	0.11840678
-1.6229144	0.4205727
0.14662097	0.63651
0.54432666	1.0489192
0.30840477	-0.46550354
1.6903503	0.16267176
1.621844	-0.30103013
-1.4792979	-0.555587
0.035672277	0.6756062
-1.616161	0.3301641
0.11560653	2.248957
0.72599345	-0.4663918
1.2056384	4.600617
1.0480947	-0.28057942
-0.6211079	0.45332786
-0.23234034	2.945189
1.7326912	1.5419924
0.13213006	1.6346582
0.3994954	-0.512982
1.6011602	0.986567
-0.23157156	-0.62875867
-1.3879375	0.4729515
0.69939685	0.88606286
-0.12503052	0.73553705
0.12393209	1.470557
1.3151387	-0.11921213
0.50211877	2.1900089
-0.008715829	0.609911
1.7443591	-0.20627025
0.28991276	0.9579232
-0.10425783	-0.7670536
0.50254065	2.8513703
0.30325088	-0.7498201
1.7366654	1.2652415
0.07095792	-0.6033123
0.1064297	1.6159097
0.07745368	1.5885645
-1.4759794	2.6758394
-0.33862945	-0.12001258
0.90291214	-0.5073315
-0.458686	-0.3709086
-1.6532598	1.1526235
-1.46422	-0.5874972
-0.32478708	-0.55943024
0.6114816	1.0302792
0.19988382	0.3253283
-0.12641147	0.08940952
0.42519206	0.64703697
0.18451329	1.8950865
0.96372366	0.6441019
-0.04038447	-0.405595
-0.5191174	-0.38600013
0.61838686	0.19564646
-0.3348667	0.38042462
1.7015996	-0.10576957
-0.4893569	-0.86434513
1.4237456	-0.4813887
-0.4781617	0.5080664
-1.2911528	-0.79091287
-0.2936299	0.39214033
0.28459325	0.35684913
1.3350654	-0.7452835
0.32227647	-0.58749086
-1.351994	0.37696302
-1.5985286	0.7939656
-0.8827542	-0.67125297
-0.8873288	-0.3723228
0.2918091	-0.54555905
1.678514	0.41093716
0.30915946	0.48059064
-1.665969	0.64745414
0.3170636	0.68891454
-0.33269706	0.27012578
-1.3060398	0.8743232
0.8368576	-0.59431756
1.3589807	-0.13833353
-0.91481715	-0.7508291
0.12062207	-0.72303754
-1.0877593	0.19350415
-0.9654223	0.17139423
1.6760823	-0.06614059
-0.13881527	0.34923974
-0.07614363	-0.18346706
-1.4257762	-0.55707026
0.09647272	-0.4396462
0.13841608	1.3578328
-0.5356353	-0.11887913
-1.1163775	-0.35449892
0.0068238657	-0.2971884
0.2401462	-0.051061243
0.05236678	0.09358713
-0.81033987	0.025269616
-0.70656365	1.0456166
-0.047369912	-0.30095083
-1.4334097	-0.52755094
1.6272409	-0.5780542
0.60886407	-0.6638191
1.7696712	-0.20947891
0.13792807	0.7406049
1.5543455	0.8563168
0.880467	0.08366897
-1.2568712	-0.4272461
0.99890953	-0.7229107
-1.6070887	-0.33153808
-0.08525482	0.479684
1.5731419	-0.7093169
0.0809444	0.31550562
-1.093113	-0.24990521
-0.07429056	2.1668913
-1.2007967	0.6344658
-0.37418503	-0.14578119
1.7613574	-0.10065051
0.5188636	0.17499183
0.83406645	-0.41410333
0.87297	0.71337926
0.30778998	0.069820024
-0.39300945	-0.02249421
-1.2423469	-0.28282067
-0.31103972	0.3782148
-0.8649138	-0.2763111
-0.32982758	0.18541206
0.26394626	0.45912376
-1.5524813	-0.76062226
-0.29338288	-0.3810171
0.6461794	3.7709556
-0.202911	7.639644
-0.3751733	3.2259073
