# Supplementary material for: Cross-species behavior analysis with attention-based domain-adversarial deep neural networks
Source: Nat Commun. 2021 Sep 17;12:5519. doi: 10.1038/s41467-021-25636-x (PMC8448872; doi:10.1038/s41467-021-25636-x)
Supplement: Supplementary file 3 — Supplementary Software 1 [file 41467_2021_25636_MOESM3_ESM.zip › SupplementarySoftware/normalized_dataset/normalize_each/dataset/pd-pre_sm2/hc97_2017032702_4.csv]

angle	speed
0.0852573	-0.6590974
0.0852573	-0.6590974
0.0852573	-0.6590974
0.0852573	-0.6590974
0.0852573	-0.6590974
0.0852573	-0.6590974
0.0852573	-0.6590974
0.0852573	-0.6590974
0.0852573	-0.6590974
0.0852573	-0.6590974
0.0852573	-0.6590974
0.0852573	-0.6590974
0.0852573	-0.6590974
0.0852573	-0.6590974
0.0852573	-0.6590974
0.0852573	-0.6590974
0.0852573	-0.6590974
0.0852573	-0.6590974
0.0852573	-0.6590974
0.0852573	-0.6590974
0.0852573	-0.6590974
0.0852573	-0.6590974
0.0852573	-0.6590974
0.0852573	-0.6590974
0.0852573	-0.6590974
0.0852573	-0.6590974
0.0852573	-0.6590974
0.0852573	-0.6590974
0.0852573	-0.6590974
0.0852573	-0.6590974
0.0852573	-0.6590974
0.0852573	-0.6590974
0.0852573	-0.6590974
0.0852573	-0.6590974
0.0852573	-0.6590974
0.0852573	-0.6590974
0.0852573	-0.6590974
0.0852573	-0.6590974
0.0852573	-0.6590974
0.0852573	-0.6590974
0.0852573	-0.6590974
0.0852573	-0.6590974
0.0852573	-0.6590974
0.0852573	-0.6590974
0.0852573	-0.6590974
0.0852573	-0.6590974
0.0852573	-0.6590974
0.0852573	-0.6590974
0.0852573	-0.6590974
0.0852573	-0.6590974
0.0852573	3.7014177
0.2732218	6.329975
0.23436189	1.2737226
0.92528355	1.2889444
0.3779662	-0.42943087
0.3034328	0.22537859
0.2770351	2.1217608
-0.2524718	0.8369967
-1.1457727	1.1382927
-0.6259875	2.2711136
0.23861003	1.4193665
0.115637906	1.0401721
-0.23476043	1.3305191
-0.002283205	1.4556179
0.9188994	-0.10108804
1.1433182	1.9350893
1.1592054	-0.15566102
1.4266856	0.8323837
-0.36408392	-0.29751986
0.44906613	0.4202748
-0.19703561	-0.083079115
-0.6670917	0.2953198
-0.7270567	-0.1899018
0.99573165	0.55899775
-0.8326073	-0.103750706
-0.17827635	-0.07337468
1.1327945	-0.29293457
0.6232738	-0.05202907
-1.4992063	0.033432625
-0.094996355	-0.2949097
0.10711321	-0.08565476
-0.75911295	-0.15047371
1.0237855	0.3256589
-0.025731815	-0.12697573
0.12307974	-0.09326243
-1.1028038	-0.4021292
-1.190807	-0.04733407
-1.1718614	0.18667772
-0.19177203	-0.09751309
-1.4738266	0.108707234
0.09127613	-0.5074267
0.70998555	-0.503253
-0.53871804	-0.4997253
0.6403085	-0.28935078
-1.5883992	-0.4478617
-0.60945815	-0.14785695
1.215633	-0.5736318
1.4247385	-0.59333104
-0.34201652	-0.49042648
0.08007282	-0.33362558
0.75889546	-0.3846932
-1.6751639	-0.50956327
-0.15113817	-0.44275832
-0.4627768	-0.60133904
1.3454932	-0.57818633
-1.6803918	-0.60779876
-0.6847778	-0.5004919
0.39186886	-0.5773471
-1.154725	-0.284791
-1.6646234	-0.31685516
1.3334739	-0.6424057
1.3723917	-0.62975395
1.8750905	-0.41362122
1.2704855	0.30325833
0.048258666	1.748222
0.099837445	2.8668885
-0.48198196	-0.44952014
-1.7789693	-0.2988437
1.1259218	0.21452035
-0.14667436	0.4197198
0.021167224	0.4302413
-0.023170512	-0.175008
1.2411257	0.100561574
0.29812947	1.0360888
-1.4017904	1.365525
0.69339293	-0.48014244
-1.2592832	-0.28741026
-0.06701739	-0.41221002
1.7445744	1.2669134
0.0132494345	3.294255
0.42328444	0.18906173
1.472693	0.51469076
0.8122733	1.9551027
-0.48863193	0.556507
0.3624358	0.6226613
-0.030089475	0.45728254
0.3885049	0.13344614
1.2336096	1.5144684
-0.63024324	0.37993822
0.9742516	0.9938081
0.25435865	3.9554164
0.14574763	3.7085016
0.37399966	1.9018494
-1.1489915	0.64575416
1.4979079	0.5030835
0.4662504	-0.16293645
-0.6437781	-0.033434235
-0.5796343	2.3837967
-0.16264108	1.4012483
0.42292055	2.4179952
-0.017614359	2.0502825
0.05779762	1.0333053
0.16749573	1.6602111
0.19126028	0.4329219
-0.7644881	1.4677126
-0.049794108	1.84747
1.5959264	1.4921345
-0.08068299	2.9056637
-0.47221506	1.5949755
0.15853725	0.8843011
0.06561662	1.1737404
0.05655542	3.1982298
-0.12541029	0.9455483
0.32972935	3.023257
0.053045925	0.06982723
-0.41767037	0.08410279
-1.455981	-0.076944545
-0.22560419	0.94844496
-1.4423487	0.053403992
0.4618572	0.07889195
0.253953	-0.13958746
-1.6543105	-0.06314805
1.751212	0.018344793
-0.7377129	-0.22503051
0.22297546	1.5656487
0.46218583	2.0913086
-0.11443518	2.6105695
0.35706228	2.8275113
0.069596395	2.3138595
-0.07784271	0.20265432
1.1633033	-0.3790127
-1.8458965	0.14666331
-1.4761318	3.2938492
1.0407536	6.0483394
-0.06367341	3.9301734
-1.5966192	1.6151257
-1.0409465	0.7746438
-1.4019712	0.9648505
1.3750219	-0.21759316
0.49919674	0.029870583
0.32861423	-0.03757022
1.1078845	-0.4650753
-0.100097686	0.0545102
-0.19101232	2.125412
-0.030073747	4.120748
-0.04038838	3.8599155
-0.012925749	2.0784366
-0.21426581	0.6861035
0.7213931	0.016810635
-0.99926823	1.0873489
-0.09917088	0.43047243
-0.9823623	1.1201773
0.24570842	1.6350327
0.028448712	0.011433375
0.24386519	-0.08266078
-1.3888721	0.28991827
-0.24690865	0.4517094
-0.5027371	0.58812493
0.6291168	2.13292
0.02322521	2.7032967
-0.039444003	1.5872375
-0.15000667	-0.4548852
-0.2979647	2.4757137
0.91334414	0.9471072
-1.6914555	0.0338388
0.24863936	0.6364587
-0.42513666	0.15025423
0.5391111	-0.27483255
-0.6383401	1.3262509
-0.09921335	0.27335885
1.7411453	0.57678366
0.15184438	-0.04597797
-1.4721807	-0.34519264
0.98498476	-0.39167175
-0.89018786	-0.15715787
0.42398283	0.33764037
-0.49630067	-0.17600766
0.37063512	-0.45859095
-0.62500155	-0.39740244
1.7669201	-0.12276945
1.5275191	-0.39365846
-1.4457151	-0.28741556
0.7837993	-0.58112836
1.704402	-0.57250416
0.15965289	-0.39581877
-0.20074509	-0.52598184
1.72273	-0.42569053
-0.9349518	-0.44867453
1.1182097	0.15609005
-0.09066969	0.62351257
-0.40362462	-0.13139746
-0.58839506	-0.38373935
1.0937204	-0.29869235
1.229871	-0.34260365
0.95204026	0.40846136
-0.12921111	0.848372
-0.19725122	0.55121917
-1.4642756	0.29749516
-1.0664895	-0.5920358
-1.734773	-0.5651738
-0.93782145	-0.375668
0.32249185	-0.37629917
-0.7757032	-0.29943395
1.2550011	-0.58561605
0.32722542	-0.41984048
1.294525	-0.069090344
0.506693	-0.26285672
1.2433916	-0.28491512
0.3139061	-0.34181857
-0.24358511	-0.62219757
0.5379813	-0.5269617
0.47999302	-0.60870594
0.009826323	-0.37635696
1.1777999	-0.49545205
0.15604255	-0.54535085
-0.8859101	-0.5453174
-1.1203923	-0.38958693
0.12481299	-0.42915902
1.5870303	-0.39084515
-1.3675236	-0.5329597
-1.793684	-0.41496462
-0.62169635	-0.5905031
-0.5600013	-0.52626634
-1.6629777	-0.15562367
-1.8124478	-0.27010873
-1.4481313	-0.4354096
1.6183031	-0.25103673
-1.5422908	-0.5501361
0.8894143	-0.56821233
-1.6927946	-0.44554588
-0.10045005	-0.5862951
-1.148453	-0.48058093
1.8596082	-0.45062944
-1.6325946	-0.5088459
1.4844258	-0.5969608
-1.8537567	-0.4810662
0.0852573	-0.6590974
0.0852573	-0.50654036
1.8686033	-0.6009472
-0.24558671	-0.60437965
0.65037817	-0.5926354
0.6986414	-0.45346776
-1.0468969	-0.47383076
0.694238	0.618386
-0.26200178	0.77647126
-1.4782225	0.12313806
0.1571351	-0.5813261
-0.0406025	-0.38229737
-0.28513426	-0.33548072
-1.7146802	-0.23035245
1.566477	-0.22088985
-0.1217874	-0.36048895
0.1367313	-0.31895074
-1.0551461	-0.36357012
-1.4853725	0.3183294
0.06844466	1.1756575
1.6636237	2.2328446
-0.0653393	2.4712775
-0.13645588	1.7091321
-0.10335845	2.3131096
-0.060022045	2.5090907
0.006851473	1.5633582
-0.12269201	0.18848944
-0.45594892	2.8351984
-0.14721663	3.3561401
-0.113680676	0.26050872
1.9116305	0.036071643
1.9369576	1.6813735
-0.353655	0.46813375
-1.3671868	1.6641128
-0.039496865	0.08102347
-1.7690338	1.3615956
0.1348494	1.3184477
-1.4262241	-0.40753257
0.45928416	-0.113817535
1.1722102	-0.35801983
-1.789544	0.6027291
-0.1637267	-0.28236562
1.3742378	-0.60035765
1.1166404	-0.47001988
0.22113489	-0.272733
-0.64032376	-0.44618052
0.37247333	-0.45000654
1.5039608	-0.4196781
0.52601755	-0.15718313
-0.16969533	-0.36827835
-0.95399475	-0.6075978
-0.6922444	-0.24519895
0.59698707	-0.50354683
-0.6073309	-0.31908798
-1.7109569	-0.2499613
-0.27014425	-0.4080746
1.3018235	-0.43710107
-0.80362344	-0.62671703
-0.9867476	-0.46487534
-0.9466068	-0.3923339
0.0852573	-0.6590974
0.0852573	-0.32199845
0.4173664	-0.52269304
1.3765303	-0.059647854
-1.8027236	-0.4261768
0.6691472	-0.55527693
-1.4655104	-0.13791266
-0.8808053	-0.5788228
-0.9396107	-0.120569006
1.8480878	-0.5501317
1.5281289	-0.6343743
1.3993402	-0.5404317
1.2503575	-0.5178092
1.3112189	-0.15931031
-1.6321561	-0.18907325
-0.91745275	-0.54621685
-0.53033006	-0.390738
0.46593866	-0.6240069
0.96293604	-0.6123433
1.0267969	-0.4134499
-0.05982907	-0.6354533
-0.7635338	-0.124637984
-1.7934947	-0.2982297
0.5741057	-0.2583189
1.6556844	-0.22526702
0.33911866	-0.49986848
1.5404418	-0.0073325597
-0.38378888	-0.42200822
-1.7280133	-0.2782894
1.307366	-0.579823
1.2183216	-0.624569
1.8505203	-0.50465643
1.799561	-0.54048884
-0.16712222	-0.01932379
0.66652524	-0.39829937
-1.2398233	-0.6025993
-0.67740256	-0.15501748
0.72501034	-0.5336405
-0.49760053	-0.47870135
-0.559515	-0.3379559
-1.7665012	-0.6345792
-1.454787	-0.5988813
-1.4171138	-0.56155306
0.98034525	-0.56540084
-0.76790166	-0.52569497
1.1210322	-0.44267827
-0.7731183	-0.4178093
-0.24775071	-0.5867119
-1.3187789	-0.28147158
-1.8424239	-0.32435754
0.16913813	-0.5434108
-1.6801493	0.019407824
1.8251712	-0.4372921
1.206459	-0.5700604
1.6375692	-0.489253
0.12961943	-0.4177423
-0.970322	-0.4565994
-1.126991	-0.55038804
0.123295434	-0.29059702
1.8014503	-0.5144101
-1.7951632	-0.6128923
1.6328973	-0.25575668
-0.41618878	-0.49903107
-1.7969416	-0.2708332
1.421047	-0.45521733
-1.78097	-0.6199682
1.4047291	-0.4909827
-0.6521625	-0.3659626
-1.6921315	-0.47475535
-0.024826897	-0.5332476
-1.0910723	-0.65348166
0.1877729	-0.56348604
0.08351615	-0.6297809
-0.5386569	-0.29202017
-1.7395431	-0.3450626
-1.6359103	-0.5781433
-0.99567294	-0.5011187
-1.6017714	-0.5914664
0.15944964	-0.5109866
-1.1690065	-0.43028048
-1.6122706	-0.4503929
-1.4858003	-0.4771042
-1.3153105	-0.6399971
-0.5224279	-0.34521317
-1.8213058	-0.4066668
1.8597512	-0.48785114
1.4912989	-0.42801344
-0.01044959	-0.56405234
-1.7607486	-0.41301817
-0.76159036	-0.47813946
-0.53944635	-0.6006571
0.51427054	-0.5409543
-1.7093995	-0.5741122
0.03753491	-0.5839046
1.9140397	-0.5844037
1.5220063	-0.5976334
-1.8561795	-0.57925195
0.73215336	-0.6042243
1.4111648	-0.41219953
1.5612897	-0.5367995
-1.7840134	-0.46022728
-1.664593	-0.42910528
0.9974997	-0.62049246
1.5796133	-0.495891
1.5551287	-0.5147897
-1.0399467	-0.6250762
1.7969639	-0.421162
1.6584122	-0.51423633
-0.24162902	-0.5205325
1.6605014	-0.5405393
0.841301	-0.61931556
0.14883266	-0.6360195
0.25609362	-0.5213835
1.9017714	-0.43666157
-0.5931736	-0.4318499
-0.9605224	-0.60753024
-0.6980501	-0.39737278
0.83812684	-0.6372927
0.10244695	-0.5549198
-1.0686932	-0.54974747
-0.2531465	-0.575424
-1.4063141	-0.54677564
0.0852573	-0.6590974
0.0852573	-0.5774367
1.450696	-0.51294833
-1.5515443	-0.58922964
-1.7376021	-0.4657154
-1.8101355	-0.62076044
0.320131	-0.46099776
-1.2714225	-0.45657203
0.89393705	-0.62032133
1.0017952	-0.6244841
0.0852573	-0.6590974
0.0852573	-0.56292033
-0.75709546	-0.6296384
0.34202605	-0.5620985
1.030187	-0.52097774
-1.2924306	-0.59085363
0.90797806	-0.3956035
0.2772195	-0.49817136
1.874894	-0.56960154
1.5770429	-0.5386109
-1.8139113	-0.6549755
0.42428094	-0.32870397
1.2692515	-0.47303802
0.92521083	-0.597518
1.3429807	-0.38307762
0.89280427	-0.5915604
1.3545222	-0.53709114
-1.7646606	-0.42929745
1.2486601	-0.5987302
-0.06671438	-0.06091019
-1.8018769	-0.2772761
-0.014761422	-0.36449435
-1.6834378	-0.5426358
-0.47035927	-0.5592684
-1.491259	-0.39229074
-1.49719	-0.62824696
0.37828892	-0.16365676
-1.250086	-0.08904974
1.5849823	-0.47588706
1.238732	-0.26170245
0.0852573	-0.6590974
0.0852573	-0.344802
1.8544493	-0.31476346
-0.42672637	-0.64213884
-1.4933444	-0.6168328
-1.1724261	-0.5713621
0.6986505	-0.62731725
0.7593255	-0.45882097
1.8867389	-0.5829732
-1.6433054	-0.53426355
0.0852573	-0.6590974
0.0852573	-0.5223482
0.7417182	-0.62796664
1.7454431	-0.6312504
-1.1622806	-0.5475271
1.406305	-0.5604521
1.7579958	-0.568014
1.7993648	-0.57891273
0.0852573	-0.6590974
0.0852573	-0.49225646
1.8478649	-0.5542123
1.0001446	-0.58521765
1.162967	-0.45608175
0.0852573	-0.6590974
0.0852573	-0.45672488
-1.125993	-0.5826896
-1.4553219	-0.59808326
0.13838865	-0.57128847
0.0852573	-0.6590974
0.0852573	-0.5807037
