# Supplementary material for: Cross-species behavior analysis with attention-based domain-adversarial deep neural networks
Source: Nat Commun. 2021 Sep 17;12:5519. doi: 10.1038/s41467-021-25636-x (PMC8448872; doi:10.1038/s41467-021-25636-x)
Supplement: Supplementary file 3 — Supplementary Software 1 [file 41467_2021_25636_MOESM3_ESM.zip › SupplementarySoftware/normalized_dataset/normalize_each/dataset/pd-pre_sm2/hc98_2017031404_1.csv]

angle	speed
0.3341084	-0.18252155
-0.3276881	-0.67329353
0.1641988	-0.5757491
0.018698705	-0.20153686
-1.9834013	-0.39927593
-0.37823212	-0.10391953
0.54012036	-0.3973419
-0.19585393	-0.27377325
-0.0028279058	1.1441017
-1.997425	-0.7711524
1.2523963	-0.3696226
-1.79783	0.8366582
0.29028225	0.075794786
-0.047549207	-0.6839199
-0.26540044	-0.00042189192
-0.1940315	0.27113116
0.8810939	0.84209204
0.96652967	0.23537877
-1.6795974	1.9060259
-1.443851	-0.5094893
-0.25109544	-0.11608654
-0.572332	-0.8726928
-1.9300442	1.300838
-0.47954845	1.1432359
-1.8966739	1.9008887
0.14089563	2.2504385
-0.15172638	1.0701084
-1.0160407	-0.6729189
-0.70533186	0.003227049
-1.2606032	-0.3774735
1.0018092	0.22349861
-0.15661068	-0.020231105
-0.24922673	-0.7987421
1.1556158	-0.5321417
1.0271696	1.0616958
0.298758	-0.21980079
-0.37947232	-0.74711156
-0.070275135	0.13701102
1.0827906	-0.13554096
0.3795347	0.32492587
1.9430814	-0.5810147
-1.0462921	0.07324489
1.7855885	-0.20849393
-1.877294	0.40963435
0.2234236	-0.5178428
1.9795943	0.09777781
1.2338706	-0.5676682
1.8495615	-0.5971101
0.24116103	-0.097353265
0.15829447	-0.32218093
-0.7282099	-0.85312563
0.5716924	-0.06922561
0.37849027	0.043849736
-0.29419538	-0.31290168
0.021577735	0.027027024
0.25424558	2.597024
-0.062092695	3.88457
0.9971654	0.87756854
-0.8087028	-0.17405511
1.934732	2.3457403
-0.21157822	0.679738
-0.08307956	3.341379
-0.31189772	2.6317894
-1.8593872	0.35609856
-0.7136664	-0.04085999
0.6897832	0.48591614
0.4857408	-0.68866944
-0.052378353	-0.45176643
1.7141792	0.44647765
-0.47687715	1.1828804
-0.094091386	0.15687412
1.1389205	-0.77275723
0.8886624	3.2135293
0.5753974	-0.3131331
-0.1751904	0.39545706
1.450517	-0.5003721
0.44502965	-0.6327112
-0.21838671	1.5687957
-0.11931041	3.6633399
-0.35384926	-0.18301004
-1.5490421	-0.34625748
-0.28724247	1.2928158
-0.3341551	-0.16715567
0.21664263	0.37842807
0.4463159	0.04691024
-0.9289213	0.17085858
0.7781628	1.8017282
1.4395248	-0.63468415
0.2270632	1.0682502
0.3862318	1.980649
0.22173981	-0.48633328
-1.3156073	-0.04108931
0.3789802	2.6654992
-0.45015895	-0.42637536
-1.7264272	0.76513773
0.18604839	1.0327238
-0.16173118	0.11232436
0.16753532	3.1264005
0.112342365	1.7414404
1.5630816	0.064925544
0.43839565	0.85193557
-0.08840088	0.40968624
-0.03405422	0.64274436
-0.17005593	1.6208136
-0.51696044	-0.22606447
-1.7720463	-0.8015419
-0.33336836	-0.59083587
-1.6836265	0.45035234
1.8455782	-0.7847356
0.25222215	0.8232348
-0.89638543	-0.27606943
0.7188148	0.1921301
-0.061081666	1.6583205
0.64129156	0.96159303
1.9518033	0.35100776
-0.3156685	0.4311106
-1.0961078	-0.15228528
0.84210265	2.3334768
-0.35002062	1.439735
1.7737778	-0.3399533
0.40176398	3.5335388
0.10137553	4.4329844
1.2533317	-0.4517441
0.9068627	0.23002438
-0.05801233	1.2001655
-0.5255209	-0.25767568
0.2038293	2.564999
-0.04726466	-0.18027756
1.9075363	0.9767083
0.26215908	1.5533179
0.11311715	-0.6104434
1.5129066	-0.74332225
-1.6277869	-0.18038024
1.8328741	3.6547194
-0.32211617	3.541362
-0.6991366	-0.2768966
-1.6931088	-0.35536334
-0.4178286	-0.5331591
0.7715078	-0.58256894
-0.10556002	1.4442047
-0.14868006	1.0256507
1.9093451	-0.34801236
0.107298024	-0.053794462
-0.002370742	0.10566621
-0.16372027	-0.22730304
-0.7353651	-0.47781718
1.727946	-0.9151512
1.0378315	0.47892922
0.085426256	-0.31867406
-1.910358	-0.16081266
-0.46047032	-0.039330654
0.30381745	0.27947173
-0.58050615	0.09710166
0.20300232	-0.20228362
-1.7008219	-0.31051922
-0.45105356	0.890367
0.084071904	0.37000486
-1.5976112	-0.026510261
-0.5380731	0.36232725
-0.88259685	-0.6817518
-1.0046731	-0.24148399
0.007610075	-0.60485303
-0.269835	0.9258904
0.21564528	0.7827709
-0.1080395	0.27073172
1.8997245	0.0686262
0.2765429	0.5560272
-0.25172564	0.38755095
-0.05961336	0.40351734
-0.24693677	0.20952679
-0.45470843	-0.7272065
-1.8879368	-0.025075713
0.23094389	-0.1189149
0.17877217	1.0627127
0.16293922	0.16096349
1.8797759	-0.249994
0.34129894	-0.47536796
-1.2837106	-0.2508412
-1.2651792	-0.3020101
-0.3819626	-0.6848522
-0.06699299	-0.5375268
-1.9091215	-0.69147617
0.47615033	-0.30480352
-0.2560855	0.5550761
-0.6308544	-0.5364495
-0.8990457	-0.7852788
-0.5309914	-0.7578981
0.25213593	-0.5505061
-0.5724402	0.42953777
0.28873974	-0.0008463614
-1.3280712	-0.4887359
-1.1065067	0.22949074
-0.0625651	1.9106725
-0.1207307	0.04909445
-0.3212366	-0.66720927
0.6909661	-0.25753266
-1.4124281	-0.24941553
-1.0178618	-0.560528
-0.21285595	0.63287604
0.13130929	2.220764
0.18787546	2.0892
1.4479641	-0.44154948
0.43726543	0.88212687
0.40372235	-0.83722603
1.6495545	-0.42370114
-1.3614547	-0.45707288
-0.97795403	-0.36229318
1.5517043	-0.5992738
0.27814254	-0.5606524
-1.6371858	-0.39435127
-0.6425624	-0.45716277
0.6870024	-0.7720526
-0.041565496	-0.66249543
0.7774353	-0.92629814
1.4221857	-0.51835626
-0.6971704	-0.15500529
0.8348335	-0.6367422
1.0199615	-0.5822991
0.40490788	-0.52942
-0.43474305	-0.8449794
-1.3293829	-0.89799875
1.6933739	-0.9299747
0.8750103	-0.90456676
1.085153	-0.63193566
-0.10172663	-0.5306199
0.7083582	-0.71313184
1.4157058	-0.6161095
0.05867848	-0.7837998
-0.10009644	0.5394691
-0.44434676	1.1788701
-1.9918532	0.9002145
0.030386912	0.42000297
-0.026809312	0.08725247
0.289156	-0.30389863
-0.6303375	-0.41399816
0.3889444	0.43845204
1.912048	-0.69479096
0.050758183	0.9814404
0.04581142	-0.3098222
-0.5071039	-0.7596589
-0.31641588	-0.5210645
0.6239382	-0.71052337
-1.9994792	-0.5875144
-0.03761038	-0.19706617
-1.4826329	-0.5932794
-1.6967446	-0.594459
0.7698976	-0.9314787
0.40058887	-0.39717
-0.08419599	-0.58869237
-1.7244627	-0.64631426
-1.0121183	1.1199858
0.39844248	1.2412254
0.065797836	0.93396467
0.20413469	2.6270394
-0.14356744	0.67694455
-0.8719321	-0.5429985
-1.491809	-0.33978057
1.1085372	1.2253152
-0.99395376	0.8097938
-0.11596025	3.5524876
0.009115141	1.3476053
-0.64840275	0.3072257
-0.91408145	0.55480623
1.4165012	1.7308145
1.7813678	-0.32252917
0.034420345	0.35055277
0.28767765	-0.20160447
0.8640523	-0.5898297
0.89105546	-0.33768868
-1.8167639	-0.49087673
1.7406908	0.26943627
0.028658248	-0.6644973
0.8397561	0.32888728
1.0807464	3.436569
0.046088867	3.726821
1.4140393	-0.6819561
0.24355698	-0.026935812
1.6163247	0.6475137
0.99097854	1.270379
-1.9721802	0.09736466
-0.4134822	4.127134
-0.3940926	1.1695924
0.2915488	-0.4227743
-1.5095959	-0.39418525
1.2829493	1.9084994
-0.27025148	1.6256139
-1.7842399	0.16856395
-0.26479805	0.87716377
1.0886315	-0.15691195
1.1109374	0.27521005
1.5573473	0.5553818
0.26798534	-0.47417372
1.4598966	-0.6712641
0.48857394	-0.23338348
-1.8085383	-0.29704466
-0.5076586	-0.6826157
-1.5756766	0.7395759
0.5481392	-0.6515753
1.0816423	0.06806487
0.10799049	-0.67949224
2.0079887	0.10929046
0.6112878	-0.49789092
1.1827279	-0.32905832
-0.907917	-0.8740473
-1.3560086	-0.3514165
-1.3699191	-0.29847544
-0.5565742	0.8222794
0.11258023	0.6788415
0.41095892	-0.6923937
-0.26711804	-0.3667875
-0.048762757	-0.062385876
1.8800749	0.067010805
0.011745535	0.8337714
-0.02765224	0.092572436
0.36372238	-0.51846987
1.9974217	-0.4528138
-0.32298997	-0.4236836
-0.07428203	0.61622304
-0.25866127	-0.49858487
1.3704706	-0.62646437
0.82841784	-0.26543382
0.50953084	-0.689579
-1.4763923	-0.6963113
0.7263256	0.2459689
-0.102951996	-0.8403941
-1.9765524	-0.18614396
0.09109816	-0.06999938
-0.10921776	-0.48267716
-0.032743912	-0.95438796
-0.032743912	-0.8573822
-1.6431721	-0.5135797
0.648596	-0.45064837
-1.8194025	-0.67159677
-0.021728713	-0.7360637
-0.9906615	-0.52511245
0.12502241	-0.83458334
-0.032743912	-0.95438796
-0.032743912	-0.568622
0.53949904	-0.20309082
-0.080087446	-0.66857165
0.48947752	-0.73761624
-1.3711274	-0.8901177
0.48245308	-0.8746162
1.7680792	-0.61595064
0.7847589	-0.728107
1.1715444	-0.9087093
-0.6939674	-0.8565053
-1.3119601	-0.9169773
1.3169755	-0.6192128
1.4401435	-0.7989352
0.17760679	-0.7259257
-0.10405883	-0.8838974
1.6152097	-0.5779058
-0.08973287	-0.85129106
0.63362277	-0.6777338
-1.473422	-0.7319244
-0.89571345	-0.7890221
-0.24159431	-0.85628164
-0.16981824	-0.69316685
-1.7338086	-0.9031472
1.2733551	-0.63810545
-0.18588108	-0.8328998
0.37573913	-0.8214252
-1.9457904	-0.87790775
-0.032743912	-0.81992275
-0.35171744	-0.8333324
-1.3452896	-0.8660415
-1.1907259	-0.82993484
1.2877952	-0.8688753
-0.6230569	-0.78145707
1.5764428	-0.44072032
0.0031046502	0.38554728
-0.29224145	0.38512862
0.942536	0.2975779
-0.27531856	-0.55138314
-0.19231717	0.0033222532
1.5401613	-0.62923896
0.3853909	0.085105345
0.32556972	-0.035368163
0.033847623	-0.36085737
-0.43747953	-0.12134473
0.08844122	-0.32073215
-0.7842103	-0.6416815
-1.1018935	-0.69359916
0.2955674	-0.7816592
0.16740541	-0.70093733
1.1740206	-0.7528652
0.19280177	-0.72182256
-0.109204225	-0.27933905
0.8214288	-0.90548855
1.0418104	-0.16539726
-0.032743912	-0.95438796
-0.032743912	-0.6252847
0.736309	-0.26285002
1.0540627	-0.86522186
-0.7412959	-0.80680436
-0.13172841	-0.708199
-0.58211803	-0.31295052
-2.0008085	-0.6896037
0.2112171	-0.28665012
-0.096234	0.026732681
1.8025508	-0.87638086
0.30162174	-0.887674
-1.4703492	-0.9246126
-1.8042963	-0.9386297
-0.7353218	-0.66590947
-0.27305293	0.28001583
-0.7015198	-0.39536166
1.6320561	-0.9062547
0.45954198	-0.6209258
0.454109	-0.7785388
0.2049304	-0.6314757
-0.18021345	-0.10717144
-0.34742013	-0.6837949
1.1354916	-0.6857152
1.137105	-0.46430868
-1.785036	-0.86720115
1.2613134	-0.8739438
-2.010581	-0.88878477
-2.009467	-0.9076601
-1.5246608	-0.78344655
-0.33302763	-0.9286771
0.23173909	-0.8314936
1.8649192	-0.8977615
0.26802146	-0.9028715
0.1276857	-0.70234954
1.7741443	-0.8998973
1.29547	-0.76295584
-1.5506085	-0.6761301
1.5414648	-0.7951731
0.88677007	-0.58339137
1.8803438	-0.52414507
-1.08466	0.46486244
0.32926196	0.8455004
0.29824176	0.7367218
0.05444967	-0.40503973
0.17793591	0.075008124
-1.0194558	-0.37344646
-1.3111708	-0.20066889
-0.032750577	1.6813815
-0.1891616	-0.28746888
0.043356948	-0.15844429
-0.20047611	-0.48290777
-0.31860128	-0.3887594
-1.2380394	0.11753207
-1.3879699	-0.41973403
-1.7886837	-0.33581108
-0.066399425	-0.2558307
1.5588928	-0.6296359
-1.0141673	-0.16879044
-0.17914066	-0.25686583
2.0310564	-0.14136714
-0.06047382	-0.76803285
1.8320433	-0.70916516
0.50793743	-0.51534754
-2.0318952	-0.52923065
0.21758172	-0.72334623
1.3974149	-0.22737655
0.45978278	-0.6918641
-0.6560606	-0.87195146
-1.6983305	-0.37268335
-0.38093838	-0.5243571
0.5353191	-0.7810367
-0.0818572	-0.8291716
0.2028393	-0.9048926
1.4433037	-0.66423875
-0.10372376	-0.5077014
0.686721	-0.78326565
-1.9869162	-0.79177195
-1.7006112	-0.8802729
-0.7533353	-0.9433331
-0.18896104	-0.83486795
1.9545164	-0.81339836
1.7892901	-0.7955199
0.5632726	-0.81843615
1.7543641	-0.82797277
1.1754473	-0.78027385
-1.8243827	-0.4776742
-1.3520533	-0.8569149
-1.7590057	-0.745795
1.424361	-0.71462905
-1.6528026	-0.8304097
1.6849546	-0.6794911
-0.72235185	-0.90068746
-1.9765749	-0.8561419
0.47011015	-0.07961909
0.021536542	-0.5253338
-0.68581027	0.69063085
0.31991565	1.2185836
0.37333244	4.2836637
-0.12467945	1.5422616
-1.872806	0.48128363
-0.36382112	-0.7276587
-0.0102910325	-0.27914387
-0.11050833	1.2642547
0.19462763	3.0851371
-0.16867444	1.1194289
-1.8159653	-0.34636745
-0.20363927	2.0481274
-0.33423465	3.2872374
0.7454534	0.1480848
1.5593486	0.5899625
0.29201278	-0.2005756
-1.0306975	1.323904
0.67308253	2.1124606
-0.21118483	2.2604218
1.9155587	1.4341694
0.13032429	2.1415699
-0.045764253	0.09288947
-0.34291154	0.5102698
0.28068018	-0.51586854
1.939623	0.5196715
0.18700247	1.6159711
-0.49767005	0.32184374
0.3966168	0.42824033
-1.0153433	0.8221891
0.8907002	-0.7043831
-0.97891754	-0.6707551
-1.7012546	-0.82369417
-1.6785866	0.060376357
-0.3003895	-0.3668768
-0.98417944	-0.8205366
-1.1112052	-0.058814842
0.48756924	-0.4011742
-0.6227885	-0.9414177
1.2789096	-0.88758814
1.0872356	-0.8747114
-0.5327467	-0.59255916
0.26409203	-0.44862086
0.7552238	-0.79077727
1.8344085	-0.68432283
-0.70863056	-0.5911212
-0.15802127	-0.88814795
0.2773956	-0.76333666
1.6133395	-0.53709865
-0.70052636	-0.9416547
0.6089297	-0.9274276
-0.4371222	-0.8606276
