# Supplementary material for: Cross-species behavior analysis with attention-based domain-adversarial deep neural networks
Source: Nat Commun. 2021 Sep 17;12:5519. doi: 10.1038/s41467-021-25636-x (PMC8448872; doi:10.1038/s41467-021-25636-x)
Supplement: Supplementary file 3 — Supplementary Software 1 [file 41467_2021_25636_MOESM3_ESM.zip › SupplementarySoftware/normalized_dataset/normalize_each/dataset/pd-pre_sm2/hc98_2017031404_2.csv]

angle	speed
1.7157831	-0.96371096
1.3171848	-0.9681683
0.10429046	-0.9149013
-0.31671345	-0.69979906
2.0421016	-0.6589296
-1.0471218	-0.87635636
-1.7654073	-0.8784484
-0.23231015	-0.85667795
-0.7435833	-0.85090417
0.56768286	-0.82873976
0.097694084	-0.80484164
1.7378112	-0.9579693
0.46921185	-0.78413373
-0.55920166	-0.7118344
-1.2404863	-0.7933258
1.2248757	-0.86694777
-1.6259156	-0.57740897
-1.6016544	-0.60277766
1.659842	-0.95957446
-0.10240203	-0.951389
1.068385	-0.71095556
1.4238012	-0.66359466
-0.7092639	-0.88671315
0.5629353	-0.951677
1.1269778	-0.87244695
0.539525	-0.7522569
0.72691715	-0.8540057
-1.5367277	-0.86065286
-1.553044	-0.83937085
0.27756098	-0.76908344
-1.6029397	-0.79428095
-1.8541361	-0.9423149
-0.08765562	-0.8795585
1.5537424	-0.89015704
-0.23850946	-0.8493307
1.9266838	-0.8818935
-0.5247064	-0.94236034
0.84328455	-0.7158537
1.3968738	-0.93311703
1.2725399	-0.83213854
-0.8913878	-0.73549867
0.0044354247	-0.8866073
-1.5686281	-0.77650344
-0.90018064	-0.83450675
0.95766276	-0.87698597
-0.6562726	-0.89187133
0.18634714	-0.9205542
1.9044005	-0.75430334
-1.8301324	-0.9779902
1.1570342	-0.8902512
1.6418778	-0.7751907
0.719224	-0.94288486
0.58156353	-0.45738348
1.8284557	-0.6934791
0.33836806	-0.5048934
-1.9806899	-0.6878616
0.48224077	-0.95483094
0.30106887	-0.9698046
1.1735742	-0.78094333
-1.9402943	-0.61647326
-1.0503445	-0.94926184
-0.79524094	-0.58608854
-0.93052346	-0.2683543
0.7662027	-0.52053344
-1.0818633	-0.90824735
0.96389174	-0.86327195
-0.06369225	-0.052765593
-0.25511605	-0.20480293
-0.29176408	-0.35110375
-0.18314654	-0.3602157
-0.18477996	-0.15438809
1.8284773	-0.8401269
1.6551106	-0.49900448
-0.4345963	-0.09424346
-0.8185416	-0.8704899
-1.4695208	-0.487743
0.32845354	-0.28351918
0.15696944	0.4027674
-0.8510788	-0.7974575
-1.2527716	-0.44308466
-0.08202146	-0.11186094
-0.06359352	0.57243663
-0.2977712	0.5088575
0.030604163	0.12925659
-0.11307051	-0.20064947
1.4764632	-0.5363083
-1.0387546	-0.93963265
-0.20414862	1.213198
0.18748434	-0.03644734
-0.31159362	-0.69220406
0.34032357	1.4734038
-0.26617703	2.2039351
0.21890937	1.241545
1.1486332	-0.09170277
-0.6129261	-0.43468407
-0.4877328	1.2211943
-0.62465066	-0.5861289
-1.822461	-0.2978839
1.6154426	0.073749684
0.30544496	0.3906457
-1.9027413	-0.6014135
-0.6878328	-0.39691094
0.059083268	-0.45622402
0.5593049	-0.03699235
-0.013704895	0.2008517
-0.0909012	-0.3055859
1.9772216	-0.2412509
-0.16850413	-0.37426615
0.4383093	-0.6526309
0.17490925	1.0045946
-0.03460397	1.2445277
-0.09696487	1.5021284
0.2977252	1.9563011
-0.17371552	1.3575748
-0.13097662	2.8516653
0.38345703	0.5456653
-0.21352416	1.708832
0.45348865	0.5239444
-0.50622207	0.9091964
0.10362235	1.143648
0.13617949	0.03984032
-0.1350251	1.5847558
-0.043185864	2.853926
0.28107923	1.3193334
1.1252593	1.0913255
0.6667689	0.9623885
-0.36231345	0.6054949
-0.2286886	1.4223748
-0.0011082925	0.53858733
-0.04312411	0.6583413
-1.0463934	0.1632939
1.5298771	-0.04563594
-1.1523225	0.10726255
0.099417776	1.6815727
0.5014069	0.25624907
-0.10124044	2.243661
1.85236	-0.7727292
1.5606092	0.20723334
0.43381485	0.5866997
0.039051425	1.3740038
-0.03198394	2.7421687
0.49844298	0.20542873
-0.5879871	2.7820525
0.11574825	1.4925524
-0.12033074	2.5191956
0.24347821	1.8737161
-0.11062552	-0.41011938
-0.12571096	-0.34483948
0.26371297	1.0958902
-0.01400597	1.4928552
-0.62541234	-0.28586972
-0.36036333	-0.3851838
-0.03603824	0.9145543
-1.9229398	-0.022889227
1.3632126	0.4253271
-1.8792033	1.1080145
0.15512902	-0.625427
-1.1364608	1.9065479
0.65007555	1.189355
-1.1448712	0.8338064
0.80938035	0.8375117
1.3428274	-0.21817772
0.39783576	0.68318206
1.1330974	-0.6260095
-1.3667288	0.32557458
-0.0045141936	-0.4094675
-0.96992105	0.27006975
0.5977231	0.22325653
0.5614661	-0.30739093
1.2690986	-0.14479887
1.4525323	-0.6425359
0.7797767	-0.8022458
-1.444027	-0.5364825
-1.8745917	-0.7761563
1.4963303	-0.8386625
1.2054024	-0.92480266
-1.0327508	-0.8133326
-1.4607446	-0.8559265
0.5367713	-0.6285823
-0.74157006	0.79532844
-0.4785928	1.5388294
-0.3534975	1.8672627
-0.15376861	0.5147903
0.3126954	1.1339514
0.97520274	0.16121408
0.57225364	-0.41252294
-0.33964893	-0.7325226
-0.07057002	0.38587153
0.1515234	-0.63598436
1.6215383	-0.28178257
-0.5980581	-0.784437
-1.0565563	-0.71730244
-1.5666512	-0.19265635
-0.03210297	0.9140424
0.31855384	-0.11789869
0.2582616	-0.40537804
-0.18933555	0.040507894
1.0601616	-0.65493876
0.4452966	-0.19943953
-0.33066726	0.059555393
0.06163468	-0.57006186
-1.97847	-0.29493937
0.32996714	-0.19752686
-0.36189318	-0.15106598
0.19845526	-0.54848176
1.3597643	-0.7717486
0.5983239	-0.42602113
-0.011174387	-0.7940102
1.7867867	-0.791514
0.045096397	-0.5680273
0.25967187	-0.61107284
0.63820726	-0.9291558
1.8618909	-0.84608597
-0.5520358	-0.7667036
-0.5569481	-0.7266578
1.9205538	-0.6289034
1.0752681	-0.5843998
-0.5865443	-0.78954786
1.3896836	-0.9592826
0.9316721	-0.85504663
-0.050268665	-0.82768947
1.1380799	-0.9223613
1.8739346	-0.88125956
-1.0799861	-0.7205258
-0.40652925	-0.9655761
0.94550616	-0.92333823
1.2160113	-0.8861546
0.6578067	-0.81542957
-0.38478503	-0.93898
-2.0017939	-0.7613156
-0.033813953	-0.8096797
-1.7808399	-0.9719688
-0.91925955	-0.87107366
1.3220928	-0.92932993
-0.9128555	-0.8472384
-1.6706496	-0.9392936
-0.8900272	-0.8815794
1.3071274	-0.8212741
-0.6636547	-0.86755896
-1.9090583	-0.89143926
0.6739453	-0.8120996
1.9808178	-0.9245753
1.6467899	-0.88764226
-2.024883	-0.82881975
-0.16591299	-0.8370021
1.3662652	-0.8704172
1.5772787	-0.8735495
-1.0932423	-0.81885767
-1.5454674	-0.90572834
1.7468603	-0.9199206
1.9066565	-0.73113644
-0.5526896	-0.96386534
1.7887281	-0.86367965
1.4995042	-0.8947935
-0.55755067	-0.88779247
0.26579294	-0.9044777
1.7165213	-0.8525818
0.6949601	-0.8954024
-0.5295776	-0.8810393
2.0136006	-0.945892
-0.11844743	-0.9154877
0.9228566	-0.94933707
-1.0327035	-0.9282313
-1.8232044	-0.90684325
-0.44411656	-0.9084151
1.5617468	-0.9557585
-1.0327295	-0.91985446
1.7861977	-0.8933907
0.010761498	-0.9274634
1.9985908	-0.8991152
0.009309278	-0.8789363
1.8539431	-0.93860674
-1.5459391	-0.8537584
-0.001977164	-0.9925479
-0.001977164	-0.78804904
-1.5300896	-0.8872272
2.0184164	-0.9716199
1.3290305	-0.84888035
1.7227749	-0.57002246
0.40109026	-0.3500549
-0.22500835	0.00048515995
-2.044196	0.3726078
1.4875126	-0.16661356
0.2716427	0.41357595
1.0701382	-0.80111104
-1.5336297	0.9190381
0.13089395	1.529522
0.8620468	0.4550793
-1.7385783	0.07644517
1.0348856	0.592607
-0.39078096	1.5932988
0.42123306	1.0979878
-0.49294758	2.3885317
0.17946535	2.5308306
-0.036732506	2.7994785
1.0350746	0.1738823
-1.2126216	1.2319525
-0.052592512	2.387928
0.16815439	1.8993733
0.052601237	0.8778607
0.61436784	0.40486276
-0.5316212	0.84767145
0.06873133	0.05114221
-0.065785885	1.5103186
-0.3439431	2.4255629
-0.113749124	2.5949993
-0.104292035	3.2930186
-0.0879529	2.689424
0.15270478	-0.3971083
-0.42906266	0.80725116
0.11934962	2.3009005
0.03282314	2.227907
-0.070102744	1.6921046
-0.02913844	2.3037786
-0.040016875	2.4982998
-0.024479622	2.8925705
-0.39506876	0.8654352
0.33350262	0.1894947
-0.047085747	0.5379593
0.15278439	0.261695
-1.2335069	0.4506994
-0.9264117	-0.498867
0.7938187	-0.11030215
-0.27558178	-0.19037789
-0.20372629	-0.76283044
1.2982174	-0.44069293
-1.9461204	-0.7074546
-0.5165566	-0.4987691
-0.69454545	0.9161926
-0.3831505	2.6785793
-0.3853017	2.0355382
-0.3044504	0.9771407
0.102420636	1.8117568
-0.70331204	2.3370402
-0.40881413	1.1905162
-0.10215335	1.2094232
-0.32842833	1.4665406
0.055623636	1.224721
0.0031648378	-0.5911881
1.8621312	-0.2339675
-1.787853	-0.08080393
0.52516747	-0.6600665
1.1799392	-0.2573446
1.644271	0.28997353
0.6420198	2.261507
-0.4351912	0.252103
-0.7278323	-0.79875976
0.7958175	0.13494408
-0.11396735	0.9796984
-1.2966039	0.01555065
-0.6538608	0.35828084
0.2508018	-0.5855477
0.0012597679	-0.14139605
-0.771431	-0.22327828
1.1168876	-0.53089654
1.6911423	-0.55568194
1.8713223	-0.8819727
1.6578156	-0.41716617
0.42659426	-0.61142313
-0.37036276	-0.8483912
-1.5412929	-0.6472507
-0.8052639	-0.6566955
0.8139585	-0.9068442
0.8600583	-0.80896807
1.3484926	-0.7097547
-0.5555889	-0.6426783
0.10786172	-0.27873775
1.9850385	-0.27184263
0.7818853	-0.89259654
-0.60313827	-0.6094986
-1.1811407	-0.76865643
-1.2256091	-0.813138
0.21843612	-0.4452974
-1.9886419	-0.86398935
1.9107848	-0.79652596
-1.9761094	-0.5638382
-1.0585759	-0.9281024
-0.56635296	1.3154458
-0.47393936	1.001112
-0.2947978	0.6086242
-1.7965233	1.5784345
0.0072786193	-0.57890093
-0.9421695	-0.42441735
-1.105612	1.5737557
-2.0458052	3.74171
0.041026663	2.4724343
0.42505	-0.6841446
1.876889	0.03215826
1.2505188	-0.4136451
0.8624408	-0.48026508
1.7962815	1.0371221
-0.39176285	-0.5320629
-1.10097	-0.85723495
-0.5474412	-0.811965
-0.2929596	-0.62100685
0.4881809	0.087177
-0.12111502	-0.21023875
-1.2360401	-0.05697529
0.4907739	-0.2069036
-0.15409039	1.2151048
-0.29408586	0.021634996
-1.5708534	-0.9555961
1.5322423	0.60946757
-0.88047636	0.03697819
-0.19072166	0.8900876
0.27536744	-0.31406897
-0.70084906	-0.80533266
-1.8461205	-0.7715719
0.08743627	-0.4693804
0.11835549	0.15799578
-1.5816312	-0.80737203
-0.4736843	-0.05302258
0.27383137	-0.3606301
-1.79998	-0.43132514
0.13233788	-0.46479848
-0.8559117	-0.44898474
0.17592704	-0.21770436
0.05638562	1.9292076
0.23748277	0.20416933
-1.0392488	0.16464418
-0.2921058	1.1238358
-0.14290094	-0.50387204
-0.6248911	0.7284521
-0.16810857	0.7999466
-0.28749797	-0.48633316
0.17984428	-0.635778
-0.051821098	-0.6276841
-1.5320868	-0.5386158
-0.5720493	-0.5933864
-1.5113499	-0.7576874
-0.49555817	-0.2400441
-1.719336	-0.4514465
-1.1513115	-0.7655985
-1.0814213	-0.5037301
0.11807558	-0.7246382
0.22971915	-0.32293677
-0.29648897	0.61430734
-0.13044588	0.83916956
-0.04025587	2.9415562
-1.6257442	0.20026225
-0.2109047	0.96430176
-1.6478388	0.42443725
1.5219308	1.0892575
-0.040867984	-0.66662395
-0.029576616	2.302093
-1.6011133	0.15944763
-0.4206845	1.816519
-0.8314084	-0.5322328
-1.8777716	-0.49685648
-1.0486127	-0.36169907
-0.5181623	3.208873
-1.6648426	0.37359795
-0.41422832	1.6686615
-0.043854866	1.2439158
-0.92452085	-0.79760534
1.1786819	0.17110996
0.15631792	0.60895795
-0.2761907	-0.19807293
-1.1301572	0.080493376
-0.4435298	1.3984993
-0.49479002	0.13513425
0.31317884	0.60868716
1.5013051	-0.6593732
0.06934622	-0.56597936
0.3955073	-0.3624327
-0.115973726	-0.25032747
0.36928794	-0.5607672
1.629163	-0.59884346
0.12563756	-0.09929191
-0.21266001	-0.46350348
-0.4207656	-0.91698873
-0.9944045	-0.72259384
-0.1087034	-0.041287497
-0.20512885	0.790059
0.08114089	-0.3382474
-1.098003	0.14710642
0.9974872	-0.33021307
-1.6716986	-0.35416427
-1.2062063	-0.38411996
0.6422193	0.85027057
-0.16899823	-0.4310803
0.20166367	0.55340445
2.0038893	-0.28658682
-1.7618766	-0.46531945
-0.4562292	-0.21495259
1.5844833	-0.45039496
0.30631816	-0.32493365
1.2556403	0.26529825
0.8116222	0.5250673
-0.08366561	-0.37412176
-0.3604374	-0.5990285
0.66402924	-0.4111881
1.7390416	-0.45181465
0.15054627	-0.14306778
-0.020576648	0.18956752
-0.0059142653	1.1309103
0.2354991	1.3909084
0.32589647	0.6609325
1.9548235	2.0916917
-0.07995615	2.7405512
-0.41842392	2.536489
0.0138174	0.5944577
-0.65177214	-0.37033322
-0.67083883	-0.7202795
-0.79763144	0.60799056
0.1745635	4.186561
0.07652328	1.2117494
0.204055	-0.45344457
1.9286835	0.43352073
-0.37685153	-0.044554148
0.30376938	0.13689952
0.078689404	0.03171028
1.3796654	-0.26923308
0.9219971	-0.38716364
-0.45448568	-0.029190725
0.2471095	0.42611283
0.23316929	-0.6070245
1.8278842	-0.41577616
0.011477734	0.37856367
-0.14032449	0.19036484
-0.29001296	0.011717781
1.1008518	-0.6754423
1.1911538	-0.029320613
0.0029137733	0.0069653764
0.0074474276	-0.05505509
-1.2727425	-0.69887424
-1.7311549	-0.4903557
1.4012101	-0.406747
-0.49379078	0.33020377
0.3595493	-0.8668347
1.8887857	-0.10539488
-0.44244686	-0.26744437
-1.5440007	1.4934057
-1.5545806	-0.3628825
-0.6967253	-0.36408874
-0.102007404	-0.27501372
-1.9819733	1.3628161
-0.48897272	-0.31059614
