# Supplementary material for: Cross-species behavior analysis with attention-based domain-adversarial deep neural networks
Source: Nat Commun. 2021 Sep 17;12:5519. doi: 10.1038/s41467-021-25636-x (PMC8448872; doi:10.1038/s41467-021-25636-x)
Supplement: Supplementary file 3 — Supplementary Software 1 [file 41467_2021_25636_MOESM3_ESM.zip › SupplementarySoftware/normalized_dataset/normalize_each/dataset/pd-pre_sm2/hc98_2017031404_3.csv]

angle	speed
-0.9242441	-0.3794317
-1.0394009	0.23743658
0.1459987	1.0640297
0.4192484	0.93443626
1.5599476	0.2270583
-0.83209896	0.085309245
0.19449164	-0.07833145
-0.5727514	0.41904393
-0.3990114	-0.44581854
1.023061	-0.1751869
0.11779508	0.14670476
-0.2606989	0.5021491
1.3961079	0.105356805
1.0580318	0.105836116
-0.28095025	1.0062807
0.029361794	0.80719995
-0.06333894	0.29385796
-0.34641817	0.9253563
-1.7059085	0.65369976
-0.15528892	2.0142338
-0.124123506	1.3514918
-0.08146806	-0.6598336
1.4263166	-0.03689223
0.7449871	-0.60245246
-0.93954766	-0.18925278
-0.28606167	0.03736509
-1.547042	0.35414588
-0.45736146	0.13090162
0.66712224	-0.48142877
-0.96272284	-0.4541936
-1.2520665	-0.51228946
-0.5123376	-0.054352038
-0.2818715	-0.3747921
-1.7390132	-0.53257984
0.07962519	-0.38352618
-0.36334804	-0.36850375
0.55496913	-0.44657084
-1.3612419	-0.4347583
-1.2491388	-0.071498804
-0.3607063	-0.27927652
1.4732295	-0.48895258
0.19233312	-0.44829857
0.036185946	-0.04808724
0.05324715	-0.6072276
1.64672	-0.58102924
-0.29129532	-0.6184551
-0.7282864	-0.603177
0.05882034	-0.2192413
0.93826145	-0.56635517
0.6722322	-0.46394393
-0.09578355	-0.25318947
1.4649283	-0.32750294
-0.04116468	-0.54900324
-0.24223217	-0.6073492
-0.8974897	-0.50126
1.5579828	-0.5484424
0.97735393	-0.4860741
1.3878701	-0.4859825
1.3694215	-0.47353438
1.4083863	-0.4912854
0.3976892	-0.42335787
-1.1566209	-0.64167887
-1.3692725	-0.56100863
0.4060691	-0.60673946
0.8158114	-0.55217564
-1.4843053	-0.23026407
-0.13026987	-0.68729645
-0.13026987	-0.35219252
-0.5418087	-0.5868153
-1.3505286	-0.6407482
-0.1140167	-0.5359198
1.4413905	-0.6098705
-1.7530636	-0.48287952
-1.7735287	-0.5219757
-0.35713625	-0.51956904
0.21641298	-0.6300297
0.519963	-0.6539789
-1.009115	-0.6118169
-1.4241314	-0.5083095
-0.7577829	-0.3436852
-1.7112241	-0.37908888
1.4984916	-0.54122466
1.6247644	-0.55347437
1.2334864	-0.63916504
-1.4424309	-0.53708136
-1.7772133	-0.27815372
-1.2773043	-0.65951365
-0.97087723	-0.50885975
-1.6745974	-0.5288344
-1.2158237	-0.673479
-1.0979981	-0.49816918
1.5962001	-0.53368425
0.28822646	-0.5751928
-1.1047163	-0.5957108
1.5062841	-0.5645895
0.4388925	-0.6305405
-0.13026987	-0.68729645
-0.13026987	-0.6259261
1.1062509	-0.4987413
1.5085868	-0.54529786
-0.4689028	-0.51356447
-1.2365901	-0.4561445
-1.2458293	-0.4766383
-1.394207	-0.50573134
1.2425884	-0.56954086
1.640181	-0.5749536
-0.994575	-0.56515044
-0.08019816	-0.51919204
-0.96856415	-0.5832443
1.3004864	-0.5994612
1.5676321	-0.5516117
-1.441386	-0.63170993
-0.8299526	-0.61561084
0.5356145	-0.54813844
0.88592654	-0.49718845
0.70074	-0.34389305
0.64185965	-0.63948315
0.77797157	-0.41784188
-0.9641789	-0.32059923
1.387376	-0.29714182
0.50733745	-0.63080317
0.8081977	-0.5828861
1.6338767	-0.55859697
1.244716	-0.57711196
0.5921638	-0.53226405
0.99099934	-0.556873
-1.2649229	-0.5635248
1.5254112	-0.56106895
-0.13026987	-0.68729645
-0.13026987	-0.5908979
0.42095938	-0.5776431
1.3208708	-0.48802355
-1.4017991	-0.5892139
1.5227593	-0.648497
-0.4860849	-0.48325434
1.2235994	-0.59713304
-0.5610065	-0.6716863
0.5320663	-0.5928173
-0.42123058	-0.5374098
1.4018362	-0.4608194
-1.6296103	-0.11404533
0.27490732	-0.56669253
1.3366965	-0.1689962
-1.2876077	-0.5523662
-0.24267277	-0.6034185
1.3225193	-0.27163085
-1.5933025	-0.51635706
-0.768855	-0.44325405
0.9531251	-0.4518606
1.4186962	-0.3727071
-1.5057861	-0.5185016
1.5530648	-0.6332062
-1.3488196	-0.64749473
0.50304717	-0.63402885
0.979981	-0.50124305
1.474583	-0.44648546
0.5984755	-0.6329228
-1.7108514	-0.50223017
-1.529279	-0.5832755
0.70328295	-0.6645753
-0.25515935	-0.44736803
-0.7465395	-0.4703645
-0.9712722	-0.34595037
-1.4549407	-0.47540778
-1.0195323	-0.5177786
-1.5202568	-0.24989294
1.4755445	-0.38130566
-0.84279925	-0.6749664
-1.2055087	-0.5524885
-1.5579251	-0.44331023
0.80234075	-0.5160205
-1.6958671	-0.6187264
1.313441	-0.5535779
0.4862646	-0.6057088
-1.1780524	-0.67146575
1.1829093	-0.6390389
0.10880323	-0.5951764
0.7943373	-0.5212795
1.2440867	-0.501235
-0.85190445	-0.6215379
0.98999274	-0.6003525
0.26462072	-0.4673714
1.1772119	-0.36792657
0.19282055	-0.5876107
1.548627	-0.36158592
1.619257	-0.25402674
1.6422607	-0.22379084
-1.7373635	-0.16955732
-1.7589986	-0.5698494
-0.2924781	-0.12675114
1.3243868	-0.41268682
1.4548082	-0.66091704
-0.84219575	-0.47299206
0.051324207	-0.5139615
-1.2142099	-0.45769525
0.07936322	-0.5276433
0.23255266	-0.38519838
1.3800862	-0.13998786
-0.25785807	-0.5100101
-1.1553382	-0.5224412
-1.419655	-0.49609047
1.2163266	-0.47366738
1.244801	-0.3829684
-0.38884255	-0.5920691
1.1498762	-0.5071982
-1.6210045	-0.2841775
-0.39671305	-0.6403495
-1.4312083	-0.462879
-0.18643375	-0.41427866
-0.1705206	-0.55798984
-1.7734054	-0.06477778
-1.1290774	-0.61311907
1.5533293	-0.6365812
1.5363737	-0.66109383
0.15283625	-0.6497272
-1.3522394	-0.37301165
-1.6313325	-0.51659906
-0.9726884	-0.64135385
1.5785576	-0.6183741
-0.35802287	-0.0010183887
-0.2670846	2.6994648
-0.16852316	1.0016586
0.39865962	0.30051777
-0.4494363	-0.37202942
-0.2282287	0.95849574
-0.41149646	-0.023755534
1.4497313	-0.57594687
1.2926587	0.44427207
0.16875142	4.2224264
-0.29656127	2.3261745
-1.1252418	-0.2247779
1.0139779	1.6296579
0.018352287	0.7281236
-1.377932	-0.13301647
-0.36064926	0.636294
-0.15895689	-0.068734445
1.5510962	-0.13226713
-1.1361465	-0.29824573
-0.80681497	-0.1307288
0.5752999	0.15519866
-1.7762227	-0.05890629
0.47685036	0.48684207
-1.4671236	0.50410056
1.4516274	0.63224685
0.7338818	0.4905348
-1.1176867	1.8714949
1.6011295	-0.21792208
-0.6882322	0.034947243
1.0392187	2.3561132
0.53578866	0.73109096
-0.74443024	1.4226545
-0.2504245	4.0398583
0.4063743	0.8919123
-0.03182321	0.062847085
-0.6698627	2.6476743
0.10197385	0.8419352
0.032972317	0.9394053
-0.49316624	0.47624427
-0.31199715	2.2368312
-1.6504304	-0.19148652
-0.58301663	-0.083692454
0.02471131	0.43187958
-0.09431064	1.0512279
0.021105519	1.8450663
0.022139778	-0.582732
-1.7395148	0.3911298
-0.388308	-0.1608633
1.6221032	0.32898867
-1.6433953	0.68853754
-1.0475581	-0.273685
-1.0366706	0.5690561
0.12334725	-0.55669695
1.420443	-0.19668378
-1.5713885	-0.50082374
1.3005601	-0.18803899
-0.19222188	-0.1469023
0.58247167	-0.5147963
1.015078	0.18834826
-0.96017313	-0.6281446
-1.0634996	-0.56203204
1.4547302	-0.58367026
1.5901015	-0.3004784
-0.07213309	-0.2402106
1.5631529	-0.5266649
0.57222766	-0.43452644
-1.0560153	-0.049807582
-1.6136664	-0.4019599
-1.7384275	-0.38497344
1.3478166	-0.544374
-0.11600792	-0.32621795
-1.3473561	-0.67609817
-0.7795534	-0.6084579
0.15925895	-0.52126384
-1.4535496	-0.36603075
1.5331692	-0.15788093
1.2757027	-0.20669517
-0.0024864064	-0.54894453
-1.7604367	-0.20709728
-0.13026987	-0.68729645
-0.13026987	-0.3031387
1.5592266	-0.37926507
-1.6084157	-0.4965823
-1.4675157	-0.47468337
-0.13026987	-0.68729645
-0.13026987	-0.5829878
1.5496633	-0.64899164
-0.32610333	-0.56706953
-0.9058763	-0.47301328
-0.7590852	-0.36519578
-1.4862872	-0.19902878
-0.84794956	-0.5315086
-1.1399181	-0.3022172
-1.5752507	-0.3008728
-0.6167096	-0.6416814
-1.1473325	-0.32182497
1.5043088	-0.5125516
-0.13026987	-0.68729645
-0.13026987	-0.45531827
1.4752811	-0.64201665
-0.2765262	-0.41236165
0.23294847	-0.56624645
0.6130745	-0.5073192
0.46822685	-0.5618391
-0.75694054	-0.5968014
1.5004848	-0.35575223
0.37210727	-0.4527112
0.19464712	-0.63700813
0.982129	-0.425674
-0.34076497	-0.609011
-0.584947	-0.49070546
1.4251726	-0.26070932
-0.6844179	-0.6301358
-1.4121872	-0.3908628
1.3975562	-0.34027442
1.234294	-0.35658872
0.81111526	-0.30571508
0.90377563	-0.62851906
0.32827917	-0.5210878
0.4929012	-0.6213566
0.4956498	-0.5219977
-1.4816258	-0.29613996
1.5218754	-0.42030242
0.7615605	-0.4964927
0.3280664	-0.650644
0.7773846	-0.15403585
-1.6909877	-0.065078534
-1.2901924	-0.53119624
-0.4130836	-0.61837894
0.56530774	-0.4419913
0.20773931	-0.29441163
-0.7207117	-0.40639272
1.0309359	-0.138452
1.0266308	-0.11698112
-1.2078792	-0.6306342
0.9236393	-0.34244883
1.0321308	-0.060967643
1.2805142	-0.6161124
0.021238627	-0.45340344
0.91644996	-0.3132431
-0.9390948	-0.16213161
0.43977296	-0.009434843
-1.258868	-0.4964693
0.62545806	-0.23242615
-1.5618187	-0.4387295
1.5409178	0.27039725
-0.5695054	2.4318707
-0.13701147	1.1351792
-0.44497305	0.04448401
-1.3649014	-0.06977205
-0.036705103	-0.10261679
0.6619201	0.097198315
-0.12281132	-0.3904229
0.56701934	1.508883
-0.012654486	2.0487685
0.047609497	1.4909377
-0.1652032	2.9840262
0.054452483	3.5040777
0.8182405	-0.11330374
-0.510293	-0.08941091
1.093849	-0.49292535
-1.7309827	0.61987215
1.1688354	2.704761
1.0495306	0.05257356
0.6614943	-0.0918082
-0.045842443	2.274338
-0.14877132	1.8728877
-0.16321602	5.7678905
0.03699468	3.1568758
-0.17710662	3.7249844
-0.5836548	-0.020432455
-0.67350566	0.31215566
-0.91864073	0.23376614
-0.30945408	-0.18655196
1.2261256	0.26836792
0.12588139	1.1485734
-0.22264595	1.192793
-0.34153315	1.1646137
0.28643078	-0.47432443
1.2913009	-0.31569093
-1.4197978	0.8255661
-0.18821546	0.9326957
-1.7557274	-0.18156204
-1.7247208	0.23742224
0.19478887	0.34670573
1.1762909	0.28960645
-0.27223077	1.5150415
-0.07839379	4.9475346
-0.19031006	2.5154881
-0.010161802	1.0023378
-1.0057732	2.5654976
0.23229742	1.8631455
-0.55197644	3.2901003
-0.14724468	3.9754298
-0.24611348	5.031489
0.028838916	2.7489085
-0.18087243	4.7877674
-0.2485459	0.8767585
-0.18654788	1.2128452
1.2670859	0.20781343
1.5210623	-0.5322762
-1.4408327	-0.45816112
-0.40939316	-0.19540837
-0.029847592	-0.1387934
0.08114399	0.21003522
1.4273989	0.5130236
1.0210402	-0.60089785
0.29600552	-0.67235243
1.3580325	-0.6260093
0.28894493	-0.2528106
-1.7767549	0.22629187
-1.248289	-0.48046273
1.4635803	-0.6011149
1.0236647	-0.51527053
-0.10046389	-0.548075
-0.3123575	-0.26932976
0.7424033	-0.5669881
0.86585635	-0.1395256
0.44458553	-0.5946134
1.3042381	-0.63968295
1.4705029	-0.4026737
1.4784973	-0.19403645
-0.49857342	-0.48567072
0.7099867	-0.61891294
1.2049679	-0.19111581
-1.3874199	-0.306489
1.511135	-0.5414686
-0.71847826	-0.5711156
-1.0075387	-0.6440229
-1.2158858	-0.48568094
-1.3306911	-0.47320676
-1.6629372	-0.4456526
-1.2355438	-0.5892042
-1.0227101	-0.3367612
-1.3832128	-0.6265854
-0.45745397	-0.5007674
-0.08601902	-0.6353923
-0.41022176	-0.5622625
0.5645158	-0.61371166
1.3466581	-0.5667791
0.013964824	-0.60194033
-0.31483957	-0.55713576
1.0692121	-0.65971065
0.32225603	-0.5905183
-0.89792347	-0.56100935
1.2149009	-0.53392327
0.5653665	-0.45562732
1.0431713	-0.6106598
1.074836	-0.599724
-0.11627314	-0.63043576
1.3775489	-0.52399284
0.9726909	-0.62175083
-0.37471193	-0.61588794
1.4304817	-0.57792
0.7551342	-0.511155
-1.4063704	-0.5857812
-1.1180902	-0.52582705
-0.68593895	-0.6272909
-1.317337	-0.5333823
-1.2344885	-0.6469868
1.5128962	-0.60043895
0.023734076	-0.5943635
1.474929	-0.5287919
0.08721198	-0.66855156
-0.71162117	-0.6422552
0.2815833	-0.525799
1.3420055	-0.51778686
1.26453	-0.61204153
1.431831	-0.5978695
0.9108852	-0.65864694
1.5441114	-0.5167983
-1.2629409	-0.45509964
0.6485061	-0.5938135
1.4222848	-0.21511397
-1.6533784	-0.44006246
1.2509841	0.06980021
-0.18796612	1.4418887
-0.30203894	0.5819683
-0.0093780905	1.2846038
-0.16644949	0.5402596
-0.16010022	0.9788864
-0.93527806	2.802422
0.27227157	0.31590223
-0.5278516	1.534714
-0.28518045	2.6210213
0.8592364	0.7075674
-0.9545956	2.7352464
-0.06605198	1.8399024
0.44268265	-0.22375388
0.50458527	0.4940885
-0.030588578	2.9198842
0.21142898	0.35482922
1.3683577	2.4485345
-0.52636	1.5049903
-1.0803564	-0.35603577
1.3778859	0.68404144
-0.6575736	2.7870603
0.061655488	0.13595541
1.1704988	1.6411507
-0.50986433	0.05305388
-0.47138223	-0.22644265
0.1913873	0.9543046
-0.5650264	1.6166118
0.3037482	0.5060657
-0.9290843	-0.09919967
0.50268847	1.0678955
-0.030805768	2.016068
0.38202763	1.054975
-0.43663368	-0.1836765
-1.1382426	3.8209422
-0.4350742	0.91969866
-0.29007673	0.239141
-0.07747686	1.1105298
-0.083587766	2.255907
0.10392354	-0.5552401
1.2908508	1.7914369
-0.031310424	1.4540336
0.1059458	0.2355501
1.5506551	-0.09020049
