# Supplementary material for: Cross-species behavior analysis with attention-based domain-adversarial deep neural networks
Source: Nat Commun. 2021 Sep 17;12:5519. doi: 10.1038/s41467-021-25636-x (PMC8448872; doi:10.1038/s41467-021-25636-x)
Supplement: Supplementary file 3 — Supplementary Software 1 [file 41467_2021_25636_MOESM3_ESM.zip › SupplementarySoftware/normalized_dataset/normalize_each/dataset/pd-pre_sm2/hc98_2017031404_4.csv]

angle	speed
-1.0955336	-0.8312102
-1.1322265	0.007226562
0.29187903	0.54105705
0.6560817	0.11346605
-1.9052118	0.106741846
0.17535055	-0.5474102
-1.8510664	-0.62630886
-1.315986	0.73645663
0.30769935	1.9457908
0.22790232	1.5201025
0.27087423	0.14607786
-0.2708101	-0.7112327
0.9522495	-0.26513422
0.76836014	-0.91096663
1.9981412	-1.0182663
0.38735586	0.3075424
0.5147857	1.1150012
0.43094748	-0.52040875
0.49121946	-0.22026674
0.6580291	-0.051341403
0.45039642	-0.718995
2.2913234	-1.0047522
0.2504497	-0.1645775
0.6208741	-0.13133813
-0.69379556	-0.8027847
-1.0755323	0.027998872
1.0020874	-0.90771073
-1.7042034	-0.6934753
0.030987643	-0.5871662
-1.148767	-0.7543579
-0.15307143	0.11693947
-1.7174385	0.741821
0.08527388	2.6577547
-0.66564935	-0.78158975
-1.8380011	-0.832692
1.5580407	-0.34400773
-0.9220115	-0.9852156
1.5611935	0.20470373
0.60726374	3.5355422
0.13593343	-0.054169323
-1.4330451	0.97485816
0.14887358	-0.22567198
0.39464483	-0.40166074
-1.3716048	-0.21274263
0.35231188	-0.44874784
0.12542994	0.68055385
0.7684187	0.5956721
0.004658615	1.0578023
1.4875804	-0.68175954
1.3769498	-0.37942424
0.8188444	0.7974147
0.31069028	-0.22998933
-0.22254327	-0.6901917
1.8738123	-1.1231087
-0.39732814	-0.7327717
-1.8760524	-0.3969699
0.21092498	-0.56898427
0.79230267	-0.5961522
0.53468686	-0.9088541
2.1157997	-0.029149238
0.41707727	0.68187803
0.07183468	0.63515496
0.008927365	-0.6119641
-0.468548	-0.9174922
1.5461428	-0.04798963
0.28077948	2.273246
0.20991404	1.8681735
0.5185551	0.033584394
-1.7444279	-0.3896045
1.9019436	-0.8824961
-1.3892452	-0.012656421
0.45382422	1.4386973
0.6172264	3.0227058
0.5288612	0.3751018
0.71789896	-0.93163306
-1.9400618	0.1412429
-0.8365517	-0.6921486
-0.6376839	-0.19129726
-0.88286954	-0.8723695
1.9074645	-0.57226247
0.14044097	0.25456893
0.4304071	0.2136138
-1.5138996	-0.40168354
0.12538919	0.390852
0.42608035	0.22730842
0.13738042	2.770978
0.25518507	1.3391032
0.41027325	-0.7840888
-1.577135	-0.5921554
0.072388574	-0.49707827
0.56782037	0.51768404
0.47439292	3.3495939
0.48225424	1.5768341
0.7431893	-0.6970855
0.039920896	-0.9174797
-1.0578012	-0.5370946
-0.36641937	1.6552926
0.41053018	1.071366
0.09837366	0.5703498
1.8312606	-1.0567867
1.3262434	-0.65951353
-0.16818425	-0.2151989
1.0158633	1.6199486
0.31782904	1.560544
0.66391873	-0.7588267
0.368752	-0.58868694
-1.6651413	0.79865295
0.019382538	3.1349723
0.1871608	1.9174399
0.34989196	1.121478
-0.4470353	-0.75582755
1.291811	-0.5948136
2.292034	0.97954994
0.59430575	3.5835998
0.5132	1.606671
-1.6019986	-0.3562269
0.19460107	0.10536863
0.026954444	-0.76390576
-0.94781715	-0.81180185
-1.9329926	-0.4523495
-1.7248	-0.2063625
0.051758874	0.70218354
0.7203921	0.56706125
0.39411226	-0.3026089
0.1546505	-0.45630798
-1.434969	0.5228018
0.11661364	3.0000112
0.20116124	2.6736002
0.15345699	0.45298436
0.4654943	-0.51900005
0.48557517	-0.42240202
-1.9001583	0.6913445
0.47588798	2.7470212
0.67433697	1.3591791
0.00022787252	-0.7108818
-1.2148849	-0.80949306
0.032642007	-0.7580523
0.031485457	-0.3441396
0.9763908	0.26113915
0.22517383	-0.18330303
0.26704422	0.47445944
-0.24701574	-0.96119076
2.0329237	-1.0852417
1.0418189	-1.0037864
-1.3566447	-0.9035978
-1.2411398	-0.11449727
-1.0930712	-0.033773236
-1.1333727	-0.43907404
0.13934125	-1.0297357
-0.8092864	-0.11885992
-0.14042324	0.23233838
-1.4808183	-0.6600593
0.39735472	0.18558905
-1.9057292	-0.79095304
0.8699829	-0.18426695
0.210943	-0.2669258
0.06698819	-0.54440695
0.054283377	-0.88768214
-0.9609527	-0.2953492
-1.2251452	-0.71020174
2.2916458	-0.80481017
-0.35583517	0.21504752
-0.3293549	-0.87902206
-1.1286123	0.33642027
0.60362554	0.05084812
2.2714918	-0.62523484
0.99077123	-0.87322557
2.1412	-0.9059009
1.6578873	-0.7935649
1.1205223	0.036889113
1.8914822	-0.7518114
0.62350446	-0.6011407
1.7350649	-0.90853906
-0.2219824	-0.561975
0.11341807	-0.25392094
0.19874267	-1.0156019
-1.1896751	-0.42448992
-0.17479913	-0.7147856
-1.6040605	-1.0605656
-1.6402278	-0.4656553
0.4568883	0.067131646
0.08820579	-0.0102088945
0.010959076	-0.96750724
0.064060666	-0.71777713
1.5769721	-0.76235133
0.7393918	-0.9378235
1.888734	0.06959879
0.26521134	1.267176
0.37925562	0.60112184
-1.6739452	-0.7402992
0.47873878	0.8070241
-0.039610505	-0.24771777
0.672755	-0.23928085
0.28105733	0.6475538
0.44548303	-0.78876865
-1.6819348	-0.2699478
0.077081345	0.03350051
0.43191272	-0.17867987
1.0080369	-0.83361787
0.1291518	-0.57739896
0.49932453	-0.1859417
-0.95532626	-1.1161419
-0.37158594	-0.8293391
-0.5206065	-0.8875893
1.1823051	-0.51085156
-1.84428	-0.4828296
1.396155	-0.9941623
-1.8783959	-0.51904774
1.9002409	-0.5100765
0.3273035	-0.16862518
0.3544923	-0.884699
0.08642475	-0.7421516
-1.6191235	-0.9315618
0.47158378	-0.3491293
0.6289265	-0.7134347
-0.02428826	-0.6669644
-0.69753295	-0.8708745
-0.023178203	-1.0747143
-1.7985574	-0.51090616
-0.25322205	-0.23565854
0.12364249	-0.46188143
-1.4355359	-0.7491936
0.2947254	-0.43426582
-1.4921126	-0.49468443
-0.25614452	-0.54221743
-1.7199664	-0.39160976
-1.5198699	-0.46455458
-0.92254806	-1.0330282
-0.28368756	-0.50517786
0.08636927	-0.8375391
-1.4876882	0.40626508
0.13598855	-0.7807694
-1.4556009	-0.1532028
0.6119004	-0.2762611
-0.41466993	-0.581372
0.17118452	-0.6806628
-1.3448503	-0.61083263
-0.6960924	-0.88664997
2.0970988	-1.1147672
-1.2909003	-0.5719604
-0.21576345	1.1058769
0.35076708	0.8357983
0.30936968	-0.34292856
-0.7251031	-1.096852
-1.413384	-0.69205844
1.472971	1.1430593
0.11507214	2.3969257
0.3221757	0.7126781
-1.1142793	-0.96795255
-0.1818068	0.88681567
-0.9223455	-0.34747797
1.8040407	-0.7348096
0.27850798	0.87029946
1.095265	-0.83597106
1.8141681	-0.88660324
0.37611946	-0.2426323
1.097369	-1.006611
-0.21591796	0.12349142
-0.15345766	-0.052734967
-1.4309571	-0.04662194
0.53280073	1.6312754
0.39448595	0.2616458
0.48813975	-0.11243253
-0.17528188	-0.45448947
-0.8960457	-1.050712
-0.7175843	-0.78689176
0.993861	0.5535118
0.65192443	0.3032119
-0.3299952	-0.7693978
-0.63224965	-1.0499612
-0.40062046	-0.074250855
0.66922945	0.28246203
0.4348763	0.12860996
-0.029246725	-0.7846234
-1.3919264	0.14494815
0.21971656	-0.37070397
0.5170468	-0.19868544
0.22339258	-0.5654449
0.042004656	-1.0295589
-1.3730208	0.25630042
0.6327668	0.7785043
0.2690399	0.88462216
0.51465195	-0.10843818
-0.64868295	-0.9622203
-0.7081646	0.47186774
0.34895957	1.9912653
0.15507361	2.466541
0.0036651022	-0.3152738
0.23176414	-0.71551573
-0.9051667	-0.88157934
-0.60118395	-0.041039236
1.1900764	-0.729128
0.3439042	0.74599946
-0.07647849	-0.46092096
-1.1589564	-0.11503583
0.13327974	1.0312268
0.0018642632	-0.32728964
-1.4171705	-0.14379403
0.7554588	-0.8935443
0.14809202	0.01980995
0.25110173	0.8632714
0.5641095	1.0347214
0.616759	0.27535313
-1.9180796	-0.20084208
0.19705541	0.03186062
0.92018986	-0.18787172
-0.08868915	-0.26911587
0.17437191	0.16313845
0.6379917	-0.87221074
1.3846998	-0.81849927
1.7225538	-0.48163202
-0.31265286	-0.77225846
0.24174282	-0.89091504
-1.208727	0.108316846
0.16440699	-0.75595635
-1.5046176	-0.8674055
-1.8250562	-0.13602827
-0.44427878	-0.95802814
-0.88666815	0.051246356
0.44940478	0.6036559
0.3986086	0.33502766
1.1236418	-1.0631115
-0.22628894	-0.259989
-1.541229	0.5626146
-0.028343247	1.141788
0.27461916	0.53721195
-1.2554966	-1.1081654
-1.7233932	-0.47508436
-0.5610156	-0.08130151
-1.8288654	-0.19645211
0.21451911	-0.6947518
-1.262413	-0.57721275
0.52034426	-0.00708081
-1.3968358	-0.34539628
-0.01586092	-0.57104677
-1.8619609	0.110059395
-1.6520745	-0.16159172
0.6271479	0.1760821
0.43416828	1.1158619
-1.0014979	-0.59976465
-0.4257545	0.55445117
-1.2955431	-0.5350705
-0.8991406	-0.9514444
1.6218503	-0.94484913
-1.8838898	-0.5996264
2.0718157	-0.14428054
-1.3840326	-0.9217154
0.10321166	-0.07702848
-1.0548092	-0.3551128
-0.5111482	-0.581421
0.8754338	-1.1066917
1.9180604	-0.8787229
-1.6008583	-0.46732888
0.5340548	-0.71451384
-1.557576	-0.011149553
0.3615129	-0.05431111
0.18745847	-0.38294163
-1.1289037	-0.49459592
-0.29703256	-0.7060232
0.7135499	1.1044912
0.35349745	1.7851024
0.44770932	1.5156918
0.6046875	0.50484806
0.25571343	-0.5230477
-1.6249903	0.13595577
0.23309976	2.3500445
0.22543156	1.7049682
0.39725563	-0.27634618
-0.7787908	-0.90488553
-1.7786239	-0.8183464
1.3615667	-0.23504245
0.7152116	0.35984096
0.4349853	0.5642288
-1.7081835	0.32343584
0.34703246	0.5742322
-0.689086	-0.6859444
-1.7156434	-0.81363064
-1.902093	-0.80376333
-1.4552637	-1.0754364
0.9142182	-0.62482506
0.93348193	-0.6361183
-0.9927878	-0.8257463
1.2201366	-0.7927967
0.7474887	-0.23428115
-1.8226451	-0.033298004
0.32486477	0.36909166
-0.18275267	-0.14207244
-0.9890612	-0.95217186
-1.0641733	-0.4875935
-0.5746357	0.4956589
0.64328444	-0.9525814
0.69153076	-0.64973843
-0.7424321	-0.28765655
0.52113664	-0.30117512
-1.3048824	0.06615239
0.14915788	-0.94922626
0.21113148	-0.8045639
0.6280864	0.4224399
0.7634588	0.5578168
-0.3502063	-0.34549028
-1.7794036	-0.6379472
1.0543271	0.5230325
-1.6867814	-0.1941231
0.9394082	-0.62552917
-0.21415295	0.10062099
0.4262744	0.65927196
0.26934233	1.3816533
0.35110265	0.022199677
-1.6703728	-0.54311246
0.4932415	1.884076
0.2181394	2.0562
0.1751748	1.450195
0.39814326	0.2660998
2.2017825	-0.6246943
0.9616654	-0.6249812
0.111368366	0.41010806
0.1710384	-0.51230866
0.87754905	0.37995565
-1.4538842	-0.89896095
0.110353135	0.118647285
0.051340003	0.020914828
0.36953393	0.37341058
-0.14292946	-0.931046
0.91501606	-0.5266582
-1.0668026	-1.0806754
-0.10573488	0.9417377
-0.12137584	-0.32164758
0.72009987	-0.37056655
-1.1919711	-0.8666686
-0.14089586	-0.48236507
0.09300343	-0.8879565
0.85241	-0.666755
0.110308036	-0.040636826
0.25290763	-0.01054787
0.30707893	-0.39016262
-1.34346	-0.31171578
0.32657498	0.76798534
0.43042037	-0.36037514
0.42719397	0.9491808
0.2422149	0.1705911
1.052734	0.10854251
2.089918	1.5798682
-0.012771388	1.7760695
-1.6445813	0.78299063
0.5675195	5.7328367
0.28208384	2.4919987
0.5960183	0.890166
0.6987624	2.3936744
0.56735295	2.685675
0.56754905	0.87162346
2.2518158	3.827214
0.31276527	4.718969
0.19532213	2.3287039
-1.5946232	0.70649225
0.1313228	-0.029181164
-1.3291274	-1.0350116
-1.5936402	-0.01781074
-0.20253578	0.7721682
2.2259636	-0.18283333
0.9332898	3.0675428
-0.09813496	0.9290854
1.1629041	-0.9001357
-0.24445224	-0.89200306
0.35931987	1.6829648
0.1866885	0.5156351
-1.4554441	-0.3885952
0.23646742	-0.14605553
1.6296917	-0.09626158
1.3961328	-0.3875225
-0.060933966	-0.15858519
0.11273645	-0.66575223
0.23558243	0.29914722
-0.15133221	-0.13828331
-0.9614079	0.48762062
0.73188996	-0.55430007
-1.2941462	-0.45403707
0.8020138	-0.6573575
1.6963134	0.08814747
0.5643102	-0.6804647
-1.921956	0.041462198
0.21445069	0.40580016
0.6009211	0.43908378
-0.5727683	-0.6487043
1.2855377	-0.9926572
0.2068402	0.0740113
0.47096035	0.40711257
-0.2028145	-0.1897686
-1.238105	-0.20447388
-0.28533068	-0.64829427
-1.6581638	-0.88806605
-0.007805917	-0.9653757
1.9896375	-0.84606135
-0.35701227	1.2392973
0.14614442	1.9568814
-0.13202938	-0.88167727
-1.0351466	-0.052005894
-0.43847483	-0.7655514
-0.73835635	-0.5137851
2.074535	1.4897668
0.615444	2.3487146
2.1836076	-0.92155534
0.50974566	0.6411522
0.43390024	-0.45499626
2.0200021	-0.90557873
-1.4245672	-0.8342175
0.12516114	-0.99434364
-1.0020648	0.25373158
0.17048393	-0.0024274946
1.5787916	-0.8575705
1.1974405	0.33741444
0.4730051	0.008435771
-1.6077234	-0.8965341
-1.9010415	-0.48380402
1.368934	-0.71430606
0.69644564	-0.948378
1.3376039	0.39426544
0.31136718	0.85273993
0.5423443	1.0888401
-0.8808532	-0.40222207
-1.2281382	-0.7740811
-1.4654597	-0.48185366
-1.1153798	-0.047512833
-0.054519642	0.37499958
0.2046351	-1.114998
-1.273912	0.6296314
-1.2594004	-0.46280435
-0.37371936	0.08746952
-1.6278927	0.1537977
0.42743176	2.5202441
0.4607157	1.728588
-0.7019129	-1.0814987
1.7492443	0.71946657
0.78469336	0.4635673
1.7527301	-0.79566914
0.74543446	3.0415812
0.16910586	4.5006723
0.07972168	1.6909994
0.34093472	-0.046233512
