# Supplementary material for: Cross-species behavior analysis with attention-based domain-adversarial deep neural networks
Source: Nat Commun. 2021 Sep 17;12:5519. doi: 10.1038/s41467-021-25636-x (PMC8448872; doi:10.1038/s41467-021-25636-x)
Supplement: Supplementary file 3 — Supplementary Software 1 [file 41467_2021_25636_MOESM3_ESM.zip › SupplementarySoftware/normalized_dataset/normalize_each/dataset/trans-dop3/0.csv]

angle	speed
0.29555345	2.6763966
0.09418866	0.40042356
3.811475	-1.0188082
-0.17645258	4.530902
-0.4652638	3.1641915
-0.32807446	-0.9692238
-3.1340048	-1.2863749
-1.1773751	-0.846067
3.8439434	-1.7266829
0.23683226	-1.3551033
-0.56338143	-0.90614074
0.07401981	-0.037065126
0.69261825	-1.9700792
3.078508	-0.4730923
-0.17810683	0.76031214
-2.6560242	-0.733452
-0.115959674	0.6523557
3.0112617	-1.7266829
-3.5416172	-0.9692238
-0.22628061	1.5691462
0.5006023	-0.38387957
-2.6802409	-1.7266829
-0.89966065	-0.66735595
1.4057934	-1.3793441
3.2717667	-1.7266829
-0.6051985	-0.1978738
-0.9907302	0.81282395
0.7027334	-1.7266829
-1.1773751	-0.846067
0.36404285	0.6177613
-1.7963927	-1.9700792
-1.399328	-1.7266829
1.0309618	-1.3551033
-0.07414258	-0.733452
0.31042114	-0.39478546
0.43655202	-1.1065888
3.3743694	-1.5762558
0.17078416	0.22854337
-1.2060695	0.8962363
-0.37646496	-0.13966078
3.2181451	-1.9700792
0.69261825	-0.7470404
1.1798207	-1.3793441
3.3743694	-1.1065888
-0.7762906	-0.037065126
-0.6051985	-0.579438
3.293415	-1.5443014
-2.5436814	-1.8885157
-1.0022633	-1.7731676
-0.6051985	-1.2863749
-1.399328	-1.9700792
-1.5744399	-1.5443014
0.4444123	-0.35155466
0.30532166	-1.4570156
-0.27662313	-0.7746148
-1.0022633	-1.9700792
0.53915465	-1.7266829
-0.6051985	-1.7731676
-0.033021927	-2.166991
-0.033021927	-0.7470404
-0.07787767	0.838736
-0.6489148	1.5795099
0.14568776	-1.1629343
-3.4279485	-1.4570156
-0.09174312	-1.0188082
3.1770246	-1.7731676
0.63389707	-1.0188082
-0.6999409	-0.1978738
0.93621945	-1.6100405
1.5083961	-1.7266829
-2.5436814	-1.9700792
-2.5436814	-1.7266829
2.8747022	-1.5443014
-0.5835503	-0.579438
-0.002557095	-0.18805268
-2.8177476	-1.8885157
1.3332843	-1.5443014
-0.6999409	-0.35155466
-3.8439395	-0.9692238
0.07604178	0.40042356
-0.033021927	-2.166991
-0.033021927	-1.7731676
-0.1864855	-0.579438
0.69261825	-1.2863749
-0.3353443	-0.35155466
-0.6999409	-1.5443014
0.36404285	-1.1824323
3.8439434	-1.7731676
0.06172045	0.40042356
-0.6999409	-1.7266829
-2.6121707	-0.7470404
3.5878773	1.0142151
-0.3188543	1.815302
0.005189461	0.034548894
-0.2549749	-0.98552066
-3.337811	-1.7266829
-2.5436814	-1.9700792
-0.033021927	-1.9700792
3.1183033	-1.4570156
-3.1843472	-1.9700792
-1.0022633	-1.6100405
-0.033021927	-1.8885157
0.63389707	-1.3551033
-1.6691822	-1.9700792
1.3332843	-1.7266829
-1.0022633	-1.5443014
0.4025952	-0.90614074
0.10353754	0.339286
-0.033021927	0.060810685
0.03186959	0.4821851
-0.09791345	-0.21766448
0.36404285	0.4748569
-0.23682801	0.51129776
-0.29878977	0.2041401
-0.083511494	0.6316504
0.15486833	0.4821851
-0.20979467	0.90886843
0.15136848	0.2041401
0.33008605	0.6523557
0.14092235	-0.11117235
0.4632175	-0.38387957
0.034224693	-0.9692238
-0.4119398	-0.7746148
-0.1864855	0.078148074
0.015666336	0.4601389
0.24686518	0.19594954
-0.4861425	0.5756718
-0.2692556	-0.3093296
0.030534009	1.8876693
-0.1832063	0.51129776
-0.15377145	0.2041401
0.2313825	1.4478276
0.20224106	-0.92161196
-0.2521892	0.30030584
-0.24947181	-0.90614074
-0.1695814	0.060810685
-0.1864855	0.078148074
0.04793246	0.2041401
-0.15377145	0.51129776
-0.10961744	0.40042356
-0.26283514	-0.04618686
-0.22270878	0.4601389
0.04677092	-0.11117235
-0.39270186	0.589773
-0.033021927	-0.00096212846
0.05497693	0.59679663
0.15886632	0.4601389
0.18675837	-0.66735595
-0.06311539	-0.04618686
0.29153368	-0.1978738
0.14208987	-0.21766448
0.50580937	0.1378015
0.068812765	0.078148074
0.17255472	-0.18805268
-0.2123456	0.2686724
-0.12776431	-0.29892236
-0.05467017	1.3828856
-0.011373686	0.32376695
-0.26175547	-0.13966078
0.23309642	-0.11117235
0.23865917	0.59679663
-0.21487725	-0.35155466
-0.26283514	-0.66735595
-0.06697876	0.6523557
0.19827992	-1.3551033
0.26930046	-1.5762558
-0.23682801	-0.9692238
-0.79845726	-1.6100405
-0.033021927	-1.3315653
-0.1695814	-0.90614074
0.3073436	-0.4730923
0.051628932	0.838736
-0.32147887	0.060810685
0.18893103	0.94645655
0.21459906	0.83227897
-0.14958654	0.30030584
-0.18222518	-0.4730923
-0.23682801	-0.49613965
-0.43008667	-0.40575898
-0.10553111	-0.66735595
-0.23036695	-0.5432154
-0.033021927	0.2686724
-0.24734546	0.59679663
-0.22362342	0.2041401
0.0695807	1.5743315
0.28858134	0.88990074
0.11494876	-0.04618686
0.25108662	0.23662287
0.2772793	-0.35155466
0.17455807	0.12937444
-0.033021927	-1.0188082
-0.26283514	0.2041401
-0.28064293	-0.1978738
-0.3110307	-0.22763552
-0.09143452	1.6360058
0.14159763	1.4478276
-0.093173094	0.034548894
-0.15207794	0.5756718
-0.01656855	-0.04618686
-0.28064293	0.034548894
-0.2549749	-0.1978738
-0.46343198	0.1378015
-0.30199903	0.40042356
-0.39761847	-0.35155466
-0.24060194	0.12937444
0.0051332223	1.1102731
0.40625715	-0.1978738
-0.12598354	-0.07379077
0.28189263	-0.846067
-0.1602325	0.40042356
0.3066853	-0.11117235
0.056803837	-0.35155466
0.14883341	0.59679663
-0.027173268	0.793241
-0.03887059	0.59679663
-0.24734546	0.2686724
-0.09907003	0.51129776
0.09174736	0.84517896
-0.36159727	0.4748569
0.17078416	0.51129776
0.2473497	0.59679663
-0.414597	-0.04618686
-0.53268933	-1.3315653
0.39738816	1.0924779
0.2838564	0.034548894
-0.2982714	0.39286122
0.08580999	0.51129776
-0.08336445	1.3828856
-0.1304297	-0.22763552
-0.5682927	-0.07379077
-0.26842886	0.56859386
-0.112529576	-0.40575898
-0.6051985	-0.39478546
0.26930046	-1.3551033
3.6646197	-0.18805268
0.34364676	2.3319137
0.039487254	2.6763966
0.36404285	2.0101373
0.020599796	1.0384996
0.31042114	1.7957807
-0.1864855	-1.4570156
3.600342	-1.3315653
1.5083961	-1.7266829
0.8637103	-1.1065888
0.08354268	1.3222934
0.0763862	0.84517896
-0.51506084	0.67291015
-0.088242196	1.4957786
0.24817109	-0.66735595
0.29153368	-0.7746148
3.749201	-0.35155466
-0.59584963	1.6155596
-0.72010976	1.3828856
-0.09872561	1.3222934
-0.18222518	-0.9692238
-3.8701925	-1.1629343
0.06681991	-0.733452
0.34917518	-1.4570156
0.87749827	0.2686724
0.59090376	0.88990074
-0.5182039	0.81282395
-0.22245254	1.3222934
0.40213764	0.793241
0.22827092	-0.733452
3.8439434	0.70008683
-0.6913796	2.513547
-0.34390566	1.8876693
0.15002596	-0.4845765
3.8439434	-0.4845765
-0.55951285	-1.8885157
2.3750348	-0.66735595
0.7102467	0.84517896
0.63389707	0.76031214
-0.09729948	0.6316504
0.0899768	-0.49613965
3.7714343	0.2041401
-0.07239398	2.4467978
-0.06852513	1.3389225
-0.3853049	2.0746171
0.1020489	1.1805081
3.7088726	-1.1065888
-0.10553111	-1.5443014
2.4776373	-1.8885157
1.238542	-1.3551033
0.39029586	-0.7470404
-0.102473944	1.7167151
0.33875248	0.76031214
0.39029586	0.39286122
0.31762105	-0.38387957
0.2919185	0.42297825
0.30508807	0.21230234
-0.19114237	0.51129776
-0.33973992	1.7761631
-0.17170398	0.9897438
-0.39874274	1.197838
-0.07231044	1.453187
-0.12315957	0.91516495
-0.47262418	1.8732996
-0.039821178	1.3167329
-0.24785241	1.1102731
-0.22915004	1.2719241
0.14738631	1.5483317
-0.2692556	0.5756718
0.013524907	0.83227897
0.19295081	0.67291015
-0.1864855	0.034548894
-0.3253114	0.4601389
0.008694228	0.88990074
-0.16624425	0.42297825
-0.22140287	0.19594954
-0.033021927	0.9835964
0.24686518	0.4601389
-0.2103064	0.2041401
-0.37922576	0.84517896
0.28308845	1.1862947
0.0695807	0.6177613
-0.12598354	0.793241
0.28189263	1.5691462
0.039487254	1.0142151
0.0695807	0.034548894
0.06172045	1.2775573
0.025699256	0.67291015
-0.25899467	0.83227897
-0.34430838	0.42297825
-0.033021927	0.42297825
-0.48190814	0.6523557
0.14533317	0.793241
0.22424008	-0.7746148
0.76110756	-0.7746148
0.26930046	-1.0188082
0.33157468	-0.5432154
-0.0005537255	-0.35155466
0.23683226	-0.1978738
0.0788593	0.0079700565
-0.14490317	1.37742
-0.12776431	0.40042356
-0.24060194	0.2686724
0.09418866	0.6177613
-0.061716206	0.22854337
-0.4013924	-0.846067
-0.15019959	-0.3093296
-0.069307834	0.67291015
0.2498678	-0.4845765
0.066285454	-0.733452
0.31042114	-0.1978738
0.6076441	-0.579438
0.051952243	-0.7470404
-0.069307834	-0.3093296
-0.09657786	-0.13966078
-0.28503716	1.1338509
0.38732457	-1.1824323
-0.4837084	-0.733452
-0.07414258	-0.5432154
-0.3353443	-0.1978738
-0.43008667	-0.92161196
-0.033021927	0.32376695
0.12044164	-0.15887767
-0.43008667	-0.579438
0.48464534	-0.18805268
0.24344037	-0.579438
0.017320594	-0.9692238
-0.113829285	-0.18805268
-0.044139434	0.0079700565
-0.14490317	-0.39478546
-0.43008667	-0.29892236
-0.24551857	0.74037564
-0.63630307	-0.037065126
-0.10697786	0.56859386
0.080729105	1.2208064
-0.43877724	-0.11117235
-0.14910068	0.84517896
-0.05467017	0.034548894
-0.534862	0.4601389
-0.09657786	0.70008683
-0.06336196	1.1338509
-0.29990482	1.0081149
-0.16833861	0.51129776
0.24329334	0.83227897
0.19679128	-0.35155466
0.23683226	-0.78860897
0.33534858	0.51129776
0.41438538	0.078148074
0.05555012	0.4821851
-0.040639587	0.2041401
0.25504607	0.23662287
-0.1538384	-0.35155466
-0.48744425	0.74037564
-0.53998065	0.2041401
0.0863284	0.034548894
-0.13197616	-0.18805268
-0.033021927	-0.18805268
0.065932296	0.034548894
-0.14309366	0.0079700565
0.580737	-0.037065126
-0.415219	-0.733452
0.30431944	0.838736
0.062176336	0.51129776
-0.36625415	1.197838
-0.2538194	0.034548894
-0.5835503	0.078148074
0.40743467	0.0079700565
0.3246708	-1.1065888
0.22304428	-1.4570156
-0.033021927	-0.037065126
0.33357802	0.6316504
0.2970999	-0.22763552
0.040348437	-0.4845765
0.1074061	-0.5432154
0.19679128	1.1862947
0.30934146	-0.35155466
-0.19099489	0.0079700565
-0.34870923	0.22854337
0.17078416	0.39286122
0.0899768	-0.18805268
-0.34440157	0.42297825
-0.24170576	0.32376695
-0.17478843	1.0924779
-0.36082935	1.1862947
0.052756373	1.4957786
0.31742844	0.1378015
-0.32825202	-0.037065126
-0.14006367	0.3547094
-0.07483902	-0.35155466
-0.06287279	0.4821851
-0.09791345	-0.49613965
0.12044164	0.078148074
0.3523458	0.1378015
0.6997105	-1.3551033
-0.67878735	-0.733452
0.15695755	-0.579438
-0.08336445	-0.9692238
-0.6754585	0.6316504
-0.4994637	-0.13966078
-0.37893313	0.4601389
-0.3813984	1.3828856
0.12346633	0.59679663
-0.2961326	0.6177613
-0.21759008	-0.11117235
-0.18228796	1.2719241
-0.3567578	0.3547094
-0.22830258	0.76031214
0.20081106	-0.1978738
0.18893103	0.034548894
-0.34793648	-0.07379077
-0.6416631	-0.4845765
0.040348437	-0.22763552
-0.5491427	-1.3793441
-3.5665445	-0.733452
-0.058907844	1.7017103
0.22159752	2.2360888
0.2410441	0.6316504
0.4870416	1.3554729
0.23683226	1.0805601
-3.607665	-1.1824323
-0.033021927	-2.166991
-0.033021927	-0.5432154
0.35145068	0.793241
0.08863396	1.4263108
-0.12494679	0.0079700565
-3.6248038	-1.5443014
-0.43008667	-1.5762558
-0.23682801	-0.9692238
2.5063314	-1.5443014
-0.89966065	-1.1065888
0.35952246	0.9897438
-0.2775956	0.88990074
-0.5055482	1.7712433
0.056033507	1.1102731
-0.07523621	0.94645655
-0.40843844	0.078148074
-0.039621204	1.0626012
-0.17528147	0.12937444
0.26930046	0.6177613
0.4666455	-1.1065888
-0.43794695	-0.35155466
-0.2225067	-0.35155466
-0.1538384	0.23662287
-0.28703704	0.83227897
-0.6051985	1.1862947
0.039487254	1.1805081
0.53915465	0.4748569
0.36404285	-1.0530901
0.32665804	0.74037564
-0.049258836	-0.13966078
-0.016785018	0.74037564
-0.4953045	1.1862947
0.12830189	0.76031214
-0.24520668	0.078148074
0.39029586	0.40042356
0.025699256	1.0081149
0.03546747	1.3554729
-0.37646496	1.0384996
-0.13232931	1.5950018
0.13566245	0.6316504
-0.002557095	0.078148074
0.15042812	1.4478276
0.20224106	-0.29892236
0.36404285	-0.5916973
0.31042114	0.70008683
0.1957116	0.034548894
0.011033505	0.30030584
-0.3276507	0.88990074
-0.69806826	0.70008683
-0.3412631	0.56859386
-0.28568757	0.4821851
0.025085293	0.6316504
-0.053418025	1.1862947
-0.2382272	1.1862947
0.010859521	0.76031214
0.08442044	0.76031214
0.12381573	0.23662287
0.14848399	-0.846067
0.0055304146	0.6523557
0.04748174	0.5756718
-0.049475305	-0.04618686
-0.10937157	1.9728408
-0.02072257	0.6523557
-0.26483297	-0.4730923
-0.2955492	0.76031214
-0.6149667	0.078148074
-0.001917347	-0.11117235
0.13378905	0.21230234
-0.1624481	-0.92161196
-0.061716206	0.51129776
0.09827498	0.83227897
0.039487254	-0.40575898
-0.6051985	-0.1978738
0.10353754	-0.38387957
-0.09255181	0.9897438
-0.5796254	-0.04618686
-0.43794695	-0.35155466
0.08779453	0.23662287
0.2902505	0.1378015
0.0003233713	-0.29892236
0.70748585	-0.733452
-0.27386233	0.2041401
0.20781848	-0.733452
0.7046576	-0.6290613
