# Supplementary material for: Cross-species behavior analysis with attention-based domain-adversarial deep neural networks
Source: Nat Commun. 2021 Sep 17;12:5519. doi: 10.1038/s41467-021-25636-x (PMC8448872; doi:10.1038/s41467-021-25636-x)
Supplement: Supplementary file 3 — Supplementary Software 1 [file 41467_2021_25636_MOESM3_ESM.zip › SupplementarySoftware/normalized_dataset/normalize_each/dataset/trans-dop3/1.csv]

angle	speed
1.9755918	-1.363345
-0.590675	-1.248392
-3.6772375	0.06070246
0.06605262	0.3575257
-0.680688	-0.09251932
0.15981156	-0.6070317
2.598657	-2.0937684
3.2591302	-1.9522759
0.3301837	-2.0937684
-0.21343093	-0.6156184
0.07590511	0.95191586
-0.92451394	-1.992918
-2.993248	0.0044194497
-0.3095825	0.28505746
-0.23455429	-1.627399
2.90301	-1.4101197
-0.89902943	-1.5673089
-0.84705853	-0.74998355
-0.11697579	-1.0838814
0.27923867	-0.6156184
-0.04706034	-1.1321057
-3.5846922	1.8268112
-0.590675	0.7664598
-0.06989785	-0.8662863
-1.4681286	-1.8207555
3.3491435	-0.91755503
3.5463612	-1.248392
-0.46093228	-0.1324878
0.30919537	0.9877661
0.38779992	0.41735616
0.27923867	0.16948013
0.11018102	0.66944486
-0.4076353	0.95191586
0.25062338	0.60467035
-0.4167645	1.6262343
0.17605236	1.3792336
-0.06473449	0.8372757
0.38597366	0.14571922
0.22778587	0.95191586
0.03927723	-0.1324878
0.7440556	-1.992918
2.8055289	0.8372757
-0.18047848	0.95191586
-0.4783802	0.44412658
-0.18764462	0.3354369
-0.065378755	-1.627399
3.5805845	-1.4593832
-1.3657308	-1.4764307
-1.5926645	-1.2348653
-0.40824413	-1.0957618
3.3242009	-1.7928175
-0.2945617	-0.7782456
-1.0976617	0.34097618
-0.7020034	-0.04030942
-0.19611716	-0.6070317
-0.04706034	-2.3372428
-0.04706034	-1.2348653
-1.8887779	-1.2348653
-0.84127814	-0.74998355
0.6608199	0.95191586
-0.006859329	1.080084
0.035704095	0.2451939
-0.54471916	1.592438
0.066912316	1.6262343
-0.25481835	1.4385743
0.025192177	1.3592415
-0.04706034	1.3592415
0.3057607	0.82792526
0.08268234	0.9698897
0.149496	1.2077988
0.42453387	0.95191586
-0.09866444	1.1445271
0.2006936	0.42273098
-0.120244764	1.2781683
0.1275092	1.1445271
0.009811211	0.29633605
-0.13269849	0.4387931
0.2906771	0.66944486
-0.4076353	0.95191586
0.22778587	0.7664598
-0.08623709	1.0930694
0.07784512	0.66944486
0.21128063	0.8651636
-0.07895652	0.38488436
0.42972884	0.9111116
-0.18323335	2.0722673
0.39407355	0.0044194497
-0.123833954	1.5316269
0.029713262	0.0044194497
-0.009251722	-0.37428892
-0.24187358	0.12774818
-0.53898174	-0.507131
-0.28118446	-0.9492249
-0.48937494	-1.1198704
-3.4133253	0.66944486
0.03743689	1.3592415
0.38936687	1.080084
-0.4770631	0.5895187
0.20185536	0.59457797
-3.2557702	-1.9522759
-0.8015485	-1.5673089
-1.5115336	-1.6068195
-2.2009513	-0.9492249
-0.2096118	-0.48299655
0.7398382	-0.9492249
1.1052394	-0.7973751
0.48225653	0.48643115
-0.14818813	0.46535876
-0.19548628	0.59457797
0.050420564	1.0713996
-0.5731767	1.3108138
-0.11550368	0.16948013
-0.61664325	1.005547
3.3360436	-1.5673089
0.26511317	1.1741956
0.32440802	1.9976966
-0.06412217	0.95191586
-0.01461261	0.2680477
-0.41978914	0.46535876
0.29999793	-0.7782456
3.5066319	-1.992918
-1.1993601	-1.7165023
-2.4323924	-0.9492249
-0.51916236	-1.0838814
0.5106798	-0.5815236
0.51261455	-1.2348653
1.7580292	-0.6156184
0.46929237	0.9743679
-0.08486897	0.4387931
-0.009251722	0.9743679
0.14657214	-1.248392
-0.21343093	-0.41240823
-0.50235385	-0.507131
-0.20045203	-0.4750213
0.054638077	-1.2348653
-0.72684795	1.2945278
0.24379782	0.2221359
-0.07200283	-0.70396644
-3.5641246	-1.9522759
-0.44487202	1.8268112
-0.48009434	0.5021328
-0.37898272	0.054514155
-0.34876564	0.34097618
0.4965543	-0.70396644
3.0927598	-1.850294
-0.736478	-1.4593832
-1.9265864	-1.2900195
-0.7476796	0.12774818
0.30102375	1.4853837
-0.2003312	1.588665
0.26511317	1.2781683
-0.15838873	1.2945278
-0.0046216226	0.59457797
-0.44542778	1.2119769
0.04295268	0.9293099
-0.26437595	1.2077988
-0.067809924	1.4424971
-0.10510841	1.1487808
-0.079869114	1.005547
0.26436335	1.3108138
-0.07296715	0.60467035
0.18997726	0.9743679
-0.1506798	0.5021328
0.1869131	1.4542416
0.006197256	1.106006
-0.10031795	1.4542416
0.14350417	0.6097034
-0.38916582	0.63474166
-0.10817747	-0.04030942
-0.012585761	-0.5815236
-0.29034424	-1.0260926
-0.6452669	0.48643115
0.026963048	-0.507131
3.5480533	-0.6156184
-0.28287634	1.2822653
0.31471208	1.1952353
-0.33294526	-0.564722
0.047797587	0.14571922
0.2906771	-0.99261117
-3.293177	-1.7928175
0.3301837	-1.992918
0.2946651	-0.5398142
0.48866782	0.95191586
-0.18263257	0.8651636
0.06302732	1.808978
-0.15447724	1.7259368
-0.010781074	0.7280224
0.19926326	0.35202056
-0.2508376	0.59457797
0.3625941	-0.9492249
3.2837868	1.1952353
-0.2630298	-0.09251932
3.605527	-1.333372
-0.30344397	-1.248392
-0.4243044	-1.1321057
0.14657214	-1.2900195
-1.1615516	-2.0937684
0.58656734	-1.627399
-0.30344397	-1.5673089
-0.13707337	-1.333372
-3.6404822	0.3575257
0.09874262	0.7664598
0.6563008	0.3354369
3.6180558	-1.627399
0.04295268	-1.7928175
0.8737983	-1.5673089
0.7279954	-0.5815236
3.4049332	0.76168126
-0.48192063	0.9877661
-0.67886174	-0.37428892
0.09874262	-0.87639606
3.2591302	-1.9522759
-1.0368087	-1.4101197
2.8353503	-0.564722
-0.026310764	1.4424971
-0.26989946	1.8551865
0.10408415	1.8973933
-3.5196216	-0.6156184
-0.607916	0.804427
-0.24069284	0.41735616
-1.3451631	-1.9522759
-2.6638336	-1.4593832
1.1952525	-0.74998355
0.78378534	-0.95994335
0.3301837	0.9293099
0.15015768	0.5895187
0.61943185	0.8232395
0.010088196	0.7424927
0.18438075	-0.37428892
0.07148071	-1.2900195
3.5283017	1.0452125
-0.5141409	0.48643115
-0.053330194	-0.37428892
-0.49456862	0.054514155
0.4594435	-0.23573236
3.431576	-1.850294
-0.590675	-1.7928175
2.4551303	0.10964529
0.546066	1.5124264
0.2867786	0.95191586
0.25672996	1.5316269
0.27073604	1.7259368
0.29561678	1.106006
-0.32654387	1.4542416
-0.39682958	0.82792526
-0.6163652	1.2945278
-0.058697414	0.95191586
0.014252852	0.93837094
-0.3207959	0.7134834
-0.1255445	1.1487808
-0.67490757	1.2119769
0.15740626	1.080084
-0.040653445	0.8372757
-0.36851448	-0.4750213
0.28186166	0.59457797
-0.23455429	0.8372757
-0.007992353	0.46535876
0.2548652	0.5281113
-0.2511669	0.7086217
0.072436266	0.2451939
-0.15177865	-0.021034138
-0.27508315	1.106006
0.22560656	0.35202056
-0.30876988	1.3471943
-0.3055191	0.12774818
-0.042113226	0.51255274
-0.46898118	-0.09251932
-0.039592456	-0.26413247
0.26438358	-0.32213315
-0.5459982	-0.09251932
-0.30702946	0.0044194497
-0.14321192	-1.4101197
0.39907336	-2.1650803
-0.5217853	-1.0260926
-0.5994904	-0.99261117
-0.28248945	0.20470515
-0.08257899	-1.182342
0.018010195	-0.9492249
-0.50994253	-0.9492249
-0.19286332	-1.4764307
-0.24069284	-1.2900195
0.14657214	-1.4764307
0.13191698	-0.072799444
0.03034592	-0.74998355
3.6232746	1.005547
-0.69926906	1.6929765
-0.15006937	0.51255274
0.21737213	0.12774818
0.64657474	0.44412658
-0.49319407	-2.1650803
-2.976007	-1.4764307
1.6737965	-1.333372
0.008729593	-0.4750213
0.4965543	0.4387931
-0.19286332	0.2451939
0.2327028	0.28505746
0.14043358	0.5021328
-0.30344397	0.7424927
0.4965543	0.76168126
-0.3342914	0.5021328
0.17128104	0.59457797
0.25327042	0.29633605
-0.04706034	-0.5815236
-0.08486897	-0.24279638
0.13655123	-0.70396644
-0.30133894	0.95191586
0.061415307	0.29633605
0.027048003	0.3354369
-0.4306592	0.25092608
0.030989077	-0.6156184
-0.04706034	-0.27129358
-0.55899423	0.51255274
0.23343241	-0.5815236
-0.16560139	0.0044194497
-0.4515663	0.2451939
-0.12982479	1.080084
0.035704095	0.2451939
-0.30344397	0.8372757
0.48027098	0.66944486
-0.021496434	0.82792526
-0.3641396	-0.37428892
0.0007691764	0.6247519
-0.49167335	0.5281113
-0.083310865	-0.32950103
0.33765158	0.59457797
-0.27428395	0.9698897
-0.14875877	-0.4750213
0.067521885	0.10964529
-0.4205585	0.06070246
-0.03142829	-0.48299655
-0.07254489	0.60467035
-0.021575801	-0.48299655
-0.55484635	0.93837094
0.014591914	-0.7877808
-0.04706034	-0.27129358
-0.64162	-0.564722
0.0038846883	-1.182342
0.050420564	-0.48299655
-0.03142829	0.06070246
-0.46852773	-0.26413247
0.14996569	-0.7130656
-0.14660546	-1.4764307
0.4759867	-1.4593832
-0.736478	-2.0937684
-3.624199	1.696652
-0.44058773	1.6782408
0.088097885	0.48643115
0.31970507	1.005547
0.31738028	-0.5398142
0.6209641	-1.0838814
0.49170938	0.2221359
-0.43740416	-1.0260926
3.4488807	-1.627399
0.58656734	-1.363345
0.8737983	-1.6485931
0.18438075	-0.5815236
0.3551262	0.67437
-0.13707337	0.7424927
0.09874262	1.3872002
0.044353485	0.7280224
-0.320905	0.12774818
-0.12354543	0.06070246
-0.36070314	1.1231794
0.23389244	0.7664598
0.062114738	0.12774818
-0.30654573	0.12774818
-0.2945617	-0.443456
-0.51431745	1.2119769
0.23658516	0.9743679
0.13655123	0.2451939
-0.22603768	-0.072799444
0.058732565	0.42273098
-0.12928912	0.2680477
-0.50033236	0.4387931
-0.061807662	1.0583313
-0.47422925	0.9698897
0.13847227	0.2221359
0.037176996	0.7280224
-0.1361426	0.46535876
0.27923867	-1.182342
-0.11213088	-0.9492249
-0.26922086	-0.74998355
-0.59504986	-0.099131174
-0.3641396	0.4387931
0.073052384	-0.04030942
-0.8565906	-1.182342
0.26511317	-1.4593832
-3.6448572	0.4387931
0.33956334	1.8833712
-0.34645593	1.1103075
-0.06653486	0.25092608
-0.4809448	0.51255274
0.018739797	-0.48299655
-0.19548628	-0.564722
-0.43501163	-0.021034138
0.2805076	-0.7130656
-0.31297603	-0.63292164
-0.37335938	-0.564722
0.5914122	-0.9492249
-0.590675	-1.0957618
-0.19286332	-1.5673089
0.04295268	-1.333372
1.1610293	-1.1321057
1.7946571	-2.1650803
-0.27850145	-1.4593832
2.5697129	-0.027441274
0.24657759	1.080084
0.19195896	1.3471943
0.22802815	1.0539639
0.32643783	1.1231794
-0.18658507	0.8372757
0.20932324	0.76168126
-0.50994253	2.1389804
0.013635313	0.2221359
-0.21933588	0.5895187
-0.21447963	0.8651636
0.08613586	0.4387931
-0.7056305	0.5895187
-0.12131291	-0.2569961
-0.31582877	-0.5815236
-0.27850145	-1.1321057
-0.4559852	-0.32213315
-0.22360642	-0.18005352
-0.056149103	-0.564722
-0.7150848	0.20470515
-0.03163395	-0.564722
3.5488014	0.12774818
0.28876218	1.3229809
0.38097122	0.9743679
-0.04706034	0.9743679
0.04909123	-1.0260926
0.23403214	-0.24279638
0.6467817	-0.2569961
3.1361651	-2.1650803
0.4965543	-1.5673089
-0.04706034	-1.9522759
1.468358	0.46535876
0.23140918	1.4385743
-0.30202478	1.8833712
0.2557336	1.1274594
-0.19286332	0.7664598
-0.2339985	-0.41240823
0.2856808	0.3575257
-0.44487202	0.4387931
-0.12779278	0.7664598
-0.29574245	0.9743679
-0.46421194	0.8232395
-0.2271286	0.7280224
-0.3002006	1.4542416
0.34375155	1.2945278
-0.02733308	1.0583313
0.30542442	0.66944486
-0.1967618	0.60467035
0.071883544	1.0452125
0.124902256	0.7807515
-0.46093228	-0.027441274
-0.15024668	0.2907029
-0.27017304	0.46535876
-0.42929363	1.592438
-0.120926924	0.89739585
-0.37915263	0.9743679
0.081501596	1.588665
-0.16560139	-0.24279638
-0.31387725	0.42273098
0.18153726	0.2680477
-0.10499262	-0.26413247
-0.3235186	-0.072799444
0.041903958	-0.09251932
0.2743938	-0.5815236
-0.27850145	-0.099131174
-0.83817637	-1.2348653
0.38893113	0.5487257
-0.10086063	-0.32213315
-0.55899423	0.097501874
0.06979853	0.10964529
0.44476596	-0.37428892
0.4965543	-1.4593832
0.26511317	-0.7973751
-0.04706034	-0.7973751
0.09874262	-1.0957618
0.1154911	-0.26413247
0.25327042	-0.4750213
-0.11213088	-0.6156184
0.24454558	-0.099131174
0.08952283	0.16948013
-0.68849397	0.7086217
-0.32648543	-0.564722
-0.52476114	1.1231794
-0.21970917	1.2822653
0.3638541	0.5487257
-0.30470398	-0.26413247
-0.23455429	-0.09251932
0.04295268	0.9338435
-0.27850145	0.29633605
0.028967572	0.2680477
0.23809554	0.7807515
-0.67701256	-0.2569961
-0.1259841	0.20470515
0.27568933	-0.74998355
-1.0887796	0.3575257
-0.011541707	0.20470515
-0.08257899	-0.027441274
-0.31972724	0.66944486
-0.030777035	-0.20771106
0.20932324	-1.182342
-0.07874111	0.51255274
-0.67585313	-0.6070317
0.06979853	-0.443456
-0.37335938	-1.0838814
-0.007992353	-1.627399
-0.20596302	-0.48299655
-0.7154178	-0.85624546
-0.9200895	-0.9492249
-0.27850145	-0.70396644
-0.37980145	0.38488436
-0.16792083	-0.74998355
-0.30344397	0.2451939
-0.20078531	0.8232395
-0.0141958585	-0.32950103
0.073800124	-0.6156184
0.4965543	-0.41240823
-0.098005384	-0.564722
0.38112876	-1.1198704
-0.28961462	-0.32213315
0.0959488	-0.04030942
0.02522286	-1.2900195
0.040275805	-0.43564647
0.05923599	-0.95994335
0.37358883	0.60467035
0.37509975	-0.507131
-0.23492661	-0.7130656
0.15720308	-0.021034138
0.014591914	-0.3894472
0.3301837	-0.41240823
0.119310215	-1.248392
-0.30344397	-1.333372
-0.04706034	-2.3372428
-0.04706034	-1.333372
