# Supplementary material for: Cross-species behavior analysis with attention-based domain-adversarial deep neural networks
Source: Nat Commun. 2021 Sep 17;12:5519. doi: 10.1038/s41467-021-25636-x (PMC8448872; doi:10.1038/s41467-021-25636-x)
Supplement: Supplementary file 3 — Supplementary Software 1 [file 41467_2021_25636_MOESM3_ESM.zip › SupplementarySoftware/normalized_dataset/normalize_each/dataset/trans-dop3/11.csv]

angle	speed
-1.072701	-1.4210573
0.05715496	-0.30305216
-0.43730056	-0.46974105
-0.4888336	-0.15472329
-2.0791514	-1.4907159
2.7270463	-1.4907159
1.2684867	-1.1543747
-0.73606133	-0.44619137
-2.9495447	-0.002598656
0.044920046	-0.63594496
0.14656687	-0.8013815
2.543755	-1.4907159
0.96972597	-1.1270845
-0.803883	-1.0525389
2.1810577	-1.4907159
0.96972597	-1.1270845
-1.0167358	-0.22203662
-0.9940738	0.07253533
1.739352	-1.4907159
-0.19007279	-1.4907159
1.2684867	-1.1543747
-2.0019505	-0.7532603
-0.5660342	-0.46974105
-2.5612035	0.056123327
0.63831615	-0.34543243
0.3246282	-0.59528255
0.10868798	-0.8180337
-0.5139234	0.30949932
-0.29674125	-0.90680486
2.4282854	-1.4210573
-0.4175472	-0.6782921
-0.53852975	-0.63594496
-3.0021257	-0.43458638
-0.017968362	-0.90680486
-2.3779123	-1.1270845
0.10868798	-1.3225453
-2.9239006	-0.8013815
-1.1026437	-1.4210573
0.5392069	-1.4907159
-2.6766727	-1.2828456
1.6827171	0.25855288
0.7224982	-0.59528255
-0.4888336	-0.3135221
-0.39311737	-0.10843062
2.4995718	-1.2828456
0.6709652	-1.2828456
0.2919792	-1.0525389
1.2169538	-0.8180337
1.0654422	-0.10843062
-0.4175472	-0.5307641
-0.023070225	-0.8180337
-0.058314603	-0.23191202
-0.32183102	-0.8180337
2.7969928	0.12879097
-0.2700033	1.4692665
-0.19374295	0.6284802
-0.044660468	-1.1832283
0.5392069	-1.4907159
-1.1468269	0.30230227
0.43354562	-0.22203662
-0.37562323	-0.07236869
-0.29791585	-0.5820695
2.6242957	-1.1832283
0.5392069	-0.8180337
1.2684867	-0.8180337
0.7224982	-0.44619137
-0.19007279	-0.44619137
-0.6123014	0.6774134
0.19060679	1.4692665
-0.331815	-1.4210573
2.788858	1.9164684
-0.41888714	1.0001234
0.160221	-1.0525389
0.10868798	0.25855288
-0.6721248	0.4815752
2.2965274	-1.1270845
0.96972597	-0.8180337
1.4959612	-0.96550155
0.3117326	-0.23191202
-0.32183102	0.86367184
-0.30554238	1.052782
-0.15343861	1.5141491
-0.43158844	0.6284802
0.10868798	1.2344291
-0.2537661	0.90812564
-0.23144563	0.07253533
0.06834174	0.71940434
-0.19007279	0.005917017
-0.62059176	-1.1270845
0.15626413	-0.34543243
-0.28918198	-0.44619137
-0.06859331	0.12879097
-0.12826107	-1.1832283
-0.10589076	-0.34543243
-0.090963624	-1.0525389
2.6592247	0.25855288
-0.38274297	1.2049549
-0.31591678	0.53378916
0.3117326	-1.2828456
1.2684867	-1.2828456
1.6990057	-1.4907159
-2.0791514	-1.2828456
0.7591324	-0.07236869
-0.11123742	-0.8180337
-0.35707536	-0.90680486
-0.32183102	-1.1270845
0.24044618	-1.4210573
2.4282854	1.7254804
-0.07460324	-0.44619137
-0.30554238	-0.90680486
0.10868798	0.71940434
-0.2928233	-0.5820695
2.8297968	-1.4210573
-0.19007279	-1.4210573
0.10868798	-1.2828456
-2.6766727	-1.4907159
-0.9193526	-0.23191202
-0.19007279	-1.1832283
-0.19007279	-1.6588864
-0.19007279	-1.3225453
0.24044618	-1.2828456
-0.32183102	-1.1270845
-0.19007279	-1.6588864
-0.19007279	-1.2828456
2.5240018	-0.96550155
0.012971775	-0.90680486
-1.3498715	-1.4210573
1.9977665	-1.4907159
1.2684867	-1.4907159
-2.6766727	-0.90680486
-0.23225048	-0.002598656
-0.44665587	-0.46974105
0.10868798	-1.2828456
0.83796775	-1.4907159
-0.19007279	-1.4907159
-0.19007279	-1.1543747
-0.19007279	-1.1543747
-0.2928233	-0.1360374
-0.3860831	-1.1270845
-2.7312305	0.36615515
0.16324559	-0.15472329
-2.0791514	-1.3225453
-0.19007279	-0.6498632
1.2684867	-1.1543747
0.623389	-0.34543243
-0.19007279	-1.6588864
-0.19007279	0.031206677
0.8226212	0.15236582
0.16324559	-1.3225453
0.10868798	-1.1270845
-0.4888336	0.022819057
-0.34342125	-0.63594496
-0.76600415	-1.4210573
2.7270463	-0.9453992
-0.4175472	-0.6782921
-1.1223972	-1.2828456
-2.2058077	0.07253533
-0.36217725	-1.1270845
-2.9754336	-1.2828456
0.83796775	-0.8180337
0.10868798	-1.1270845
1.882297	-1.0525389
-0.24160582	-0.8180337
2.5952883	-0.7075702
-1.6486323	-1.1832283
1.5672476	-1.2828456
0.24044618	-1.3225453
0.24044618	-1.2828456
-0.19007279	-1.2828456
0.10868798	-1.4210573
1.2684867	-1.4210573
1.2684867	-1.4210573
0.10868798	-1.2828456
-2.6766727	-0.98620427
-0.19007279	-1.3225453
-0.19007279	-0.98620427
-2.6766727	-0.90680486
0.7352172	-0.1360374
0.3431967	-1.2828456
-2.9401894	-0.8180337
2.8146212	0.8411485
0.007458831	-0.21222863
-2.9617794	-0.5307641
0.24044618	-1.1543747
-0.37336403	-0.8013815
0.49502376	-0.6782921
0.0374016	-0.7075702
0.0374016	-0.6782921
-0.19007279	-0.6782921
-0.19007279	0.30230227
2.6828632	-0.44619137
-0.13442664	0.6774134
2.7868698	-0.90680486
-0.19007279	-1.2828456
0.39379463	-0.63594496
0.3858585	-0.46974105
-0.08732228	-0.5820695
0.4364564	0.86367184
-0.19007279	0.86367184
-0.10589076	0.19861801
0.20779715	-0.30305216
-0.21717599	1.2000129
-0.34626082	1.0001234
-0.08732228	0.74894935
-0.4082929	0.9136282
-0.32183102	1.3728514
0.05715496	1.0001234
-0.4888336	0.5273306
-0.4175472	-0.27211663
-0.19007279	0.42126834
-0.22101295	0.7897137
-0.46492776	1.7463075
0.12861797	1.2780858
0.082464784	1.0370924
-0.30258924	1.2049549
0.14572787	1.1601658
-0.11799751	1.057992
-0.54339117	-1.4907159
0.35591578	-0.44619137
-0.1095321	-0.5820695
0.21143852	-1.2828456
2.2449942	1.3728514
-0.37548885	2.3384817
-0.5064621	1.876697
-0.29221484	1.0370924
-0.28546238	0.3869965
-0.17846657	0.55305177
0.28480515	-0.22203662
2.6926713	-1.1270845
1.6990057	-1.4210573
-2.0245936	-0.7532603
0.5820326	-0.22203662
0.3100655	0.22131741
-0.012685076	1.5890262
-0.35117185	0.9136282
0.24502029	1.3353051
-0.44187465	0.5273306
0.019276079	-0.21222863
-0.13947488	-0.5820695
-0.016035903	-0.10843062
-0.26135918	0.005917017
-0.37336403	0.16015615
2.7270463	0.16015615
0.082798935	2.0446856
-0.35685393	1.2049549
-0.19007279	1.2049549
-0.11287219	-1.4210573
-2.3779123	-1.4907159
-0.9193526	-0.46974105
0.10868798	-0.5307641
-0.017968362	-0.43458638
2.5893168	0.37312603
0.14811239	1.0370924
-0.35958835	-0.96550155
2.7712295	-0.8013815
-0.006781579	-0.4816926
0.83796775	-0.90680486
-0.6918782	0.53378916
2.7983327	0.022819057
-0.32894617	0.8241219
0.37931955	-0.90680486
2.1295247	-1.2828456
-1.0511107	-0.5307641
-1.4455878	-0.96550155
-1.0973073	0.30949932
0.10446094	1.3353051
-0.24136883	2.44668
0.11386089	1.4692665
-0.37216124	1.0787318
-0.11260445	1.3163543
-0.22719494	0.71940434
-0.5660342	1.963618
0.018886015	1.0001234
-0.3990316	1.963618
-0.13796197	1.1248316
0.17412399	1.0787318
-0.41371027	1.3728514
0.12497662	0.86367184
-0.023070225	-1.2828456
2.4862444	2.1538038
-0.3797899	1.7045245
-0.021192474	1.3163543
-0.35895315	-0.8180337
2.1295247	-1.3225453
-0.036724355	-0.63594496
-0.34342125	-0.4816926
-0.4175472	-0.27211663
-0.56012	0.022819057
-0.20636144	0.25855288
0.21314383	0.58478844
-0.19405797	1.2780858
0.09071834	0.7014997
-0.0046980805	1.4827986
-0.39283404	1.5407764
0.1916203	0.97339904
-0.5232085	1.5540072
-0.28745604	0.86367184
-0.13853979	1.3728514
-0.42489702	1.7711331
0.13146986	1.7421525
-0.27949834	1.5407764
0.24315332	1.052782
-0.28918198	1.2780858
-0.20643318	0.5273306
0.040866315	0.86367184
-0.31181625	1.4283144
0.063428834	-0.46974105
-0.32183102	0.022819057
-0.22531718	1.0001234
-0.15482841	0.86367184
-0.17378415	0.25855288
-0.45056462	1.057992
-0.11287219	1.7254804
-0.25789446	1.4328916
-0.32529572	1.1146531
0.14472997	1.0001234
-0.3990316	1.057992
-0.21954061	0.30949932
0.048353825	1.0001234
-0.38965267	1.4328916
-0.09412194	0.8241219
0.08055878	1.1950624
-0.19007279	1.1950624
0.08425814	1.2000129
-0.1366353	0.74894935
-0.1329518	1.5890262
0.29605973	0.55305177
-0.331815	0.5273306
-0.12386042	0.7014997
0.20738211	0.4482846
0.0042532734	-0.10843062
-0.034604385	-0.34543243
0.15626413	-0.59528255
0.10868798	0.022819057
0.05715496	0.25855288
-0.048959266	-0.002598656
2.637466	-1.1270845
-0.17378415	1.3728514
-0.17198649	1.2148132
-0.73778725	1.2780858
0.19661039	1.0787318
-0.7381387	0.9026111
0.25717494	0.53378916
-0.40310135	0.55305177
-0.048330598	0.19098957
0.24044618	-0.5307641
-0.50512224	-0.30305216
0.17650963	-0.30305216
0.05715496	-0.7075702
-0.19007279	-1.4210573
1.9977665	-1.4907159
1.0851955	-0.8013815
-0.43730056	-1.2828456
-0.19007279	-0.5307641
0.17863448	0.8692711
-0.3453028	1.9714168
-0.21196845	1.6451406
-0.12323987	1.0787318
2.5458324	-0.7532603
0.10868798	1.2049549
-0.5409444	1.1248316
-0.36851102	0.6284802
-0.33548516	-0.23191202
-0.26135918	-0.10843062
0.3830189	-0.27211663
-0.26135918	-0.59528255
-0.43730056	-1.0525389
0.5392069	0.056123327
1.8144753	-1.4210573
0.10868798	-1.2828456
-1.2181133	-1.3225453
-0.19007279	-1.4907159
-2.0791514	-0.90680486
-1.2181133	-0.4816926
0.32861337	-0.07236869
-0.08222975	0.4947474
-0.56501496	1.4827986
0.19507274	0.7312662
-0.16881207	-0.10843062
2.7612107	1.3163543
-0.5834697	1.0001234
-0.2468518	0.95182246
-0.26505202	0.22131741
-0.5403666	0.056123327
0.36917982	-0.37813765
-0.45056462	-0.30305216
-0.30554238	-0.98620427
0.35591578	-0.44619137
-0.19007279	-1.6588864
-0.19007279	-1.2828456
-1.6486323	-1.2828456
0.83796775	-1.4907159
2.7270463	-1.4907159
0.5392069	-1.4210573
-1.1468269	-0.96550155
1.9264803	-0.5307641
-0.46724334	-0.63594496
2.5736978	-1.3225453
-0.19007279	-1.3225453
-0.9193526	-0.9453992
-2.8084311	-1.2828456
0.08709774	-0.63594496
-0.13947488	-0.1360374
0.015428248	1.3868116
0.13769566	0.22131741
0.005937459	-0.5820695
-0.21908048	0.022819057
-0.4637438	0.30949932
0.062007956	-0.21222863
-0.036724355	0.005917017
-0.027881308	0.39389673
-0.05350351	-0.5307641
0.10868798	-0.46974105
-0.058314603	0.5273306
-0.036724355	1.4099382
0.12744397	0.07253533
-0.23041904	0.97339904
-0.26727343	1.057992
0.032540143	-0.21222863
-0.098536074	0.12879097
-0.29045257	0.39389673
-0.18122976	-0.21222863
-0.16848256	-0.8180337
2.1295247	-1.4907159
-2.439724	0.12879097
-0.26001927	0.86367184
-0.22531718	1.0001234
-0.023070225	0.71940434
-0.28261992	0.7312662
0.085765526	0.16015615
0.05715496	0.4683213
-0.4888336	0.86367184
-0.05119943	0.8241219
-0.16194358	0.5973582
-0.42702186	0.12879097
0.081251204	0.37312603
0.20607123	-0.3135221
-0.048330598	0.55305177
2.585304	-0.8180337
-0.092689544	1.5540072
-1.0167358	1.1950624
-0.5784141	0.6834582
-0.8719498	0.6834582
-0.1729849	0.30949932
-0.5029549	0.7312662
-0.8585512	0.3869965
0.15838413	0.30230227
-0.6918782	0.022819057
-0.39311737	-0.10843062
0.3461075	-0.22203662
-0.82196933	-0.59528255
-0.24463038	-0.7532603
0.59376454	-0.5307641
-1.3498715	-1.4210573
2.543755	-1.0525389
1.3200198	-0.8180337
-0.24160582	-0.44619137
-0.17378415	1.0001234
-0.38965267	1.4328916
-0.4323351	2.2418
-0.10746324	1.4420252
-0.4419433	1.5407764
-0.018166473	0.88599575
-0.74367225	0.97339904
-0.21820201	0.8241219
-0.24366266	0.90812564
2.6932957	0.7665037
-0.11986238	1.4283144
-0.32313946	1.0993156
0.41877195	0.5273306
-0.76600415	-0.21222863
0.30167648	0.19861801
0.28245053	-0.002598656
-0.7454167	0.22131741
0.45898175	-0.30305216
-0.07460324	-0.8180337
2.5600438	-1.2828456
-0.07460324	-1.0525389
0.17650963	-1.0525389
-0.07460324	-0.15472329
-0.040796906	1.1601658
-0.22144839	1.9045835
-0.16349587	2.223632
-0.15561818	1.4827986
-0.45072374	0.90812564
-0.060777586	1.2780858
-0.66816795	0.86367184
-0.098660834	1.0787318
-0.105543375	0.8411485
-0.5673917	0.37312603
0.050515823	0.7312662
0.44846284	0.056123327
-0.3399173	-0.22203662
0.3151674	1.0787318
-0.047127817	1.3728514
-0.30207765	1.4420252
0.38498828	0.60361683
-0.5045111	0.4482846
0.13009724	0.36615515
0.131331	0.15236582
-0.40749842	1.840516
-0.0022716739	1.2780858
-0.31936803	0.90812564
-0.59040576	1.9791987
-0.05096477	0.8411485
-0.7030649	1.0787318
-0.27401003	1.888675
-0.32977304	1.3728514
-0.18736567	1.5407764
0.0862275	1.1146531
-0.22153695	0.74894935
0.07758426	0.4482846
-0.039929915	0.25855288
-0.53325146	0.096865594
-0.36815727	0.031206677
-0.2310869	1.3728514
-0.42489702	0.9136282
0.25163296	0.7897137
0.28079242	0.24374604
-0.2928233	-0.5820695
0.09596895	0.16015615
-0.10775158	0.4482846
-0.5761203	1.0993156
-0.029291555	1.0787318
-0.23041904	1.4328916
-0.09752569	0.7312662
0.33119026	-0.30305216
-0.35584632	1.1601658
0.019883914	0.53378916
0.04821615	0.22131741
-0.4988176	0.55305177
-0.11961697	0.53378916
0.36326557	-0.30305216
0.05715496	-0.46974105
-0.37336403	-0.44619137
0.160221	1.0001234
-0.22531718	0.86367184
-0.71313894	2.1202767
