# Supplementary material for: Cross-species behavior analysis with attention-based domain-adversarial deep neural networks
Source: Nat Commun. 2021 Sep 17;12:5519. doi: 10.1038/s41467-021-25636-x (PMC8448872; doi:10.1038/s41467-021-25636-x)
Supplement: Supplementary file 3 — Supplementary Software 1 [file 41467_2021_25636_MOESM3_ESM.zip › SupplementarySoftware/normalized_dataset/normalize_each/dataset/trans-dop3/12.csv]

angle	speed
-2.5797658	-1.0029131
-0.46307558	-0.08109085
-1.4003955	-1.3220783
-2.6411743	-0.47107765
2.565874	-1.1711812
-2.3069682	-1.677111
2.1691737	-1.0029131
-0.12209671	-0.5687274
1.8938813	-1.2572534
-2.6229727	-0.7390668
-0.046480846	0.7697643
0.15319555	-0.20093857
0.40859354	-1.677111
2.1691737	-1.437099
0.27460375	-1.2887634
2.1691737	-0.5687274
-0.6251963	-0.30580562
-0.16958165	-0.13454148
0.15319555	-1.5966817
2.565874	-1.5966817
2.565874	-1.3220783
-0.19966601	-0.35473892
-0.5294253	-0.08109085
0.26812202	-0.62796587
-2.0433958	-1.4829372
-1.0693817	-1.437099
-1.1907898	-1.5966817
-2.1380749	-1.677111
-0.12209671	-1.677111
1.4971808	-1.2572534
2.2905817	-1.677111
-0.12209671	-1.8712848
-0.12209671	-1.3220783
1.8938813	-1.677111
0.9837733	-0.45767823
2.1319969	-0.49826866
-0.6876903	-0.30580562
-0.69088286	-0.7390668
-0.45311052	-0.90041584
-0.00068849314	-0.49826866
0.549896	-1.677111
1.4314944	-1.0706857
0.06499813	-1.437099
-1.1907898	-1.5966817
-0.51879716	-1.2572534
-2.1380749	-1.437099
1.6185892	-1.677111
-2.1380749	-1.5966817
0.549896	-1.677111
-1.8627826	-1.437099
-0.5662821	-1.1711812
-0.8348019	-1.0706857
-0.09958591	-0.08109085
2.4776766	-1.2572534
-0.424118	-0.62796587
-0.88876855	-0.5120682
2.565874	-1.677111
-0.39738896	-1.2572534
-0.61347634	-0.62796587
-0.6994102	-1.4829372
-1.4660822	-1.2887634
-2.3069682	-1.1711812
-0.12209671	-1.8712848
-0.12209671	-1.437099
0.8251882	-1.677111
-1.0693817	-1.437099
-0.12209671	-1.437099
-2.1883466	-0.8256269
1.1032676	-0.30580562
1.666074	-1.677111
0.549896	0.050937705
-0.12209671	-0.772872
2.515602	0.4668774
-0.071824774	0.6001442
-2.5347755	-1.437099
-0.39738896	-1.3220783
-0.12209671	-1.3220783
0.8251882	-1.2572534
0.105710596	-1.1711812
1.666074	-1.437099
-1.0693817	-1.677111
0.27460375	-1.437099
2.2905817	-0.49826866
-1.8256058	-0.45767823
-0.6623732	0.3426372
-0.51879716	-0.88118887
-2.4758613	-1.1711812
2.459475	0.29964423
-0.43351993	0.08013776
-0.48266622	-0.029190363
0.15319555	-1.0945896
-2.1380749	-1.5966817
-1.8627826	-0.643222
-1.3446739	-1.437099
-0.7284028	-1.0706857
2.5001874	-1.2572534
1.7067865	-1.0706857
0.73699087	-0.643222
2.4444659	-1.437099
-0.5662821	-0.47107765
2.6133592	0.07045321
-0.066375114	-0.08109085
-0.05641008	-0.22366548
1.8938813	-1.4829372
1.6185892	-1.437099
1.2218888	-1.437099
-0.24350493	-1.2572534
2.2905817	-1.2887634
2.565874	-1.677111
2.565874	-1.677111
-1.6349753	-0.88118887
-0.3758236	0.99565697
0.5758156	-1.2572534
2.159974	0.6826728
-0.46943063	-0.039452873
-0.98814017	-1.677111
-0.12209671	-1.8712848
-0.12209671	-0.62796587
-1.3918682	-1.1711812
-0.60514665	0.0411053
0.31346828	0.07045321
-0.015697615	-0.30580562
2.4919508	1.1988726
1.7399974	-1.677111
-2.413367	-1.437099
-0.24350493	-0.643222
-0.72295314	-0.8256269
2.4947379	-1.0029131
-0.12209671	-1.0029131
0.27460375	-1.4829372
2.3277588	-0.45767823
-0.28068185	0.7338301
-0.99181247	0.27343497
-0.06905806	0.6826728
2.435266	-1.2887634
-0.39738896	-1.2572534
-0.6402053	-0.90041584
-1.1350682	-0.7390668
2.0809762	-1.437099
-1.2564765	-0.08109085
-0.6337236	-0.11296631
-0.06289184	0.29964423
0.39601195	-1.5966817
1.8938813	-1.2887634
-1.2564765	-1.0706857
-1.1725882	-1.1711812
-0.349904	0.58484095
0.15319555	0.07045321
2.5532925	0.7697643
-0.5825303	0.27343497
-0.9492279	-0.35473892
2.246743	-0.643222
-0.39738896	-0.706242
-1.2564765	-1.0706857
-0.16280918	-0.88118887
1.5309374	-0.039452873
0.07195413	-1.5966817
1.8938813	-1.2887634
0.087508924	-1.0706857
1.0122831	-0.706242
0.6713042	-0.90041584
0.031787332	-1.0029131
-2.2037613	-1.0706857
-1.2315023	-0.30580562
-0.91271055	-0.39250118
-0.44766092	-1.0474751
2.103487	-1.0706857
-0.541308	-1.0706857
-1.5317687	-1.2572534
-2.3251698	-1.0706857
1.2400904	0.3426372
-0.349904	-1.4829372
2.3562684	-0.2700867
-0.43503293	0.49890852
-0.49935487	1.2596736
-0.13240473	0.12785684
0.065746695	0.4668774
0.18095668	1.4296699
-0.37487814	0.6001442
-0.00068849314	1.0413224
0.082059264	1.0862825
-0.10987456	1.6985573
0.16462474	1.6292334
-0.21591423	1.6720546
0.3891772	0.9088609
-0.19365697	0.4014612
0.13007665	1.0413224
0.040023975	1.0153162
-0.38297734	0.8262637
0.37336367	-1.437099
2.133911	1.8988883
0.062165	2.387279
-0.61207443	0.53051245
-0.017545575	0.83324325
-0.8986406	0.3931513
0.014726194	0.22003105
0.062165	-0.6901717
2.3816123	-0.8256269
-0.74381745	-0.5687274
-1.8627826	-1.0945896
-0.20737398	0.08013776
0.28874475	0.22003105
0.122147515	1.5858816
0.34511337	1.4467586
0.13146423	1.241558
0.3936964	1.5253695
0.0022316587	0.8884435
-0.03681944	1.1493505
0.18487024	0.47492617
-0.30765545	1.0413224
-0.10220244	-0.20093857
0.19898792	0.53051245
-0.30919152	-0.5687274
-2.706861	1.0153162
-0.42945924	1.4353759
-0.10795572	0.8884435
-0.1126948	0.61535317
-0.4038707	0.6604317
0.37196508	0.47492617
-0.7043559	-0.13454148
0.23076484	-0.35473892
-0.07825779	-0.90041584
2.4444659	-1.3220783
-0.6251963	-0.88118887
-1.4253697	-1.0706857
-0.89729583	0.3426372
0.30219445	0.49094138
-0.20376764	1.1431031
0.047470693	1.241558
-0.12209671	1.241558
0.031508453	1.4524353
0.022451967	1.5694838
2.4275253	-0.30580562
0.07847115	1.4467586
-0.49007487	0.85407436
0.039113652	1.4524353
-0.391189	0.10890713
-0.55950963	-0.08109085
-0.018890165	-0.47107765
2.1873753	-0.7390668
-0.8597761	-0.643222
-1.1907898	-1.2887634
-0.74381745	0.4668774
0.26150873	0.9559284
-0.22496024	2.1317108
0.21888217	1.8180174
-0.26339918	1.6720546
0.21325661	0.7193167
-0.20974845	1.2596736
-0.32317495	1.6453522
0.08599457	1.067098
-0.3768113	1.6720546
0.27460375	0.7697643
-0.32408866	1.241558
-0.0066095586	0.10890713
0.2121097	0.92912954
0.04679646	0.6001442
0.04679646	0.92912954
0.105710596	0.58484095
-0.424118	0.61535317
0.027971938	0.56170607
-0.43253118	-0.08109085
-0.5477897	0.9088609
0.0228544	-0.8256269
2.2905817	1.4353759
0.29963163	1.0926497
-0.4000461	0.7193167
-0.23857825	0.27343497
0.40664008	-0.08109085
-0.7284028	-0.12372055
0.04679646	0.10890713
0.2121097	-0.47107765
-0.12209671	-1.8712848
-0.12209671	-1.0029131
-0.19323298	-0.8256269
0.39322498	-0.47107765
0.4420141	0.85407436
-0.069695815	1.067098
0.07864794	0.83324325
-2.4522316	-1.5966817
-0.6251963	1.0990031
0.023166891	0.83324325
-0.039553	-0.13454148
2.6315608	-0.7390668
-0.18778333	-0.5687274
0.8251882	-0.706242
0.06499813	-0.08109085
0.43393746	1.4353759
-0.08225849	1.3134023
0.30831358	0.6826728
-0.5782042	0.8884435
-0.0733842	0.7697643
-0.10220244	1.1988726
-0.19070348	0.8884435
0.3644196	1.4524353
-0.3954791	1.3428636
0.16620758	0.08013776
-0.03681944	1.4296699
-0.29098988	1.0990031
0.20538157	1.2896358
-0.28068185	0.45880073
0.087508924	0.53051245
0.11248308	1.2596736
-0.42497966	0.49094138
0.011893066	1.1988726
-0.34711704	1.4353759
0.008244441	0.9088609
0.05015176	1.5198147
-0.23684293	0.9559284
0.19037247	1.0413224
-0.16958165	0.92912954
-0.27876773	1.0862825
0.15847701	0.74105644
-0.3264789	0.99565697
-0.0067137997	0.7697643
0.08946237	1.1618071
-0.29434517	0.61535317
0.27954942	0.47492617
-0.06403788	1.4467586
-0.27751684	1.5253695
0.17139721	1.0990031
-0.14725439	0.7193167
-0.005615162	0.27343497
0.17844601	1.1431031
-0.5546757	0.53051245
0.20092104	1.067098
-0.15793951	0.27343497
-0.34911686	1.4806746
0.14076628	1.067098
-0.44511446	1.3311114
-0.043099016	0.6826728
2.4868765	0.53051245
-0.012690219	1.4524353
0.028374372	1.4353759
-0.48652542	0.83324325
0.19206005	0.45880073
-0.6251963	0.22902596
-0.16958165	0.07045321
0.24139296	-0.08109085
-0.60699457	-0.49826866
-0.349904	-0.30580562
0.22711882	-0.90041584
-0.12209671	-1.8712848
-0.12209671	-0.6901717
-1.0494874	-1.2572534
-1.5317687	-1.0706857
-0.25413305	0.27343497
0.25215855	0.8262637
-0.36431563	1.3311114
0.041879226	1.3428636
-0.25756294	0.9559284
0.0048137307	0.47492617
-2.6444032	-0.20093857
-0.51148444	1.6720546
-0.025283854	0.9559284
-0.93752545	0.61535317
0.0033922754	0.8262637
-0.511158	-0.47107765
2.459475	-0.5687274
0.27460375	-0.90041584
0.52316695	-0.11296631
0.6046677	0.49890852
0.06265881	0.6529745
-0.28740993	1.6292334
0.17139721	0.53051245
-0.4898046	1.8586721
0.3013328	0.29964423
-0.08962088	0.8747475
-0.08596576	0.08013776
0.2615917	0.4014612
-0.21090223	0.53051245
-0.13765149	0.7193167
0.1558527	1.0926497
-0.47268873	0.8747475
-0.005389588	0.9559284
0.013369524	1.3428636
-0.098977804	0.29964423
0.20346749	0.4668774
0.07237918	0.56170607
-0.052687764	0.0411053
0.007931947	0.3426372
0.044699382	0.85407436
-0.22997865	1.0990031
0.04679646	0.8471484
-0.39738896	1.1988726
-0.18459077	0.6529745
0.21568961	0.26462698
-0.24350493	0.8747475
-0.061699703	0.85407436
0.33561498	0.29964423
0.07562625	-0.35473892
0.012428824	0.19281097
0.3123267	0.9088609
-0.15108927	0.53051245
-0.21090223	0.4014612
0.24200106	0.6604317
0.13778086	0.22003105
-0.19828822	0.15594915
0.3005233	0.32554087
-0.015697615	0.3426372
-0.47786847	0.99565697
0.12727597	0.32554087
0.019205773	-0.20093857
-0.43229234	0.22902596
-0.2601705	0.47492617
0.23514219	0.4668774
-0.5889634	0.7697643
-0.07052774	1.4467586
0.18597282	0.19281097
-0.5275276	0.53051245
-0.21029413	-0.49826866
2.4444659	-1.4829372
-0.05641008	0.6604317
0.20891713	0.7338301
-0.45311052	0.6604317
-0.18778333	-0.5120682
-0.03681944	0.08013776
-0.6040744	-0.13454148
-0.25608647	-0.20093857
0.26729104	-0.6901717
1.3631912	-1.677111
0.8251882	-1.437099
-0.8597761	-1.0706857
-1.4003955	-1.2572534
-1.3446739	-0.5687274
0.019205773	0.7697643
-0.082786106	0.61535317
-0.14882575	1.0413224
-0.00068849314	-1.3220783
2.4164233	0.49890852
-0.18225145	0.3931513
-0.24669746	0.6529745
-0.5451603	0.08013776
0.13207372	0.10890713
-0.29098988	-1.4829372
2.565874	-1.4829372
-0.6726812	-0.90041584
-0.9154977	-1.0945896
-1.4660822	-1.0945896
-0.33170235	0.53051245
0.36280116	1.8129041
-0.13823833	1.3836614
0.29074538	0.8747475
-0.29098988	0.22902596
-0.22849579	0.29964423
0.30264643	0.49890852
-0.3372342	-0.08109085
-0.011419612	0.74105644
0.42733625	0.27343497
-0.40236336	0.0411053
-0.35868415	-0.35473892
0.27827588	0.7193167
-0.12209671	0.7193167
-0.4890641	1.3134023
0.3255094	1.067098
-0.51178414	0.92912954
0.23155196	1.4806746
-0.043782104	0.4668774
-0.05096043	-0.90041584
2.515602	1.4353759
-0.31657258	1.5694838
-0.24237464	0.47492617
0.015121758	0.3426372
-2.5822601	-1.677111
-0.51879716	-1.437099
0.27460375	-0.706242
0.38100284	-0.47107765
0.25640208	-0.7390668
0.20968243	0.6826728
-0.25063938	1.3836614
0.22233118	0.08013776
0.0022316587	-0.2700867
-0.33170235	-1.677111
2.452462	1.067098
-0.7376335	0.19281097
-0.48776048	0.15594915
2.0412092	-1.2572534
0.15319555	-1.677111
-0.51879716	-1.0029131
-1.2789873	-1.0706857
-1.3628755	-0.30580562
0.19390802	0.53051245
0.1571384	1.3604113
-0.016514033	1.1618071
0.20484525	0.99565697
-0.33429247	1.2896358
0.29255092	1.9436251
-0.5082346	1.7091031
0.087508924	0.7338301
-0.16958165	1.2596736
-0.047882717	0.9088609
0.3891772	0.49094138
-0.26339918	1.0413224
-0.06108549	0.85407436
0.13104883	0.83324325
-0.2385305	1.5198147
0.25749388	0.61535317
-0.07768947	0.4668774
-0.34711704	-0.13454148
0.20346749	0.4668774
-0.12737818	0.74105644
-0.25236446	0.8884435
0.26520184	0.9088609
-0.027417533	-0.029190363
-0.424118	-0.62796587
-0.28246248	-0.08109085
0.29001844	0.22003105
-0.2589196	0.3931513
-0.16280918	-0.47107765
0.105710596	1.1988726
0.3220887	0.10890713
-0.1963107	-0.11296631
-0.047882717	0.10890713
0.33073092	0.4668774
-0.14939407	-0.35473892
-0.44122788	-0.029190363
-0.059602633	0.6529745
0.26906592	0.19281097
-0.5046171	1.0862825
0.09706839	0.3426372
0.105710596	0.07045321
-0.30046114	0.19281097
-0.20644295	-0.20093857
0.29449803	0.7338301
-0.22849579	0.22902596
-0.14968738	-0.20093857
-2.2793772	-1.677111
-0.75691247	1.2896358
0.1871549	1.265689
-0.51879716	0.4668774
-0.65854025	0.08013776
-0.5329381	0.22003105
-0.5342118	-0.08109085
-0.19771256	-0.20093857
-0.25608647	-1.437099
2.1691737	-1.4829372
0.549896	-1.0474751
0.04679646	-0.47107765
