# Supplementary material for: Cross-species behavior analysis with attention-based domain-adversarial deep neural networks
Source: Nat Commun. 2021 Sep 17;12:5519. doi: 10.1038/s41467-021-25636-x (PMC8448872; doi:10.1038/s41467-021-25636-x)
Supplement: Supplementary file 3 — Supplementary Software 1 [file 41467_2021_25636_MOESM3_ESM.zip › SupplementarySoftware/normalized_dataset/normalize_each/dataset/trans-dop3/13.csv]

angle	speed
0.42114076	-0.7079086
2.331353	-0.7079086
1.9554648	-0.41725534
-1.7499207	-0.7767805
2.331353	-0.7767805
-0.21559663	-0.94305205
-0.21559663	-0.7079086
0.6819901	-0.41725534
-0.85233396	-0.57125765
0.5361794	-0.57125765
1.9554648	-0.610509
-1.4890714	-0.7767805
-0.21559663	-0.7767805
1.3187275	-0.41725534
-0.47644594	-0.7767805
1.0578781	-0.7767805
1.0578781	-0.7767805
2.331353	-0.610509
2.331353	-0.7767805
-0.21559663	-0.94305205
-0.21559663	-0.610509
2.331353	-0.610509
2.331353	-0.610509
2.331353	-0.7767805
2.331353	-0.7767805
0.42114076	-0.7079086
1.6946155	-0.7767805
-0.21559663	-0.94305205
-0.21559663	-0.7767805
-0.21559663	-0.94305205
-0.21559663	-0.41725534
2.0705035	-0.7767805
-0.21559663	-0.94305205
-0.21559663	-0.7767805
0.1602914	-0.57125765
-0.59148467	-0.7767805
2.331353	-0.7767805
-0.21559663	-0.94305205
-0.21559663	-0.7767805
-0.21559663	-0.94305205
-0.21559663	-0.610509
-0.21559663	-0.94305205
-0.21559663	-0.7079086
-2.1258087	-0.7767805
-2.1258087	-0.7079086
-2.1258087	-0.7767805
-0.21559663	-0.610509
-2.5639372	-0.257497
-2.585267	-0.57125765
-0.21559663	-0.94305205
-0.21559663	-0.7767805
-2.3866582	-0.57125765
-2.5016968	-0.7079086
-0.21559663	-0.94305205
-0.21559663	-0.7767805
1.0578781	-0.7767805
1.4337661	-0.57125765
2.331353	-0.57125765
-0.21559663	-0.94305205
-0.21559663	-0.7079086
2.0705035	-0.57125765
2.1540737	-0.257497
2.132744	-0.610509
0.42114076	-0.7079086
2.331353	-0.7079086
1.6946155	-0.7767805
-0.21559663	-0.94305205
-0.21559663	-0.94305205
-0.21559663	-0.7767805
0.42114076	-0.7079086
2.331353	-0.47276518
-0.21559663	-0.94305205
-0.21559663	-0.7767805
-2.3866582	-0.57125765
-2.5016968	-0.7079086
-0.85233396	-0.610509
2.331353	-0.7767805
-0.21559663	-0.94305205
-0.21559663	-0.94305205
-0.21559663	-0.94305205
-0.21559663	-0.94305205
-0.21559663	-0.7079086
1.9554648	-0.41725534
-0.10055796	-0.57125765
1.9554648	-0.610509
0.42114076	-0.7079086
2.0705035	-0.57125765
-0.59148467	-0.7767805
2.331353	-0.7767805
-2.5639372	-0.257497
2.132744	-0.4442375
2.331353	-0.7767805
-0.85233396	-0.7079086
0.89784575	-0.34355155
-1.9657763	-0.7767805
1.4337661	-0.57125765
2.331353	-0.57125765
2.1540737	-0.257497
-0.41420555	-0.7767805
-0.21559663	-0.94305205
-0.21559663	-0.41725534
2.1713204	0.3974718
0.059474412	-0.57125765
-0.43145227	-0.09523033
-0.21559663	-0.94305205
-0.21559663	-0.610509
2.331353	-0.7767805
-2.3866582	-0.57125765
-0.21559663	-0.94305205
-0.21559663	-0.610509
-0.21559663	-0.4442375
0.1602914	-0.57125765
-0.21559663	-0.94305205
-0.21559663	-0.7767805
2.331353	-0.7767805
-1.4890714	-0.7767805
-0.85233396	-0.7079086
0.42114076	-0.7767805
1.6946155	-0.7079086
-2.1258087	-0.4442375
2.331353	-0.610509
-0.21559663	-0.7767805
-0.21559663	-0.7767805
-0.05556426	-0.09523033
-0.37562898	-0.610509
-0.01698772	-0.257497
-0.28031632	0.0683381
0.026402187	-0.57125765
-0.39287573	-0.257497
-0.5742379	-0.09523033
-0.05556426	-0.610509
-0.21559663	-0.7767805
-0.21559663	-0.27796596
-0.21559663	-0.7767805
-0.21559663	-0.610509
-0.21559663	0.054577053
0.42114076	-0.47276518
-0.85233396	-0.610509
0.1602914	-0.57125765
-0.59148467	-0.610509
-0.21559663	-0.94305205
-0.21559663	-0.94305205
-0.21559663	-0.7767805
1.0578781	-0.7767805
-0.21559663	-0.4442375
-0.21559663	-0.4442375
-0.21559663	-0.4442375
-0.21559663	-0.4442375
1.0578781	-0.7767805
-1.6876802	-0.257497
-0.01698772	-0.610509
-0.6923016	-0.34355155
-0.2605903	-0.11169443
0.3061021	-0.610509
1.6946155	-0.47276518
2.331353	-0.47276518
-0.21559663	-0.94305205
-0.21559663	-0.34355155
2.1154974	-0.41725534
-2.3866582	-0.23762171
0.1602914	-0.41725534
1.6946155	-0.57125765
-0.21559663	-0.94305205
-0.21559663	-0.41725534
-0.59148467	-0.47276518
-0.21559663	-0.47276518
0.04525272	-0.57125765
-0.953151	-0.09523033
0.26110837	-0.47276518
-0.47644594	-0.57125765
-0.21559663	-0.94305205
-0.21559663	-0.57125765
2.331353	-0.57125765
-0.21559663	-0.94305205
-0.21559663	-0.94305205
-0.21559663	-0.610509
0.0928872	-0.047652487
0.11265691	-0.7079086
-0.05556426	-0.34355155
-0.37562898	-0.23762171
-0.85233396	-0.4442375
1.0578781	-0.4442375
-0.85233396	-0.0024783202
0.0928872	0.32323417
0.11265691	-0.7767805
-0.21559663	-0.7767805
0.6819901	-0.57125765
-1.7499207	-0.7079086
1.6946155	-0.7767805
2.331353	-0.7767805
-1.4890714	-0.27796596
0.04525272	-0.41725534
-0.47644594	-0.610509
-0.21559663	-0.4442375
-0.21559663	-0.610509
-0.10055796	0.2326652
0.6819901	-0.41725534
-0.96737266	-0.41725534
-1.9755435	0.26742288
1.2835009	-0.7767805
-0.21559663	-0.7767805
-0.21559663	-0.7767805
0.9518138	5.429725
2.4374173	1.7172923
-0.41420555	0.42805797
-0.6537251	-0.47276518
0.04525272	-0.19946317
-0.075998224	0.79287356
0.020692995	-0.7767805
-0.85233396	-0.23762171
0.42114076	-0.610509
-0.85233396	-0.23762171
-0.05556426	-0.34355155
-0.21559663	-0.94305205
-0.21559663	-0.0024783202
-0.10055796	-0.11169443
1.5795768	-0.7767805
-0.21559663	-0.94305205
-0.21559663	-0.7079086
0.22253184	-0.257497
-0.6537251	-0.7079086
0.42114076	-0.7767805
-0.59148467	-0.57125765
-0.21559663	-0.19946317
-0.21559663	-0.94305205
-0.21559663	-0.19946317
-0.21559663	-0.19946317
0.1602914	-0.7767805
-0.85233396	-0.47276518
-2.5016968	-0.57125765
-0.47644594	-0.7079086
0.22253184	-0.257497
-0.34524128	0.32323417
-0.32547155	0.026469171
0.22253184	0.054577053
0.04525272	-0.41725534
0.1602914	-0.47276518
-0.47644594	-0.57125765
0.3061021	-0.57125765
-0.47644594	-0.47276518
0.04525272	0.5441257
-0.21559663	-0.94305205
-0.21559663	0.026469171
-0.15335618	0.17233123
-0.7372953	-0.19946317
0.1602914	-0.11169443
-0.17060292	-0.34355155
-0.37562898	-0.47276518
-0.21559663	-0.47276518
-0.47644594	-0.57125765
0.1602914	-0.11169443
-0.49066764	-0.34355155
-0.14527619	0.12160517
-0.1258847	-0.47276518
-0.47644594	-0.19946317
0.6819901	-0.610509
-0.21559663	-0.94305205
-0.21559663	-0.47276518
0.42114076	-0.7767805
-0.85233396	-0.23762171
-0.21559663	-0.0024783202
0.1602914	-0.41725534
-0.21559663	-0.94305205
-0.21559663	-0.11169443
0.5361794	-0.610509
1.9554648	-0.19946317
-0.10055796	-0.41725534
-0.66498435	0.35557008
0.29603156	-0.257497
-0.6537251	-0.47276518
-0.10055796	-0.11169443
0.04525272	-0.41725534
0.94283944	-0.19946317
0.00025902138	-0.09523033
-0.25417316	-0.257497
-0.01698772	-0.610509
-0.21559663	-0.27796596
-0.1258847	0.56260055
-0.30530855	-0.11169443
-0.21559663	-0.11169443
-0.21559663	-0.27796596
-0.59148467	-0.19946317
-0.14819244	-0.047652487
-0.4288115	-0.11169443
-0.06978594	-0.57125765
-0.59148467	-0.11169443
-0.17405768	0.35557008
-0.14209692	-0.7079086
2.0705035	-0.57125765
0.04525272	-0.0024783202
-0.05556426	-0.34355155
-0.28591704	0.12160517
-0.21559663	0.12160517
0.022944987	-0.047652487
-0.3838178	-0.34355155
-0.1770201	0.026469171
-0.25417316	-0.34355155
-0.11477964	-0.57125765
-0.21559663	-0.19946317
0.026402187	0.0683381
-0.45759544	-0.57125765
0.00025902138	-0.09523033
1.8546479	-0.47276518
-2.6025138	-0.34355155
1.5345831	-0.7767805
-1.4890714	-0.7767805
-0.59148467	-0.57125765
-0.21559663	-0.94305205
-0.21559663	-0.4442375
-0.21559663	-0.7767805
-0.21559663	-0.4442375
-0.41420555	-0.257497
-0.01698772	0.38712007
0.1602914	-0.19946317
-0.3306353	-0.41725534
0.35890028	0.9959904
-0.10572171	0.32323417
0.11265691	0.054577053
-0.41420555	0.42805797
-0.090487435	0.89347696
-0.027058251	0.2326652
-0.3306353	-0.27796596
-0.1258847	0.56260055
-0.30530855	0.38712007
-0.1258847	0.56260055
-0.06901894	0.79287356
-0.33684757	0.2326652
-0.3306353	0.38712007
-0.14819244	1.0591222
-0.2830008	0.38712007
-0.11477964	0.3974718
-0.5150225	-0.257497
-0.074798055	1.3906801
0.002246072	0.7525914
-0.20449159	1.4375938
-0.22670168	-0.09523033
-0.036566503	0.69453245
0.028110161	0.82443845
-0.37748417	0.3974718
-0.19834988	0.9959904
-0.01698772	0.2326652
-0.15335618	0.5898956
-0.07922816	0.026469171
-0.46184	1.0591222
-0.03407295	0.4872697
-0.08863648	0.17233123
-0.2508231	0.768818
-0.2426106	0.026469171
-0.41420555	-0.0024783202
-0.07398652	1.0865506
0.11949826	-0.09523033
-0.43145227	0.17233123
0.04525272	0.2326652
-1.3740327	-0.4442375
1.3440542	5.790431
2.4210649	3.1466866
2.315764	2.924325
-2.396396	0.12160517
2.241641	1.4083825
-0.51327145	0.69453245
0.08207825	-0.47276518
-0.41420555	0.026469171
-0.1770201	-0.34355155
-0.36404806	0.32323417
-0.10572171	0.026469171
-0.090487435	0.35557008
0.49464044	-0.7767805
-0.85233396	0.70295197
-0.16796216	1.0591222
-0.10319873	-0.34355155
-0.11477964	-0.19946317
2.331353	0.17233123
-0.47644594	-0.23762171
-0.031726446	0.6255503
-0.26557758	0.4872697
-0.25977388	0.12160517
-0.14527619	-0.34355155
-0.5356614	0.25594893
-0.14527619	0.12160517
0.034147676	-0.34355155
-0.37562898	-0.23762171
0.04525272	-0.57125765
-0.47644594	-0.7079086
-0.21559663	-0.47276518
-0.37562898	-0.34355155
2.2305357	-0.57125765
0.09922081	0.82443845
-0.2695647	-0.47276518
0.26110837	-0.09523033
-0.05556426	-0.610509
0.26110837	-0.34355155
0.20528509	-0.19946317
0.27533007	0.2326652
-1.228222	-0.57125765
0.8932655	1.6381761
-1.0636094	-0.7079086
0.89784575	0.85544944
-0.2040157	2.2853568
-0.22717753	0.25594893
-1.329039	-0.7079086
1.1028718	3.2960565
-0.07672015	0.6255503
-0.13861746	-0.57125765
-0.21559663	1.2877146
0.00025902138	0.7525914
-0.05556426	1.2184777
-0.44121954	0.26742288
0.010026251	0.5533917
-0.21559663	1.3847493
-0.21559663	0.054577053
-0.21559663	-0.610509
-0.43525845	2.1631563
-0.0767381	0.72795606
-0.37108296	0.79287356
-0.35519505	-0.57125765
-0.2508231	0.768818
-0.099566855	2.7934358
-0.37337908	0.6255503
-0.10179193	0.69453245
-0.11853295	1.3184851
-0.0744148	0.3974718
-0.49066764	0.17233123
-0.3164136	-0.34355155
0.26110837	-0.27796596
-0.39287573	3.6557908
-2.209379	-0.57125765
1.7396092	0.952735
-0.39251652	2.6269488
-0.13130489	0.8477471
-0.35998	0.6255503
0.038661655	0.42805797
-0.084391914	1.0591222
-0.34680134	0.42805797
-0.1770201	0.7525914
-0.05556426	0.88593465
-0.10813456	1.5730927
-0.3230587	-0.4442375
-0.21559663	0.38712007
0.04525272	1.1601348
-0.47644594	1.5510209
-0.21559663	-0.4442375
-0.3164136	0.3974718
-0.16241412	1.88845
0.009316959	0.5898956
-0.25898653	0.0683381
-0.5095182	-0.09523033
0.17451307	3.213736
-0.18482462	0.108541325
-0.10055796	0.5441257
-0.39287573	0.42805797
0.023922933	0.9959904
-0.4281022	0.26742288
-0.112965964	0.32323417
-0.3838178	-0.09523033
-0.044734683	5.759567
2.3763466	2.0313034
2.331353	-0.19946317
-0.15335618	1.9655118
-0.15859781	1.0865506
-0.13622697	0.5898956
-0.37897906	0.768818
-0.22188114	1.1403242
-0.12529933	1.0865506
-0.00048680822	0.35557008
-0.4491287	0.25594893
-0.85233396	-0.09523033
0.61358464	1.9985914
-0.32150784	0.35557008
-0.20433736	0.5898956
-0.15335618	0.2326652
-0.5614717	0.47757247
0.19251893	2.1228433
-2.5639372	-0.19946317
1.9554648	0.71966314
0.24225785	4.214046
-0.37454224	0.6255503
-0.23943442	0.25594893
-0.11477964	0.17233123
-0.41420555	0.5898956
0.013025195	1.0660144
-0.42565563	1.4201103
0.34033746	-0.4442375
-0.76262206	0.12160517
-0.30530855	1.8786693
-0.3164136	0.952735
2.3782017	0.82443845
2.243711	3.1161532
-0.020018434	0.82443845
-0.53041404	2.0313034
-0.06978594	-0.11169443
-0.33684757	1.5119176
0.08293344	0.5898956
-0.39287573	0.71966314
-0.29916686	0.9959904
-0.070955805	0.82443845
-0.16162854	0.4678086
-0.85233396	-0.4442375
0.5811731	1.45495
-0.021646976	1.0031061
-0.74312174	1.8242576
-0.26767638	0.768818
-0.3182273	0.8477471
-0.021232286	0.4872697
-0.29756308	1.7379956
-2.5466905	-0.0024783202
2.0532568	2.5526066
0.17753814	0.71966314
-0.6442829	2.4847233
0.098050945	2.113813
-2.5016968	-0.57125765
2.0030992	1.88845
-0.14819244	-0.23762171
0.1602914	-0.41725534
-0.3306353	2.0313034
-0.10055796	3.7891185
1.3187275	-0.4442375
-2.052309	0.35557008
-0.045134526	2.6269488
1.986574	0.952735
-2.5943248	1.88845
0.15512764	0.42805797
2.342612	1.9607552
2.2299085	6.6855316
-0.8243893	-0.57125765
0.6819901	-0.4442375
-1.4890714	-0.7767805
-1.7499207	1.1601348
-1.60411	-0.57125765
1.1510109	1.0031061
-0.45454	-0.11169443
-0.13202639	0.026469171
-0.21559663	0.026469171
-0.21559663	0.026469171
0.22253184	-0.7767805
-0.21559663	-0.610509
-0.59148467	-0.57125765
-2.3866582	-0.27796596
-0.21559663	-0.11169443
