# Supplementary material for: Cross-species behavior analysis with attention-based domain-adversarial deep neural networks
Source: Nat Commun. 2021 Sep 17;12:5519. doi: 10.1038/s41467-021-25636-x (PMC8448872; doi:10.1038/s41467-021-25636-x)
Supplement: Supplementary file 3 — Supplementary Software 1 [file 41467_2021_25636_MOESM3_ESM.zip › SupplementarySoftware/normalized_dataset/normalize_each/dataset/trans-dop3/14.csv]

angle	speed
-0.38127038	-1.0616605
1.1735922	-1.3110725
-1.8300111	-1.0616605
2.9689531	1.9586762
-0.042821668	1.055369
0.42269132	0.7431003
-2.445248	-1.3110725
1.6168748	-1.3110725
1.6168748	-0.9075156
-0.119145244	0.9830102
-0.40160933	0.1992957
2.8110583	-1.0616605
-2.8885305	-1.0616605
0.61141664	-0.057806086
0.39859363	0.5937775
0.11507313	-1.5128509
0.11507313	-1.5128509
0.11507313	0.02384775
0.058898058	0.29191014
0.55835575	-1.3110725
0.11507313	-1.3110725
-2.8885305	-1.109294
0.11507313	-1.109294
-2.1376295	-1.2274932
-0.9434459	-0.87477154
0.5284881	0.31433028
0.452559	-0.61047035
0.11507313	-1.5128509
0.11507313	0.21114464
-0.22793914	-1.3110725
0.11507313	-1.5128509
0.11507313	-1.5128509
0.11507313	-1.3110725
-2.7528658	-0.08606201
0.81698734	0.063088916
-0.45642972	-0.043881908
-0.15100269	-1.109294
-0.32820955	-0.15928015
0.43946287	0.11393862
0.23396605	-1.109294
0.11507313	-1.109294
-0.24872014	-0.42624086
-1.0229353	-1.3110725
1.1735922	-1.0616605
-0.70922756	-0.6808972
0.39753723	-0.33629072
0.11507313	-1.5128509
0.11507313	-1.3110725
-2.8885305	-1.3110725
0.11507313	-1.5128509
0.11507313	-1.3110725
-1.3867285	-1.3110725
-0.6358277	-1.2274932
0.11507313	-1.5128509
0.11507313	-1.109294
0.11507313	-0.30218044
-0.19254507	-0.87477154
-0.51693475	-0.78532845
0.11507313	-0.78532845
0.11507313	0.6697163
-0.32820955	0.11393862
2.2488825	-1.2274932
-2.1376295	-1.3110725
0.865974	-0.94213533
1.1735922	-0.87477154
2.8110583	-1.3110725
0.6317556	-0.33629072
-0.40160933	-1.3110725
-1.3867285	-1.3110725
-0.32820955	-1.0616605
2.0601573	-1.3110725
1.6168748	-1.3110725
-0.13948424	0.787777
0.3696305	-0.10040201
0.11507313	-0.70573723
-0.22793914	0.21114464
1.2089863	-1.2274932
-2.1376295	-1.3110725
-2.8885305	-0.70573723
0.11507313	-0.70573723
-2.580912	-0.87477154
-0.003819777	-0.48397884
0.11507313	-1.5128509
0.11507313	-0.9075156
-1.5446233	-0.28548077
-2.4230173	-0.23669223
0.5021807	0.91688293
0.17124821	-0.08606201
-0.51693475	0.11393862
-1.5056214	-1.3110725
-2.1376295	-0.94213533
1.1735922	-0.87477154
-0.19254507	-0.9075156
1.1735922	-1.0616605
-0.38127038	-0.78532845
-0.44710243	-1.3110725
-2.4037051	0.564585
-0.6484069	0.5937775
-0.5740098	0.39072278
-0.7266088	-0.87477154
0.23396605	-0.48397884
-0.23026536	0.39072278
-0.101763956	-1.2274932
0.11507313	-1.5128509
0.11507313	-1.3110725
1.6168748	-1.109294
0.11507313	-1.5128509
0.11507313	-1.109294
-0.32820955	-1.0616605
2.0601573	-1.3110725
1.924493	-0.87477154
-0.80778146	-0.5039588
-0.6525993	0.11393862
-0.44710243	-0.61047035
0.55835575	-1.109294
-0.16358191	0.5937775
0.27483526	0.11393862
-0.824553	-1.0616605
-1.8300111	-1.3110725
0.3492915	-0.6808972
2.4411755	-1.0616605
-0.19254507	-0.94213533
-2.8885305	-0.94213533
-2.1376295	-1.109294
-1.0791104	-0.87477154
-2.445248	-0.94213533
-2.7528658	-0.5039588
0.21362704	0.84026945
-0.37370262	0.11393862
0.11507313	-1.5128509
0.11507313	-0.70573723
0.2729679	-0.28548077
-0.35043988	-0.87477154
-0.32820955	-0.37141988
-0.19254507	-1.0616605
0.73030955	-0.15928015
-2.445248	-1.3110725
2.884458	-0.6808972
-0.40160933	-1.2274932
-2.1376295	-1.3110725
-0.07365215	0.54489315
-0.09605611	0.47443593
-2.4886758	-1.3110725
-1.8300111	-1.0616605
1.1205313	-0.78532845
-0.7547206	-0.87477154
-0.32820955	-0.94213533
-0.32820955	-0.87477154
-2.445248	-1.2274932
0.42269132	-1.0616605
0.865974	0.4013872
0.8129132	0.11393862
0.61141664	-1.109294
-0.13948424	0.787777
-0.38127038	-0.37141988
-2.580912	-1.0616605
-2.445248	-1.3110725
-2.8885305	-1.109294
2.6753938	-1.0616605
1.0016385	-1.0616605
-0.020591335	-0.87477154
0.041673318	-0.6808972
-0.119145244	-1.3110725
-2.3718479	0.84026945
0.3492915	-0.08606201
0.11507313	-1.2274932
-2.1376295	-1.109294
0.3492915	-0.6808972
1.3826565	-0.70573723
2.884458	-0.6808972
-1.3104049	-0.28548077
0.5390437	-0.043881908
-1.6528044	-1.3110725
2.1335573	0.84026945
-0.28271645	0.11393862
1.4979819	-1.3110725
-1.3867285	-1.3110725
2.0601573	-1.0616605
-0.32820955	-0.70573723
-2.1376295	-0.08606201
-0.32820955	-0.87477154
-1.6943468	-1.3110725
-0.9434459	-1.0616605
0.23396605	-0.78532845
0.61141664	-1.0616605
2.8110583	-0.37141988
0.20175093	0.063088916
0.5905709	0.54489315
-0.13948424	-1.0616605
2.8110583	-1.2274932
-2.445248	-0.87477154
-0.48610434	0.22291268
1.7747697	-1.2274932
1.6168748	-1.2274932
1.0546993	-0.48397884
1.6623679	-0.6808972
-1.8096722	-0.48397884
-0.13948424	-0.61047035
-2.445248	-1.109294
-1.3867285	-1.109294
-1.0791104	-0.87477154
0.47167796	0.063088916
0.23997363	2.0569735
0.07685044	-0.08606201
0.11507313	-0.08606201
0.55835575	-0.23669223
0.11507313	1.0394664
-0.11137244	0.39072278
0.13245444	-0.33629072
0.038749546	0.22291268
0.043856137	0.063088916
-0.7225055	-1.3110725
0.865974	-0.94213533
1.6168748	-1.2274932
-0.6358277	-1.3110725
2.8110583	-0.23669223
-0.36116463	2.6272962
0.14802822	1.055369
2.3677757	-1.3110725
-2.8885305	-1.3110725
0.97177076	1.0711735
-0.39057815	1.297597
-0.23597321	-1.109294
-2.8885305	-1.3110725
-0.19254507	-0.87477154
0.15661551	-0.043881908
-0.45642972	0.063088916
-0.36042464	-0.48397884
0.16056623	0.15105644
-2.7589555	-0.42624086
0.22352567	1.4663715
0.659804	0.564585
0.5264984	1.1180176
0.49609113	0.4013872
-0.19254507	-0.5039588
-1.9489042	-0.78532845
0.6772487	-0.9075156
1.1735922	0.29191014
-0.08674829	-0.22083864
-0.17944895	-0.057806086
-0.003819777	-0.61047035
2.9607818	1.2316321
0.535093	1.4868008
0.9114671	-1.109294
-0.27203447	0.02384775
-0.24872014	-0.65677756
-1.903411	-0.6808972
1.1939311	-0.48397884
1.0546993	-0.08606201
0.15661551	1.7718637
0.18771395	2.0797117
0.033845022	2.6272962
-0.067605376	1.2316321
0.060138106	1.8454111
-0.19695094	0.15105644
-0.27704006	-0.28548077
0.5390437	-0.043881908
0.058061596	0.3474541
-0.093991145	0.50493324
0.11507313	-1.5128509
0.11507313	1.8695717
-0.92540884	-1.2274932
-1.3867285	-1.2274932
-0.07365215	0.6697163
-0.28920764	-0.28548077
0.26479653	-0.87477154
-2.8451023	1.297597
0.56042075	1.4868008
-0.42676345	0.787777
0.61141664	0.7700111
-0.101763956	0.39072278
-0.2833262	-0.08606201
-2.580912	-1.0616605
0.61141664	-0.78532845
1.1205313	-0.61047035
1.2332693	1.721903
-0.29565036	1.297597
0.24928237	1.1792088
0.097691834	1.8149637
-0.093991145	0.7431003
0.55835575	0.90848994
-0.020591335	-0.08606201
0.016519208	-0.6808972
0.25400063	0.51499707
0.2898534	0.91688293
0.10375914	1.319244
0.046897724	0.90848994
-0.020591335	-0.08606201
0.25073758	-1.3110725
-0.15100269	-0.043881908
0.38114893	-1.109294
3.0067115	1.9410391
-0.051616967	2.700406
0.33755308	1.9233116
-0.062970184	0.9830102
2.601994	-1.2274932
1.1735922	-0.87477154
1.3092567	-1.109294
1.6168748	-0.10040201
-0.24872014	-0.42624086
-0.2083902	0.632083
-0.021970952	0.3474541
-2.8713057	0.91688293
-0.033410218	1.8454111
0.455396	1.5138253
0.25289577	1.0154254
-0.158414	-1.2274932
-1.620947	-0.33629072
1.8510932	-0.94213533
-0.119145244	0.84026945
-0.46128651	1.721903
-0.2123573	1.5605464
-0.3843846	1.5138253
-0.09227468	0.9252469
-0.02673965	1.425087
-0.24629356	0.51499707
0.0012997292	0.3474541
0.49609113	0.7431003
0.016519208	1.1180176
-0.16739096	0.3474541
0.32413742	0.10137635
0.11507313	0.30315486
-0.07365215	0.54489315
-0.08330917	0.02384775
0.26796234	-0.6808972
0.041673318	1.0394664
0.07164499	1.297597
-0.14911692	-0.5039588
-2.8354695	-0.057806086
0.6317556	2.7292972
0.2400556	0.91688293
0.12226154	0.71586454
0.028395323	-1.109294
-0.16358191	0.5937775
-0.49283713	0.50493324
0.092842795	0.22291268
-0.5646107	0.71586454
0.9526518	-1.2274932
2.9299512	-0.78532845
0.865974	-0.48397884
1.8056	0.10137635
0.16813394	2.124761
0.32808813	1.425087
0.27389616	3.1803954
0.35439733	1.6390287
0.20175093	2.1968002
-0.32820955	1.6775458
-0.003819777	1.5737652
-0.33972797	1.425087
0.11507313	1.425087
0.32808813	2.124761
0.04140453	1.5406106
0.41900942	1.7718637
-0.17409866	1.9410391
0.06914327	0.94188935
0.20479253	1.319244
-0.12436966	1.0394664
-0.20931663	0.787777
0.48100528	-0.043881908
0.14693056	0.15105644
-0.050563015	0.47443593
0.12782006	0.02384775
0.40688983	0.51499707
0.30565485	0.51499707
-0.059707128	0.91688293
0.34050697	1.1411297
0.36342466	2.0110574
-0.090497576	1.5737652
0.3037984	1.1102684
-0.33055285	1.319244
-0.26003414	0.7431003
-0.003819777	-0.057806086
0.084242634	0.22291268
-0.17848614	0.50493324
-0.39436644	0.31433028
0.1449408	-0.08606201
-0.32820955	-0.23669223
-0.19254507	-0.5039588
-0.46387398	-0.87477154
0.55835575	-0.08606201
0.3037984	-0.057806086
0.3342364	0.21114464
-0.038258094	0.11393862
0.61141664	0.30315486
0.11507313	-1.109294
0.11507313	-1.5128509
0.11507313	-1.109294
0.42269132	-0.87477154
0.041673318	-0.6808972
0.016519208	-0.08606201
0.42269132	-0.15928015
0.23396605	-0.057806086
0.42269132	0.787777
0.11507313	0.787777
0.26966733	1.0154254
0.45682243	1.3407269
0.016519208	0.9830102
0.16056623	1.5737652
0.20850754	0.51499707
-0.4048724	1.5138253
-0.20931663	0.6697163
0.16813394	0.50493324
-0.19254507	1.6775458
0.14090674	0.8489048
0.286501	1.2903442
0.11507313	1.2903442
0.12687594	0.84026945
0.3492915	2.1968002
-0.24872014	1.5605464
0.35997346	0.787777
0.23396605	0.1992957
0.6317556	0.15105644
0.24349472	0.31433028
0.22086993	-0.30218044
-0.19254507	-0.87477154
0.23396605	0.54489315
-0.09605611	0.47443593
0.32620236	0.54489315
0.4616932	0.94188935
-0.11099707	1.319244
-0.14470866	1.4868008
0.44303033	-0.10040201
-0.003819777	0.11393862
0.23396605	0.30315486
0.4925237	1.1102684
0.5300658	1.7718637
-0.06213372	1.5138253
0.11507313	0.50493324
0.5168134	0.564585
0.06583441	0.39072278
0.20585424	0.29191014
0.29228	-0.043881908
0.38114893	-0.10040201
-0.17031474	1.2316321
-0.16171458	0.6697163
0.19242366	0.564585
-0.21464697	0.632083
-0.33796507	0.15105644
-0.119145244	0.7067116
0.019782253	0.51499707
-0.35181156	1.3972387
0.16056623	0.84026945
0.26796234	-0.42624086
0.4788664	-0.70573723
0.55835575	-1.0616605
-0.51693475	-0.48397884
-0.003819777	-0.23669223
0.73030955	-0.23669223
0.041673318	-0.6808972
0.11507313	0.15105644
0.11507313	0.15105644
0.49609113	1.5138253
0.55835575	0.29191014
0.18090522	1.1102684
0.44475964	2.5277588
0.47045538	-0.23669223
-0.19254507	0.50493324
-0.07365215	-0.48397884
-0.6358277	-0.78532845
1.0546993	-1.109294
-1.3867285	-0.70573723
0.11507313	-0.30218044
-0.119145244	0.15105644
-0.037816077	0.02384775
0.5021807	0.30315486
0.42269132	-0.23669223
0.3696305	-0.057806086
0.11507313	-0.78532845
-0.08330917	-0.42624086
0.19456251	-0.61047035
0.5284881	-0.22083864
0.09595414	0.063088916
-0.20582306	0.84026945
-0.037816077	0.6603691
0.38328782	0.787777
0.35285896	0.787777
-0.34683204	0.9252469
0.22386703	0.84026945
0.21362704	-0.5039588
0.25073758	0.1992957
0.20175093	0.063088916
0.13419211	-0.22083864
0.009276344	-0.94213533
-0.6358277	-1.109294
0.6772487	-0.78532845
0.11507313	-0.78532845
0.06958004	-0.33629072
0.16056623	-0.057806086
0.11507313	-0.057806086
0.11507313	0.6697163
-0.26989558	1.7718637
-0.06213372	0.7067116
0.31689453	1.3761762
-0.23269273	1.1411297
0.0722923	0.54489315
0.22430901	0.91688293
0.017355671	1.7718637
0.3656798	1.1180176
0.3962738	2.3841374
-0.1758831	1.5205436
0.35904703	1.0394664
0.08610997	0.5937775
0.14403628	1.0394664
0.024292016	1.1792088
0.28534365	0.02384775
0.2901411	-0.057806086
0.43946287	-0.5039588
0.19624576	0.39072278
0.4149185	0.9830102
0.3492915	-0.70573723
0.11507313	-1.109294
0.55835575	-1.0616605
-0.32820955	-0.70573723
-0.042821668	-0.28548077
-0.32003814	0.22291268
0.36506692	0.21114464
-0.10409017	0.6697163
-0.22337557	1.2316321
-0.042821668	1.1942905
0.07164499	0.47443593
-0.09605611	1.5737652
0.11507313	0.54489315
0.4681844	1.1180176
-0.062970184	0.6603691
0.3351807	0.9501685
0.28207314	0.4846534
-0.13094808	1.2903442
-0.46929592	0.91688293
0.08876573	0.31433028
0.048916183	0.7431003
-0.3771962	1.6390287
0.10179514	0.3474541
0.3492915	1.1942905
-0.25618935	0.632083
-0.12890081	0.7431003
0.11507313	-0.15928015
0.42269132	-0.37141988
0.3492915	-0.33629072
