# Supplementary material for: Cross-species behavior analysis with attention-based domain-adversarial deep neural networks
Source: Nat Commun. 2021 Sep 17;12:5519. doi: 10.1038/s41467-021-25636-x (PMC8448872; doi:10.1038/s41467-021-25636-x)
Supplement: Supplementary file 3 — Supplementary Software 1 [file 41467_2021_25636_MOESM3_ESM.zip › SupplementarySoftware/normalized_dataset/normalize_each/dataset/trans-dop3/16.csv]

angle	speed
0.7665661	-1.2703674
2.2328813	-0.21941757
-1.4077238	0.51661056
0.21190324	0.65099907
-0.30295464	0.16172905
-0.38218087	0.9208213
0.6090332	-0.55431914
2.2637475	-1.5090501
0.5715306	-1.4101845
-0.39951319	-0.88715
-3.1134748	-0.059990905
-0.8711516	0.4136313
0.65723187	-0.026567109
-0.08160937	-1.2140219
1.8056432	-1.5090501
1.9285115	-0.88715
2.3185825	-1.0316846
-0.34467822	-0.059990905
-0.76443124	0.4528133
0.49567655	-0.076953635
2.123547	-1.0726361
1.3475388	-1.4101845
-2.5325022	-1.5090501
2.5816514	-0.9929518
1.9833462	-0.9929518
-0.24740902	-0.010096262
-0.3162758	-0.29588243
0.7262602	-0.14660032
-0.20447761	-1.2140219
0.25362676	-1.2703674
-2.5325022	-1.4101845
1.4877394	-0.55431914
0.43133	-0.55431914
0.3294808	-0.35598528
-3.0664606	-1.4101845
-0.20447761	-1.7477329
-0.20447761	-1.5090501
2.899555	-1.5090501
-0.20447761	-1.5090501
-0.20447761	-1.2703674
-0.662582	-0.68031114
2.899555	-1.2140219
-0.100854546	0.29157346
-2.9540293	-0.31563643
-0.662582	-0.14660032
-0.06427704	-0.9929518
2.6364863	-0.88715
-3.0454416	-0.9929518
-0.04974802	-0.29588243
0.59450424	-0.55431914
-0.38218087	-0.68031114
-0.12862359	-0.35598528
0.6504061	-0.29588243
-0.20447761	-1.7477329
-0.20447761	-1.2140219
2.2637475	-1.2140219
-0.8027826	-0.059990905
-0.2593126	-0.5306849
0.6263656	-0.55431914
-0.20447761	-1.7477329
-0.20447761	-1.4101845
-2.0743978	-1.2140219
1.9074924	-0.35598528
-0.8465784	-0.4623869
0.335774	-0.55431914
0.43133	-1.5090501
1.3475388	-1.5090501
2.899555	-1.5090501
-1.7564939	-1.2703674
2.899555	-1.5090501
-0.20447761	-0.31563643
-0.662582	-0.14660032
2.5057974	0.4528133
-1.1466815	0.2204954
-1.0563397	-0.14660032
2.4414506	-1.5090501
-0.20447761	-1.2703674
-0.36765185	-0.29588243
-0.81731164	-0.3975394
2.899555	-0.7350877
0.43133	-0.059990905
1.8056432	-0.9929518
1.3475388	-0.9929518
0.34320277	0.11643903
0.023850204	-1.2140219
1.8056432	-1.5090501
0.5715306	-0.3975394
1.3475388	-1.4101845
0.5715306	-1.5090501
-0.20447761	-1.5090501
2.4414506	-1.2140219
0.41680098	-0.29588243
0.40835637	-1.4101845
0.44866234	0.17658892
0.14247796	1.4366921
-0.15359254	1.7275404
0.33948958	2.1377409
-0.56531286	-0.68031114
-2.9435923	1.8005413
-0.6922639	2.5551817
-0.04633706	1.2429535
0.078153886	-0.3975394
-0.31381187	-0.21941757
1.1389693	-0.68031114
-1.1206864	-1.2140219
-1.7564939	-1.2140219
-0.9224325	-0.4623869
0.0323992	0.30549383
-0.13087939	0.11643903
-0.17295499	1.1263881
2.7155588	-0.35598528
0.08458638	1.8005413
-0.6059731	1.1362817
-0.38395473	0.2204954
-0.4465274	-1.5090501
2.5816514	-0.9929518
-1.6017643	-0.29588243
-1.0803803	0.17658892
-0.2593126	-0.68031114
0.3960577	1.2429535
0.1486985	1.627751
0.4574839	1.5681537
-0.36345455	1.576733
0.3180808	1.3088977
-0.15908226	1.4987034
-0.24987297	1.3088977
0.26716077	0.68636304
-0.4366801	1.6696839
-0.019289345	1.2046096
0.037572168	1.11646
-0.20447761	1.3551427
0.070494786	-0.010096262
-0.10349285	0.822959
-0.29246253	0.74418813
0.020489523	0.17658892
0.19879179	-0.55431914
-0.662582	-0.68031114
-2.9248343	0.78949946
-0.9704041	1.3643093
-0.28033164	0.16172905
-0.20447761	0.87777734
-0.73843604	-0.35598528
0.6044532	-0.010096262
0.29655817	-1.4101845
-0.20447761	-1.7477329
-0.20447761	-0.7636187
-1.5144441	-1.2703674
0.6611066	0.11643903
2.8099792	-1.4101845
-0.4465274	1.0357623
-0.20447761	-0.35598528
-0.6155678	0.17658892
0.44866234	-0.059990905
-1.7564939	-1.4101845
-2.672703	-0.059990905
-1.6162933	-1.0316846
-0.20447761	-1.7477329
-0.20447761	-0.7930019
-2.0743978	-0.9929518
-0.12862359	0.2204954
-0.73843604	0.2775574
0.1955734	2.108305
-0.37358004	1.8956013
-0.181179	1.5681537
-0.40677047	1.4634149
-0.30838642	1.4634149
0.02518001	2.0261726
-0.60626817	0.50399566
0.11808675	1.6445864
-0.5190093	1.3643093
-0.23047279	1.0357623
0.17777275	1.8325084
-0.44315526	1.6445864
0.18197167	1.7763757
-0.092398815	0.822959
-0.38044134	0.50399566
0.2489662	0.65099907
0.21190324	-0.23817071
0.34320277	0.11643903
-0.099018045	-0.026567109
0.2133208	-0.29588243
0.7347048	-1.4101845
1.8814973	0.2204954
-0.90161026	0.30549383
-0.81731164	-1.5090501
2.899555	-1.2703674
-0.4465274	-0.7636187
0.037572168	-1.0316846
-0.5223814	-0.23817071
-0.4465274	1.3643093
-0.24794835	1.1657614
0.15689693	1.2046096
0.12714817	0.8886043
-0.019081201	-0.010096262
0.29655817	0.61510575
0.037572168	-0.35598528
-0.64156294	-0.88715
-3.0376208	0.4528133
0.25362676	0.2204954
2.3655968	-1.4101845
1.5425744	-0.88715
-0.39951319	-0.3975394
0.81358033	-0.7636187
0.16630659	0.30549383
-0.35920724	-0.68031114
-0.662582	-1.5090501
-2.7485569	1.3643093
-0.38847405	2.108305
-0.5804348	1.3551427
-0.7854503	-0.026567109
-0.39951319	0.2775574
0.05859121	0.17658892
-0.7854503	-1.2140219
2.899555	-0.68031114
-0.34467822	-0.9929518
-1.2983896	-0.7350877
-1.5614583	-0.026567109
-0.11154095	1.7763757
-0.2504001	2.42751
-0.17678268	2.6339
-0.38464633	1.980611
-0.113132	2.8866477
-0.47497523	1.980611
-0.0055673877	1.3088977
-0.13610862	2.0261726
-0.25402898	2.1669552
0.31241193	1.8641925
-0.18921944	2.3378575
0.4046077	1.2429535
-0.3532531	1.045977
0.22692937	-1.4101845
2.554954	2.2031698
-0.3479124	0.74418813
-0.49244988	-0.55431914
-0.4465274	0.2204954
2.1705613	-0.88715
0.30846176	-0.68031114
-0.662582	-0.55431914
-0.15385301	0.11643903
-0.2551022	0.63909465
-0.42706108	0.60301954
-0.12966582	1.7763757
-0.056705963	1.8325084
-0.13004933	0.78949946
0.03387856	1.1657614
-0.49992976	0.97366923
-0.4816604	0.822959
-0.08705809	1.2429535
-0.48179972	0.4528133
-0.17848244	1.2046096
-0.20447761	1.2046096
-0.12862359	0.51661056
-0.28033164	0.2204954
0.3294808	0.61510575
0.17147955	0.07002084
0.055372834	-0.059990905
0.03420001	0.65099907
-0.060904883	0.2204954
-0.4465274	0.40041193
0.05859121	0.97366923
-0.009442053	-0.14660032
-0.55324775	0.4136313
-0.038839456	-0.010096262
0.29655817	-0.7350877
-0.06427704	-0.55431914
-0.026774386	-1.2140219
0.71173114	-1.2140219
-0.98048586	-0.23817071
0.11342619	-0.55431914
-0.36765185	-0.29588243
0.41680098	-1.2140219
2.4414506	-1.0316846
-0.49940777	1.4987034
-0.8257562	0.63909465
-0.48580393	0.29157346
-0.55895895	-0.7930019
-0.20447761	-1.7477329
-0.20447761	0.2775574
-0.5223814	-0.14660032
-0.662582	-0.55431914
0.6808648	-0.21941757
2.0142128	-1.5090501
-0.20447761	-1.7477329
-0.20447761	-1.0316846
-1.4385902	-0.9929518
0.44866234	-0.88715
-0.717417	-0.14660032
-0.026774386	-0.55431914
-0.5223814	1.2713914
-0.28033164	0.2204954
-0.09204607	0.29157346
3.0031781	-0.68031114
-0.5223814	1.627751
-0.7447293	0.07002084
-0.50458074	0.4528133
-0.28033164	0.2775574
0.29655817	-0.010096262
0.84650296	-1.4101845
2.899555	-1.4101845
-0.20447761	-1.7477329
-0.20447761	-0.68031114
-0.5223814	-0.3975394
0.7875852	0.4528133
-0.42053223	-1.2703674
2.4414506	-1.2140219
1.0296351	-0.3975394
-0.009442053	-0.88715
-0.20447761	-0.026567109
0.5166956	-0.059990905
-0.056705963	0.74418813
0.28355837	-0.3975394
0.1401236	2.2031698
-0.35404328	0.8340158
0.13444524	0.2204954
0.1469064	0.4136313
0.86224735	-0.4623869
1.7234961	-1.2703674
0.71173114	0.63909465
-1.2983896	0.9208213
-0.24282898	0.4528133
-0.3063268	-0.23817071
-1.1206864	0.51661056
0.16405079	0.11643903
-0.35695142	-0.35598528
-0.90161026	-0.29588243
0.41680098	-0.14660032
-0.662582	-1.2703674
-0.662582	-0.68031114
0.25362676	-0.7930019
0.43133	-0.55431914
-0.06427704	-1.4101845
1.3475388	-1.0726361
1.5895886	-0.35598528
-0.28335318	0.30549383
0.40835637	0.87777734
-0.11490163	0.8886043
0.05054761	1.045977
0.17497496	1.4634149
-0.5839302	1.045977
0.15107535	0.4528133
0.09546374	0.50399566
-0.028513897	-0.4623869
0.07300251	0.65099907
0.29405046	0.07002084
-0.70300573	0.65099907
-0.48195776	-0.4623869
3.0124435	0.97366923
0.31607792	1.9576197
-0.6780189	0.4528133
-0.34290433	0.29157346
-0.5166702	-0.21941757
-1.08982	0.16172905
0.25362676	-0.14660032
-0.662582	-1.2703674
0.5715306	-1.4101845
-1.4385902	-1.2140219
-0.20447761	-0.68031114
0.25362676	0.16172905
-0.20447761	-1.0316846
-1.0700617	0.11643903
0.2851494	-0.4623869
-0.07057022	-0.7636187
1.5895886	-1.5090501
0.8894344	-1.2140219
-1.5404394	-0.7636187
-1.0563397	-0.68031114
-0.7854503	0.17658892
0.23629443	0.51661056
0.02267815	1.8956013
0.22150657	-0.026567109
0.27801797	0.65099907
-0.19557655	0.8886043
0.12714817	0.2204954
2.8352087	0.9208213
-0.758138	0.822959
0.28081378	0.4136313
-1.1991543	-0.21941757
0.5176906	-0.29588243
-0.041303404	-0.55431914
0.25362676	-1.2140219
-1.2983896	-0.55431914
0.43133	-0.31563643
0.5715306	-0.7350877
1.3475388	-1.4101845
2.123547	-1.5090501
-0.84028524	-0.55431914
0.23629443	-0.5306849
0.96160173	-0.88715
-0.30993718	0.11643903
0.28691903	0.68636304
0.34503925	0.29157346
-0.20447761	0.29157346
-0.55895895	-0.55431914
-0.08160937	0.17658892
0.027135467	0.29157346
-0.2709867	0.74418813
0.088522784	-0.026567109
0.18559353	0.8340158
-0.18801172	2.2247398
0.46936336	0.4136313
-0.31381187	0.63909465
-0.49244988	0.74418813
0.007640586	1.3643093
-0.6220003	1.2429535
-0.29207355	-0.026567109
0.376495	1.11646
0.037572168	-0.7636187
-0.4465274	-0.7930019
0.11342619	-0.9929518
-0.32734588	-0.5306849
0.18145946	-0.026567109
0.39060897	-0.4623869
-0.60452867	0.2775574
0.376495	-0.5306849
-0.009442053	-0.7930019
-0.09514338	0.4136313
-0.31381187	0.63909465
2.899555	1.5938256
0.18559353	1.3551427
-0.59454876	1.11646
-0.5223814	-0.23817071
-0.92565084	0.17658892
-0.39951319	-0.23817071
-0.06427704	-0.68031114
-0.9375544	-0.010096262
-0.3054624	-0.4623869
-0.4951944	-0.21941757
0.26716077	-0.5306849
-1.5614583	-0.31563643
0.8894344	-0.14660032
-0.06427704	-0.9929518
0.11342619	-1.5090501
2.123547	-1.4101845
-0.98048586	-1.0316846
-1.9985437	-0.7636187
-0.5982354	-0.55431914
0.8072872	-0.4623869
-0.40273157	0.9208213
0.2709591	0.97366923
0.4064266	0.74418813
-0.23440918	1.2713914
0.014949146	0.65099907
0.21190324	1.2713914
-0.15959741	1.576733
0.38133043	1.1657614
0.13587788	0.97366923
-0.017262818	1.3643093
-0.04647636	1.1263881
-0.4268254	1.627751
0.15981027	1.4366921
-0.5181409	0.8886043
0.08013394	0.68636304
-0.02355601	0.822959
-0.16721061	0.60301954
-0.036729157	-0.026567109
0.36651513	0.07002084
0.0323992	-0.29588243
2.604625	-1.2140219
0.34320277	0.8886043
-0.9607276	1.3088977
-0.7719162	-0.23817071
-0.32734588	-0.5306849
-0.9124526	0.17658892
0.033489358	-0.010096262
-0.51047784	-0.88715
-0.85761756	-0.23817071
0.11342619	-0.55431914
0.46968138	-0.7636187
-1.3194085	-0.5306849
-0.5626874	-0.29588243
0.7347048	-0.3975394
-0.73843604	-0.7636187
-0.76443124	-0.9929518
0.11342619	-0.7930019
-0.041303404	-0.29588243
-0.68555564	-0.9929518
1.6654426	-1.5090501
0.5715306	-0.3975394
1.6654426	-1.2140219
-0.1223304	0.822959
0.31168014	-0.059990905
-0.056705963	0.74418813
-0.22938101	0.97366923
0.19912751	1.3088977
-0.29017895	-0.88715
-3.0376208	0.4528133
-0.73843604	1.2713914
-0.5223814	-0.076953635
0.5715306	-0.3975394
-0.98048586	-1.5090501
-0.20447761	-1.7477329
-0.20447761	-0.68031114
-1.2983896	-1.2703674
-0.5223814	-0.9929518
-0.46754646	-0.026567109
0.5396692	-0.29588243
-0.6097016	1.2046096
-0.12560205	-0.29588243
-0.041303404	0.40041193
0.17147955	0.822959
-0.33838502	1.2046096
0.2824666	1.8005413
-0.37351802	1.3643093
-0.08690005	1.6445864
0.16897184	0.7096564
-0.19147778	1.7763757
0.36570555	1.1263881
-0.1772906	0.4136313
-0.4122889	0.65099907
0.057173643	1.155968
-0.36765185	0.40041193
-0.42053223	0.4528133
0.2276316	0.4528133
-0.311198	0.4136313
-0.15063763	-0.29588243
0.40835637	-1.0726361
-0.60452867	-0.4623869
-0.067495406	0.17658892
-0.05074303	-0.21941757
-0.58317935	0.74418813
0.22550498	1.1263881
-0.28662485	-0.55431914
0.13075854	-0.88715
-0.64156294	-0.35598528
0.20074636	0.30549383
0.13338397	-0.010096262
-0.5423392	0.30549383
2.9994497	2.1009107
-0.3690694	1.6445864
-0.6208585	-0.14660032
0.25362676	-0.55431914
-1.2300206	0.4136313
0.5715306	-0.21941757
-0.6291018	-0.7636187
-0.28335318	-0.29588243
0.26815578	-0.55431914
-0.20447761	-1.7477329
-0.20447761	-0.010096262
