# Supplementary material for: Cross-species behavior analysis with attention-based domain-adversarial deep neural networks
Source: Nat Commun. 2021 Sep 17;12:5519. doi: 10.1038/s41467-021-25636-x (PMC8448872; doi:10.1038/s41467-021-25636-x)
Supplement: Supplementary file 3 — Supplementary Software 1 [file 41467_2021_25636_MOESM3_ESM.zip › SupplementarySoftware/normalized_dataset/normalize_each/dataset/trans-dop3/18.csv]

angle	speed
-2.1734006	-0.97572106
1.579491	0.41587752
-0.18888265	1.4812009
0.15141048	1.2278975
-0.25806043	0.1355823
1.5629718	-0.89989966
-2.140634	0.4052018
-0.021313606	0.86307293
-0.07657385	0.6808502
1.9493365	-0.97572106
1.9028164	-0.04532614
-0.36479285	-0.1730207
-0.042272862	0.1355823
0.029257383	0.70797133
-0.5073846	0.52885884
-0.385837	-0.34014976
-0.110981904	-0.57991815
-0.15724996	-0.4040395
-0.037747778	0.30562237
-0.6086482	0.56811124
-0.60150826	-0.74945986
0.016794657	0.6533231
0.34619215	-0.792672
-0.769777	-0.89989966
-0.2117924	-0.12328826
-0.071553096	-0.4987773
-0.35203168	-0.89989966
-0.769777	-0.24352476
0.46352172	0.41587752
0.22886266	-0.97572106
-0.5411899	-0.74945986
-0.99836403	-0.97572106
0.22886266	0.41587752
-0.23470213	-0.4987773
0.15703395	-0.74945986
-0.110981904	-0.57991815
0.5747792	-0.89989966
0.5747792	-0.57991815
-2.2151437	-0.24352476
-0.02263414	0.9283104
1.9317982	-0.89989966
-0.2117924	-1.1587701
-0.2117924	-0.97572106
-0.2117924	-1.1587701
-0.2117924	-0.38215867
-0.2117924	-0.12328826
-0.35203168	-0.4987773
0.48643145	-0.97572106
-0.2117924	-1.1587701
-0.2117924	-0.74945986
2.1479225	-0.24352476
-1.7849357	-0.97572106
2.0201461	-0.792672
1.4621614	-0.89989966
-1.8857461	-0.97572106
-0.769777	-0.89989966
-2.2151437	-0.74945986
-0.2117924	-1.1587701
-0.2117924	-0.89989966
2.0201461	-0.89989966
-0.2117924	-1.1587701
-0.2117924	-1.1587701
-0.2117924	-0.89989966
2.0201461	-0.89989966
-0.2117924	-0.89989966
-0.769777	-0.97572106
0.5747792	-0.74945986
1.7915589	-0.89989966
2.0201461	-0.89989966
-0.2117924	-1.1587701
-0.2117924	-0.89989966
1.4621614	-0.97572106
2.0201461	-0.97572106
2.0201461	-0.97572106
2.0201461	-0.97572106
2.0201461	-0.97572106
2.0201461	-0.97572106
-1.8857461	-0.89989966
-0.2117924	-1.1587701
-0.2117924	-0.97572106
2.0201461	-0.97572106
-0.2117924	-1.1587701
-0.2117924	-0.97572106
1.4621614	-0.89989966
-0.769777	-0.97572106
2.0201461	-0.97572106
2.0201461	-0.97572106
-0.2117924	-1.1587701
-0.2117924	-1.1587701
-0.2117924	-0.97572106
0.34619215	-0.89989966
1.4621614	-0.97572106
-1.8857461	-0.89989966
-1.8857461	-0.792672
1.6907485	-0.74945986
1.2335744	-0.97572106
0.90417683	-0.97572106
-0.769777	-0.89989966
-2.2151437	-0.74945986
1.9317982	-0.4987773
-0.35203168	-0.89989966
-0.2117924	-1.1587701
-0.2117924	-0.89989966
2.0201461	-0.89989966
0.016794657	-0.74945986
2.0201461	-0.74945986
1.7915589	-0.89989966
2.0201461	-0.89989966
-0.2117924	-1.1587701
-0.2117924	-1.1587701
-0.2117924	-1.1587701
-0.2117924	-1.1587701
-0.2117924	-1.1587701
-0.2117924	-0.89989966
1.4621614	-0.97572106
0.34619215	-0.89989966
1.7915589	-0.74945986
-2.2151437	-0.89989966
-0.769777	-0.97572106
2.0201461	-0.97572106
2.0201461	-0.97572106
2.0201461	-0.97572106
2.0201461	-0.97572106
2.0201461	-0.97572106
2.0201461	-0.97572106
2.0201461	-0.97572106
-0.2117924	-1.1587701
-0.2117924	-1.1587701
-0.2117924	-0.97572106
1.4621614	-0.89989966
1.4621614	-0.97572106
-0.2117924	-0.97572106
1.4621614	-0.89989966
1.1327639	-0.74945986
2.0201461	-0.74945986
-2.1143332	-0.97572106
1.4621614	-0.89989966
2.0201461	-0.89989966
-0.2117924	-1.1587701
-0.2117924	-0.97572106
1.4621614	-0.89989966
0.34619215	-0.97572106
-0.2117924	-1.1587701
-0.2117924	-0.6410292
-0.071553096	-0.4987773
1.8799068	-0.89989966
-0.769777	-0.97572106
-0.2117924	-1.1587701
-0.2117924	-0.89989966
-0.2117924	-1.1587701
-0.2117924	-1.1587701
-0.2117924	-1.1587701
-0.2117924	-1.1587701
-0.2117924	-1.1587701
-0.2117924	-1.1587701
-0.2117924	-0.89989966
2.0201461	-0.89989966
2.0201461	-0.89989966
-0.35203168	-0.4987773
-0.071553096	-0.89989966
-1.8857461	-0.97572106
-1.3277615	-0.97572106
-1.8857461	-0.89989966
2.0201461	-0.89989966
-1.8857461	-0.97572106
-1.3277615	-0.97572106
-0.2117924	-1.1587701
-0.2117924	-0.97572106
2.0201461	-0.792672
-0.2117924	-1.1587701
-0.2117924	-0.97572106
1.4621614	-0.89989966
-0.2117924	-1.1587701
-0.2117924	-0.89989966
2.0201461	-0.12328826
-0.2117924	-0.38215867
-0.2117924	-0.38215867
-0.35203168	-0.4987773
-0.2117924	-1.1587701
-0.2117924	-1.1587701
-0.2117924	-0.97572106
0.90417683	-0.97572106
-0.769777	-0.89989966
2.0201461	-0.89989966
1.7915589	-0.74945986
1.6907485	-0.97572106
2.0201461	-0.97572106
0.11760515	-0.74945986
-0.31260285	-0.57991815
-0.2117924	-1.1587701
-0.2117924	-0.97572106
-0.2117924	-0.97572106
-0.2117924	-1.1587701
-0.2117924	-1.1587701
-0.2117924	-0.97572106
-0.2117924	-0.97572106
0.90417683	-0.97572106
1.6907485	-0.74945986
1.7915589	-0.89989966
-0.2117924	-0.89989966
-0.769777	-0.97572106
-0.2117924	-1.1587701
-0.2117924	-0.22539936
0.016794657	0.3170186
-0.25122118	-0.74945986
0.016794657	-0.89989966
-2.2151437	-0.74945986
-2.1143332	-0.792672
-1.0991744	-0.57991815
0.6755897	-0.97572106
-1.3277615	-0.97572106
2.0201461	-0.97572106
0.34619215	-0.38215867
-0.2117924	-1.1587701
-0.2117924	-0.89989966
1.4621614	-0.97572106
-0.5411899	-0.34014976
-0.6689665	0.47847053
-0.12344463	-0.4987773
-2.0749042	0.06916036
0.11760515	-0.97572106
-0.2117924	-1.1587701
-0.2117924	0.3170186
-0.14606272	1.0530201
-0.37833253	0.9283104
-1.9740939	-0.792672
-0.2117924	-0.97572106
-0.2117924	-0.6096229
1.3219221	-0.4987773
1.6024007	-0.42657384
1.1327639	-0.57991815
0.6755897	-0.97572106
0.11760515	-0.34014976
1.361351	-0.34014976
-1.7455068	0.3170186
0.05598206	1.1854017
-2.1046016	-0.22539936
0.25784442	-0.74945986
-0.5411899	-0.97572106
2.0201461	-0.24352476
-0.48212242	0.81272864
0.8451092	-0.74945986
1.0049872	-0.57991815
-1.0991744	-0.792672
0.90417683	-0.97572106
0.5747792	-0.74945986
-0.110981904	-0.57991815
-0.64200044	-0.24352476
-0.110981904	-0.89989966
-2.0597906	0.35069108
0.90417683	1.1054217
0.3799975	0.82120824
2.0595748	-0.24352476
2.0201461	-0.24352476
-0.19932966	0.9283104
1.7790961	-0.57991815
0.50154513	-0.4040395
0.29164976	-0.74945986
0.80336636	-0.57991815
-0.26633483	-0.4040395
-0.15724996	-0.57991815
-1.9740939	-0.4987773
-0.09714376	1.0530201
-0.23809326	-0.74945986
-0.2117924	-1.1587701
-0.2117924	0.1355823
-0.6689665	0.1355823
-0.49944696	-0.1730207
-0.48212242	-0.6096229
-1.8857461	-0.89989966
-0.27620152	1.7005477
0.45789453	1.5930605
0.29889897	1.4299346
-0.48212242	0.23529008
-2.2742112	-0.24352476
0.27295804	-0.4040395
0.5202368	-0.6410292
0.34619215	-0.060475744
-0.6295377	-0.4987773
-1.7383308	0.23529008
0.55211306	0.86307293
2.0845551	-0.42657384
-0.2117924	-0.060475744
-0.50891906	0.64405406
-0.7012373	0.8877806
-0.5411899	-0.24352476
-0.44037944	-0.57991815
-2.041099	0.35069108
-0.056439463	1.2970908
0.4663298	1.2488644
-2.0649514	-0.1730207
-0.2117924	-1.1587701
-0.2117924	-0.97572106
1.4621614	-0.89989966
1.6024007	-0.22539936
1.7790961	0.1355823
-0.2850265	-0.4040395
-0.32540235	0.23529008
-2.156076	-0.42657384
-0.3358879	2.0011466
0.3590302	1.3309662
-0.1926818	1.8434577
-1.7935991	-0.97572106
-1.3277615	-0.792672
0.34619215	-0.89989966
1.9317982	0.9283104
0.10514242	1.706401
-0.60150826	0.56811124
1.6232902	-0.42657384
2.0201461	-0.97572106
-0.2117924	-1.1587701
-0.2117924	-0.97572106
-1.3277615	-0.97572106
0.90417683	-0.792672
1.6024007	-0.4987773
-2.0259855	-0.97572106
-0.58061874	0.3170186
0.016794657	0.70797133
-1.1875223	-0.97572106
-1.5826495	1.9691737
-0.36281005	1.8877734
-0.31657815	0.78706807
-0.43313023	-0.09141984
-0.2117924	-1.1587701
-0.2117924	-0.57991815
-0.8243194	-0.09141984
-0.02556986	0.17384718
-0.901457	-0.57991815
-1.8594451	1.0530201
0.29836917	0.75231814
0.43625394	1.3908082
-0.33487442	0.9759304
-0.2117924	-1.1587701
-0.2117924	-0.74945986
0.38793516	-0.1730207
0.63384676	-0.24352476
0.44700268	0.67172056
-0.4366984	1.0756285
-0.19895434	1.3309662
-0.28969315	0.3170186
2.0980468	1.3309662
-0.29825234	2.6104407
0.15996967	0.9759304
0.016794657	0.52885884
-1.7303932	-0.38215867
-0.35203168	-0.4987773
0.48643145	-0.97572106
0.20595291	0.16121545
-0.16370001	1.8434577
-0.62308764	1.2278975
-0.31068012	1.7757294
-0.45510164	0.23529008
-0.40350622	0.01331581
-0.092691146	0.7258353
-0.3549674	0.52885884
-0.26633483	-0.38215867
-0.37292117	0.56811124
-0.27925062	0.8877806
-0.385837	0.52885884
2.0625105	0.17384718
-0.11238318	2.4468782
-0.11206325	2.2949927
0.3332764	1.1054217
-0.08840802	1.4104459
0.3594949	1.3039031
-0.21617782	1.0454326
1.5039043	-0.97572106
-0.2117924	-1.1587701
-0.2117924	-0.97572106
-0.2117924	-0.6096229
0.11760515	-0.74945986
0.90417683	-0.74945986
0.3770618	0.17384718
-2.1869457	1.0454326
0.05853762	1.2970908
2.1084936	0.16121545
-0.4009506	-0.0010662358
-0.769777	0.06916036
-0.5957324	1.2278975
-0.5598816	1.2278975
-0.037747778	1.1566375
2.0792134	0.23529008
-0.38211742	2.181562
0.073509715	1.2278975
0.06765606	1.0756285
-0.89387244	-0.97572106
-1.0991744	-0.0010662358
0.34619215	-0.34014976
0.34619215	0.5777858
-0.5411899	1.4299346
-0.2850265	1.1054217
-0.4679558	1.7354896
-0.44037944	0.67172056
0.11760515	1.2970908
-0.35203168	0.9283104
-0.36454928	0.27088884
0.02666136	0.9759304
-0.2117924	0.9759304
-0.385837	0.91219354
-0.110981904	1.5869659
-0.31260285	1.1710641
-0.44037944	0.8877806
-0.03049856	0.78706807
-0.4787831	1.5624498
-0.32771653	0.8877806
-0.24539797	1.6112648
-0.46709216	1.2834089
-0.159113	1.2488644
-0.39099753	0.23529008
2.122656	1.6829154
-0.26769772	2.1411939
0.22697483	1.5064644
-0.18092279	1.1566375
0.25784442	1.4812009
-1.4680009	-0.89989966
-0.769777	0.122573346
-0.037747778	0.35069108
-0.056439463	0.8877806
-0.094462834	1.3309662
-0.3554228	1.0530201
-0.43168938	1.9745251
-0.024662057	1.798478
-0.48212242	1.4039167
-0.026647931	1.6829154
-0.39693686	1.2208676
-0.47265032	1.3908082
-0.19871815	0.9837642
-0.44337708	1.1854017
-0.24311537	0.78706807
-0.19467647	1.7005477
-0.55370754	1.2208676
-0.13751106	1.1348282
-0.2634556	1.0530201
2.0201461	1.0530201
-0.09714376	1.4812009
-0.0071439613	1.7005477
0.14154376	-0.22539936
-2.3034914	-0.42657384
-0.110981904	0.1355823
-0.3671453	1.2278975
-0.42757994	0.81272864
-0.18924606	0.9837642
-0.5928027	1.442846
-0.14098299	2.206546
-0.37785476	1.6353526
-0.37512752	1.7354896
-0.2117924	1.1566375
-0.44037944	1.5869659
-0.14098299	0.6808502
-0.22353426	1.0454326
-0.53171784	1.3908082
-0.17952152	1.1566375
-0.1331762	1.4620936
-0.6198061	-0.89989966
-2.0685613	2.4375734
-0.19315517	2.0380442
0.11351431	1.2834089
0.18506338	-0.6410292
2.0845551	0.27088884
-0.3179445	1.0454326
-0.21734263	0.78706807
0.045396194	1.953064
-0.49249715	1.442846
-0.28122225	1.4812009
-0.51220816	1.0681177
-0.4790928	1.4620936
-0.061821543	1.4039167
-0.37292117	1.2834089
-0.29844725	0.9837642
-0.023076236	1.0454326
-0.4629258	1.8712311
-0.45957607	-0.38215867
0.075862184	-0.1730207
-0.000529902	1.0454326
-0.217134	0.86307293
-0.019606682	0.8877806
-0.05191438	0.23529008
-0.39863646	1.4299346
-0.4679558	0.52885884
-0.19667876	1.641342
-0.5509215	1.1854017
-0.24311537	0.78706807
-0.3598961	0.67172056
-2.2026808	-0.4987773
-0.38043445	2.0796983
-0.06606005	1.9905251
0.29967204	0.6808502
-0.093443535	0.9283104
-2.2151437	-0.4987773
-0.6295377	-0.97572106
0.90417683	-0.97572106
-1.3277615	-0.792672
-0.44037944	-0.0010662358
-0.8288445	-0.1730207
-0.30807778	-0.4040395
-0.5411899	0.52885884
-0.14478722	0.3170186
1.9473649	1.2834089
-3.3400408e-06	1.4104459
0.34282514	0.78706807
-0.11884632	-0.4987773
-1.6965878	0.06916036
0.5747792	-0.97572106
1.4995189	1.3039031
-0.67935795	0.8877806
-0.786296	1.3309662
-0.6689665	1.3309662
-0.27388954	1.4620936
-0.27856356	1.9745251
-0.43523136	0.70797133
-0.00074370165	0.6808502
-0.28260177	0.8547695
-0.49227098	1.2208676
-0.071553096	1.641342
-0.46347532	1.6353526
-0.19503963	1.3842286
-0.16602047	1.706401
-0.44037944	1.1710641
0.043095525	1.0530201
-0.29263568	0.9759304
-0.385837	0.39445272
0.085334264	1.3908082
-0.17952152	1.1566375
-0.45284218	0.9283104
0.0141437445	1.5624498
-0.45526692	1.442846
-0.19425403	0.9283104
-0.12609553	0.9759304
-0.385837	0.91219354
-0.32304987	1.3309662
-0.05879193	1.0454326
-0.48212242	0.8877806
-0.385837	0.52885884
-0.07001866	0.64405406
-0.50891906	0.4886715
-0.094462834	-0.04532614
-0.40773815	0.49880964
-0.08883086	1.7757294
