# Supplementary material for: Cross-species behavior analysis with attention-based domain-adversarial deep neural networks
Source: Nat Commun. 2021 Sep 17;12:5519. doi: 10.1038/s41467-021-25636-x (PMC8448872; doi:10.1038/s41467-021-25636-x)
Supplement: Supplementary file 3 — Supplementary Software 1 [file 41467_2021_25636_MOESM3_ESM.zip › SupplementarySoftware/normalized_dataset/normalize_each/dataset/trans-dop3/2.csv]

angle	speed
0.27329323	-0.9659134
-1.114016	-1.168882
-1.3112148	-0.53498983
0.606612	-0.73000765
1.1558514	-1.168882
1.7211419	-0.27883148
0.0030188349	0.6980304
2.5203848	-1.168882
2.306062	-0.91799897
0.32643652	1.1387315
0.58789533	1.3888198
0.2833547	-0.91799897
-2.3784485	-0.91799897
-0.22280279	-0.7629449
-0.5960218	-0.35700783
-0.8025956	-0.18835078
1.8498659	-0.9659134
-0.17550655	0.17391182
-0.15587722	0.9244762
-0.41487437	1.0722142
2.6123552	-1.168882
-2.3784485	-0.9659134
0.34761485	0.30187082
1.2176498	-1.168882
1.0416296	-0.91799897
-0.99979424	-0.088164866
2.306062	-1.0848097
0.4094134	-0.4641476
-2.0052295	-1.168882
0.78263235	-0.79776883
-1.114016	-1.0848097
-0.48179993	-1.168882
-1.114016	-0.7629449
1.1558514	-0.088164866
0.5095145	0.2645341
-0.32290387	-0.91799897
-0.16216584	0.78573453
2.3596468	-0.73000765
-1.3730133	-1.168882
-0.5435985	0.49942687
0.5381375	0.8141875
-2.3311522	-0.73000765
-0.22280279	-0.79776883
-0.48179993	-0.35700783
-1.7462324	-1.0848097
-0.22280279	-0.088164866
0.78263235	-0.91799897
2.4202836	-1.0848097
2.50697	2.0062191
0.1504162	-1.3718505
0.1504162	-0.91799897
0.0012180319	0.10578269
0.4695366	-0.07221776
0.1504162	-1.3718505
0.1504162	-0.9659134
-0.48179993	-1.0848097
-2.0052295	-0.73000765
2.5650592	-0.91799897
-1.8080307	-0.53498983
-0.33557945	0.36231342
0.4392132	-1.168882
1.6120471	-0.53498983
0.49635878	-0.07221776
0.4984883	-0.4641476
0.39069667	-0.13724115
0.2833547	-0.7629449
0.1504162	-1.3718505
0.1504162	2.287217
-0.24309164	1.6249439
0.2959531	-0.07221776
-2.0303764	-0.91799897
-0.99979424	-0.73000765
0.4094134	-0.9659134
-2.3784485	-0.9659134
0.1504162	-0.35700783
-1.114016	-0.7629449
-1.6571574	-0.07221776
0.22023733	0.091776386
0.1504162	-0.64003706
-1.9051284	-1.168882
0.1504162	-1.3718505
0.1504162	0.89740664
0.21734178	1.9072065
-1.6989361	-0.91799897
-0.22280279	-0.7629449
0.1504162	-0.7629449
0.78263235	-0.51072794
0.94152844	-0.33691
1.2559525	-0.7629449
0.1504162	-0.7629449
-1.114016	-1.168882
-2.3784485	-1.168882
-1.7462324	-1.0848097
1.4148486	-1.0848097
-1.5490336	-0.53498983
-0.046782456	-0.7629449
1.0416296	-0.4641476
-0.019506034	-0.07221776
0.22023733	-0.64003706
-0.640696	-1.168882
0.1504162	-1.3718505
0.1504162	-0.64003706
0.635235	-0.27883148
0.1504162	-1.3718505
0.1504162	-1.3718505
0.1504162	0.49942687
-0.07027835	0.8235898
0.12674765	0.54295075
0.965197	-1.168882
-1.114016	-1.168882
0.5586115	0.7178384
0.09029296	1.5342165
-0.34243122	0.89740664
0.76851165	0.091776386
-0.796224	-0.64003706
-2.3784485	-0.64003706
0.1504162	-0.64003706
-0.38169885	-0.088164866
-0.48179993	0.4435553
-2.3784485	-0.91799897
-0.108580954	-0.79776883
-0.34886143	-0.13724115
0.64969385	-1.0848097
0.78263235	-0.7629449
-0.48179993	-1.0848097
-1.114016	-0.51072794
-0.17550655	-0.27883148
0.21734178	-0.4641476
2.306062	0.04892922
0.3601914	1.7790684
0.11056326	1.5342165
2.1361396	-0.91799897
0.68253124	-0.33691
0.25051734	-0.73000765
-2.3311522	-0.27883148
-2.311523	-0.4641476
-0.025604121	-0.53498983
0.042292465	0.46610767
-2.0943043	-0.91799897
-0.17550655	2.084579
0.10311996	0.45486635
-2.3784485	-0.15403934
0.1504162	-0.9659134
0.1504162	-0.35700783
1.0416296	-0.4641476
0.9318305	0.7178384
0.3014592	0.21338445
2.638037	1.6726775
-0.25335628	0.06335381
-0.22280279	-0.73000765
1.6738456	-1.168882
0.34761485	-0.53498983
-0.8378947	-0.64003706
-0.32290387	-0.7629449
-1.7462324	0.06335381
1.3006268	-0.35700783
-0.99979424	-1.0848097
-0.48179993	-0.7629449
2.2059608	0.091776386
0.6237363	-1.168882
1.6120471	-0.53498983
0.5854337	-0.22368714
-1.114016	-0.79776883
0.1504162	-1.3718505
0.1504162	-0.73000765
0.4094134	-1.168882
0.5236352	0.89740664
0.4094134	-0.79776883
1.7880676	-0.73000765
-0.22280279	-0.79776883
-0.48179993	-1.168882
-1.5873363	-0.64003706
0.25051734	1.351258
0.34761485	0.49942687
2.223085	-1.0848097
-0.108580954	-0.91799897
0.03619438	-0.73000765
-0.855019	-0.35700783
-0.5647768	-0.53498983
0.23339304	0.06335381
1.5290704	-1.168882
1.1341009	1.0038352
0.033559486	1.6249439
2.1856718	-0.91799897
0.4094134	-0.51072794
-0.38169885	0.2645341
-0.77909976	-0.18835078
-0.17790225	1.6996207
0.34227082	2.548123
0.0033738592	2.9671211
0.40086037	1.171338
0.007457923	1.8373637
-0.108580954	1.4697089
0.25051734	1.9009186
-0.049786035	1.9009186
0.20027253	1.8819824
0.1504162	1.8819824
0.08643919	1.498558
0.37133703	1.6996207
0.043717172	1.2667403
0.027539201	1.2977837
0.27329323	1.8756459
0.1504162	0.8608033
-0.22280279	1.351258
0.1504162	0.89740664
0.12167976	1.171338
-0.14164302	0.49942687
0.21221472	-1.0848097
0.1504162	0.06335381
0.30931225	0.091776386
0.3174429	-0.27883148
0.25951096	-0.53498983
0.34761485	-0.7629449
-0.046782456	-0.53498983
0.46183673	0.06335381
0.36211714	0.17391182
0.083490625	-0.088164866
0.19771245	0.8141875
0.16191489	1.2667403
0.09162128	1.1955208
0.06743936	0.49942687
0.119171225	0.89740664
0.005640855	-1.168882
-2.192429	2.1728423
0.09733537	3.5665867
-0.036107197	1.6794354
0.44781205	2.030522
0.10380387	0.30187082
-0.20567852	-0.33691
0.68253124	1.8051096
0.5683094	0.8235898
-0.640696	-1.168882
-2.3784485	-1.168882
1.4148486	-1.168882
0.1504162	-0.7629449
-0.48179993	-0.79776883
-0.7407971	-0.73000765
-1.6014569	-0.35700783
0.5236352	0.4435553
-0.019506034	-0.07221776
-2.3945456	0.21338445
0.23633443	0.091776386
-1.172811	0.9423469
-0.49282616	0.46610767
1.6989925	-0.91799897
0.66841054	-0.91799897
-0.108580954	-1.0848097
-0.855019	-0.91799897
1.1558514	-1.0848097
0.077438384	0.21338445
-0.17421031	0.7472031
0.54802054	-0.22368714
-1.7462324	-1.168882
2.0470645	-1.0848097
-0.32290387	-0.33691
0.071749695	0.667958
0.32918382	0.5536781
0.024357548	-0.13724115
-0.09674412	0.06335381
-0.108580954	-0.010296192
0.21734178	-0.27883148
0.1504162	0.8141875
0.45670962	0.2518977
0.37443703	0.10578269
0.5586115	-0.22368714
0.4094134	-0.91799897
0.36473915	-0.33691
-0.20868209	0.6578348
0.08977926	0.78573453
0.0238535	0.21338445
0.33761585	-0.35700783
-0.052880544	-0.07221776
0.16651331	0.21338445
0.48239118	-0.4641476
0.1504162	-0.91799897
-0.36757812	-0.4641476
0.30931225	0.9423469
-0.008479839	0.4435553
0.18539254	0.7178384
0.115439855	-0.91799897
-0.22280279	0.45486635
-0.046782456	-0.53498983
-0.28460127	-1.0848097
0.5586115	0.10578269
0.2853621	0.46610767
0.23949112	1.2667403
0.1504162	0.45486635
0.69355744	-0.07221776
2.1361396	-0.9659134
0.29102078	2.1319294
-0.074610405	2.5058577
-0.36240157	1.9322379
0.17723835	2.3707042
-0.3610339	1.3360873
0.1504162	-1.3718505
0.1504162	-1.168882
0.1504162	-1.168882
-2.2555716	1.2977837
0.65975535	-0.22368714
-1.7462324	-0.9659134
-1.3112148	-0.53498983
-0.4434973	-0.64003706
-0.9551201	-1.0848097
0.1504162	-1.3718505
0.1504162	-0.73000765
0.606612	1.1387315
-0.1534815	1.6996207
0.5161124	-0.088164866
2.4202836	-0.9659134
-0.7407971	-0.010296192
-0.5960218	-0.4641476
-1.6320103	-0.91799897
1.3479229	-0.27883148
0.3502803	1.3888198
1.5409071	-1.0848097
0.78263235	-0.7629449
-2.1812496	-0.53498983
-0.11370805	1.0722142
0.41454044	-0.53498983
-2.31665	-0.73000765
-0.108580954	-0.9659134
-1.114016	-1.168882
-0.9551201	-0.33691
0.25051734	-0.088164866
-2.3311522	-0.27883148
-0.20946209	1.6794354
0.20400108	-0.35700783
2.4202836	-0.73000765
0.03619438	-0.91799897
-0.36757812	-0.91799897
-0.22280279	-0.7629449
-1.114016	-0.9659134
-0.48179993	-1.0848097
1.4148486	-0.79776883
1.7880676	-0.73000765
-1.8387036	1.0038352
-0.20330924	0.87001026
0.69671416	1.5554032
-2.2195523	-1.0848097
0.5236352	-0.73000765
0.4094134	-0.9659134
-0.22280279	-0.91799897
2.6174822	-0.18835078
-0.17284112	1.3888198
-0.2065431	1.9322379
0.6334342	0.9244762
-2.1194513	-0.91799897
-0.5435985	-0.53498983
1.6526673	-0.18835078
-0.28460127	0.04892922
0.36473915	0.9423469
0.5300068	1.6454936
-0.025604121	0.2645341
-2.3401458	1.2745352
0.11666134	3.0842216
0.016772198	2.0964773
0.4938354	0.3503946
-2.2195523	-0.64003706
0.6237363	-0.7629449
0.1504162	-1.3718505
0.1504162	-0.91799897
-0.48179993	-0.73000765
2.4202836	-1.168882
-2.3784485	-0.5599764
-0.36757812	-0.35700783
-1.8604541	-0.9659134
2.1361396	-0.07221776
0.69355744	0.04892922
-0.17550655	0.17391182
0.10311996	0.4435553
0.1755631	1.5342165
0.08059508	0.2645341
0.14322923	1.4478784
0.032355156	1.227415
-0.09755476	-0.64003706
0.30931225	-1.0848097
0.1504162	0.3503946
-0.28460127	0.30187082
0.21221472	-0.088164866
0.36473915	0.091776386
-0.12570526	1.1387315
-0.046782456	0.04892922
0.29519156	0.89740664
0.26463804	0.5536781
0.59661305	0.21338445
0.27463704	-0.18835078
0.16754048	0.2645341
0.5683094	0.8608033
0.1504162	0.8608033
-0.046782456	0.30187082
0.0886177	0.5536781
0.12866576	1.0038352
0.10524107	0.17391182
0.15854686	1.2667403
0.13155334	0.6271576
0.2898725	0.30187082
0.0886177	0.5536781
-0.22280279	0.3503946
-0.008479839	0.091776386
0.1504162	0.091776386
-0.16400787	-0.33691
-0.008479839	-0.15403934
-2.2195523	-0.33691
0.25051734	3.1210494
0.19771245	0.8141875
-2.3784485	-0.27883148
0.21734178	-0.010296192
0.6237363	0.2645341
0.24238668	0.17391182
0.19559133	1.0038352
0.24859922	1.3360873
0.33298078	-0.7629449
0.017477687	-0.13724115
0.10733439	0.49942687
-0.09145668	0.2645341
0.09498931	0.091776386
0.08059508	-0.07221776
-0.00045722074	0.49942687
-0.13120447	0.36231342
0.16791263	0.8141875
2.6319845	-0.73000765
0.19771245	0.8141875
0.43401158	1.3588117
0.36266586	2.7379487
-0.019506034	-0.79776883
-2.2195523	-0.64003706
0.1504162	-0.64003706
-0.16737589	-0.64003706
0.39838716	-0.07221776
0.2756642	0.2645341
-0.13688457	0.21338445
0.026195355	0.9951489
0.34761485	0.9244762
0.30931225	0.8235898
-0.640696	-1.168882
-1.6793066	2.084579
-0.36270618	2.1728423
0.27882093	2.3596807
0.09498931	1.1955208
0.1504162	-0.73000765
0.33548066	1.7263298
0.55289364	0.2645341
2.464958	-1.0848097
-2.2195523	-0.64003706
-0.29727682	1.0806276
0.75363725	1.2667403
0.09498931	-0.91799897
-2.2642267	-0.73000765
-0.42000145	-0.18835078
-0.9168174	0.06335381
0.017477687	0.37415087
-2.404406	-0.64003706
0.94152844	-1.168882
2.5203848	-0.33691
-0.15059306	2.0062191
-0.36531383	0.36231342
0.20969133	1.5342165
-0.00045722074	1.1387315
-0.046782456	-0.7629449
1.4148486	-1.168882
-1.4872351	-0.010296192
0.5236352	0.45486635
-2.0052295	-0.91799897
-0.855019	-0.79776883
0.1504162	-1.0848097
-1.7462324	-0.9659134
0.78263235	0.3503946
0.4094134	-0.4641476
0.5236352	-1.168882
1.9579897	-0.07221776
-1.1578797	0.37415087
-0.62960905	1.0038352
0.006083634	1.4478784
0.37829772	0.30187082
-0.9168174	-1.168882
-1.4872351	-0.4641476
0.5236352	-0.35700783
-0.22280279	-0.91799897
0.81243217	0.36231342
0.4938354	-0.51072794
-1.7462324	-1.168882
-0.9379958	0.49942687
0.1984167	1.5834159
-0.07360462	-0.5599764
-2.3784485	-0.9659134
0.1504162	-1.168882
-0.48179993	-0.79776883
-0.108580954	-0.91799897
-1.8604541	-0.010296192
0.8968542	-0.91799897
-0.855019	-0.79776883
-0.48179993	-0.9659134
0.5236352	0.4435553
-2.3784485	1.8051096
-0.36757812	0.89740664
-0.38432083	1.0722142
1.7211419	-0.91799897
0.8968542	-0.4641476
-0.855019	-0.79776883
0.5586115	0.10578269
-0.1687042	-0.07221776
0.25853994	-0.18835078
0.11211358	0.091776386
0.5346614	0.46610767
0.8717073	-1.0848097
-0.48179993	-0.15403934
0.23949112	0.46610767
-0.032926887	2.102411
0.37762287	1.0973681
0.017477687	0.45486635
-0.267477	0.2645341
0.07669785	1.1056962
0.3830306	0.5536781
0.18539254	0.10578269
-0.0988831	0.8235898
-2.3784485	0.091776386
0.33074686	3.1893
-0.051375046	2.8516512
0.38619974	1.1955208
0.077438384	2.1728423
0.42880633	1.6794354
0.1504162	-1.3718505
0.1504162	-1.3718505
0.1504162	-0.79776883
1.4148486	-1.0848097
-0.5960218	0.06335381
0.4235341	-0.33691
0.18871881	-0.53498983
0.84443086	-0.91799897
2.0470645	-0.73000765
-0.24151945	1.0973681
-0.29527655	0.78573453
-0.36546257	1.5342165
0.28678736	0.8141875
0.33573437	1.1056962
0.1504162	-1.3718505
0.1504162	-0.91799897
0.4094134	-0.79776883
