# Supplementary material for: Cross-species behavior analysis with attention-based domain-adversarial deep neural networks
Source: Nat Commun. 2021 Sep 17;12:5519. doi: 10.1038/s41467-021-25636-x (PMC8448872; doi:10.1038/s41467-021-25636-x)
Supplement: Supplementary file 3 — Supplementary Software 1 [file 41467_2021_25636_MOESM3_ESM.zip › SupplementarySoftware/normalized_dataset/normalize_each/dataset/trans-dop3/21.csv]

angle	speed
-0.41976082	0.035704143
-0.34449735	0.6585088
0.37081128	-0.65581745
-0.19943278	-0.83533853
-0.16038138	0.92513627
-0.60387677	-1.2547144
1.7136055	-1.4357784
-1.4812093	0.17554319
-0.08923452	-1.2892946
-0.7852219	-1.1679434
1.5878621	-1.2547144
-0.812067	-0.052926593
0.017949598	0.97596705
-2.5426576	-1.3751029
1.3027401	-1.1679434
-0.37435657	-1.2547144
1.9987277	-1.1190398
-0.2991201	-0.20033693
-0.48398966	0.3276526
0.104540855	-0.7536248
1.9987277	-1.2892946
2.694715	-1.4357784
0.8238428	-0.7281223
0.052473873	-0.7934228
1.9250513	-1.1190398
0.5387208	-0.7281223
-0.30632448	-0.7536248
-2.7183967	0.20580032
0.2348756	-0.374326
0.5387208	-0.5996191
0.27622655	-0.4381872
0.0053502154	-0.5259526
-0.138415	-0.8498432
-0.50009984	-1.2547144
-0.50009984	-1.4357784
-1.070344	-0.9271668
-0.50009984	-1.1428108
2.694715	-0.99632704
0.48100954	-0.11742431
-1.640588	-1.2547144
2.2838495	-1.1428108
-1.4812093	-1.2892946
-1.070344	-0.9271668
0.6747849	-0.978294
-0.9789973	-1.1190398
2.7275207	-0.33070415
-0.9282258	-0.5259526
-0.8864693	0.1816362
1.9250513	-1.3751029
-0.7852219	-1.2892946
1.3027401	-1.2892946
-1.4812093	-1.4357784
-2.0022726	-1.0541073
0.1958875	0.08790998
0.51732016	-0.13956423
2.7349672	-1.2547144
0.89187485	-1.2892946
-0.9601457	-1.0541073
0.78167665	-0.8498432
0.6067529	-1.3751029
2.192503	-0.23174843
-1.5156059	0.055476297
-0.10226533	-0.69123614
1.8523797	-1.1679434
0.3216308	-1.1190398
-1.1960872	-1.2892946
-1.8681302	0.84247595
0.5622038	0.41013262
-0.35375193	-1.4357784
-2.1771965	-1.3751029
1.5878621	-1.2547144
-1.6199834	-0.32216096
2.646427	-0.64430827
-0.42323592	0.7797178
-0.138415	0.71057177
-2.30294	-1.2547144
-1.070344	-1.4357784
-0.08923452	-1.2892946
-0.08923452	-1.2892946
2.694715	-1.4357784
0.6067529	-1.3751029
-0.50009984	-1.1190398
2.409593	-1.4357784
-2.5880618	-1.1190398
0.14670704	-1.0541073
0.78167665	-1.4357784
1.3027401	-1.1428108
0.89187485	-1.2547144
-2.4623187	-0.99632704
-0.5681319	-0.7281223
0.8005282	-0.5996191
-1.8920746	-1.1428108
1.3027401	-1.2892946
-1.2641193	-0.978294
0.21473908	-1.0541073
0.30277923	-0.7281223
0.052473873	-0.7934228
-0.24705312	-0.20033693
0.40577304	-0.26390806
-0.2902143	0.3720752
0.056432266	0.7660515
0.018145425	0.91226685
-0.19048199	1.0585119
0.03362228	0.1816362
0.0038832687	1.5492035
0.0290934	-0.65581745
-0.08923452	0.27062732
0.036508776	0.38302404
-0.34072113	0.055476297
-0.012671702	0.08790998
0.012012938	-0.0045835073
0.14382052	-0.8498432
2.395528	1.3364065
-0.50663966	1.0908161
-0.35375193	1.365667
-0.37435657	-0.54646534
0.14670704	0.7797178
0.37081128	-1.1428108
1.3027401	-1.2892946
2.2838495	-1.2547144
-1.070344	-1.4357784
0.6067529	-1.3751029
2.409593	-0.27207133
-0.6938752	-0.23174843
0.5995485	-0.20033693
-1.9762168	-1.4357784
-1.8920746	-1.2547144
-1.7663313	-1.3751029
1.3027401	-1.3751029
-2.1771965	-0.41039193
-0.08923452	-1.4357784
-0.08923452	-1.5822622
-0.08923452	-0.64430827
-1.3621792	0.12601759
-0.30632448	-1.3751029
1.7136055	-1.1190398
-0.62584317	-0.8498432
0.036508776	-1.3751029
-2.1771965	-1.2892946
-0.37435657	0.27062732
0.5665006	-0.13956423
2.324102	-1.2892946
2.694715	-1.2892946
-0.91096514	-0.8498432
1.1433614	-1.2547144
0.43182907	-0.40127218
-0.6102981	-0.9271668
0.48100954	-1.2547144
1.3027401	-0.9271668
-0.08923452	-0.5996191
-0.1572666	-0.7281223
0.17257293	-0.978294
2.3907413	-1.0541073
-0.02821675	1.9607078
-0.18990457	1.1424936
0.29655755	-0.83533853
2.5845168	-1.1190398
1.5878621	-1.1428108
-1.0211635	-0.40127218
0.1852114	0.80232114
-0.26099184	1.8748792
-0.17307155	0.98015755
-0.08203014	1.5078166
-0.19215442	0.5150664
-0.42323592	1.0585119
-0.19740494	0.61987185
-0.03024457	1.3474135
0.21473908	0.59537584
-0.034409795	0.64891243
0.038068917	1.5078166
-0.018123053	0.41013262
-0.20394737	0.25317448
-0.2851173	0.5505739
-0.27266246	0.47373572
-0.39252615	1.1542807
-0.09575027	0.5505739
0.26758137	0.7797178
-0.12575644	0.1816362
0.13775623	1.0585119
-0.05271259	0.7842558
0.1546268	0.8202505
-0.08923452	0.8202505
-0.14922129	0.0022022051
0.22446336	0.41013262
-2.6010928	-0.65581745
-0.60268086	2.9016736
-0.045643445	1.5320257
-1.7073413	-1.2547144
-1.8920746	-1.1428108
-2.6893094	1.2619383
0.055559423	1.2468095
-0.11392942	0.59537584
-0.39320815	-1.2892946
2.694715	-1.1428108
-0.7852219	-1.3751029
-0.7852219	-1.4357784
-1.2641193	-0.374326
-0.037920438	0.8732536
-0.2595787	1.0706719
2.4709117	-0.54646534
0.2831264	2.68341
-0.23207523	0.92513627
0.21785389	-1.2547144
1.8729843	-1.2547144
-1.070344	-1.2892946
-0.6102981	-0.5259526
-0.2641583	-0.13214672
0.16904242	0.58054495
-2.7534013	-0.33070415
-0.08563227	2.635352
-0.43546894	1.0093005
-1.5166367	-1.3751029
2.694715	-1.1679434
-0.7852219	-1.2892946
-2.1771965	-1.3751029
0.73249614	-0.54646534
0.2275226	0.25317448
2.4271383	-0.83533853
-0.08923452	-0.83533853
0.43182907	-1.3751029
-0.46729416	-0.33070415
0.9848125	-0.99632704
-0.08923452	-1.1428108
2.324102	-0.13956423
-1.5483066	0.58054495
1.7404505	-1.1428108
-0.08923452	-1.1428108
0.43182907	-1.0541073
-0.08923452	-1.0541073
2.5108404	-0.7934228
-0.015558202	1.0381196
0.37081128	-1.0541073
1.1278163	-1.1679434
2.2158177	-0.374326
-0.82738805	0.530357
0.06121596	-0.13956423
-0.5533829	2.4025276
-0.24638873	3.7899194
-0.24267593	0.5505739
-0.33585218	-0.55687565
-0.08923452	-1.2892946
-0.68716204	-0.64430827
0.19962654	0.13228652
0.14615558	0.1816362
0.26956382	-0.19259495
0.3216308	-0.54646534
-0.08923452	-0.54646534
-0.08923452	0.9036501
-0.015558202	0.91226685
-0.22190078	-0.025118213
-0.27686223	-0.0741193
-0.03639225	0.3276526
-0.041807074	0.93794024
0.010516468	0.3884755
0.17445236	0.12601759
-0.1805812	0.61499465
-0.15598787	-0.025118213
0.026699305	0.0022022051
0.02096373	0.38302404
-0.043830264	0.97596705
0.13745244	1.2354097
0.04953958	0.4685108
0.04953958	1.2354097
-0.15997656	0.3276526
-0.01091867	1.0908161
-0.03079946	0.97596705
-0.07692756	0.22964215
-0.1314007	0.6585088
-0.21756136	1.2047819
-0.23389131	-0.25579512
-0.046487637	0.7660515
-0.4119812	0.18770814
-0.1488853	0.58054495
-0.34751147	-0.33930603
-2.8051517	-0.23174843
-0.2762967	2.2850206
-0.25532645	-0.27207133
2.6210387	-0.7934228
-0.015558202	-0.5996191
-0.08923452	-1.5822622
-0.08923452	1.6932148
-0.22904265	1.3364065
0.050573602	-0.9271668
-2.30294	-1.2547144
1.0176182	-1.3751029
-0.2641583	-0.5259526
-0.19943278	0.38302404
0.006195788	0.85571384
-0.018572906	2.2850206
-0.0030101116	1.2163064
-0.111741796	1.7387549
0.008244623	0.59537584
-0.1314007	0.28217202
-0.015558202	0.91226685
-0.2432499	0.70588773
-0.16827422	0.73384976
-2.8240035	1.7580822
0.08568926	2.675858
-0.36109358	0.65371585
0.19823806	0.70588773
-0.117506586	0.1816362
-0.1413015	-0.7536248
-2.3942864	-0.978294
0.41297743	-1.1190398
0.87127024	-0.69123614
0.552121	1.1815883
-0.2991201	2.1235168
-0.07600926	1.5216734
-0.10245979	0.73384976
-0.1805812	1.1187654
-0.1572666	0.48933145
-0.15178809	0.47373572
2.6315253	-1.1428108
0.01659845	2.1061053
0.005912261	0.3720752
-0.33448535	1.3510734
-0.044963457	0.4685108
0.3216308	-1.2547144
2.2838495	-1.2892946
-1.4812093	-1.2892946
-0.6102981	-1.0541073
-0.50009984	0.7797178
-0.28087628	0.8732536
-0.35763857	1.054446
-0.05233259	1.9363991
-0.2724844	1.0908161
0.0571134	0.7614783
-0.08923452	0.61499465
-0.15242425	0.47373572
-0.026044795	0.32202694
-0.18729438	1.0706719
-0.08923452	1.0706719
-0.04035515	1.0585119
-0.24103379	0.3720752
0.17493495	0.47373572
0.15154937	0.59537584
0.16400512	0.41013262
-0.03079946	0.70588773
-0.26717243	0.58054495
0.05884418	0.08790998
-0.30956256	0.97596705
-0.45469558	0.4685108
-0.08923452	0.029059438
-0.29401752	0.97596705
0.11554846	-0.41039193
-0.08923452	0.4685108
0.1958875	-1.1190398
2.3710885	1.7900478
-0.52962756	0.12601759
-0.6153909	0.84247595
-0.19103342	-1.1190398
-1.7663313	-1.4357784
-1.0470294	0.90796214
0.8685603	-1.4357784
-0.9601457	0.0022022051
-0.2731091	-0.0045835073
0.0050464226	1.2354097
-0.23558246	1.1970723
-0.12086959	1.013437
-0.13558795	1.5798881
0.15769029	1.1068226
0.10062751	0.1816362
-0.21209131	0.530357
0.08568926	0.9036501
-0.23558246	0.93794024
0.10371034	0.3884755
-0.055492416	1.8499624
-0.043830264	-0.11742431
-0.060190547	0.20580032
-0.19742486	0.3884755
-0.2952102	0.73384976
-0.027915645	1.2315995
-0.24945164	0.58054495
-0.116079606	0.38302404
-0.2830099	0.8336102
0.0027419555	0.13228652
-0.18121101	-0.978294
0.011603246	-0.33070415
-0.40716225	0.029059438
-0.08923452	-0.26390806
2.738986	1.3510734
0.1375516	1.3364065
-0.6003936	1.1542807
-0.13425466	0.27062732
-0.021202449	0.22964215
-0.047068346	-0.08841486
-0.08923452	-1.5822622
-0.08923452	-1.1428108
-2.775124	-0.25579512
2.3115332	-0.65581745
-0.73604137	0.7797178
-0.39449307	0.94644
-0.084643066	0.055476297
-0.05483788	1.1187654
-0.22769693	0.7660515
-0.14454749	0.7614783
2.694715	-1.4357784
-0.018492492	2.0915327
-0.05619963	0.92513627
-0.19301145	0.4685108
2.409593	-1.1190398
-0.62584317	-0.8498432
-0.65947855	-1.4357784
-1.070344	-0.9271668
-0.7171898	0.8336102
0.0021121362	1.5251281
-0.2035931	1.1542807
-0.042908005	1.1187654
0.055360373	1.0585119
0.07014421	0.7797178
-0.1152905	1.5078166
-0.11438685	0.61987185
-0.2801646	1.3801891
-0.24241644	0.73384976
-0.08923452	0.73384976
-0.021202449	0.8336102
0.05982336	0.3276526
-0.11926231	1.0706719
0.11902359	0.7797178
-0.064161256	0.3444312
-0.060258355	0.80232114
-0.09869493	0.94644
-0.3697651	0.48933145
0.036508776	0.61499465
-0.2066962	0.6344397
-0.04544916	0.1816362
0.1101851	-0.54646534
-0.21497783	0.029059438
-0.2066962	0.6344397
-0.08197109	0.7797178
0.02096373	-0.26390806
-0.15242425	0.47373572
0.018226264	1.3510734
0.31586415	-0.0741193
-0.15168332	0.84247595
0.13150968	0.49966362
-0.3470521	0.32202694
-0.4390821	-0.11742431
0.11174524	0.3720752
0.059633277	0.32202694
0.0819815	0.0022022051
0.21143255	-0.8498432
-0.4159576	-0.20033693
-0.10534472	0.12601759
-0.13042152	0.58054495
-0.2418229	-0.65581745
-0.17337678	0.3720752
-0.34552723	0.7660515
-0.033921555	0.029059438
-0.33585218	0.5505739
0.039921436	0.6344397
0.02822716	0.4685108
0.2286932	-0.33070415
-0.23223847	-0.08841486
0.02096373	-0.19259495
2.626683	0.22964215
-0.4382646	1.3801891
-0.3404763	0.5150664
0.047329713	-0.5158441
-0.059706837	-0.374326
0.17445236	1.2047819
-0.08923452	-1.5822622
-0.08923452	-1.2547144
-0.21497783	-1.1190398
2.6455345	0.08790998
-0.32517606	0.61499465
-0.008895481	0.035704143
2.6143758	-1.4357784
0.89187485	-1.2547144
0.3216308	-1.2892946
-0.7852219	-0.13214672
0.34223542	0.41013262
-0.23558246	1.0381196
-0.33219036	0.59537584
-0.18346769	0.1816362
-0.2837852	1.4340235
0.098393165	-0.025118213
0.050094474	0.70588773
0.19774528	1.2468095
0.022344042	0.22964215
2.707022	0.97596705
-0.42914042	1.4658679
-0.12559599	0.8202505
-0.25076845	0.3884755
0.016352367	-0.025118213
-0.0018765496	-0.32216096
2.3734434	-1.0541073
0.5645867	-0.978294
0.12785544	-0.99632704
0.08568926	-0.08841486
0.1958875	0.7797178
2.5197911	-1.1190398
0.036508776	1.6932148
-0.2991201	0.3720752
-0.98620164	-1.3751029
-2.1771965	-1.4357784
-0.50009984	-1.2547144
-1.070344	-1.1428108
-0.9601457	-1.0541073
-0.87870216	0.8732536
0.059070464	1.6702056
-0.015732402	1.2047819
0.0039593447	1.2047819
-0.09557922	1.6437085
0.016861172	1.0908161
-0.18640196	1.0585119
0.108202636	0.5505739
-0.21010888	-0.54646534
-0.21497783	1.640381
-0.08923452	-0.55687565
-0.08923452	-0.55687565
-0.7852219	-1.3751029
0.48100954	-0.54646534
-0.022481175	0.61987185
0.028745381	0.61987185
-0.14822449	1.054446
0.15738311	0.5505739
-0.11876222	0.22964215
-0.25101152	0.7660515
-0.14454749	0.7614783
-0.2762967	0.5150664
0.14989462	0.91226685
-0.08923452	-1.5822622
-0.08923452	1.4938972
-0.6304346	0.20580032
-2.6171057	-1.1190398
-0.50009984	-0.7536248
-0.37435657	-0.5996191
0.48100954	-0.5996191
0.3216308	-1.4357784
-0.7852219	-0.54646534
-0.16957358	0.70588773
-0.15524341	-0.32216096
2.6787977	1.2619383
0.21937864	0.93794024
-0.37729084	1.6702056
-0.021202449	0.91226685
1.6615386	-1.2547144
