# Supplementary material for: Cross-species behavior analysis with attention-based domain-adversarial deep neural networks
Source: Nat Commun. 2021 Sep 17;12:5519. doi: 10.1038/s41467-021-25636-x (PMC8448872; doi:10.1038/s41467-021-25636-x)
Supplement: Supplementary file 3 — Supplementary Software 1 [file 41467_2021_25636_MOESM3_ESM.zip › SupplementarySoftware/normalized_dataset/normalize_each/dataset/trans-dop3/22.csv]

angle	speed
-1.6819642	-1.540277
3.2057729	-0.91929775
-0.9593746	-0.02979787
0.45663056	-0.17345397
0.40160623	-0.6496782
0.7791569	-1.9545914
-1.1649644	-0.7644809
-0.17010468	-0.003934628
0.7197772	-0.43238792
-1.3090817	-1.762981
-2.130321	-1.3561724
-3.5743182	-0.9806823
-0.7448056	0.29259792
-2.7566226	-1.9545914
2.704648	-1.8752239
1.4215537	-1.717748
1.2571067	-1.762981
-1.846411	-1.9545914
-1.1990405	-0.33855474
0.93863004	-0.003934628
3.2859657	-1.717748
-3.4134152	-1.3561724
0.0934756	-0.7913129
0.47623393	-0.14573255
0.5464499	-1.0622907
-0.39886987	-1.717748
-0.3345517	-0.19215348
0.16103297	-0.5090834
-0.0007975961	-1.1143491
-0.02598749	-2.1462016
-0.02598749	-0.7644809
-0.02598749	-1.4553412
2.9334133	-1.762981
-1.846411	-1.1881506
-3.1295052	-1.717748
0.34689492	-1.3332684
0.2027777	-1.4553412
-2.6125057	-0.9343524
0.2825767	-0.7644809
0.2027777	-1.0622907
-0.1904345	-1.1881506
-0.23442289	-1.717748
3.0775304	-1.9545914
0.88422424	-0.24935757
-0.6276351	0.038490713
-0.5633169	-1.1691775
0.11380541	0.35208943
0.29175	-1.1691775
-3.3582704	-1.717748
-0.4478091	-0.22054303
-0.02598749	-2.1462016
-0.02598749	-0.5090834
-1.351985	-1.8752239
-0.02598749	-1.8752239
-2.7566226	-0.42170984
0.44324875	-0.6869418
0.5304958	0.5770909
0.03541275	1.4179537
-0.59806204	2.3105376
0.11575973	0.35208943
-0.68278	0.7279513
-0.14149524	-0.22054303
0.08952027	-0.6133201
-0.1904345	-0.7913129
-0.18406686	-0.7512584
0.0431196	-0.379643
3.584369	-1.3561724
-0.02598749	1.0139143
0.100857146	2.108235
0.05393095	0.73433095
-0.23275055	-1.3561724
-1.562501	-1.9545914
-1.9905283	-0.6013909
-3.3786001	-0.6013909
0.021289028	0.18483685
3.1395557	-1.3561724
0.7271588	-0.6869418
0.8405123	-0.25906014
1.2044649	-1.1881506
3.1225142	-0.379643
-1.1896186	-0.7913129
-0.8206916	-0.22054303
2.717383	-0.91929775
-0.59520566	-0.6869418
-0.91100943	-0.5090834
-3.6239312	-0.32842773
-0.2794068	0.0883379
3.3309495	-1.604246
-0.02598749	-0.7913129
0.5113419	-0.9343524
-0.79208213	-1.4553412
-0.3345517	-1.540277
-0.02598749	-1.540277
-3.3582704	-0.7644809
-0.19769275	1.4538269
0.21003596	-0.23009971
0.13845952	-1.8752239
2.704648	-1.9545914
0.2027777	-1.1691775
-2.2034187	-0.4110976
-0.18165497	0.22388548
0.37343037	1.7051154
-0.19939291	1.6907895
0.26067537	0.7848705
-0.39886987	0.9434197
-0.06335897	1.5394939
0.001884878	0.7533867
-0.30220366	1.5544056
0.18904196	0.97298634
-0.28042072	0.7723179
-0.09408065	1.7098788
0.08581767	0.5226194
-0.45553014	0.7022886
0.03437537	0.5770909
-0.14149524	0.29259792
-0.15423009	0.30760607
0.10225512	0.56357574
-0.22841817	0.19269884
-0.10746689	0.0883379
0.12968001	-0.91929775
0.10225512	-1.0622907
0.34689492	-1.2892948
-0.39886987	-1.3332684
0.88422424	-1.3797609
-0.17010468	-0.6013909
0.34689492	-1.1691775
0.65545905	-1.604246
-0.4952237	-1.1143491
0.6720139	-1.4553412
-0.25475267	-1.604246
3.4707427	0.038490713
-0.5633169	0.7848705
-0.6057713	1.0657705
1.2352428	-1.8752239
1.2571067	-1.540277
-3.3582704	-0.7644809
0.064369425	1.2653209
0.22792856	0.5770909
1.6789284	-1.8752239
2.0232012	-1.4553412
0.65545905	-1.571371
-0.70743406	-0.07362056
0.23967344	-0.5090834
0.9271275	0.42451882
-0.1904345	0.2774967
-0.02598749	0.8834214
0.2825767	-1.4553412
0.2027777	-1.604246
-0.5984249	-0.14573255
-0.29142365	0.92554325
0.13043945	0.7848705
-0.16578038	0.35208943
-0.03232031	0.5431755
0.4287024	-0.003934628
-0.12234133	-0.0824967
-0.21354374	1.3869156
0.12479009	0.096538074
-0.14627427	-0.5661436
-0.39886987	0.35208943
-0.009353451	0.92554325
-0.081891835	-0.4110976
0.005901276	0.16109061
-0.034700993	-0.02979787
-0.049162753	-0.4110976
0.013282816	0.35208943
-0.042082533	-0.02979787
0.19458762	-0.22054303
-0.14149524	0.15312056
-0.02598749	-0.23009971
0.16540623	0.18483685
0.19840446	-0.5090834
-0.11924676	-0.7512584
-0.08567269	0.41019705
-0.06006348	-0.19215348
0.2825767	-0.86084133
-0.43507427	-0.4110976
0.7559817	-1.8752239
-0.5984249	-0.14573255
0.9193322	-1.717748
-0.5633169	-1.1881506
-0.39886987	-1.540277
-0.20747617	-0.9806823
0.036038093	-0.379643
0.004503305	-0.5661436
0.371549	-1.4553412
-0.02598749	-1.4553412
-0.17010468	-1.2892948
-0.41919968	-0.6013909
-0.17010468	-0.6133201
0.5113419	-0.86084133
-0.2794068	-1.3561724
0.371549	-1.4553412
3.1868327	-0.379643
-0.020415813	2.176721
-0.014089369	1.9900938
-0.29687658	0.7279513
0.34689492	-0.32842773
-0.5524862	0.7533867
0.5686044	-0.0824967
-0.23819783	-1.1691775
3.3860946	-1.9545914
-3.1295052	-1.2892948
2.3587122	-0.49790838
-0.80506665	-0.7512584
-3.3773663	0.51573205
0.62097126	1.9678434
0.3440888	0.18483685
-2.9381113	-1.717748
2.540201	-1.717748
-2.90074	-1.1691775
-0.4835179	0.7848705
0.5047944	0.8283883
-0.013999115	1.4333719
-0.1674414	1.7288746
0.01626433	0.97298634
-0.29868817	1.6907895
0.17602737	0.9434197
-0.28561243	1.7051154
0.24313657	0.7533867
-0.10245678	0.73433095
-0.2675815	0.56357574
0.2274318	0.35208943
0.013282816	-0.4110976
-0.39886987	0.5972387
0.054205295	0.56357574
0.03339217	-0.02979787
-0.31845665	0.7022886
0.207102	0.56357574
-0.11495979	-0.379643
-0.0013333877	-0.19215348
0.2027777	-0.42170984
0.41498807	-1.1143491
-0.18305294	-0.5661436
-0.30989757	0.15312056
0.2274318	-0.379643
-0.11495979	-0.7913129
0.0934756	-0.5661436
-0.30989757	-0.42170984
-0.02598749	0.15312056
0.60031414	-1.0289319
2.0783463	-1.8752239
-1.846411	-0.7913129
-0.68278	-0.379643
0.30827862	-0.17345397
0.10514518	-0.49790838
-0.14315797	-0.6013909
-0.34372497	-0.5661436
-0.056478288	-0.379643
0.32224077	-0.6013909
0.2825767	-1.0622907
3.1825976	1.2001263
-0.44299778	1.4994307
-0.029029263	1.6907895
0.08056185	0.56357574
0.5283836	-0.49790838
-0.43624136	0.038490713
0.15987444	0.16903311
0.5542452	-1.1881506
-2.3837404	-1.717748
-1.7022939	-0.07362056
0.79046303	0.64368474
0.4609859	1.9184642
-0.29550186	2.0866058
0.36298996	1.8039436
-0.25475267	1.8821719
0.5451693	1.2056078
-0.3540722	1.6183412
0.2436157	1.1111716
-0.056478288	2.1383324
0.11812971	0.6172398
0.30784506	-0.6496782
-0.46882924	0.68288887
-0.25248918	0.45997858
0.22972442	-0.6013909
-0.090305686	-1.2892948
3.6148596	-0.003934628
-0.3637619	2.3269832
0.21543309	0.9493557
-0.33124363	1.1336364
0.45028794	0.51573205
-0.19700673	-0.0824967
0.38230932	0.4316497
0.52937806	-0.5090834
-0.41534626	-0.6496782
0.7791569	-0.038489573
0.5113419	-1.717748
-3.293952	-0.7913129
0.27222952	0.51573205
0.58600724	1.8776121
-0.5633169	1.2814257
0.43900365	0.92554325
-0.22146428	1.2001263
-0.06018915	0.8283883
0.4296455	0.7533867
-0.3565118	0.3740369
0.06194821	0.35208943
0.26541552	1.161503
-0.22841817	-0.038489573
0.07036635	0.16109061
0.29344434	1.1280347
-0.29765594	0.9434197
0.021289028	0.18483685
0.27704492	0.16903311
-0.3667973	0.7533867
0.06503599	0.5972387
0.043377806	1.4333719
-0.55479556	0.97298634
0.31035924	1.5145056
-0.14753123	0.91956127
-0.23442289	-0.003934628
0.6516841	-0.6869418
-0.33077672	0.56357574
0.0934756	1.0139143
0.371549	-0.07362056
-0.08113238	0.0883379
-0.02598749	0.0883379
0.19698317	0.4316497
0.35747835	-0.17345397
-0.119748674	-0.7644809
0.14571777	1.4538269
0.40111434	0.5431755
-0.35913366	1.1280347
0.26825443	1.5145056
0.18452854	0.35208943
-0.25907698	0.9434197
0.36276948	0.5972387
-0.19828902	0.92554325
-0.36116692	0.41019705
0.2368537	1.3027818
-0.10862697	0.5431755
-0.24536471	0.8283883
0.46742293	0.18483685
-0.21738121	-0.23009971
-0.37192315	0.45997858
0.17583099	0.9434197
0.11812971	-0.42170984
-0.11495979	0.35208943
0.17849258	-0.22054303
0.11192405	-0.379643
0.0934756	-0.32842773
-0.30251604	0.16109061
0.21543309	-0.14573255
0.077213645	-1.1143491
-0.3387204	-0.4110976
-0.15423009	-0.038489573
0.41498807	-0.0824967
0.10547432	0.68288887
-0.34500554	-0.379643
0.30827862	-0.17345397
0.2965389	-0.7913129
-0.5204136	-0.5090834
-0.5027126	1.4994307
0.11209897	0.73433095
-0.3318997	0.7848705
0.28541717	0.5431755
0.23730871	0.45997858
-0.23620377	1.1336364
0.41699484	0.25466725
0.16140537	0.038490713
-0.25475267	1.2814257
0.26974788	-0.10935742
-0.11328747	-0.23009971
-0.19305055	0.25466725
-0.06735982	0.85297227
-0.12234133	-0.0824967
-0.22232324	0.5972387
-0.02598749	0.5972387
-0.02598749	0.5972387
-0.27062726	0.91956127
0.07036635	0.16109061
0.13107798	-0.379643
-0.6019332	-0.7512584
0.06777369	0.7848705
0.09771037	-0.02979787
-0.50860554	-0.17345397
0.09246168	0.7723179
0.12072236	-0.7512584
0.0126288	0.22388548
-0.6522892	-0.24935757
-0.10313451	-0.10935742
3.4632416	-0.7644809
0.29913154	1.1168023
0.43086264	2.277463
-0.27062726	0.9434197
-0.012025302	-0.17345397
0.07701036	-0.25906014
0.4587001	-1.762981
2.8097153	-0.6496782
-0.23612218	-0.6496782
-0.24344653	-0.17345397
-0.42227915	0.18483685
0.027258582	0.5972387
0.26670212	-0.003934628
-0.39886987	0.56357574
0.3820029	0.68288887
0.19627917	0.5770909
-0.11891512	0.8834214
0.34689492	-0.23009971
-0.1904345	0.56357574
-0.22841817	0.19269884
0.49896958	-0.17345397
0.39725092	-0.7913129
0.13845952	-0.42170984
-0.17010468	-0.6013909
0.60281724	-0.25906014
0.09097255	-0.6013909
-0.17010468	0.3447307
0.5317612	-0.6496782
0.36337128	-0.5090834
-0.23650351	0.0883379
-0.59380776	0.0883379
0.18077558	-0.10935742
0.051159535	-0.7913129
-0.25475267	-0.07362056
-0.06006348	-0.33855474
0.34192103	-0.6496782
0.09771037	-0.7644809
-0.11063549	0.038490713
0.01138399	0.45997858
0.59766823	-0.02979787
-0.53291494	0.51573205
0.08488231	0.5972387
0.4751375	0.536341
0.10225512	-0.4110976
-0.39886987	0.5972387
0.12968001	0.35208943
0.23989281	0.3740369
-0.5406699	-0.14573255
-0.22554246	0.42451882
0.3029065	-0.003934628
-0.046317294	-0.19215348
-0.423524	-1.0289319
-0.02598749	-1.0289319
-3.577862	0.42451882
0.13845952	3.3071198
-0.16284642	1.4538269
-0.10393156	1.7992935
-0.28042072	0.16109061
0.34689492	0.7723179
-0.23819783	0.6172398
0.39261794	0.41019705
-0.17893197	-0.5090834
0.50530595	-0.22054303
0.049898464	-0.9806823
-2.0378048	-1.9545914
-2.010858	-0.7913129
0.74010706	-0.6013909
0.053811505	0.6172398
0.064369425	1.2653209
-0.34510958	1.3765088
0.49248233	0.4316497
-0.08692692	0.83455324
0.24490161	0.77860105
0.17235965	-0.0824967
-0.12234133	-0.003934628
3.5797517	0.68288887
-0.012743294	2.3962128
-0.5273207	0.99643904
-0.59449106	1.3503562
-0.15306301	1.3081002
-0.37421578	0.22388548
-0.2794068	0.42451882
-0.23442289	-1.1881506
3.1665027	-1.0289319
-1.562501	-1.0622907
-1.5238848	-0.17345397
0.5616979	2.452443
-0.3804759	1.6716042
0.27060327	1.6907895
-0.2519999	1.0139143
0.15285526	-0.02979787
0.36298996	-1.3561724
-0.38223585	0.92554325
-0.39462477	-0.0824967
-0.14928804	1.5394939
-0.14315797	0.6172398
0.3572421	1.6183412
0.21129006	1.4994307
-0.10916525	0.9434197
0.4020398	1.8039436
0.0041075	1.4333719
0.3617838	0.8834214
0.06694014	0.5770909
0.21776287	1.5345099
0.15433411	-0.6013909
-0.12611629	0.8834214
0.27159202	0.096538074
-0.06276617	-1.1143491
0.04210567	-0.32842773
0.00095922523	0.45997858
0.3199482	-0.038489573
-0.02598749	-1.3797609
-0.02598749	0.15312056
-0.4952237	0.7723179
0.0022731903	-0.0824967
-0.010536171	0.5226194
-0.20211086	0.9434197
0.36722472	-0.003934628
-0.14007849	0.64368474
-0.2758985	0.68288887
0.12092565	0.5226194
-0.17290062	0.68288887
0.24443316	0.8283883
0.46742293	0.18483685
-0.14504294	0.92554325
-0.09832575	1.3027818
0.371549	0.7022886
-0.423524	2.0692225
0.2965389	0.64368474
0.2239235	0.68288887
0.10935624	0.19269884
0.1764432	-0.52033526
-0.02598749	-0.52033526
-0.22841817	0.19269884
0.07137586	-0.6496782
-0.11231386	-0.49790838
0.16540623	0.29259792
-0.25475267	-0.7644809
0.4866878	0.0883379
0.11562665	-0.25906014
-0.19809243	0.35208943
-0.15116419	0.30760607
0.2186523	-0.43238792
-0.30989757	-0.379643
-0.7717523	1.3869156
0.18982945	0.7723179
-0.18665953	0.038490713
0.14339805	1.2001263
0.40627456	0.29259792
-0.39886987	0.85297227
-0.02598749	-1.2892948
0.024368519	-0.17345397
0.6694212	-0.86084133
-0.0763435	-0.17345397
3.4666014	2.375961
-0.8395783	1.9900938
-0.4409938	2.4882307
-0.46057203	0.25466725
