# Supplementary material for: Cross-species behavior analysis with attention-based domain-adversarial deep neural networks
Source: Nat Commun. 2021 Sep 17;12:5519. doi: 10.1038/s41467-021-25636-x (PMC8448872; doi:10.1038/s41467-021-25636-x)
Supplement: Supplementary file 3 — Supplementary Software 1 [file 41467_2021_25636_MOESM3_ESM.zip › SupplementarySoftware/normalized_dataset/normalize_each/dataset/trans-dop3/23.csv]

angle	speed
-0.16417629	-0.39900473
-0.87405586	-1.5554605
0.6460606	-1.1983396
-0.13223878	-1.0322055
-1.1204022	-1.3139323
-0.008137043	-0.15259191
0.30755	-1.473724
0.08217	-2.138561
0.08217	-1.2165979
-0.92504734	-1.4009906
-2.826583	-1.3139323
0.7811335	-1.3139323
-1.1204022	-1.9541684
-1.6240109	-1.7697757
0.08217	-1.9541684
-3.3301916	-1.2165979
-0.5048274	-1.0633767
-0.3041176	-0.9578723
-0.30124408	-0.3892592
0.58577865	-1.8777905
-0.7709204	-1.4009906
-0.09721258	-1.0169446
0.08217	-2.138561
0.08217	-1.9541684
0.58577865	-0.4893034
-0.07195694	-0.9723599
2.2919595	-1.8777905
0.08217	-1.6170199
-3.3301916	-1.3562495
0.7811335	-0.8347084
-0.26731175	-1.7262466
-1.1204022	-1.7697757
-2.2626925	-1.473724
-0.13223878	-1.6170199
-0.07195694	-1.2165979
0.39042392	-1.2165979
-0.92504734	-1.5853832
-1.6240109	-1.9541684
-1.0370134	-1.0633767
0.13385423	-0.80888706
0.80018747	-0.9723599
0.08217	-2.138561
0.08217	-1.5853832
0.81506586	-0.9578723
0.5518464	-1.7262466
0.021888167	-0.6519404
0.2965788	-0.3892592
0.08217	-0.3892592
1.2847421	-1.8777905
2.5275252	1.3842545
-0.13290392	0.95242226
0.14506707	-1.3782908
2.4039257	-1.5554605
0.23629695	-1.7262466
-3.1951187	-1.473724
-0.093113795	0.08946325
0.62598956	-1.2165979
-0.92504734	-1.9541684
0.348263	-1.3782908
-0.0637284	-0.46881506
-0.038024593	-1.2165979
2.990923	-1.7262466
-2.826583	-1.7697757
-3.3301916	-1.2165979
-2.477101	-1.8777905
-0.7709204	-1.7697757
2.0027595	-1.1983396
0.72085166	-1.3562495
-0.38122785	-0.56310993
0.3311591	0.5207868
0.2965788	0.99068516
0.044730067	1.6448588
0.042156596	1.5215274
-0.05478543	1.1856239
0.0073788785	-0.6519404
-0.17943464	-0.79616266
-3.1628013	0.5015392
0.20832169	1.751205
0.5538412	1.1856239
-0.023979837	0.4821503
0.18831985	-0.14405012
-0.19605868	0.08181993
0.14598991	-1.6170199
-3.3301916	-1.8777905
0.08217	-1.8777905
-2.1276197	-0.9723599
0.12238083	-0.56310993
-3.036893	0.36944935
0.299465	0.8631331
0.3844559	0.3353253
-0.052902956	0.5207868
2.9306414	-1.7262466
1.0186491	-1.3782908
0.348263	-1.9541684
2.7955682	-1.2165979
0.7811335	0.25854266
-0.28636572	1.1856239
0.5449199	2.1184726
-0.20177111	1.0445487
0.20409833	0.8174771
0.14996861	1.3648983
-0.26731175	-0.3892592
0.43165177	0.25854266
0.19608612	1.3842545
-3.2296991	-1.1983396
0.14726327	1.4841788
0.049014248	0.321543
0.16004981	0.36944935
0.047143813	-0.036161866
-0.3272245	-0.46881506
0.08217	-2.138561
0.08217	-1.1983396
-1.7033467	-0.6519404
-0.4425955	-0.56310993
-0.2909208	1.0015318
-0.008137043	0.72991455
-0.36806256	1.4226514
0.31799382	1.1856239
-0.15365382	1.4226514
0.2568647	1.4982295
-0.014880767	1.7380714
0.06506609	0.08946325
-0.14371218	-0.43854526
-3.3016143	-1.3782908
0.18176931	1.7686479
0.3706753	1.4416955
0.3327471	0.60263205
-0.10458718	-0.036161866
0.06311602	-0.294635
-0.45098752	0.28674495
-0.93672633	-1.8777905
-2.2977185	-1.0169446
-1.8033936	-1.2165979
0.72085166	-0.80888706
-0.43631703	-0.46881506
0.19949108	-0.43854526
0.85187167	0.62732804
0.8353977	1.553898
0.6517091	1.5951045
-0.06388134	1.3258613
0.32778618	1.1444559
-0.13758942	1.5722682
-0.03174612	1.0123411
0.016703539	0.36944935
-3.2647252	-0.56310993
0.024719542	1.5354353
-0.32237765	0.63346744
0.24478261	0.08181993
-0.4369546	0.25854266
3.070259	-1.8777905
0.9352605	-1.0322055
-2.0637999	-0.7342688
-0.010227205	0.9961132
-0.23873442	0.99068516
0.33605915	0.67607
-0.29191372	0.22281644
-0.5604188	0.08181993
-0.55894154	-0.240123
-0.474005	0.67607
0.33605915	0.20837362
0.52195877	0.8403926
0.4180183	0.44951242
0.572925	1.8333771
-0.2768674	1.553898
0.35689583	0.95242226
-0.067437455	1.2262882
3.3151493	-1.2165979
0.48502785	1.4226514
0.31799382	0.5207868
-0.093113795	0.08946325
0.47186255	-1.095479
-2.477101	-1.9541684
-0.92504734	-1.2165979
0.9100048	-1.0169446
0.2615526	0.0741501
0.004716656	0.44951242
-0.2883321	1.0817171
0.13130549	0.42973062
3.4453962	1.0817171
0.18064372	1.943143
0.66093886	0.5015392
-0.2305059	0.26562423
0.57886034	-0.15259191
-0.15174906	0.1046717
-0.4466943	-0.3892592
2.1378326	-1.9541684
1.6532779	-0.6519404
-0.42143866	-1.473724
-0.8059466	0.1046717
-0.4137896	1.7116693
0.16123132	1.2614704
-0.20917864	1.4083015
0.34494135	1.6627898
-0.1553457	0.7476397
0.19608612	1.0123411
-0.08468895	1.2464372
0.07483101	0.8346802
0.2965788	1.3600426
-0.038024593	0.5015392
0.26878303	0.7239818
0.18585072	1.2262882
0.17124555	0.08181993
0.37379986	0.8631331
-0.119152814	-0.294635
0.08217	-0.110242456
0.08217	-0.110242456
-0.20089331	0.7239818
-0.13837537	0.3353253
0.012190313	0.4231027
-3.260212	-1.7262466
0.31968567	0.90251946
-0.33472827	0.36944935
0.30176342	0.08946325
0.27947485	0.14224944
-0.6033011	-0.6984087
0.39505252	-0.80888706
-0.37858507	-0.39900473
-0.6596471	-0.6519404
-3.1951187	-1.7697757
1.2013534	-1.0633767
-2.6081214	-0.6519404
0.42135647	0.91367966
-0.1776806	1.6223247
0.6834117	1.6448588
-0.15592793	1.4982295
0.4985893	0.88570243
-0.24416204	1.6984004
0.26762062	0.72991455
0.11960994	1.6448588
0.09192593	0.8631331
0.21435674	1.0338492
-0.013823844	1.2614704
0.31535828	0.58396304
0.11507474	0.7476397
0.21319003	0.60263205
0.39764354	1.3697474
0.004212159	0.8346802
0.442623	1.4416955
0.00076594093	0.65180534
-0.06180594	0.8117205
0.5064429	1.2514558
-0.18797593	0.46914423
0.3413447	-0.15259191
0.25586578	0.011807673
-0.12599638	0.019698963
0.13215652	0.25854266
0.5064429	-0.052396987
-0.113184795	0.7769419
-0.14674807	0.25854266
0.39818394	0.4821503
-0.0420813	0.93034345
0.26299602	0.60263205
0.31930482	1.6984004
-0.019891873	-0.43854526
0.5276456	0.36944935
0.349281	1.3697474
0.04897807	0.08181993
0.52195877	0.7769419
-0.113184795	0.46914423
0.011431801	0.26562423
0.08217	0.26562423
0.26487425	-0.6180208
-3.3301916	0.14224944
0.4152783	0.67607
-0.10372965	0.8403926
0.7173136	0.7769419
-0.35953107	-0.39900473
-0.3451915	-1.0169446
0.5414691	-0.80888706
-0.5565116	-0.66342026
-0.34664753	0.25854266
0.35686064	-0.8347084
-0.46266654	-1.2165979
-0.17043066	-0.6984087
-0.25914505	-1.1455765
1.3750491	-1.9541684
3.104839	-0.56310993
-2.1858823	-0.6984087
0.6549031	0.019698963
0.021212257	0.67002344
0.8326646	1.1288841
-0.10133362	1.0177318
0.03835658	0.26562423
0.32300735	0.36944935
-0.11485393	1.0177318
0.3275565	0.60263205
0.24176735	0.9961132
-0.16695268	0.7239818
0.48209795	0.36944935
0.08217	0.36944935
-0.09721258	0.3353253
0.50395733	-0.17844084
0.009864433	0.72991455
0.19042894	0.4821503
0.4281815	0.42973062
-0.19271787	1.0338492
0.25226915	-0.07698913
0.348263	-0.43854526
0.16555874	0.46914423
3.4023125	0.321543
0.3285163	0.25854266
-0.42143866	0.3353253
0.17247705	-0.15259191
0.5939453	-0.10187815
-0.51991236	-0.07698913
0.021888167	-0.6519404
0.46667793	-1.0169446
-0.5192323	-0.17844084
-0.25622857	-1.0633767
-0.0012187376	-0.9016178
0.5518464	-0.9578723
-0.38750634	-0.4893034
-0.42143866	-1.2165979
0.23629695	-0.8347084
0.14245184	-1.1983396
-0.13223878	-0.84781283
-0.5048274	-1.0633767
-2.743194	-1.5853832
0.58577865	-1.3139323
2.1378326	-1.8777905
0.08217	-1.6170199
0.3928758	0.17187172
-0.3367947	0.4821503
0.19042894	1.2514558
-0.047552314	1.1444559
0.15477721	0.34218758
0.29341206	-0.294635
-0.18021588	0.4821503
0.12660906	0.08181993
0.32537252	1.0338492
-0.34355885	-0.39900473
0.41190505	-0.43854526
3.411143	-0.31316745
0.041959178	1.3842545
0.25210315	1.1444559
-0.23727925	0.11223753
0.62137866	0.3353253
0.08217	-0.07698913
-0.35070047	-0.43854526
-3.2468028	-1.095479
0.80018747	-0.6519404
2.5621054	3.1801345
0.45070574	1.549291
-0.11538134	1.123677
0.12559439	0.20837362
0.4655841	0.5015392
-0.19298515	0.4821503
0.63727456	1.0445487
-0.007605119	1.4841788
0.09557906	0.90251946
0.2911479	1.3697474
-0.11172291	1.0817171
0.51256067	1.2262882
-0.24118853	0.65180534
0.024823144	0.8631331
0.20010407	0.26562423
-0.07195694	-0.43854526
0.0031086823	-0.2134458
0.507006	-0.2854383
0.046216637	0.63346744
0.18924701	0.1046717
0.331605	0.25854266
-0.04436168	0.5462357
-0.0057070935	0.6821033
0.62237793	0.7417435
-0.23265792	0.67002344
0.49547166	0.46914423
0.2775248	0.7769419
-0.113184795	0.72991455
0.39874703	0.58396304
-0.23440702	-0.052396987
0.08217	0.72991455
0.2230514	0.88570243
-0.11582652	0.34218758
0.08217	0.34218758
0.70317566	-0.036161866
-0.0074611334	0.019698963
-3.2679377	-0.2134458
0.32644147	0.63346744
-0.27434197	0.25854266
0.19441055	-0.2134458
0.39874703	-1.9541684
-3.3301916	-1.0322055
0.9352605	0.20837362
0.2615526	1.0338492
0.022982012	1.4035051
-0.2333794	0.7769419
0.098142214	-0.5523558
0.33385816	-0.17844084
-0.37354964	0.5015392
-3.2962592	-1.3139323
0.29077035	0.88570243
0.28687128	0.08181993
-0.10184449	0.22281644
0.76625514	-0.036161866
-0.17943464	-0.240123
-0.28393576	0.08181993
0.30011684	-0.294635
0.36783186	-0.15259191
-0.35761875	-1.095479
-2.9807098	-1.7262466
0.58577865	-1.7697757
0.08217	-1.5853832
2.990923	-1.7262466
-0.0012187376	-1.0633767
-0.043041594	0.88570243
0.1366434	0.7769419
0.5254969	1.6223247
0.37403214	0.44951242
0.2586058	1.8419281
-0.17171915	0.44293535
0.3928758	1.1288841
-0.16825394	1.1856239
0.021888167	0.25854266
0.19042894	1.5676844
-0.20547153	-1.0169446
0.06619779	-0.07698913
0.6270066	0.19384122
0.021888167	-0.036161866
-0.052902956	-0.8347084
0.38231352	-0.32250455
0.4171701	0.08181993
0.03773096	0.4821503
-0.023979837	0.5207868
0.43746018	0.88570243
-0.27312016	0.5207868
0.348263	0.60263205
0.030485786	0.99068516
-0.16417629	-0.39900473
0.3285163	0.20837362
0.3285163	-0.39900473
-0.23648186	-0.17844084
0.36888435	-1.473724
3.4003174	1.4035051
0.5258659	-0.036161866
-0.26731175	-0.14405012
0.40427467	-0.2134458
0.049265273	-0.3892592
-0.2420561	-0.5523558
-0.16951816	-0.17844084
0.61787343	-0.56310993
-0.2978391	-0.43854526
-0.41452035	-0.7342688
0.24912533	-0.39900473
0.59460926	-1.0633767
-0.68753165	-0.9723599
0.23629695	-0.9016178
-2.7146168	-1.0633767
0.08217	-2.138561
0.08217	-1.0633767
0.39994723	0.60263205
-0.13532016	1.2913395
0.646796	1.4935519
-0.18692765	1.1444559
0.18996337	0.26562423
0.2199928	1.3258613
-0.13904153	0.62732804
0.38231352	0.42973062
0.17870411	0.5462357
0.31665727	0.8174771
0.40097663	1.0817171
-0.16883801	0.25854266
0.2023646	-0.46881506
0.31145716	0.19384122
-0.183923	0.26562423
0.0762346	0.44951242
0.0881054	0.26562423
-0.2305059	0.5015392
0.04536415	0.14224944
0.4160616	0.8174771
0.11284514	-0.10187815
0.5706937	0.011807673
0.25795594	1.0015318
-0.21093704	0.5015392
0.4655841	-0.052396987
0.47186255	0.08946325
-0.18732797	0.22281644
0.6492599	0.28674495
0.11290299	0.8346802
-0.28636572	0.7476397
0.41997275	0.28674495
-0.18084162	0.25854266
-0.14674807	0.7769419
0.0070098056	0.22281644
-0.10184449	0.08181993
-0.16471589	0.17187172
0.178467	-0.14405012
0.08217	0.5207868
0.12647964	0.36944935
0.73682386	1.1856239
0.12647964	0.36944935
-0.067863286	0.91367966
0.44817048	-0.2854383
-0.13856111	0.95242226
0.10887417	0.5462357
0.6308022	0.321543
-0.16417629	0.44293535
0.348263	0.90251946
0.42282113	-0.39900473
-0.17509238	0.19384122
-0.0012187376	-0.6180208
0.030485786	-1.1983396
0.13385423	-0.6180208
0.27034745	-0.32250455
-0.3118186	1.1856239
0.3110881	-0.036161866
0.22178766	0.25854266
-0.16726498	-1.0169446
-3.1107543	0.42973062
0.38231352	-0.294635
-0.23796244	0.019698963
0.34202063	-0.14405012
0.08217	-0.80888706
-0.102241196	-0.32250455
-0.022618696	-1.5554605
3.14505	-1.7697757
2.6414413	-1.8777905
-2.1276197	-0.9723599
-0.4466943	-1.0169446
-0.32544482	1.0869921
0.3896654	1.4841788
0.16034925	0.8631331
-0.06598893	1.3600426
0.2775248	0.46914423
-0.13223878	1.1856239
0.45070574	1.1805059
0.018350106	1.0015318
-0.20349185	-0.3892592
0.43165177	-0.47902757
0.08217	-0.110242456
-0.08363593	0.28674495
-0.041223958	-0.036161866
0.47962886	-0.2854383
0.128038	-0.8347084
-3.2468028	-0.43854526
-0.020272726	0.8346802
-0.34210286	-0.036161866
0.37136993	-0.294635
