# Supplementary material for: Cross-species behavior analysis with attention-based domain-adversarial deep neural networks
Source: Nat Commun. 2021 Sep 17;12:5519. doi: 10.1038/s41467-021-25636-x (PMC8448872; doi:10.1038/s41467-021-25636-x)
Supplement: Supplementary file 3 — Supplementary Software 1 [file 41467_2021_25636_MOESM3_ESM.zip › SupplementarySoftware/normalized_dataset/normalize_each/dataset/trans-dop3/24.csv]

angle	speed
-0.6167901	0.16878994
2.0004637	-0.95768404
-2.4645228	0.4839909
0.46170014	0.5354309
0.45612618	-0.21546982
-2.2640636	-1.2009656
0.4461287	-0.86490035
2.461989	-0.6835115
-0.69356513	0.36613786
-0.69356513	-0.6835115
0.34293476	-0.5730218
0.14512667	0.4419149
0.57224035	-0.95768404
-1.8793133	-0.95768404
-0.42656577	-1.0275638
-2.5569868	-0.27932745
-0.71015954	0.6923606
-0.7687977	-0.73154825
1.2616837	-1.3235794
-0.69356513	-0.36370727
0.38898927	0.067953385
-1.7761195	-1.4102803
-0.041815516	-0.99165106
0.27394137	-0.4924012
2.249426	-1.2009656
-0.15956643	-0.13951705
-0.041815516	-1.6195949
-0.041815516	-0.7823365
-0.811316	-0.5730218
-1.3027965	0.015204495
0.1972225	-0.11020581
-0.8573706	-1.4102803
-2.100258	0.7669589
-0.83223176	0.5657137
-0.7187039	0.25257194
1.528683	-1.0275638
-1.9970644	-1.2009656
-0.097056	1.5270935
0.39817524	-0.21546982
-2.3818145	-1.3235794
-0.041815516	-0.73154825
1.0407388	0.067953385
2.271424	-0.34638387
-0.6273195	-0.3990915
1.9134333	-0.7565687
-0.89685667	-0.43553272
-1.5091202	-0.86490035
-1.6694535	-0.5522957
1.3011698	-0.7565687
0.09088573	-0.025502287
1.4136351	-0.86490035
0.121989906	-0.73154825
-2.4850085	-0.86490035
0.061378412	1.1886553
0.26770216	0.6923606
0.033417083	-1.4102803
-1.9970644	-1.0275638
-0.20562094	-0.86490035
2.461989	-1.1515532
-0.1847052	0.5657137
-0.6307326	0.4419149
0.30524102	-1.4102803
-0.46262276	0.5354309
0.37899175	0.05492192
-1.9970644	-1.3235794
0.16147596	-0.3990915
0.40664265	-1.2009656
0.6099341	-1.0275638
-0.30881485	-1.1515532
2.1804328	-0.15439264
-0.78539217	-0.27932745
-0.509911	0.27582946
1.5546068	-1.1515532
-1.7300649	-1.4102803
-0.27275786	-0.095761575
0.39241832	0.10645751
-0.89685667	-1.3235794
-1.009322	-0.4924012
-0.2140028	-0.11020581
-2.54562	-0.21546982
-0.35245004	1.1964451
1.9570687	-1.4102803
0.6099341	-1.3235794
-0.3778082	-0.4924012
0.9459267	-0.7823365
-0.20562094	-0.5522957
0.35293227	-0.095761575
0.11199239	-1.1515532
2.1804328	1.3108096
-0.3778082	-0.025502287
2.249426	-1.0275638
-0.69356513	-1.2009656
1.2616837	-0.7823365
-0.041815516	-1.6195949
-0.041815516	0.45251396
-0.3778082	-0.4924012
1.8646758	-0.6835115
-0.4726203	-0.86490035
-2.2817168	-0.3990915
0.35140213	1.5270935
0.42779955	1.0031097
-2.2476335	-0.86490035
0.17912932	-0.95768404
0.22518384	-0.99165106
0.8769334	-1.1515532
1.646434	-0.36370727
-0.796759	0.7669589
-0.49854413	0.27582946
-0.13364258	-0.36370727
0.37255907	1.0031097
-2.411439	-1.3235794
-0.42656577	-0.95768404
0.8308789	-0.5522957
0.89149046	-0.5730218
-1.1270729	-0.4924012
0.006942026	-0.29577315
-0.041815516	-1.6195949
-0.041815516	-1.2009656
1.9134333	-1.3235794
0.40664265	-0.7565687
0.32528138	-0.5522957
-0.0023294697	-0.7565687
0.13964327	-1.1515532
-0.42656577	-1.4102803
-1.9970644	-1.3235794
2.0772388	-0.5522957
-0.43656325	-0.095761575
-0.6264282	-0.86490035
0.38898927	-0.21546982
0.07593539	-0.29577315
-0.15956643	-1.1515532
-0.30881485	-1.3235794
-0.041815516	-1.6195949
-0.041815516	-1.6195949
-0.041815516	-1.3235794
0.2941772	-0.4924012
-1.0295578	-1.4102803
1.0978782	-0.5522957
0.0042389953	-0.13951705
0.07593539	-0.99165106
-0.041815516	-1.2009656
-0.041815516	-1.4102803
-0.041815516	-1.2009656
-0.42656577	-1.1515532
0.5462262	-0.7565687
-0.24510698	-1.2009656
2.565183	-0.99165106
-0.041815516	-1.6195949
-0.041815516	-1.4102803
-2.531063	-0.13951705
-0.30451524	1.9937354
-0.03391258	-0.34638387
2.0504792	-1.0275638
-0.041815516	-1.0275638
-1.3453147	-1.3235794
-1.6123141	-1.1515532
0.31701088	1.06094
-0.4006419	-1.1515532
0.34293476	0.4735512
-0.041815516	-0.5730218
-0.041815516	-1.6195949
-0.041815516	-0.86490035
-0.08787003	0.4735512
0.49218318	-1.4102803
2.565183	-1.4102803
-0.69356513	-1.3235794
0.121989906	-0.86490035
2.565183	-0.86490035
-0.36942637	0.64448875
-0.32646823	-0.7565687
-0.12735608	-0.13951705
-0.15956643	-0.5730218
2.2981837	-0.95768404
-0.26276034	-0.86490035
-1.2421209	-1.1515532
-0.69356513	-0.95768404
-1.6123141	-1.4102803
0.22518384	-0.95768404
0.8576384	-0.34638387
-2.2447686	-0.95768404
-0.14500944	-0.5522957
0.11013595	-0.4924012
0.027177852	-0.21546982
1.2616837	-1.1515532
-1.2421209	-0.86490035
0.030162852	-0.27932745
-0.28598118	-0.4924012
0.439126	0.93541557
-0.022958912	0.64448875
-0.29744798	1.06094
-0.041815516	1.06094
0.05001154	1.6365762
-0.097056	0.60544986
-0.022632036	1.7878002
0.08606855	1.06094
0.047816217	1.1095335
-0.0023294697	1.7555016
-0.02538532	1.0031097
0.03656634	1.5685903
0.07323236	0.7669589
-0.30881485	-0.11020581
-0.11379388	-0.27932745
0.054562684	0.35507512
0.10597195	0.63479245
-0.07311513	0.4419149
0.07429865	-0.095761575
0.18912683	-0.36370727
-0.041815516	0.26423663
-0.20562094	-0.5522957
0.21381697	0.27582946
0.13335678	1.0280486
0.07593539	0.72061354
-0.11080888	-0.4924012
0.06323486	0.5354309
0.3261727	0.1809975
-0.1788614	-0.13951705
0.17912932	0.067953385
-0.02538532	1.0031097
0.1843538	1.1730102
-0.10131464	1.2273915
0.06884297	-0.34638387
2.4989374	2.6955361
-0.15428095	1.7619861
-0.3778082	0.7485295
0.07593539	0.4735512
0.01806827	1.8640945
-0.2746907	0.60544986
0.088657565	0.015204495
0.33141002	0.9694838
-2.4455223	-1.4102803
1.9134333	-1.0275638
0.05001154	1.06094
1.8216063	-1.4102803
0.6099341	-1.0275638
0.121989906	-0.11020581
0.061378412	0.25257194
0.34293476	-0.99165106
-0.041815516	-0.99165106
-0.35757238	-0.4924012
-2.5363486	1.8325099
-0.3725227	-0.5730218
-2.6027594	-0.86490035
0.13037178	-0.4924012
0.27394137	-0.5730218
0.49218318	-0.5730218
0.07593539	-1.3235794
2.2981837	0.72061354
-0.87502396	0.82141185
-0.5380302	1.3773341
0.2511077	1.3405608
-2.531063	-0.5730218
-1.0783155	-0.29577315
-1.3940723	-0.4924012
-0.71380097	0.63479245
2.585419	-0.025502287
-0.26781255	1.5479099
-0.034060292	-0.13951705
2.447432	-1.4102803
-0.30881485	-0.95768404
0.49218318	0.36613786
-0.10552339	-0.7565687
0.21843739	0.35507512
0.24958368	0.7669589
-0.30881485	-0.86490035
-2.4850085	1.9325918
-0.19376698	2.4445596
0.11013595	0.45251396
2.565183	-1.3235794
0.34293476	-0.29577315
0.49218318	-0.95768404
-0.041815516	-1.6195949
-0.041815516	0.8303697
-0.7664711	0.8303697
-0.22124165	1.5479099
0.23293908	1.656697
2.447432	-0.95768404
0.22518384	-0.5730218
0.15116799	0.015204495
0.73799294	0.10645751
0.36300746	1.1964451
-0.11593126	1.5201243
-0.05073811	2.2738817
0.041222814	1.1964451
-0.45816317	2.0359275
-0.05840997	1.3773341
-0.09031431	1.1335089
-0.16848902	1.3108096
-0.041815516	-0.15439264
-0.22327429	0.3101904
0.0025973886	-0.34638387
2.5384235	2.6496022
-0.24033788	1.8451785
-0.089376755	1.4708983
-0.36638445	1.3553247
-0.12291257	-0.11020581
0.4197098	0.9095632
-0.3395354	-1.3235794
-1.9970644	-0.5730218
0.27394137	-0.4924012
-0.35757238	-0.99165106
0.18912683	-0.095761575
0.27136025	1.8134199
-0.22710721	1.3773341
-0.09594882	1.2958202
0.18749008	-0.5730218
-0.33395362	0.5657137
-0.10221731	0.3101904
0.13075542	0.9095632
0.052612882	-0.3990915
-0.041815516	-0.3990915
-0.28698218	0.10645751
-0.08130156	0.51500356
0.025321404	-0.095761575
-0.5397572	-0.29577315
0.22518384	-0.5730218
2.565183	-0.7823365
-0.12452389	2.5875766
0.16756636	1.1335089
-2.1237378	-1.3235794
0.22518384	-1.1515532
2.2981837	-0.73154825
-0.36595428	1.1014949
-0.25167546	-0.13951705
-0.30881485	0.72061354
0.10743292	-0.99165106
-1.9970644	-0.43553272
-0.69356513	-0.7823365
-2.3818145	-0.95768404
0.20588885	0.1809975
0.2590358	1.3991833
-0.06857506	1.9815899
0.1681951	1.2958202
-2.61112	0.36613786
-0.39339012	2.0835586
0.11897673	1.5754541
-2.4580314	-0.29577315
-0.69356513	-1.1515532
1.528683	-0.73154825
-0.3778082	-0.4924012
0.15713131	0.1809975
2.508261	1.5754541
-0.061383434	1.2882965
2.5117195	-1.1515532
-0.5903712	-0.5522957
1.8739473	-0.3990915
-0.49027365	-0.15439264
0.17444104	1.6298416
-0.25807205	1.7294388
-0.25807205	1.6298416
-0.09255831	-0.95768404
2.5301404	3.0841663
0.21417186	2.153878
-0.12243451	1.1335089
2.040107	-1.0275638
-0.30881485	-0.6835115
0.4284753	-0.3990915
-0.3203396	0.015204495
-0.23358226	-0.21546982
0.021892361	-0.3990915
0.4284753	-0.21546982
0.34293476	-0.5730218
0.05001154	0.27582946
-0.0069690645	1.1335089
0.3655097	1.5201243
0.0007027952	0.015204495
-0.35133317	-0.29577315
-2.5687568	0.4419149
0.15968366	3.153513
-0.26623243	2.2286074
0.28579536	0.45251396
-2.531063	-0.5730218
0.10743292	-0.21546982
0.5738771	-0.095761575
0.21518633	0.64448875
-1.8332589	-1.2009656
-1.1034541	2.7510226
-0.401427	1.3405608
2.0311844	-1.3235794
1.9134333	-1.4102803
-1.8600184	0.1809975
1.4403946	-0.025502287
-0.0035426752	0.16878994
0.25590438	1.5201243
-0.041815516	0.05492192
-0.30881485	-0.29577315
0.0042389953	0.7669589
0.30580285	1.1335089
0.1675037	1.5685903
0.27394137	-0.43553272
2.3386312	2.2229106
-0.30320793	1.5823028
-0.3426668	-0.34638387
1.7834798	-0.21546982
-0.09057306	-0.025502287
-0.062051345	0.63479245
-0.20832397	0.72061354
0.05079662	0.5657137
0.2503226	0.4735512
0.0007027952	0.015204495
-0.0026399198	1.7878002
-0.005758513	0.7485295
-0.15956643	0.4735512
-0.06111049	0.1809975
-0.034723096	1.2273915
-0.029612964	-0.5730218
-0.19106396	-0.21546982
-0.072536044	0.9095632
0.20066386	0.60544986
-0.10432594	0.4735512
0.07593539	0.7485295
-0.12452389	1.3553247
0.040892858	1.3405608
-0.15956643	0.4735512
-0.08787003	0.64448875
0.23974083	0.4735512
-0.041815516	0.4735512
-0.041815516	0.4735512
0.14512667	0.4419149
0.18749008	-0.13951705
-0.041815516	-1.6195949
-0.041815516	2.5034246
-0.07950927	-0.6835115
2.2981837	-1.0275638
-0.041815516	0.15649846
-0.20562094	-0.11020581
-0.08130156	0.82141185
-0.17451677	0.63479245
-0.0035426752	0.9095632
-0.14814088	1.2273915
0.05753662	0.4419149
0.17105052	-0.27932745
0.05001154	-0.43553272
-0.30881485	-0.21546982
0.0042389953	0.067953385
-0.034406487	1.2882965
-0.16427243	-0.4924012
-0.17611362	0.3101904
-0.22327429	0.26423663
-0.041815516	-1.4102803
-0.30881485	-0.95768404
-0.041815516	0.36613786
0.061378412	0.51500356
0.121989906	-0.7823365
-0.041815516	-0.5730218
-0.3395354	0.16878994
-0.29265133	0.7669589
-0.015055978	1.2273915
0.016436271	0.35507512
0.42172882	-0.99165106
-0.42656577	-0.21546982
0.6099341	-0.95768404
-0.041815516	-0.95768404
-0.51210636	-0.7565687
0.16147596	-0.15439264
0.34293476	0.72061354
0.34293476	0.4735512
0.10743292	1.1886553
2.2981837	-1.3235794
0.22518384	2.1247387
-0.35245004	1.1964451
-0.64992994	0.26423663
2.0772388	-0.86490035
0.17912932	-0.95768404
-0.5903712	-0.86490035
0.34293476	0.067953385
-0.26276034	1.0445452
-0.24510698	0.82141185
0.058282036	0.7669589
0.061378412	-0.73154825
-0.041815516	0.15649846
-0.1788614	0.1809975
-0.007963557	0.7669589
-2.54562	-1.0275638
2.0772388	-0.5522957
-0.20562094	-0.7823365
-0.041815516	-1.4102803
0.34293476	-0.6835115
-0.30881485	-0.13951705
0.071375914	-0.095761575
0.64599115	-0.6835115
0.34293476	-1.4102803
-1.3453147	-1.4102803
-1.808859	0.35507512
-0.8817704	1.3108096
-0.5636116	1.2273915
-0.2749629	0.7669589
-0.82131356	1.4280717
-0.07787252	1.0280486
-0.24510698	1.1095335
-0.42656577	-0.3990915
1.8497256	-0.95768404
0.061378412	-0.5522957
0.018795982	0.067953385
-0.36942637	0.067953385
-0.26276034	0.45251396
0.103133306	0.93541557
0.19798593	-0.95768404
-0.26276034	-0.11020581
-0.30881485	0.7669589
-0.08787003	1.6899596
0.0042389953	0.7669589
-0.1521574	1.2882965
0.22696078	0.60544986
0.28769428	-0.29577315
-0.06423799	0.8303697
-0.08838642	-0.025502287
2.4132314	-0.86490035
0.1484088	1.9571748
0.039647795	1.6298416
-0.5325491	0.60544986
-0.4173798	0.7669589
-0.6475106	0.72061354
-0.4726203	0.64448875
0.121989906	1.0445452
-0.6017381	0.27582946
-0.37550312	0.5657137
0.28275344	0.4839909
2.2791831	-0.7565687
-0.60802454	-0.5730218
-0.77910566	-0.7565687
-0.97821784	-0.5522957
-0.5903712	0.25257194
0.24575402	1.963294
-0.13284002	1.1730102
-0.09547084	0.5657137
-2.5707588	2.6496022
0.121989906	1.1014949
2.565183	-0.36370727
0.22518384	-0.95768404
0.46068567	-0.5730218
0.3551373	-0.34638387
0.47998065	-0.6835115
2.0052605	1.3773341
-0.56715035	0.9008868
1.9621909	-0.99165106
0.34293476	-0.6835115
0.10743292	-0.5730218
2.2344759	-0.7565687
