# Supplementary material for: Cross-species behavior analysis with attention-based domain-adversarial deep neural networks
Source: Nat Commun. 2021 Sep 17;12:5519. doi: 10.1038/s41467-021-25636-x (PMC8448872; doi:10.1038/s41467-021-25636-x)
Supplement: Supplementary file 3 — Supplementary Software 1 [file 41467_2021_25636_MOESM3_ESM.zip › SupplementarySoftware/normalized_dataset/normalize_each/dataset/trans-dop3/25.csv]

angle	speed
1.8757735	-0.97486323
1.0853531	-1.1021519
2.5387714	-0.97486323
-1.54395	-0.09102337
0.3437695	-0.09102337
0.52111506	-1.0680407
-0.25300255	0.496778
0.1759989	-1.4354887
2.2248325	-0.98958105
1.760711	-1.3123547
2.3561263	-1.5841247
-1.0507468	-1.1199191
1.0281084	-0.6007832
-2.2249079	-0.681746
0.8864768	-0.038050525
0.43557253	0.66852593
0.5280719	-1.4354887
-0.10425285	0.75883126
0.027249176	-1.4004005
2.1897123	-0.681746
-0.5507102	-0.98958105
-2.1354222	-0.5436734
-0.25300255	-1.4004005
-0.57505393	1.8406888
-2.4798214	0.20521437
-2.78995	1.6599169
1.3169569	-0.82864374
2.9300275	-1.5841247
2.0584185	-1.4004005
-1.7064208	-1.2868528
-1.2774193	-1.5841247
-2.7308378	-1.2868528
-0.5507102	-1.3123547
-2.43313	-1.4004005
0.6050004	-1.2868528
2.8805065	-0.3624053
-2.5285087	-1.138217
0.6050004	-1.0680407
-2.3307416	-0.7810264
0.107864335	1.1069242
0.1759989	-1.7327605
0.1759989	-1.3123547
0.358644	-1.1968462
0.1759989	-1.7327605
0.1759989	-0.82864374
0.7499001	-0.47154313
2.2033184	-0.82864374
0.6265145	-0.79270464
2.7851276	-1.5841247
0.30729267	0.36926857
0.28583393	0.57468903
-1.9650055	1.7908822
0.6224563	-1.4354887
2.5481172	2.3486416
-1.040409	-0.3226766
-0.25300255	-1.5225577
-1.2774193	-1.5225577
-2.0041287	-1.2868528
-0.12170879	-0.3226766
-0.6477502	-0.46281487
-0.58496404	-0.40332064
2.7851276	-1.3123547
0.1759989	-1.5225577
-0.5507102	-0.98958105
2.8561628	-1.1199191
0.7003792	0.14735126
-0.44832188	4.2865343
-0.95080626	-1.2868528
2.4271615	-0.3624053
0.033928696	1.00795
0.9737431	-1.5841247
2.8561628	-0.5070776
1.558382	-0.79270464
-0.5507102	-1.4004005
-0.07035743	-0.21696591
-2.2891622	-0.7810264
0.61812395	-0.26886678
0.4101634	-0.82864374
2.5089343	-1.1021519
-0.5507102	-0.5436734
-2.43313	-1.2627326
0.031099118	0.075473145
0.45219243	-0.40332064
0.21620291	-0.20246032
-0.29320657	-1.4354887
0.7876455	-0.038050525
0.29106143	-1.5225577
2.9515414	-0.98958105
-0.47076783	0.9468113
0.65635175	-0.40332064
0.6128415	5.283106
-0.26084366	0.5937593
0.47370657	-1.5225577
-2.5481927	-0.6609319
0.7200629	-1.5841247
2.3561263	-0.681746
2.253738	-0.3868053
0.36227256	-0.09102337
-0.42474425	-0.3305323
-0.03385237	-1.1021519
-0.0066462494	-1.1968462
-2.3953848	-0.45414618
0.39782715	1.4689548
0.0990704	0.2613993
2.9677727	-1.1968462
0.9467355	-1.1199191
1.99816	-0.98958105
0.44853526	1.0320269
0.49178785	-0.18095626
-2.2588313	-0.3624053
0.12647793	-0.82864374
0.32089868	-1.2627326
0.6050004	-0.47154313
0.6050004	-0.3226766
0.112287715	0.9998773
-0.51835227	2.1913395
1.5120206	0.75883126
-1.4263774	1.4202831
-0.0066462494	0.9468113
0.45402285	0.10576395
-0.050673697	-0.8409452
0.07361055	-0.3868053
2.2758694	-1.1968462
-1.8804636	5.267343
-0.39950922	0.37975255
0.022184152	-0.15273932
1.691011	-1.3123547
-1.6520556	-0.93233174
-2.4874954	-0.98958105
0.15448475	0.82446826
0.3288068	-0.26134026
-2.1867738	-0.21696591
0.22735026	-0.681746
-0.07967978	-0.26886678
0.47908604	-0.09102337
-0.2841798	-1.1968462
0.90270805	-0.97486323
0.1084163	-0.53441966
0.3928978	2.0770764
0.3544699	0.5360681
0.09456789	-1.4004005
-0.4389405	6.4584126
0.36193678	1.3885932
0.40267146	1.331447
-0.9301908	2.1030824
-0.3979023	-0.24640156
2.3561263	1.4202831
-0.25300255	0.6173793
2.7851276	-0.98958105
-1.0362905	0.57468903
0.1759989	-1.7327605
0.1759989	1.9831368
0.1759989	-1.7327605
0.1759989	0.20521437
-0.37728682	-0.7810264
0.07361055	-0.051137395
0.11440504	-0.15273932
-0.23161271	-0.65067494
-0.08150477	-0.69230926
0.1759989	-0.69230926
0.40267146	-1.1199191
0.10213421	-0.82864374
0.37526396	-0.93233174
0.30427873	-0.53441966
0.27745545	0.28890616
0.32089868	0.78967434
-0.0066462494	2.01864
0.0889664	0.46182218
0.016675068	-0.3226766
0.20100024	0.006977988
-0.39306644	-0.038050525
-0.4356477	-0.24640156
-0.7171241	-1.2627326
0.58876914	-0.53441966
-0.29113662	-0.93233174
-2.4938273	-0.53441966
0.82245123	1.2768869
0.4504341	1.9592785
0.41238225	1.7244223
-0.07352134	1.2175778
0.3796975	0.46182218
-0.039313458	0.0570527
-2.4105668	-0.93233174
-1.425383	-0.8660718
-0.013682421	0.89687693
-0.21895874	1.331447
-0.19274388	-1.138217
-2.5041652	1.331447
-2.6878326	-0.18095626
0.8428817	-0.3305323
0.87550193	-0.97486323
0.8864768	0.6173793
-0.31702814	0.39538163
-1.6775155	-1.5841247
-1.0947742	0.54093146
0.66569763	1.846866
0.03504483	1.2768869
2.5514457	-1.4354887
1.0853531	-0.12501751
0.8513567	-0.681746
1.2004157	-0.3226766
-0.09138278	0.08157184
-0.36025706	-0.13190292
-0.58007413	0.72760147
-0.2780039	0.496778
0.30729267	0.57947135
0.04470512	-0.24640156
0.03761503	0.46182218
0.071040355	-0.13190292
0.5066076	0.47687095
-0.053337626	0.79404974
0.1174014	0.063213855
-0.1643835	0.7984176
-0.27846244	0.39538163
-0.15061422	-0.051137395
0.014379105	0.08157184
-0.20644532	0.54093146
0.23971006	-0.038050525
0.15631516	-0.5070776
-2.6348011	0.006977988
0.06956655	1.4758476
0.38872364	2.587919
0.12859043	0.86305374
0.1759989	-1.7327605
0.1759989	-0.40332064
-0.68200403	-0.73568064
-0.32403764	0.20521437
2.8561628	-1.2627326
0.64520437	0.6868567
0.25580537	0.7050494
0.6210777	0.83309287
0.07294248	0.9010743
0.10093838	0.33749792
0.24605794	-0.18095626
-0.082967654	0.74103385
-0.31977376	-1.4004005
-2.43313	-0.681746
-1.0507468	-0.8660718
0.15917756	1.0716959
-0.11078086	0.7984176
0.2529274	1.21008
-0.25300255	0.6173793
0.39514908	1.0716959
0.30196485	0.5890065
-0.08523194	0.86305374
0.45952117	1.427282
0.14832799	1.5406055
0.3054677	0.6868567
0.025290297	0.9136265
-0.34798476	-0.23898825
-0.460286	-0.6609319
-0.0066462494	-0.681746
-0.0066462494	-0.12501751
-0.3680651	-0.09776569
-0.050673697	-0.5070776
-0.22164932	0.17070772
-0.3553909	-0.79270464
-0.30435392	-0.97486323
0.006571065	-0.93233174
-0.53059876	0.063213855
-0.3211371	-0.3868053
-0.34593356	0.17070772
-0.27150556	0.86305374
0.1341426	0.33749792
0.26526365	-0.07096072
-0.057683222	0.39538163
-0.31702814	-0.3226766
-0.6050755	-0.6007832
0.1759989	-0.6007832
-0.19863728	-0.8409452
-0.3979023	-0.45414618
-0.5722244	-0.681746
-0.25300255	-0.79270464
-2.280322	0.075473145
0.66601485	1.7498897
0.7484982	1.1874715
0.10015513	0.9468113
0.4385864	0.9468113
0.22735026	0.19950604
-0.25300255	0.2613993
0.6050004	-0.09776569
-0.22409712	0.39538163
-0.37728682	0.0006169458
0.7003792	-0.73568064
-0.18330264	-0.15273932
-0.39689547	-0.23898825
0.21507177	-0.681746
0.30220878	-0.65067494
-0.08150477	-0.39503744
-0.3979023	-0.45414618
-2.4546442	-1.2627326
0.7714143	-0.3226766
0.6050004	-1.3123547
1.2773441	-0.6007832
0.13332418	0.8071309
-0.23289105	0.0570527
-2.6539092	-0.8409452
0.121633604	0.7984176
0.8158307	1.0320269
-0.13327412	0.28890616
0.19751303	-1.2627326
-2.7710416	-0.65067494
-0.2641499	-0.97486323
-1.0947742	-0.39503744
0.060936347	-0.53441966
-0.73335534	-0.40332064
0.3424128	-0.98958105
-0.47717097	0.6500541
-0.023750218	-0.65067494
-0.81758684	-0.3624053
-0.11021529	-0.09102337
-0.46682495	-0.051137395
-0.19863728	-0.13190292
-0.110095076	0.3534437
0.11001989	0.34814203
0.51573557	0.33749792
-0.3352356	0.6868567
-0.19656731	-0.12501751
0.04771903	0.0570527
-0.50268716	-0.3868053
0.44824672	-0.6007832
-0.06734351	0.36926857
0.24002446	0.39538163
0.046658546	0.3534437
0.1939052	-0.09102337
0.42407507	0.8071309
0.101541094	-0.65067494
-2.5142403	0.9958319
-0.01306869	1.6987655
-0.04744074	0.50172687
-0.038402863	0.9795902
-0.4594962	-0.15273932
0.447444	-0.3305323
-0.50305784	0.43141076
-0.23431267	-0.82864374
0.3288068	-0.69230926
-0.5507102	-0.051137395
-0.0066462494	-1.1968462
2.9677727	-1.4004005
-1.7064208	-1.4354887
2.3561263	-1.5225577
-1.2774193	-0.681746
-0.21874878	0.8071309
-0.053574234	-0.3868053
0.12226433	1.0952302
0.219566	-0.23898825
0.19884054	-0.53441966
0.5853166	0.20521437
0.37832773	1.21008
-0.12170879	0.2613993
0.21620291	-0.20246032
-0.12679267	-0.07096072
-0.3223765	-0.46281487
-0.065940864	-0.45414618
0.02319098	-0.26134026
-0.12170879	-0.73568064
0.38982126	-0.57187706
0.308538	0.26693088
0.21123041	-0.57187706
0.030519737	-0.15273932
-0.2624438	-0.5070776
-0.40274665	-0.93233174
-0.06734351	-0.98958105
-0.3422673	0.33749792
0.21785519	0.86305374
0.092113584	0.6173793
-0.019320454	0.95915
0.502612	-0.73568064
-0.08150477	0.6868567
0.0045011016	-0.24640156
-0.73335534	-0.6609319
-0.07035743	0.14735126
-0.44832188	1.2768869
0.40022367	0.95915
0.064564854	0.86305374
0.2874329	0.95915
0.5358909	1.5134964
0.038505718	1.7148235
0.33901045	1.2287886
-0.14905213	1.5406055
0.21802792	1.2399575
-0.093678735	1.3708481
-0.1971473	0.5890065
0.092113584	-0.681746
-0.18929139	0.9998773
-0.25645506	0.20521437
0.037182726	0.25028962
-0.07118135	0.46182218
-0.25529855	0.08157184
-0.014454289	-0.6007832
0.31822062	-0.3305323
-0.2698239	0.20521437
0.24620637	0.22223946
0.49678925	0.129642
0.44067508	-0.26134026
0.23759276	-0.15273932
0.4541417	-0.26886678
0.5629713	1.0913215
0.23759276	0.50172687
0.37908125	0.9010743
0.049086817	1.2732145
0.14062311	0.95915
0.21485314	0.22223946
0.034756314	-0.5436734
0.1759989	-0.24640156
0.23759276	0.50172687
0.11440504	1.2399575
-0.2055941	0.86305374
-0.03782348	0.496778
-0.20165119	0.66392124
0.082618505	-0.26886678
0.51573557	-1.3123547
-0.32403764	-0.5070776
-2.570538	1.1950271
0.29495642	2.2693832
0.65428174	1.32784
0.23822908	1.0598545
0.7357821	0.075473145
-2.585938	-1.2627326
0.2529274	0.5311941
0.28171554	-0.53441966
0.6957192	0.79404974
0.18106884	1.4585875
0.02885875	0.496778
0.21111904	0.6173793
-0.08263591	0.37975255
0.3832823	1.6566595
0.33712992	1.1263081
-0.14039868	0.6868567
0.17921165	0.89687693
-0.1523001	0.9998773
-0.032612056	0.075473145
0.02319098	-0.09776569
-0.17607406	-0.93233174
-2.4497998	0.20521437
0.33091927	1.5507139
0.6235034	1.2768869
0.47370657	1.1224419
0.11763799	0.47687095
0.5609729	0.6173793
-0.0549376	0.74103385
0.24761157	0.46182218
0.33532274	0.6173793
-0.026329974	-0.8660718
-2.7748652	-1.1968462
1.2641269	-1.1968462
-2.4865985	-0.15273932
0.11440504	0.9998773
0.009584977	0.6173793
0.38644025	0.47687095
0.273214	1.0320269
0.27285147	0.33215526
0.40710923	0.43141076
-0.22722758	1.2175778
0.16438517	0.0570527
-0.124722704	-0.53441966
-0.30435392	0.050870176
-0.21874878	0.063213855
-0.053574234	0.17070772
-0.22409712	-1.0680407
-2.3180673	1.6566595
0.40067303	1.1950271
0.7042139	0.22223946
0.21740146	1.2988287
0.33309045	0.33749792
0.38032618	0.41089684
-0.20165119	-0.07096072
0.23625755	-1.1199191
-2.6598027	-0.79270464
0.031099118	-0.82864374
-0.47684553	-0.8660718
-0.30817735	-0.20246032
-0.35096115	0.6500541
-0.195248	-0.40332064
-0.12170879	0.9998773
-0.18541998	0.19950604
0.375798	0.08157184
0.11094609	0.8673058
0.13299385	0.46182218
0.28769952	1.3601521
-0.2100881	0.54093146
-0.0066462494	0.050870176
-0.18929139	0.19950604
-0.27764085	0.37975255
0.2682198	0.57947135
0.065494314	0.9136265
-0.21353309	0.7186054
0.15917756	0.25028962
0.027741477	0.50172687
-0.23766792	-0.13190292
0.25187832	0.28890616
0.45219243	-0.98958105
0.358644	-0.21696591
-0.13794002	-0.681746
0.15448475	-0.82864374
-0.02326616	-0.93233174
-0.12760217	-0.3624053
-0.07768134	-0.12501751
-2.7308378	-0.12501751
0.5035438	0.28890616
0.21374427	0.41089684
0.55364895	-0.07096072
0.3424128	-0.5436734
-2.7308378	-1.2868528
0.6050004	-0.07096072
-0.12170879	-0.681746
0.95405936	0.41089684
0.3679899	1.4689548
-0.10641639	0.37975255
0.42351466	-0.26886678
-0.19357502	1.5270792
-0.0040151416	1.0716959
0.38585013	0.9998773
-0.12170879	0.5937593
0.32089868	0.82446826
0.031099118	0.2613993
-0.011873734	0.57468903
0.08767797	0.075473145
0.15448475	0.36926857
-0.057683222	-0.3868053
-0.15061422	-0.07096072
-0.4194165	-1.0680407
-2.301836	-0.24640156
0.04470512	-1.5225577
-2.43313	-1.0680407
-2.301836	-1.5841247
0.90270805	-1.1021519
0.90270805	-0.8409452
-0.25300255	0.5937593
-0.0066462494	-0.038050525
-0.054126196	-0.038050525
-0.4356477	0.050870176
0.02319098	0.075473145
0.18756422	0.22223946
0.5439141	-1.1199191
-0.12760217	0.0570527
-0.02326616	0.28890616
0.20583612	-0.038050525
