# Supplementary material for: Cross-species behavior analysis with attention-based domain-adversarial deep neural networks
Source: Nat Commun. 2021 Sep 17;12:5519. doi: 10.1038/s41467-021-25636-x (PMC8448872; doi:10.1038/s41467-021-25636-x)
Supplement: Supplementary file 3 — Supplementary Software 1 [file 41467_2021_25636_MOESM3_ESM.zip › SupplementarySoftware/normalized_dataset/normalize_each/dataset/trans-dop3/26.csv]

angle	speed
-0.33321503	0.5464042
-0.6435795	0.11086402
-0.09594997	-0.8549676
2.159238	-1.0681783
-0.7012005	-0.8279199
-1.8760977	-1.2187687
-1.0154657	-0.05861239
2.7121546	-1.2049971
-0.62419623	-0.52337
-0.56956375	-1.1032001
1.9605962	-0.76728654
-1.0079668	-0.9811921
-1.1081154	-0.48225388
2.428335	-1.1274135
-1.5907782	-0.63191557
-0.87708354	0.0527171
2.0556767	-1.1032001
-0.7354574	-1.2921838
0.4350331	-0.8549676
-0.2669117	-0.67020035
-0.21271633	-1.6031755
2.5571547	0.78627235
-0.47060025	1.1487458
-0.098807424	1.7258972
2.3633335	0.26277477
2.5994768	0.7719082
-0.928285	-0.8549676
1.6096238	-1.7750875
1.6638191	-1.6031755
-2.0892518	-1.4969281
-1.6615912	-1.7750875
2.6850336	-1.4969281
-0.93715376	-1.5207905
-2.813689	-1.6031755
0.21494408	-1.4969281
2.4833372	-0.63191557
-2.9087698	-1.3578484
0.21494408	-1.2921838
-2.7116208	-1.0236225
-0.28063792	0.742947
-0.21271633	-1.9141673
-0.21271633	-1.5207905
-0.030642137	-1.4127082
-0.21271633	-1.9141673
-0.21271633	-1.0681783
0.3593909	-0.7340367
1.8082659	-1.0681783
0.23639098	-1.03455
2.3882565	-1.7750875
-0.08183298	0.0527171
-0.10322461	0.24493055
0.25394472	3.2990036
2.3514626	-0.8549676
0.30206764	1.9825476
1.5000075	-0.59474117
-0.64037675	-1.7174789
-1.6615912	-1.7174789
-2.3860288	-1.4969281
-0.50949335	-0.59474117
-1.0338904	-0.72586954
-0.9713005	-0.67020035
2.3882565	-1.5207905
-0.21271633	-1.7174789
-0.93715376	-1.2187687
2.4590695	-1.340727
0.31002477	-0.15493257
1.2250462	1.7365098
2.025904	-0.8549676
0.51172113	-1.1652
1.1111503	-0.19384614
0.35657015	-0.63191557
2.39862	0.20879264
-1.0379524	0.15340145
-0.9175316	-0.35920873
2.5882971	-0.72586954
-0.3419437	-0.63191557
-0.84207314	-1.2921838
-1.4286395	0.077151276
0.22757867	-0.3284144
2.4394474	0.3111082
-1.4356272	-0.19384614
-0.56956375	-0.93072504
2.3882565	-0.9811921
-0.08183298	-0.59474117
-0.86634076	-1.1032001
-1.6177014	-0.9112491
-0.32741916	-0.9811921
2.3493059	-0.51643336
-1.6735178	1.2967373
-0.95575845	-0.43572956
2.8253286	-0.10078964
-0.84207314	-1.03455
-1.2339308	-1.5207905
-0.11064806	-1.0236225
-0.01800755	-1.2921838
-0.50949335	-0.7340367
0.032869883	0.3284258
-0.21271633	-0.7928707
0.18944691	-0.23942561
0.12067039	-0.9016516
2.3669336	0.17665932
-0.35744596	1.2236142
-0.4703992	1.2603863
-0.51722986	0.15340145
-0.1688265	-1.1274135
2.5829651	-1.0236225
-0.8350856	-1.2187687
-1.509261	-1.0681783
-0.56674296	-0.63191557
2.3882565	-0.29223296
-1.2940012	-0.93072504
2.3882565	-0.9811921
-0.93715376	-1.03455
-1.2339308	-1.3241019
-0.7279585	-0.05861239
-2.5688775	1.5292848
-2.2976725	1.4497224
1.3231522	0.650336
-1.4356272	-0.9811921
-0.098013476	-0.9112491
-0.7550796	-1.0796889
-1.6615912	-1.6360079
2.0914795	-1.2187687
1.7047044	1.1739037
-0.087707944	-1.7750875
1.7785219	0.59312814
-0.5656265	1.4954139
-0.12279375	0.4172338
-2.6654043	-1.3241019
-1.1631178	-1.340727
-2.1600647	-1.3241019
-0.6804551	0.11086402
2.6542988	-1.340727
-0.38110635	0.3154502
-0.45236456	-0.49582687
2.0406022	-1.0236225
-1.0171597	-1.2049971
-1.3271868	-1.0681783
-0.4192419	0.45427507
-2.7594936	-1.4743586
-0.86046576	0.33273444
-0.84288013	-0.48225388
2.217295	-1.0796889
-0.64037675	-0.9811921
-0.32741916	-1.4127082
-0.82245094	-1.4743586
-0.50949335	-0.9406092
-0.21271633	-1.6360079
1.7038975	-0.48225388
-1.1593063	-0.7928707
1.940974	-1.340727
-0.21271633	-1.340727
-0.43868035	-1.4969281
-0.86634076	-0.63191557
-0.037943162	-0.7928707
-0.45830256	-0.5373483
-0.3650466	-0.7177582
-0.02030775	0.34988666
0.043982387	-0.35920873
-0.28352937	0.5187343
-0.43868035	1.0361592
-0.27411762	1.0427082
-0.5448287	0.4624281
0.019682808	-0.21648288
-0.25329816	-0.10078964
-0.13646157	7.5156016
-0.26934892	-0.9112491
0.10024122	-1.2187687
-0.2599766	0.25832748
0.13132098	0.72468495
-0.2669117	0.33273444
0.13825607	-0.8015295
-0.46941504	0.11086402
-0.6804551	-0.3406599
-0.011019935	-0.10078964
-0.117635675	0.5737665
-0.10675617	-0.2862809
-0.013279288	0.19049084
-0.006830041	-0.37798148
-0.49104822	0.077151276
-0.114744194	0.742947
-0.04516664	-0.10078964
-0.14272831	-0.08485913
0.11422136	-0.48225388
-0.039640702	-0.8279199
-0.014390382	-0.3284144
-0.32741916	-0.1439714
-0.011019935	-0.10078964
-0.075738035	-0.54439086
2.5074735	1.4812015
-0.48184997	1.4525963
-0.18356586	1.5405014
-0.1996205	0.84648633
-0.0448753	-1.0236225
-2.488097	-1.6360079
-1.3648142	-1.4743586
1.889783	-1.1032001
-0.43868035	-1.1274135
2.3882565	-1.6031755
-0.11338508	0.4005806
-0.19734472	-1.4127082
2.3686345	-1.340727
-0.56956375	-0.93072504
-1.5307078	-1.3578484
-1.4356272	-0.19384614
0.07656185	0.70998365
-2.901271	-0.7340367
-0.79270697	0.7610846
-0.6324934	-0.022478614
-0.9586007	-1.6031755
2.7997365	-0.9112491
-0.030642137	-1.3241019
1.8769732	-0.37798148
-0.014390382	0.3284258
2.672399	0.60467356
-0.85714793	0.09166899
-0.82245094	-1.03455
2.3882565	-0.8015295
-0.39479053	-1.2049971
-1.6104004	-0.93072504
-0.9883446	1.0945871
0.35512063	0.022989059
0.6244318	-1.1032001
0.19532189	-0.40979007
0.120451674	-0.05861239
-0.0035210564	0.17202863
-0.39479053	0.21334332
0.19532189	0.37959418
0.18368885	-0.13307777
0.020235298	0.17202863
0.10550762	-0.022478614
0.30298892	0.24493055
-0.15631434	-0.59474117
0.06261384	-0.7177582
2.5620337	0.7610846
-0.69361734	2.121542
-0.7744768	0.8674272
-0.7004471	0.9530347
1.889783	-1.2921838
-0.26390716	-0.7928707
-0.4098009	-0.043041043
-0.22113967	0.34988666
0.24567878	-0.76728654
0.39901045	0.82538545
0.030877698	0.9530347
-0.18844871	1.9325876
0.029058404	1.2876884
-0.2946923	1.1487458
-0.0049249884	0.88475806
-0.31478462	0.90198237
-0.09291212	1.3207446
0.02624645	0.34988666
0.2550224	-0.15493257
-0.05389055	0.1393202
0.2535641	0.4005806
-0.24426843	0.2848762
-0.11476122	-0.17150326
0.03867704	-0.05861239
-0.53324974	0.90198237
-0.06875042	0.82538545
-0.09578819	-0.46213236
-0.41162044	-0.48225388
-0.20556623	-0.17150326
-0.10310009	-1.1652
-0.4202877	0.2848762
-0.46223313	0.25832748
-0.385792	0.94965947
-0.45449108	0.37959418
-0.54074866	0.60467356
0.041682187	0.62379956
0.14379029	0.20879264
0.29966137	-0.9811921
-0.21271633	-1.2921838
-0.34359968	0.2848762
-0.10977542	0.1393202
-0.039250787	0.85697645
0.39112124	-0.2862809
0.30472377	-0.3284144
0.33124548	0.037909657
-0.14694357	0.032948837
-0.21271633	-1.3578484
2.7204924	1.7045792
-0.5555538	1.912421
-0.7064631	0.45427507
2.0372841	-1.7750875
-0.098013476	-0.7928707
-0.62419623	-1.03455
-1.9071776	-0.9112491
-0.34359968	1.6316837
0.06701658	1.4468461
-0.12795801	1.4726452
-0.18609825	0.85697645
-0.40943027	1.4497224
0.22772455	1.4266422
-0.26623857	0.88130057
0.21494408	1.2112608
0.09237026	0.25832748
-0.071519226	1.2389882
0.13774787	0.15340145
-0.26046547	-0.10613096
-0.40204373	1.2876884
2.6449552	0.8674272
0.013247683	0.9530347
-0.4251169	1.86921
-0.5831272	0.5187343
-0.39823225	0.59312814
-0.7516379	-0.19384614
-0.05252507	0.037909657
2.0263689	-1.7174789
-0.12909324	-0.8279199
-1.0207769	-1.4969281
-1.4598948	-0.63191557
0.04940102	1.2603863
0.26350802	0.20879264
-0.0006565231	1.604302
0.13014147	0.87090206
-0.2102954	0.7320048
0.16644238	1.5067415
0.013247683	0.650336
0.2315618	1.0817016
0.2691394	0.0527171
-0.046822622	1.1644936
0.2518197	0.5464042
-0.3385777	1.1487458
-0.057957865	0.84648633
0.3751353	-0.10078964
-0.48057798	0.022989059
-0.41640493	-0.9112491
0.20738374	0.19049084
0.0014794861	-0.51643336
2.733902	-0.08485913
-0.76344186	1.3207446
-0.028755875	0.9530347
-0.34704143	0.6427824
-0.35090074	-0.29223296
0.4468717	0.48672095
-0.52616113	-0.22218947
0.061877117	0.19049084
0.050783243	-0.54439086
-2.7717915	-1.3241019
-0.7550796	-1.2049971
1.0540844	-1.6360079
0.28575712	-0.29223296
0.37739608	0.6427824
-0.004757497	0.62379956
0.32964694	1.1360891
-0.17508896	0.88475806
-0.21271633	1.1957498
0.23639098	0.4786508
-0.1703378	0.90198237
0.22943057	1.0197226
0.2483305	0.204232
-0.15852098	0.88475806
-0.068269506	0.4786508
-0.64749014	0.89854604
-0.35004982	-0.9406092
-0.06038609	-0.22218947
-0.45262834	1.0197226
-0.36051032	1.3917199
0.23581338	0.5147556
0.116492964	0.59312814
0.46783134	-0.76728654
-0.10901552	0.19049084
-0.090453126	0.72834736
0.043982387	-0.9016516
0.21494408	0.34988666
-0.053002648	0.36690974
0.16612177	0.37959418
-2.8845022	-1.7750875
2.346359	0.022989059
-0.4037703	0.90198237
-0.05057775	0.9530347
0.29567483	-0.08485913
0.45454314	1.3445747
0.2907646	0.89854604
0.19994733	1.86921
0.23639098	-0.3406599
-0.117635675	0.9530347
0.21050958	1.2236142
-0.34231323	1.2112608
0.0932675	2.3995469
-0.0809041	0.60467356
-0.099184	1.0881513
0.039421815	-0.48225388
-0.38367802	0.72468495
-0.31204757	1.3593806
0.03489964	1.3829316
-0.27737796	0.5147556
-0.07787428	-0.6020918
-0.18559526	0.09166899
-0.4041072	0.33273444
2.7397642	0.6989035
-0.10713591	1.5208485
-0.48664898	0.81831574
-0.022406796	0.5737665
-0.64037675	0.17202863
-0.07191527	-0.08485913
0.010631005	-0.10613096
-0.729195	-0.22218947
0.121688105	-0.49582687
2.075299	-1.6031755
-0.32741916	-1.4127082
-1.8436654	-1.3241019
-0.6804551	-0.9016516
0.14031956	1.2573384
0.46053028	-0.35920873
0.78563386	1.4525963
0.14700338	1.1233796
-0.026830656	1.712588
0.0642276	1.2236142
-0.41884723	0.5892678
0.31002477	1.712588
0.1086154	0.36690974
0.041113395	0.33273444
0.22187915	-0.37798148
-0.02750479	-0.46213236
0.81499374	-1.0681783
-0.06038609	-1.0796889
0.043982387	0.11086402
0.4370966	0.09166899
0.32964694	0.17202863
0.19720814	1.3207446
0.057906847	0.15340145
0.013247683	0.09166899
0.19876358	0.0527171
-0.14323428	0.17665932
0.63452375	1.0427082
0.15354277	1.604302
-0.07476506	1.3326815
0.21861888	1.429536
-0.25926176	0.9530347
0.20213403	0.25832748
0.13475558	-0.17150326
-0.07382794	-0.2862809
-0.056909796	-0.35920873
0.38083777	-0.048216984
0.32964694	-0.7928707
0.4370966	0.34988666
0.1884292	0.4786508
-0.29437062	0.8289136
0.21406728	1.4034015
0.10576808	0.5147556
0.12544602	1.1739037
0.13489433	0.6389971
-0.1429721	0.09166899
0.0011515613	0.93951005
0.12895504	0.33273444
-0.33436298	0.6389971
0.30598348	0.87090206
-0.021446206	0.81831574
0.04840625	0.5187343
0.44090807	0.72468495
-0.12513454	-0.05861239
0.293256	0.72468495
0.05746092	0.9798942
-0.17749637	1.0622687
0.28301194	1.0817016
-0.38873556	0.4005806
-0.027828285	0.7719082
0.23740631	0.46649402
-0.2186671	0.60467356
0.34825155	1.0427082
-0.067691945	0.25832748
0.04233527	0.82538545
0.020716207	0.62379956
-0.18539448	1.1739037
0.2090691	-0.15493257
-0.019040452	0.8289136
-0.14969349	1.2876884
0.20383157	0.3284258
-0.084837474	0.33273444
-0.21271633	1.0817016
-2.941568	-0.49582687
-0.5603708	0.90198237
0.071426146	1.2573384
-0.9007629	0.70998365
-0.20096686	0.4005806
-0.34619427	-0.23366058
-0.42415583	-0.49582687
0.10368293	-0.29223296
0.013247683	-1.7174789
2.1426704	-1.2049971
1.6476386	-1.2187687
-0.48067832	0.90198237
0.31701234	0.8674272
-0.071090244	0.450188
0.2831015	1.0098164
0.040170908	-0.15493257
-0.21271633	0.2848762
0.4334092	1.0197226
-0.1908064	1.1392581
0.0074972436	0.55033165
0.00923486	1.1487458
-0.17081869	1.2846663
0.13825607	1.0817016
-0.065215275	0.5187343
0.17073084	0.9798942
0.18327628	0.34988666
0.024018113	0.037909657
0.12954912	1.0098164
0.10368293	0.4460939
-0.16421464	-0.043041043
0.035559036	0.26277477
0.13825607	-0.23942561
0.21494408	-0.4162328
0.20925045	-0.043041043
0.14682019	0.15340145
0.04228162	0.17665932
0.15922791	1.0328791
0.24506804	0.15340145
0.46783134	-1.0796889
0.38945794	1.0622687
-0.12732875	0.5464042
-0.17584069	0.24940538
-0.007871886	1.2112608
-0.27311394	-0.022478614
-0.035462905	0.38801184
0.19002089	1.423746
-0.11597969	0.742947
-0.05275426	1.1233796
0.15295415	-0.13307777
-0.11064806	-0.93072504
0.013247683	-1.1032001
-0.16984572	0.1393202
0.2428865	0.3111082
-0.06038609	-1.0681783
-0.068269506	-1.4743586
-0.08183298	-0.67020035
-0.035574615	0.36690974
-0.25419557	-0.21648288
-0.1224148	-0.63191557
2.6249633	-0.52337
-0.14323428	1.0427082
-0.6190538	0.11086402
0.12413907	-0.52337
-0.8062705	0.450188
-0.64037675	-0.35920873
0.21494408	-0.52337
