# Supplementary material for: Cross-species behavior analysis with attention-based domain-adversarial deep neural networks
Source: Nat Commun. 2021 Sep 17;12:5519. doi: 10.1038/s41467-021-25636-x (PMC8448872; doi:10.1038/s41467-021-25636-x)
Supplement: Supplementary file 3 — Supplementary Software 1 [file 41467_2021_25636_MOESM3_ESM.zip › SupplementarySoftware/normalized_dataset/normalize_each/dataset/trans-dop3/27.csv]

angle	speed
0.5655671	-1.3633113
-0.15101509	0.12741749
-1.9010851	-1.6180832
0.03976477	-0.8246738
1.0101898	-0.7911756
-0.032356557	-0.12619503
0.26552272	0.33653188
-3.0482848	-0.37261164
0.1350244	0.57353395
0.93806833	-0.21903993
0.5972289	-0.37261164
0.32993567	-0.65611273
0.16255471	-1.1420376
-2.4268875	-1.1420376
3.0071335	-0.30171692
-0.16187878	0.7245463
-0.2593082	-1.6180832
2.766102	-1.0809188
-0.8936495	-0.62692267
-0.5778484	-1.0809188
0.57855254	-0.9702228
-3.04777	-0.16132955
0.46009848	0.57353395
0.59307235	-0.7269617
3.0079975	-1.0101806
-0.20213076	-0.8133965
-1.9690751	-1.4336509
2.0486047	-1.4866269
-0.57267874	-0.9702228
0.1514917	-0.7802254
3.0300927	-0.9702228
0.15914592	0.8764033
0.15710947	-0.7269617
-2.686572	-1.2622167
0.8152784	-1.4594012
-0.41804767	-1.5806235
1.2730908	-1.4866269
-0.73574895	-1.6180832
2.8670223	-0.7802254
-0.46095172	-0.14016642
-1.1935614	-1.5806235
-0.5956377	-1.5806235
2.7497373	0.45006478
-0.18903585	0.9602259
-0.039060526	-1.2811849
2.9259026	-0.8709765
0.4975772	-1.7767651
-3.06229	-1.3007195
0.23467603	-1.126325
0.5308482	-0.6961018
-0.48315975	-0.9702228
0.1514917	-0.7802254
0.03976477	0.3749962
-0.32455128	-0.18274818
0.030869383	-0.3407137
0.3012493	-0.004998529
0.45729694	-0.21903993
0.37478727	-1.1420376
0.26220638	-0.37261164
0.45272562	-0.34862807
0.03976477	-0.03126436
0.03976477	0.6034632
0.28166032	-0.62692267
-0.13640039	0.45006478
-0.40168318	-1.0809188
0.6313993	-0.47247228
0.086749025	-0.12619503
0.8271744	1.3320131
-0.34429693	-0.9193871
-1.401998	-1.2622167
-2.0708592	-0.47247228
0.44473052	0.22285996
0.19439575	-0.14016642
-0.12576783	5.4615803
-0.62823266	0.7668083
-0.4828213	-1.3633113
-2.4816873	-1.7767651
0.5523773	-0.65611273
1.3958808	-0.93185467
0.23467603	-0.65611273
-2.4816873	-0.8709765
1.2150744	-0.024663972
0.8152784	0.7668083
0.51074195	-0.37261164
0.08461638	-0.8709765
0.47539186	0.8898038
0.5989382	-0.3407137
-0.95503587	-1.2257999
-0.7937653	-1.0809188
1.190996	-1.4866269
-0.49385342	-1.2811849
-1.1177558	-0.34862807
0.70130444	1.1821575
0.29384997	-0.18994622
1.1329796	-0.8709765
-2.7675476	-0.9702228
0.6026311	-0.7269617
0.8152784	-1.0809188
2.9369347	-1.3633113
-1.2483613	-0.93185467
2.8470774	-0.5704137
-0.123305455	-1.0378067
-2.9394999	1.683057
0.41769132	-0.7802254
-3.06229	-0.7802254
-0.46095172	-1.0378067
-2.7798383	0.05283149
0.61492187	-0.024663972
0.35746598	-0.7269617
3.0597248	-0.43005836
3.0660138	-0.62692267
-0.007219483	0.4919191
-2.9394999	-1.4336509
0.07631898	-0.5796683
2.5456686	-1.2811849
-1.2693671	-1.6180832
0.9553896	-1.1420376
0.24403514	0.69120574
-1.8556441	-1.7110369
-0.49385342	-1.2811849
2.1244104	-1.4866269
-2.0448806	-1.2811849
0.8910841	-1.2257999
0.03976477	-1.2257999
-0.27793643	-1.0378067
0.23467603	-0.7911756
0.107754685	-0.65611273
3.1208138	1.7656188
-0.51983196	1.6127878
-0.41804767	0.92082715
0.03976477	-1.6180832
2.3663058	-1.2622167
-1.0105461	-0.7802254
-0.77865297	-1.2257999
-2.1849918	-0.47247228
0.5130043	0.52795833
0.5579558	-0.5889865
-2.5286715	-1.2811849
-0.17615215	-0.516153
-0.41804767	-1.1420376
0.37478727	-0.7911756
-1.1725558	-1.2811849
-1.0274715	-1.2811849
0.2556817	-0.8709765
-0.17615215	0.6816017
-0.4105674	0.33653188
0.0851312	-0.004998529
-0.02110951	0.18163343
0.021813754	0.6816017
0.22002703	0.60841715
-0.20277783	1.7280089
0.02623939	0.57353395
-0.076841034	1.0459151
-0.24342552	-0.024663972
-0.018251592	0.08424375
0.29384997	0.26903218
0.016481007	0.48672703
0.584477	0.12741749
0.33883774	0.7245463
-0.09623796	0.9602259
0.10063905	0.18163343
0.057715785	0.6816017
-0.20213076	0.76214516
-0.012156516	1.0836818
0.091686055	1.0795089
-0.04975413	1.5699506
0.071267314	0.7668083
-0.011483431	0.9384042
0.24278603	1.4119511
0.0076413117	0.60841715
0.26058292	0.8764033
0.24110442	0.76214516
0.043698672	0.407463
0.4556237	0.6671295
0.14249603	0.48672703
0.0718645	0.6232216
0.33646035	0.9905025
0.101050705	1.1168602
0.123985715	0.2917595
0.24105813	0.46584576
-0.20675345	0.7807494
0.10841541	1.4006487
0.010943334	2.2024703
-0.28422564	0.48152363
0.053869735	0.9818842
-0.19932958	1.0162067
0.20673779	0.903141
0.06644516	0.69120574
-0.016828122	0.407463
0.39660642	0.46584576
0.11263174	0.7668083
-0.2199201	0.07173768
0.35746598	-0.03126436
0.41548234	-0.2263907
-0.073051624	-0.12619503
0.26992586	0.05283149
0.27029487	0.19939943
0.12824026	1.0961661
0.15784155	0.22285996
-0.11486622	-0.5889865
0.105495155	-0.2486354
0.08329895	-0.9193871
-0.8450135	-1.4594012
-1.0534501	-1.2257999
0.19439575	-0.5704137
-0.3097775	-0.12619503
0.075936556	0.7245463
0.042721093	1.2262671
-0.3141858	1.0836818
0.091686055	1.2381909
-0.22777215	1.0289752
-2.7947528	-0.8246738
0.07772355	2.1933327
0.17939597	1.6127878
0.31998724	1.2579644
-2.4268875	-1.2257999
2.8241184	-0.36457646
-0.4555264	2.0316002
0.20003346	2.1101632
0.19719729	0.57353395
-2.1091862	-1.7767651
-0.41804767	-1.2257999
-3.06229	-1.5806235
-1.5870682	-1.0101806
0.36494628	0.33653188
0.61442494	1.1292093
-0.084563196	-0.62692267
-1.9480693	-1.126325
0.5523773	-1.4336509
0.89737326	-1.0809188
0.7331835	-1.4336509
-2.6939962	0.54324347
0.5385738	1.1292093
0.6807854	0.3749962
0.00686313	-0.62692267
-2.1074135	-0.5796683
0.3940202	-1.4594012
1.0781796	-0.65611273
0.20799565	-0.07812313
-0.3069381	2.0061293
-0.21325086	1.3665092
-0.28471106	0.8764033
-0.034249965	0.33653188
-0.29955518	0.46584576
-0.045268822	0.9905025
0.20869744	1.4006487
-0.016808005	1.0961661
0.28343302	1.4307042
0.054284528	1.1168602
0.27495635	2.1902819
0.13766718	0.407463
0.08565796	0.8403525
0.03976477	0.8403525
-0.015472759	1.4715977
0.2664878	1.2142985
0.044444423	1.4381762
0.24560638	1.2381909
-0.10034646	0.757474
-0.06949979	1.1127326
0.28914058	1.2381909
-0.06379225	1.0961661
0.42446882	0.7761104
0.049638588	1.7792008
-0.023073744	0.835813
0.034024052	1.1902237
-0.17205988	1.0162067
-0.04523303	1.4381762
-0.2208769	0.35309577
0.057086054	0.57353395
0.18080054	1.0961661
-0.06379225	0.44478145
0.30266595	-0.12619503
-0.27793643	-0.21903993
-0.37776738	-0.9702228
0.19439575	-0.43005836
0.179876	1.2579644
-0.07366607	-0.07812313
0.11664141	-0.0180864
0.07631898	-0.516153
-0.41804767	-0.6659919
0.41548234	-1.0809188
0.06384328	0.48152363
0.3684981	0.4235289
0.40445024	0.5483175
0.2097885	1.3779281
-0.23952353	1.2776163
-0.06688759	1.3358641
0.008390515	1.2142985
0.10946597	0.44478145
0.008918101	1.1127326
-0.10605399	1.0961661
-0.15448247	0.48672703
-0.047135003	0.19349398
-0.07934081	0.4235289
0.10827802	0.835813
0.3185394	0.54324347
0.18120496	0.19939943
0.16543347	0.57353395
0.1538974	0.76214516
0.09659004	0.33653188
-0.017060502	0.76214516
0.086749025	1.4006487
-0.12646821	0.0015123626
0.25298202	0.12741749
0.053869735	0.62813747
0.09778113	0.07173768
0.43327168	0.13351163
0.07959397	0.7807494
-0.07587012	0.6034632
0.179876	0.30865392
-0.10034646	0.76214516
-0.021868477	0.60841715
-0.0021590092	1.0961661
-0.15575117	0.7245463
-0.050984807	0.12741749
0.42958733	-0.8246738
0.03976477	-1.1420376
0.9553896	-1.1420376
0.1744507	-0.30171692
0.32456437	-0.47247228
0.2556817	-1.3007195
-0.030645268	0.2917595
-0.09826185	0.33653188
0.3989296	0.15168741
0.26475418	0.62813747
-0.131068	1.1455979
-0.03423672	0.46584576
-0.009023684	-0.024663972
-0.34140304	0.7245463
0.051049016	-0.27875945
-0.16017148	0.407463
-0.12523401	-0.12619503
0.057086054	0.44478145
-0.10034646	0.5330638
-0.123305455	-0.5704137
0.2786407	-0.47247228
0.021975439	-0.024663972
0.43956086	-0.43005836
-2.7445886	-1.3007195
-0.10034646	1.4307042
-0.12429984	1.7280089
-0.14912167	0.05283149
-0.27924082	1.0961661
-0.32347712	-0.2263907
0.12185964	0.5483175
-0.20961103	0.33653188
-0.16867189	-0.6659919
-0.3600313	-0.7269617
-0.018251592	-0.16132955
-0.015035267	-0.65611273
-0.22313641	-0.8133965
-0.27793643	-0.516153
-0.29525772	-0.65611273
0.5523773	-1.1420376
-2.9221785	-1.2622167
-0.41804767	-0.93185467
-0.27793643	-0.8246738
-0.27793643	0.07173768
-0.26341668	0.22285996
0.48305747	-0.16132955
-0.21695226	1.0459151
-0.24342552	-0.024663972
-0.4395098	-0.5796683
-1.0900043	-1.7110369
-1.717655	1.8497065
0.60413855	1.5447185
0.6657336	0.33653188
0.23854823	0.835813
0.30964404	0.31984648
-0.056732208	-0.21903993
0.23467603	0.30865392
0.26370928	-0.43844506
-0.18417974	-0.14016642
-2.286776	-1.6180832
-0.27793643	-0.93185467
1.023715	-0.9193871
0.924543	-0.9833557
-0.20213076	-0.62692267
0.086749025	-1.126325
0.31048173	0.13351163
-2.9656215	0.8038271
0.18499209	-1.4336509
1.6488085	0.62813747
0.7881087	0.33653188
-0.11387184	0.35309577
-2.4816873	-1.4594012
0.4975772	-0.8709765
0.5523773	-1.3633113
1.3958808	-1.0378067
-0.0031392807	0.6477071
-0.1332481	0.13351163
0.17358682	0.7668083
0.1688439	0.4235289
0.13289174	0.44478145
0.48025593	1.3010411
0.11904115	0.7807494
0.28628302	0.46584576
0.04899268	0.30865392
0.10809019	0.33653188
0.03976477	0.33653188
-0.10703863	0.60841715
-0.021868477	-0.6659919
-0.04975413	-0.18274818
0.030869383	-0.3407137
0.13817905	-0.34862807
3.0760891	0.45006478
0.06601961	2.0347726
-0.11567095	2.9192853
0.45059296	0.9905025
-0.03604092	0.30865392
0.6232459	0.19939943
-0.048425175	0.44478145
0.03976477	0.44478145
0.179876	-0.14016642
-0.03604092	-0.47247228
-0.6599432	-1.7767651
-1.5112625	-1.4594012
0.03976477	-1.1420376
2.9469082	-1.126325
-0.68094885	-1.1420376
-0.35374212	-1.2811849
1.0311954	-0.43005836
-2.986484	-1.2811849
0.73947275	-0.16132955
0.78859806	-0.07812313
0.72852796	-0.07812313
-0.10970556	-0.31720293
-2.6765985	-1.3633113
0.23467603	-1.4866269
-1.401998	-0.9193871
0.3302963	-0.2263907
-0.24210545	0.8898038
0.23954011	1.2579644
-0.12945749	1.8095802
-0.28952047	1.1455979
-0.02795129	2.1194885
0.25173295	1.0961661
0.24879287	1.9384717
0.0074021122	0.44478145
0.25763506	1.5447185
-0.14963028	1.3665092
-0.06718843	1.6621203
-0.058422685	1.0961661
-0.101271	0.57353395
-0.06509663	0.05283149
-0.19039634	-0.12619503
-0.04012112	0.6477071
0.029223379	0.8038271
-0.07107587	0.60841715
0.3105692	1.4269619
-0.05077736	0.6816017
0.1481108	2.6333792
0.14733565	1.2579644
0.16255471	0.9252316
0.23467603	1.2062941
0.0057294746	1.3204333
0.19172594	0.8898038
-0.121065155	0.6477071
-0.006850081	0.54324347
0.2923539	-0.5704137
-0.014040894	0.09667274
-0.38720098	-1.2257999
0.35746598	0.08424375
0.35746598	-0.16132955
0.09778113	0.48152363
0.06384328	0.62813747
0.28459904	0.46584576
-0.024263175	1.3010411
0.23467603	-1.7767651
3.1038606	2.1933327
0.535536	1.9676114
0.06272376	1.1168602
0.016805777	0.903141
-0.34224197	0.13351163
0.086749025	0.6232216
-0.08302517	0.92082715
-0.10034646	-0.8133965
0.0903571	-0.18274818
-0.18841755	0.07173768
-0.87586015	-1.4336509
-1.8289638	-1.7767651
0.202835	-0.9702228
2.2032356	-1.2622167
0.35746598	-1.2257999
0.8910841	1.3358641
-0.35374212	-0.03126436
0.47089684	0.69120574
0.5472166	-0.5704137
-0.37739065	0.26903218
-0.2867524	-0.31720293
-0.29525772	0.30865392
-0.32084048	-0.30171692
-0.38966337	0.22285996
-0.19542678	0.9818842
-0.42802122	-0.024663972
0.12185964	-1.7767651
-2.8673785	2.1101632
0.73829305	0.8898038
0.099428885	0.57353395
0.23789236	0.48152363
-0.28896853	0.4235289
0.18769178	-0.21903993
0.086749025	-0.0849141
-0.37460464	0.0015123626
-0.011705846	-0.43844506
0.3532282	-0.6961018
-0.40400955	-0.0180864
-0.06379225	-1.4336509
-1.8289638	-1.7767651
-1.5112625	-1.3007195
0.03976477	-1.1420376
-0.47284767	-0.65611273
-0.36324763	-1.1420376
-2.7993886	-0.12619503
0.83259976	0.30865392
0.5523773	-0.12619503
0.260969	0.31984648
-0.18143946	-0.12619503
3.1244984	-1.1420376
0.179876	-1.7110369
0.8152784	-1.1420376
2.8241184	-1.4336509
0.35746598	-1.3007195
0.35746598	-1.4336509
0.6924885	-1.3633113
2.912873	1.3204333
0.18306462	1.1127326
0.70601386	0.44478145
-0.06949979	-0.4985214
-2.3724227	-1.3633113
0.5523773	-1.2257999
0.4975772	-1.4594012
1.0900756	-0.30171692
0.08266882	-0.16132955
-0.15514651	-0.12619503
-0.08302517	-0.14016642
-0.3600313	-1.0809188
0.03976477	-1.0809188
