# Supplementary material for: Cross-species behavior analysis with attention-based domain-adversarial deep neural networks
Source: Nat Commun. 2021 Sep 17;12:5519. doi: 10.1038/s41467-021-25636-x (PMC8448872; doi:10.1038/s41467-021-25636-x)
Supplement: Supplementary file 3 — Supplementary Software 1 [file 41467_2021_25636_MOESM3_ESM.zip › SupplementarySoftware/normalized_dataset/normalize_each/dataset/trans-dop3/28.csv]

angle	speed
0.13230847	-0.17600103
-0.21324468	-0.59841615
0.33334634	-1.476431
-0.068729386	-1.1445241
-0.24384002	1.1022096
-0.0903953	-1.3877058
2.7330167	-1.1445241
0.73116076	-1.0847797
-1.1397843	-1.2116637
-2.3640654	-0.26173204
0.45171598	0.18286303
0.38180742	0.2783882
-0.03588749	0.15199606
-2.5115287	-0.8749783
0.5446712	-0.61962616
1.9331266	-0.59841615
0.07578592	0.58131456
-0.11371454	0.46206316
-2.9657443	0.45137978
0.2450075	1.2188792
0.5700006	1.4318599
0.24681008	0.6014206
0.40230316	0.6014206
-0.12933843	-0.46949753
-2.4683998	-1.0132686
0.9321986	-0.73269534
0.9321986	-1.3519503
-1.9396745	-1.0847797
1.5310508	-0.14600548
0.2768238	1.0399079
0.188831	-0.9333166
-2.7395647	-1.2116637
-0.19537894	-1.5391691
0.13230847	-1.5391691
0.13230847	-1.6906321
0.13230847	-1.6906321
0.13230847	-1.0661337
-2.817753	-1.3877058
-1.6685096	-0.9183188
-0.35384473	0.24904208
-0.12490588	-0.9333166
3.1486967	-1.0132686
-0.5893932	-1.0661337
-0.41808268	-0.83382744
-1.4674717	-1.476431
-1.0799444	-0.53712344
0.65737027	-0.31907538
0.6184617	-0.05230813
2.260814	-1.3519503
1.2033634	-1.1445241
0.8837375	-1.0661337
0.55000335	-0.76931804
0.5629648	-1.1445241
-0.23556012	0.33013773
-0.098675214	-1.2362428
-0.03588749	-0.76931804
0.77270716	-0.6745867
-0.3398942	-0.9333166
1.0767139	-0.9333166
0.7876833	-1.5391691
2.0458255	1.8061651
-0.29412743	2.424038
0.45633242	1.2502494
0.24867098	-0.73269534
-2.4505339	-0.9333166
0.188831	-0.59841615
1.2033634	-1.0132686
0.9321986	-0.73269534
2.5319788	-1.3519503
2.059776	-0.405425
1.1003946	0.15199606
0.46311042	0.8842407
-2.4386723	-1.3519503
0.13230847	-1.3519503
-0.19537894	-1.2622297
2.5319788	-1.5391691
-1.7951591	-1.2116637
0.4599959	-1.5391691
1.2598859	-1.3519503
0.005658911	-1.1445241
0.9321986	-0.9183188
-0.5409321	-0.6745867
0.53671473	0.58635753
0.27272815	0.4352539
-0.018503208	0.2842051
-0.19157876	0.2783882
0.017928818	-0.13122398
-0.4788137	-0.33590487
0.2372921	0.2842051
0.027324827	0.68014055
0.08012589	0.95455724
-0.1195157	0.15199606
0.29179993	0.70420986
0.22464119	0.95455724
-0.10453955	0.0027768705
0.19863531	0.18286303
0.051005483	0.15199606
-0.03588749	-0.63039035
-0.068729386	0.62630785
0.50154227	0.15199606
-0.22758201	1.5472794
0.10901462	0.47798952
0.16412473	0.0027768705
0.17096527	-0.61962616
0.2768238	1.490093
0.35501224	-0.2942113
0.19303946	0.514704
0.04991155	-0.14600548
-0.0009329174	0.58635753
-0.15819177	-0.2942113
0.1055133	-0.4416354
0.110642545	0.036313053
0.15397438	-0.4416354
0.13230847	-0.4416354
0.38180742	-1.0847797
0.13230847	-0.7818535
0.13230847	-1.6906321
0.13230847	-1.3519503
-0.6675816	-1.2116637
1.2598859	-1.0480286
0.9321986	-1.3877058
0.13230847	-1.6906321
0.13230847	-1.5391691
0.73116076	-0.59841615
-0.3220285	1.5223856
0.051363714	0.7375061
-0.043961115	-0.31907538
1.8447877	-1.5391691
1.7320887	-1.2362428
-1.1397843	-1.2116637
-2.2673619	-1.0132686
0.87567604	0.036313053
-0.1388564	0.12692511
-3.067252	-1.5391691
-3.067252	-1.5391691
-1.4674717	-1.3877058
2.7330167	-1.1445241
-0.19036199	1.006092
-0.07374635	-0.33590487
0.13230847	-1.6906321
0.13230847	-0.63039035
-1.4674717	-1.2362428
-0.3398942	-1.3519503
-1.4674717	-1.3519503
-1.3827964	-0.8749783
0.5198358	-1.5391691
0.6045112	-1.3519503
1.1153708	-0.61962616
0.2768238	0.42985138
-0.03588749	-0.76931804
-0.38668665	-0.72079504
-0.78028065	-1.3877058
-2.4355578	-0.38769716
0.9558793	0.45137978
0.7758217	0.8842407
0.1055133	-0.6745867
-2.4118772	-0.6745867
-0.19537894	-1.0480286
1.1332364	-0.9183188
1.0023255	-0.46949753
0.53438413	-0.46949753
-0.045048725	0.36948878
0.35812676	0.2842051
0.21049693	-0.024537958
0.37036464	1.579007
0.29206672	1.0939833
0.2303774	1.222819
-0.055101275	0.8483523
-0.020699175	0.30155402
0.044638958	0.58635753
-0.008111204	0.4352539
0.07283591	1.8225285
-0.1759822	0.47798952
-0.026157355	-0.59841615
-0.1610621	-0.5076674
0.22464119	-0.83382744
0.29179993	0.36948878
0.2038007	1.167168
-0.098675214	-0.19122389
0.18586178	0.34709552
0.2382466	0.36948878
0.21087316	0.62135196
-0.04590771	0.13322523
0.17397621	0.46206316
-0.21869819	-0.80745804
0.098372646	-0.13122398
-0.13464794	-1.0661337
-0.44487786	-1.2116637
-2.2991781	0.47798952
0.61344475	1.006092
0.22566424	1.376262
0.14830378	-0.26173204
0.13230847	-1.6906321
0.13230847	-1.6906321
0.13230847	-1.5391691
-0.3398942	-1.3519503
-0.99526906	-1.5391691
-3.067252	-1.5391691
1.2598859	-1.0132686
-0.050863635	0.58131456
-0.10453955	-0.5076674
-2.9749193	-1.2622297
0.9321986	-1.5391691
-0.46654376	-1.1445241
1.2033634	-1.3519503
1.2598859	-1.2362428
2.330941	-1.1445241
-1.7009335	-0.39653075
0.09460527	0.22524136
-2.5950494	-1.476431
0.33334634	-1.1445241
1.5310508	-1.476431
-0.6675816	-1.3877058
0.8398659	-0.5076674
0.52147585	0.5456938
0.50036657	0.6014206
0.26730582	-1.2362428
0.13230847	-0.47892728
0.6826996	-0.80745804
-0.14691785	0.036313053
-0.046523668	-0.017667383
0.2410136	-0.14600548
0.318798	-0.059324507
0.5446712	-1.2622297
2.95792	-0.19889355
0.07706218	1.7130779
0.4169883	2.8532612
0.19214843	0.88869166
-2.7815387	-1.1445241
0.13230847	-1.1445241
0.73116076	-1.2362428
0.13230847	-1.0847797
0.9321986	-1.2622297
1.319726	-0.8749783
-1.0551089	-1.0480286
0.4599959	-1.0132686
0.25515786	0.56102884
0.4816618	-0.63039035
-2.4683998	-0.59841615
0.33334634	-0.83382744
3.0041816	-0.6745867
0.21049693	0.9588902
-0.06287627	0.08219805
-2.4780529	-0.9333166
0.3154806	-1.0132686
1.0767139	-1.0132686
0.8723586	-0.8749783
0.5198358	-0.47892728
-0.6675816	-1.476431
-1.9396745	0.22524136
1.4528624	1.4936974
0.60030276	-0.13122398
-2.3116145	-0.73269534
-0.41808268	-0.2942113
0.53818434	-1.0132686
0.2169838	-0.059324507
0.5198358	-0.17600103
0.13230847	1.1871668
-0.19537894	0.22524136
-0.3398942	0.45137978
-0.19537894	-0.33590487
0.40015593	0.13322523
0.13230847	0.13322523
0.56609726	-0.19889355
0.5582498	-0.47892728
1.1332364	-1.1445241
-0.29971308	-0.26173204
0.125236	0.62135196
0.32190356	0.56102884
0.38180742	-0.59841615
-3.1237745	-0.9333166
-0.07204681	1.9570827
-0.1179812	2.2386603
0.53477085	1.8582618
0.039975747	-1.476431
-2.5507965	-0.58796406
-2.1284423	-0.17600103
-0.0066109993	-0.13122398
-0.49684593	1.0524814
-0.38668665	2.2181723
-0.19537894	0.36948878
0.069096155	0.2842051
0.52320814	0.9152378
0.48056787	0.514704
0.6307316	0.47798952
0.2768238	1.376262
0.06413438	0.993301
0.25334162	0.6163853
0.30182537	0.83021635
0.022631535	0.3414587
0.24198541	0.83021635
0.022631535	1.357504
-0.9170806	0.2842051
-0.18272802	-0.5076674
0.05644523	-0.38769716
-0.8270731	-0.2537269
-0.012206835	-0.33590487
-0.19537894	0.022977259
0.030800756	0.46206316
-0.56607395	-1.5391691
0.73116076	-1.1445241
-0.18310903	-0.58796406
0.53606474	-0.72079504
-1.4992881	-0.9333166
0.90851796	-0.76931804
0.051005483	-1.0661337
0.38180742	-1.3877058
2.919506	0.6163853
0.15714383	1.5719831
0.5198358	2.5503347
0.38180742	0.18286303
-2.5168607	-0.83382744
0.33334634	-1.1445241
0.07578592	-0.9333166
2.3874633	-1.3877058
-0.11719048	-1.0661337
1.0689985	-0.72079504
-0.16735524	-0.8749783
0.31368753	-0.26173204
0.26178443	0.46206316
0.112183586	1.006092
0.14124203	0.24904208
-0.5548826	0.73277754
-0.11719048	0.18286303
-0.46233532	0.7750087
-0.23580164	-0.059324507
-0.032515146	-0.2942113
0.04460204	0.6014206
0.16550708	-0.76931804
0.036735725	0.4352539
-0.41251746	-0.33590487
0.13230847	-0.6745867
-2.9227366	-0.73269534
0.14847301	1.3272488
1.0426836	1.0399079
0.37104952	1.2030663
0.4924197	2.2474084
0.13656975	1.0939833
-0.26976722	-1.476431
-2.0178628	-0.4416354
0.59036696	-0.5076674
1.496734	-1.0132686
0.21049693	0.07571602
-0.41808268	-0.024537958
-0.81209695	0.58131456
1.876604	-1.476431
1.8047119	1.3158246
0.91312873	1.19115
0.73412997	0.58131456
0.64221436	0.13950358
-2.6327524	-1.3877058
0.64876384	-0.13122398
0.6167811	-1.1445241
1.5908909	0.13322523
-0.3296072	1.0939833
-0.20193541	0.7375061
-0.043961115	1.0524814
-0.14251986	0.7563293
0.12202143	1.0939833
-0.401863	0.7935475
-0.2386512	-0.10931089
-0.07985088	0.13322523
0.21582909	-0.76931804
-2.985949	0.18286303
0.09413441	1.2502494
0.5910114	2.520478
0.79998916	1.2851458
0.3265838	0.58635753
0.26790142	0.58635753
0.23270796	0.15199606
-1.9633552	-1.2116637
-0.9715884	-0.76931804
-0.99526906	0.36948878
-0.268199	2.2034724
0.3429541	1.4936974
0.09413441	0.6163853
-0.030555325	-1.0661337
-2.8687925	1.1551013
0.22790605	2.1798353
-2.810918	-1.476431
-0.03588749	-0.38769716
-2.099166	-0.17600103
-0.05645947	0.7750087
-0.6470097	0.9152378
-0.43954572	0.88869166
-0.3253459	1.0939833
0.1425955	2.3876367
-0.31515938	1.4171311
0.12971038	1.2030663
-0.031026179	-0.05230813
0.005658911	0.0027768705
0.2450075	1.376262
0.13230847	1.376262
0.23459779	0.24904208
0.17721105	-0.080557235
-0.15939873	0.47798952
0.05731263	-0.39653075
-0.14074942	-0.017667383
0.27095944	0.33013773
0.12402856	1.1022096
0.48679107	0.2842051
0.5700006	1.376262
0.14830378	1.167168
0.40438023	1.4720104
-0.13539228	2.0502307
-0.15659954	0.34709552
0.23432286	0.56102884
0.21049693	0.036313053
0.16515036	0.36948878
0.57166934	0.62630785
0.04991155	0.514704
0.2777148	1.6723946
0.2703369	0.42985138
0.20493168	0.4352539
0.5884105	0.75163704
0.47609657	1.3158246
0.21515122	1.1267444
0.21489863	0.62135196
0.038767625	0.58131456
-0.3398942	0.3414587
-0.05645947	0.514704
-0.09128634	0.88869166
-0.1628862	0.95455724
0.24839355	0.9019986
0.1194823	1.8225285
0.1517052	1.0524814
0.29856083	1.19115
-0.040514443	0.9019986
0.25157806	0.58131456
0.051005483	2.1080432
-0.23107225	0.8165285
-0.14470951	1.1022096
-0.21704488	0.75163704
-0.47460526	0.2842051
-0.17703044	-0.059324507
-0.42456955	-0.9333166
-2.6314073	0.20719527
-2.231004	-1.2116637
0.19214843	-0.8749783
-0.08702296	-0.76931804
0.16515036	-0.9183188
0.43983117	0.20719527
0.62467587	-0.05230813
0.31114063	0.95455724
0.043768063	0.20719527
-0.15902111	0.8797821
-0.082679905	1.376262
-0.03257315	0.95455724
0.16282512	1.4936974
0.055720504	0.4190048
-0.040602513	0.62630785
0.35129076	0.95455724
0.42750314	0.88869166
0.34363338	0.036313053
0.3651626	0.47798952
-0.026157355	0.49379987
-0.4239358	0.8165285
0.01531219	-0.2537269
-0.19537894	0.2783882
-0.19537894	-0.2537269
-0.068729386	-0.46949753
0.24867098	0.6163853
0.045673322	0.8842407
-3.1186452	0.07571602
0.46771127	2.646611
-0.14612055	1.5614187
0.026873585	-0.59841615
-1.6685096	-1.476431
-0.9510164	-0.58796406
-0.05645947	-1.0132686
1.0767139	-0.33590487
0.51354915	0.34709552
0.22327045	1.3386301
-0.012206835	1.0939833
0.030800756	0.46206316
-0.004239967	0.62135196
-0.0095053725	0.95455724
0.5121785	0.8797821
0.13230847	0.45137978
0.25895804	0.036313053
-0.3220285	0.0027768705
-0.3398942	-0.7818535
-2.5950494	-0.33590487
0.5235664	1.7432741
0.6854559	1.6961858
0.643168	1.1831783
0.054120004	-1.0661337
-2.5168607	-1.2622297
-0.19537894	-1.0132686
-0.3398942	-1.3877058
-0.39641678	-0.46949753
0.062181458	-1.1445241
-0.068729386	-1.0480286
0.73116076	-0.9183188
3.0243464	0.20719527
0.25334162	0.7563293
0.62664795	1.2030663
0.7527633	1.3158246
0.27272815	-0.080557235
-2.3351583	-1.0847797
0.4599959	-0.2537269
1.1549023	-1.0661337
1.569225	-0.53712344
-0.36020252	1.4318599
0.19657575	0.98902375
0.10522837	-0.080557235
-3.0592954	0.13322523
0.21825685	2.4876635
-0.22148737	-0.33590487
3.2471936	-0.059324507
-0.2552189	-0.63039035
-0.57524896	-0.5076674
-0.1610621	1.0399079
0.115335844	0.83021635
0.35031897	1.3081844
-0.17416427	1.5614187
-0.3611089	0.42985138
-0.37625206	0.20719527
-0.32721707	0.9152378
-0.33118972	1.9946244
-0.43137133	1.9096049
0.31646746	1.2502494
0.06019859	0.514704
0.3479468	0.58635753
0.34989715	2.4435062
-0.24018751	1.1022096
0.09294045	1.2851458
-0.046006195	0.47798952
0.03487658	0.4135605
0.42062786	1.4318599
0.0078585865	0.4190048
0.071757786	0.13950358
0.14086668	1.292845
-0.00042132684	1.5044855
-0.030722095	1.1022096
0.054120004	1.0939833
-0.14573772	1.0898609
0.08266725	0.68014055
