# Supplementary material for: Cross-species behavior analysis with attention-based domain-adversarial deep neural networks
Source: Nat Commun. 2021 Sep 17;12:5519. doi: 10.1038/s41467-021-25636-x (PMC8448872; doi:10.1038/s41467-021-25636-x)
Supplement: Supplementary file 3 — Supplementary Software 1 [file 41467_2021_25636_MOESM3_ESM.zip › SupplementarySoftware/normalized_dataset/normalize_each/dataset/trans-dop3/29.csv]

angle	speed
0.6483317	2.55313
-0.07677822	-0.4385356
0.2645375	-0.71964467
0.02064689	0.8518665
0.009266871	1.3407072
0.1862544	-0.16409533
-2.7236922	-1.1690826
-0.8678184	-1.3330605
1.4427187	-1.1351217
2.0509493	-0.87757134
-0.65920883	0.3517732
-0.48067743	1.2136319
0.17752829	1.4442602
-0.80660915	-1.4490103
-1.3224816	-1.2863334
2.5056126	-0.87757134
-0.57588696	1.2664175
-0.13871928	1.5505179
-0.1865425	-0.14542858
-3.0392082	-1.0291189
0.0034447522	-0.91281575
1.0089166	-0.71964467
-2.6692693	-1.1030006
-1.6924205	-0.6005138
-0.5657349	1.1051123
-0.48444718	-0.16409533
0.24061874	1.3438963
-0.15760265	-1.4159691
-2.6692693	-1.2242912
1.1406353	-0.8327323
1.2357159	-1.1030006
2.5284135	-0.60922766
1.6362892	-1.0152597
-0.8678184	-1.2242912
0.4789692	-0.8891551
-0.67424786	-1.2242912
0.024305912	-1.4159691
-0.016109228	-0.9752098
-0.12155226	-0.6630054
0.13745809	-0.87757134
0.4374422	-0.22148184
0.22412233	-0.4385356
-0.33787096	-0.47706375
0.07872899	0.37051877
0.08411697	0.5495073
-0.257363	0.76304626
0.17304261	0.17477517
0.1088522	-0.35045457
0.019766029	0.17477517
0.2839785	-0.1829874
-0.11125826	0.09596638
-0.17292361	0.93037367
0.010873567	0.80591375
-0.09131288	0.66685593
-0.31532353	0.94506603
0.062822565	0.65455925
-0.3265441	0.6872114
0.25001645	-0.16409533
-0.17627044	-0.3223193
0.43565494	-1.0291189
2.7251782	-0.22148184
-0.34882715	0.52791005
-0.50539374	1.1935914
-0.111782	1.0598203
-0.25235093	-0.16409533
1.5818661	-1.2863334
-2.86284	-1.588974
0.31248078	-0.35045457
0.3924025	1.2664175
-0.22762239	-1.5309991
-0.09763938	-1.5309991
0.052051973	0.87453866
-0.30854005	1.4442602
-0.0364301	1.240142
2.9830768	-0.7392444
-0.41315523	-1.1030006
-0.44378966	-0.46151197
-1.9400809	-1.0152597
2.8035145	-0.9752098
2.4240823	-0.52492386
0.06430911	0.8442648
-0.09763938	-0.7392444
1.9726661	-1.1518524
-2.938124	-1.0291189
0.21787643	0.92668796
0.19507536	-0.52492386
-2.246228	-1.3090464
1.4427187	-1.588974
0.2754937	-0.22148184
-0.29948497	0.6872114
0.18573637	-1.1030006
2.1552806	-0.9752098
-0.49468535	-1.3330605
0.010873567	-0.8327323
-0.66081554	-0.8437292
0.35702386	-0.7392444
-0.33787096	-0.91281575
-0.43401638	-1.0152597
-2.9478974	0.27503833
0.21470973	1.1428787
0.36019054	1.1051123
0.24851091	-1.1690826
2.2128978	-1.5309991
2.2128978	-1.4490103
0.21787643	-0.8437292
2.667561	-1.3090464
-1.10805	-0.91281575
-0.5298495	-0.3223193
-0.5108925	-0.8437292
1.3035712	-1.4159691
-2.7236922	-1.588974
0.78105265	-0.8327323
0.9741469	-0.35045457
-0.5077596	-1.0291189
2.5284135	-1.4159691
-1.6379975	-1.4159691
2.8611314	-1.2242912
2.7895064	-1.3330605
-0.09763938	-1.7289377
-0.09763938	5.041606
-0.9861048	-0.91281575
0.5972554	-1.2863334
-0.44378966	-0.8327323
-1.9400809	-1.2242912
-0.043216307	-1.0291189
0.4146411	-0.6630054
-0.016109228	0.04147928
-0.09763938	0.48408362
0.05592793	0.82516134
-0.085382245	1.9529339
-0.32108113	1.285974
-0.17916955	0.77481025
0.4036849	1.2136319
-0.24714512	0.94506603
0.005205296	1.0703375
0.08693485	1.2631458
-0.0017051554	0.7512264
-0.18457733	0.41209608
-0.06459721	0.71542424
-0.058555517	0.885801
0.0913273	0.77481025
0.024305912	0.79429495
0.28950164	0.28964832
-0.0107014375	0.024803266
-0.2696349	-0.8327323
-0.3774398	-0.02046225
-0.0152550265	-0.63578576
-0.5386837	0.002318378
-0.26258668	0.09596638
0.0034447522	-0.16409533
-0.13486032	0.25044885
-0.29799607	0.514852
-0.0364301	-0.18933636
-0.17916955	-0.043550823
-0.52519554	-0.6005138
0.21787643	-0.30158186
-0.026014168	-0.6005138
-0.5523026	-1.2242912
-0.6067257	-1.4159691
-2.6692693	-0.71964467
-0.74587315	-0.8437292
0.445927	-0.63578576
-2.951743	-1.4159691
-0.728671	0.1488732
-0.5523026	0.23055494
-0.711004	1.3787621
-0.49468535	1.53555
-0.10616632	1.0315791
-0.4155845	0.98866683
2.2496538	-0.91281575
-0.022355145	-0.79003227
0.19507536	-0.87757134
-0.597357	-0.8327323
-0.66081554	-1.2863334
0.49617133	-1.0291189
-0.07483832	-0.52492386
0.27035964	-1.1518524
0.14259219	-0.8891551
-0.5523026	-0.47706375
0.35702386	-0.46926382
2.7895064	1.125774
-0.23678681	0.79429495
-0.42658752	1.8558837
-0.15458821	2.0371017
-0.010056079	-1.0291189
2.9830768	-1.0291189
-0.63383275	-0.9752098
-0.47077248	-1.3090464
-0.09763938	-1.7289377
-0.09763938	-1.1690826
-2.0926607	-1.4159691
0.7540698	-0.6630054
0.31810263	0.5495073
-0.24876125	-0.8327323
2.3214107	-0.8891551
0.35702386	-1.4159691
-0.09763938	-1.1030006
0.98805547	-1.4490103
-0.8678184	-0.7392444
-0.41315523	-1.4159691
0.21787643	-1.1351217
0.04150805	-1.0291189
0.53339225	-1.0291189
0.14259219	-1.1518524
-0.47701836	-0.7392444
0.4146411	-0.9752098
2.5122066	-0.3223193
-0.5298495	1.53555
-0.5448738	1.1051123
-0.420584	1.1564891
0.01394761	-0.5330868
2.533521	-0.3223193
2.2021222	-0.8327323
-0.09763938	0.063473
0.42412668	1.4163567
-0.0018061856	1.4627272
0.16345334	0.37051877
-0.3587321	1.4627272
0.024305912	0.25044885
-0.19872352	0.002318378
0.0034447522	0.25044885
0.13924536	-0.3223193
0.15644187	-0.5330868
0.1587726	-0.52492386
0.06430911	0.44838735
-0.31207106	0.09596638
-0.33787096	-0.40112486
0.04150805	0.1488732
0.28315467	-0.24110255
2.6022828	-1.4159691
0.21787643	0.25044885
-0.53144145	0.3517732
-0.27843544	1.8146617
-0.21821295	2.1925461
-0.29459524	0.82516134
2.9830768	-0.87757134
0.83448815	-1.3330605
1.0243582	-0.5330868
0.27406007	0.3517732
2.9025486	0.5666386
-0.46012074	0.7512264
-0.29661766	1.641836
-0.37923414	2.415975
-0.32889426	0.9007426
2.6442173	-1.3330605
1.0456728	-0.9752098
0.2994066	-0.93718314
0.8661102	-0.30158186
-0.07677822	-0.4385356
0.0034447522	-1.2863334
0.04150805	-0.47706375
0.35702386	-1.0291189
-0.065499336	-0.02046225
0.27884814	0.13841172
-0.068805866	0.41209608
-0.30111483	0.40292683
-0.10501234	0.71542424
0.051226992	0.44388407
-0.10317956	-0.13310526
0.10903027	0.79429495
-0.043216307	-0.04937263
-0.027713684	0.23554729
-0.0056165857	0.82516134
0.11354521	0.53224605
-0.2305409	0.57940364
-0.022355145	0.48408362
-0.07677822	0.3517732
-0.2305409	0.98866683
-0.06088327	1.1564891
-0.18430364	0.963319
-0.0892582	0.82516134
0.10047102	0.22053185
0.0980491	0.09596638
0.18207052	-0.24110255
-0.009350305	0.17477517
-0.16230358	0.45736617
-0.10501234	0.65455925
-0.025602227	0.17477517
-0.112059265	0.37051877
-0.11484152	-0.13310526
0.095931135	0.4618417
-0.21958467	0.79429495
0.081923194	0.40292683
-0.016109228	0.04147928
0.024305912	-0.30158186
-0.31418902	-0.35045457
-0.18479139	-0.2879226
-0.2890161	0.65455925
-0.17916955	0.44838735
-0.23678681	0.37051877
-0.3555379	0.53224605
-0.09763938	0.53224605
-0.34078947	0.38909832
-0.3895709	-0.026205117
0.0030998297	0.514852
-0.09763938	0.514852
-0.20771757	0.6872114
0.0037223916	0.23554729
-0.13622664	0.80591375
-0.038116753	1.0738344
0.08133394	0.38909832
0.033470336	-0.13310526
-0.10639471	1.0209138
0.023156298	-0.22148184
-0.21521991	0.44388407
-0.11296036	1.1564891
0.02218794	0.22053185
-0.14218245	-0.40112486
-0.2912099	0.52791005
-0.15430644	0.37517887
-0.40314916	0.57940364
-0.20922637	0.66276413
0.11503175	0.25044885
-0.19872352	0.002318378
-0.14321688	-0.26767316
-0.19897133	0.0905911
-0.08363144	0.53224605
-0.15267268	0.5878748
0.103914306	0.71542424
-0.13211942	-0.13310526
-0.12235572	-0.26767316
-0.44286194	-1.0291189
0.0034447522	-0.91281575
-0.5781025	-0.91281575
-0.36649415	-0.13310526
-0.46724504	-0.46151197
-0.12827387	-0.7392444
0.04150805	-0.60922766
0.06430911	-0.87757134
0.7508228	-0.91281575
-0.84695727	-0.13310526
-0.15172926	0.27503833
-0.3046422	-1.3090464
-0.41315523	-1.2863334
-2.8084166	0.79429495
0.25805765	1.0280286
0.02218794	-0.91281575
-2.7989767	-1.0291189
0.98805547	-1.4159691
1.7582346	-0.3433672
-0.53510046	0.79429495
-0.37879318	0.9340544
-0.18690118	1.9128108
-0.15767904	-0.3223193
2.2021222	-0.8327323
0.119386524	-0.8327323
-0.73609984	-1.1518524
-2.8196955	-0.02046225
0.19559339	-0.13310526
-0.1857835	1.1428787
2.419328	-1.1518524
0.116792284	-1.4159691
-0.09763938	-1.7289377
-0.09763938	-1.2863334
-0.09763938	-1.7289377
-0.09763938	-1.588974
-1.3224816	-1.2863334
1.8973819	-1.5309991
-2.86284	-1.1030006
-0.41315523	-0.93718314
0.6725397	-1.0291189
2.5284135	-0.16409533
-0.91042733	0.30896538
-0.3705463	-0.04937263
-0.5523026	-1.4159691
-1.9535133	-1.5309991
2.667561	-1.4159691
1.6190871	-1.0291189
-0.4884394	0.002318378
-0.49981946	-0.87757134
2.9514549	-1.0152597
0.16585684	0.23554729
-3.0080497	-1.1518524
0.4323081	-1.3330605
0.095931135	-1.2242912
-1.061389	-1.588974
1.4427187	-1.0291189
0.35702386	-0.79003227
0.1289733	-0.63578576
2.674934	-0.22148184
-0.17082079	1.0598203
-0.1573595	1.7335744
0.13959335	0.963319
-2.8856409	-1.1351217
-0.33787096	-0.91281575
-0.31207106	-1.2863334
-0.78628826	-0.22148184
-0.42475963	1.0492636
0.008803292	0.48408362
0.04150805	0.77481025
-0.3555379	-0.043550823
-0.43576512	0.024803266
-2.8978472	-0.14542858
-0.2512067	2.078488
0.37144372	1.7137156
0.095931135	1.4627272
0.16345334	-1.4490103
-2.984785	-1.0152597
-0.4847804	-1.0152597
-1.6379975	0.41209608
-0.41869536	1.3438963
-0.014332382	0.9007426
-0.15312317	2.0913296
-0.22420076	1.3787621
-0.0831663	-0.02046225
-0.3774398	-0.8327323
0.108610876	0.26032114
0.04485487	0.7194282
0.1352924	0.6172825
0.1993763	0.65044624
-0.16756508	0.23554729
-0.1166168	-0.1829874
-0.10647358	1.0842991
-0.1390495	0.25044885
0.04150805	1.0703375
0.024305912	0.52791005
-0.026014168	-0.30158186
-0.14151855	0.11199814
-0.024926702	0.13841172
-0.3200434	0.5104824
-0.09763938	-0.46926382
2.9830768	0.79041004
0.13461982	2.4465826
0.105908856	1.5265363
0.06257744	2.1925461
0.13772468	1.4442602
0.012438806	1.6880132
0.2746395	0.71542424
-0.03297519	0.82516134
0.06430911	-1.1690826
2.9830768	-1.0291189
0.2994066	-0.6630054
0.8521023	-1.0152597
0.97462314	-0.8327323
-0.0670049	-1.0291189
3.0375	-0.71964467
-1.831568	-1.1351217
0.14259219	-0.91281575
-0.49981946	-0.52492386
0.22625762	-0.52492386
0.2376843	-0.70998615
0.08636439	-0.1829874
-0.008736265	0.23055494
-0.1953767	1.0842991
0.0932097	1.223601
-0.2660354	0.09596638
0.09959015	0.52791005
-0.21958467	-0.18933636
-0.09763938	-0.18933636
-0.20615233	0.80591375
0.010873567	0.37051877
-0.027713684	0.23554729
-0.2165554	1.0738344
-0.24221958	-0.30158186
-0.11107173	0.27503833
-0.34529978	0.4618417
-0.1402483	-0.2879226
-0.055030465	-1.1030006
3.0406942	1.4688588
-0.15525666	1.4007471
0.095931135	1.4627272
0.5096036	1.1051123
0.29668266	1.5385492
0.3867306	0.92668796
0.3891639	0.6872114
-0.09763938	-1.7289377
-0.09763938	-1.5309991
-0.41315523	-1.1030006
-0.09763938	-1.7289377
-0.09763938	-1.1518524
0.5972554	-0.16409533
-0.6500399	-0.3223193
-2.927051	0.963319
0.0949436	1.1051123
0.3263894	1.240142
0.61811656	0.79429495
-1.5835744	-1.4490103
-0.8678184	-1.1351217
0.35702386	-0.8437292
1.3851014	-0.9752098
0.2754937	0.65044624
-0.33787096	0.57940364
0.0980491	1.3534443
-0.42622942	0.53224605
0.22650337	1.0738344
-0.04864906	-1.0291189
2.9830768	0.23055494
-0.1865425	1.3629628
-0.23795006	1.2924646
0.32514495	2.55313
0.18035895	1.9020361
0.33095384	1.2664175
-0.005218352	0.9118932
-1.0902224	-1.588974
-2.3192735	-0.63578576
-0.04739507	-1.0291189
-0.12827387	-0.8327323
-0.78276086	-0.30158186
-0.41315523	0.52791005
0.073296234	1.0738344
-0.04889239	1.0842991
-0.14381257	0.9340544
-0.087994225	0.514852
-0.15884866	1.0703375
-0.055030465	1.49327
-0.1402483	1.4902288
0.035262134	1.3787621
-0.27720198	1.2136319
0.1335959	1.2631458
-0.16026832	0.52791005
-0.21958467	0.79041004
-0.09763938	1.2103012
-0.38344848	1.1935914
-0.115531966	1.9449444
-0.27140203	0.963319
-0.24289654	1.5743257
-0.530906	0.33760244
-0.28929463	0.17477517
-0.39035413	0.93037367
-0.44945794	0.66276413
0.16527607	1.3629628
-0.008736265	0.5104824
0.116792284	0.8518665
0.092347875	0.71542424
-0.2796543	0.13841172
-0.1900604	0.38909832
-0.17319931	0.79429495
-0.2669019	0.66685593
0.17914857	0.82516134
-0.33787096	1.7813356
-0.23378798	0.8518665
-0.10235388	1.4287887
-0.33315647	0.77481025
0.18065548	1.4007471
-0.11484152	1.125774
0.095931135	1.2103012
-0.3705463	1.3279169
-0.12174819	0.6172825
