# Supplementary material for: Cross-species behavior analysis with attention-based domain-adversarial deep neural networks
Source: Nat Commun. 2021 Sep 17;12:5519. doi: 10.1038/s41467-021-25636-x (PMC8448872; doi:10.1038/s41467-021-25636-x)
Supplement: Supplementary file 3 — Supplementary Software 1 [file 41467_2021_25636_MOESM3_ESM.zip › SupplementarySoftware/normalized_dataset/normalize_each/dataset/trans-dop3/3.csv]

angle	speed
2.0839305	-1.5731381
1.4176996	-1.2282087
-0.53326505	-0.9743171
0.35598046	-0.88327914
2.8179247	-0.18386823
-0.85494894	0.22079779
-0.30384985	1.1091967
0.33275744	0.9483826
0.013713689	-0.5019419
0.030610034	-1.35996
-0.08864231	-1.7456028
-0.08864231	0.08772246
0.09957482	1.0830292
0.3052217	-1.0345125
-2.5578516	-1.2002215
0.047432296	-1.35996
2.714345	-0.32342222
-0.68846184	1.0406504
0.46554664	0.89260036
0.030610034	-1.2002215
-1.9035323	-1.2282087
-0.8418132	-0.769995
0.66452867	-1.2282087
2.3883631	-0.11857376
0.44703603	-1.5731381
2.1708703	-1.2577989
-1.1213107	0.054981872
-0.2537676	-0.9743171
-0.9154349	-1.0345125
-2.2745335	-0.5886742
1.1091514	-0.038289055
-0.39719045	0.18261154
2.3210464	-0.69654083
-0.08864231	-0.69654083
-0.37489292	-0.5886742
-0.3333538	0.08772246
-0.38740543	-0.73996925
-0.08864231	-1.7456028
-0.08864231	-0.109458625
-0.8418132	-1.35996
-0.08864231	-1.35996
0.5143526	-0.69654083
-0.24701442	-1.4006734
-0.08864231	-1.4006734
-0.53326505	-1.35996
-2.6567032	0.6689035
0.33754107	2.2658248
-0.15915315	1.5852444
-0.056036945	0.88130194
0.27625075	-0.28219098
-1.5949842	-1.5017009
-0.8418132	-1.5731381
2.051618	0.22079779
-0.27793813	0.5682545
0.37827802	-0.262005
-2.8150754	-1.2002215
-2.792778	-1.5731381
2.360166	-1.1237724
1.3345203	-0.6412897
0.19351894	-0.8168518
2.5357635	-0.038289055
-0.6068868	-0.32342222
-0.7246321	-0.047022175
-0.6082548	0.35959765
2.6469233	-1.2002215
2.9240413	-0.109458625
0.16668463	1.3635496
-2.9120302	-1.2577989
-0.39719045	-0.9743171
-0.63938165	-0.18386823
-1.4888675	-1.5731381
-1.9035323	-0.6548401
0.6209692	-0.047022175
-0.48970562	-0.88327914
1.9815745	-1.1237724
0.10065352	-1.013897
2.9240413	-1.5017009
0.16668463	1.0353075
0.3528568	1.191366
-0.34084556	-0.6548401
2.8676963	-0.8168518
0.58479893	-1.2002215
-0.053141233	-0.27206343
0.8843545	-0.8662018
0.46554664	-0.8168518
-0.31746075	-0.52609295
-0.11241347	1.2065179
0.0014858185	0.72371644
0.09720402	0.88130194
-0.081432156	1.2663643
0.20520395	0.08772246
-0.024805628	0.693417
-0.08864231	-0.038289055
0.21990587	-0.20303127
0.047432296	-0.109458625
-0.2983386	0.2656643
-0.32356876	0.44951496
0.10065352	-0.5019419
-0.119566	-0.262005
-0.3108511	0.08772246
-0.08864231	0.08772246
-0.08864231	0.08772246
0.039031047	0.08772246
-0.15247896	-0.038289055
0.10065352	-0.5019419
1.9815745	-1.5731381
0.74652535	2.5383322
-0.45921162	1.9573722
-0.19756815	1.5852444
-0.32506245	1.0353075
0.013713689	1.2663643
0.07802724	-0.43215048
-2.9257288	-1.1237724
-0.34396923	-1.2002215
1.1091514	-1.5731381
0.9730768	-1.35996
-1.5949842	-1.35996
0.35598046	-1.0557439
0.27625075	-0.8168518
2.7940745	-0.32342222
-0.13427293	1.7720014
-0.1718215	-0.18386823
2.373302	-1.35996
0.6228606	-0.4900406
0.39764842	-0.52609295
1.2816249	-0.88327914
0.8006032	-1.2282087
1.8623223	-0.5886742
-0.82372165	1.1454332
-1.168453	0.693417
-0.11241347	1.2065179
-0.20094573	-0.7108144
2.9240413	-1.2282087
0.47523284	-1.1237724
2.5326397	0.18261154
-0.9638614	0.5746729
-0.24518433	-0.6412897
0.3260225	0.18261154
-0.39719045	-0.28219098
2.4794185	-1.2002215
0.35598046	-0.28219098
-0.7225609	-0.3551477
-1.1194377	-0.262005
-0.60371137	0.33114767
0.41232535	0.9813041
-0.08864231	0.9813041
0.083831266	-0.038289055
0.4920551	0.18261154
-0.15109518	0.38766816
-0.1977651	-0.27206343
0.25540695	0.49643868
0.057743367	0.52281666
-0.23502797	1.0138329
-0.024805628	0.8471106
0.06501364	0.5553637
-0.3699716	0.8471106
0.09444671	-0.3551477
-0.1209548	0.15933251
-0.3480557	0.18261154
-0.36079147	0.18261154
0.10065352	0.22079779
-0.3196061	0.030030344
-0.23627014	0.22079779
0.027031817	0.2656643
0.30248964	0.8642623
0.038470246	-0.020955425
-0.19475894	-0.18386823
0.017474322	-0.020955425
0.19085516	0.054981872
-0.1332133	0.38766816
-0.24383904	0.33114767
0.041324303	-0.15555653
0.10272473	-0.047022175
-0.35363105	-0.52609295
-0.11860027	-0.18386823
-0.35313103	-0.69654083
-0.049522504	-0.3551477
-0.08864231	-0.3551477
-0.37851164	0.33829656
-0.04441367	0.11189929
-0.08864231	-0.8168518
-0.22159323	-0.3551477
-0.07708904	0.030030344
-0.046974324	0.18261154
-0.08864231	-0.5886742
0.35598046	-1.4006734
2.3950224	0.8869573
-0.4661457	2.083736
0.2996356	0.2656643
-0.11387245	0.5030622
1.961174	-1.4006734
-2.1588595	0.741719
0.8041814	0.8182699
-0.05269788	-0.8168518
2.1145253	-1.35996
-2.6567032	-0.7108144
0.16668463	0.22079779
0.52845407	0.22079779
-2.4674075	-1.5731381
0.66452867	-1.5017009
-0.53326505	-1.2002215
-0.7057386	-1.2002215
0.21990587	-1.4006734
-0.08864231	-1.2282087
-0.39719045	-1.2002215
-0.015020589	-1.0345125
0.33558	-0.8662018
-0.08864231	-0.8662018
-0.27793813	-1.2282087
-2.8663995	-1.0345125
-0.32356876	0.15150928
-0.928753	0.9483826
-0.96456975	-0.15555653
0.87422496	-1.2577989
1.1091514	-1.35996
-2.9511502	-0.262005
0.45800772	1.0406504
-0.08864231	0.11189929
2.9803863	-1.2002215
-0.22471689	-0.9743171
0.047432296	-0.6548401
2.4794185	-1.5017009
1.2284037	-1.1237724
-0.6525174	-1.0557439
-0.8418132	-0.28219098
-0.08864231	-0.28219098
2.8676963	0.33114767
-0.032297403	-1.5017009
2.1708703	-1.4006734
0.10065352	-0.8662018
-0.08864231	-0.8662018
0.3391582	-0.88327914
0.35598046	-1.35996
-0.53326505	-0.88327914
-0.26111585	-0.5886742
-0.53326505	-0.5383497
-0.24701442	-0.69654083
0.069729835	-1.4006734
-0.08864231	-1.7456028
-0.08864231	1.3587626
0.4592515	1.1247826
-0.24104808	1.2663643
0.45833644	0.11988854
-2.0928283	-1.35996
1.7262477	-1.5017009
-2.5830817	-1.0345125
0.14628415	-1.0557439
0.66452867	-1.5017009
2.0752916	-0.012353629
0.006936649	-1.0557439
2.4794185	-1.35996
-0.20789465	-1.1237724
-0.7225609	-1.2002215
1.1091514	-1.5731381
-1.1503614	-1.35996
-2.792778	-1.5017009
-0.27793813	-1.1237724
1.3720689	-0.73996925
-0.16226402	-1.35996
-1.286436	-1.5017009
0.017474322	-0.6412897
2.8179247	-1.2577989
-2.3481553	-1.5731381
-0.8418132	-0.28219098
-0.22471689	-0.020955425
-0.7057386	-1.4006734
-2.6567032	-1.35996
-0.16837199	-0.8168518
-0.45353538	-1.0557439
-0.08864231	-1.5731381
-0.08864231	-1.7456028
-0.08864231	-1.35996
1.1091514	-1.5017009
-0.08864231	-1.7456028
-0.08864231	-1.7456028
-0.08864231	0.15150928
0.4403766	0.8869573
-0.09941676	-0.73996925
-2.8663995	-1.2577989
-0.08864231	-1.5017009
-0.08864231	-1.2577989
0.9730768	-1.2002215
2.348613	-0.4900406
-1.3281039	-1.5731381
-2.3481553	-1.5017009
-0.39719045	-0.9743171
0.21990587	-1.5017009
-0.08864231	-1.5017009
2.9240413	-1.5017009
-1.5949842	-1.5017009
2.1708703	-1.0557439
-1.1503614	-0.9743171
-0.53326505	-1.0557439
2.765669	-0.69654083
0.069729835	1.7036921
-0.76208353	1.191366
-0.67163384	0.93176985
-0.10362494	-0.32342222
2.6891148	-1.5731381
0.14628415	-0.32342222
0.42960218	-0.52609295
0.42960218	-1.0345125
0.3046563	-0.69654083
0.40003988	-0.6412897
-0.34741873	-0.43215048
-0.032297403	-0.20303127
0.06153373	-0.262005
0.15666968	-0.39861014
-0.24920386	-0.15555653
-0.66207486	-0.18386823
-0.03638679	0.35252124
-0.24701442	0.49643868
-0.08864231	0.15150928
-0.08864231	0.15150928
0.47523284	0.11988854
0.10065352	-0.038289055
0.2996356	0.11189929
0.27625075	0.6689035
-0.18422124	-0.012353629
-0.18235917	0.013199263
0.10065352	0.49643868
0.19760834	0.60017115
-0.17246139	0.72371644
0.2524008	0.5030622
0.12105401	0.20561288
-0.08864231	0.44951496
-0.44074988	-0.047022175
-0.04508287	0.18261154
0.030610034	0.741719
-0.5061317	0.52281666
0.055428624	1.1454332
0.06552386	0.9538974
-0.38687938	0.52281666
-0.23502797	0.49643868
0.21990587	-0.6548401
-0.5555626	0.35252124
-0.4659485	-0.11857376
-0.2557095	0.5746729
-0.1954126	0.33114767
-0.53014135	0.22079779
0.044308633	-0.43215048
-0.28762433	-0.8662018
0.11033974	-0.43215048
0.27625075	0.20561288
-0.14498721	0.33114767
0.12607473	-0.262005
0.37904397	0.8642623
-0.15082559	0.89260036
-0.08864231	0.013199263
0.3030851	0.72371644
0.04338604	0.27304515
0.07474181	-0.3551477
0.28593695	0.22079779
0.047432296	-0.3551477
2.9036407	0.2656643
-0.45964333	0.8413684
-0.3046753	1.6515585
-0.5495632	1.0192171
2.230728	-1.2577989
-2.3481553	-1.5731381
-0.45353538	1.0406504
0.36730632	1.8925447
-0.55828947	0.49643868
0.040040266	0.93176985
-0.28335595	-1.35996
2.8047888	-1.1237724
-0.7642288	-0.4900406
-1.2979892	-1.1237724
-0.81088954	0.35252124
2.847487	-1.0345125
-0.7130034	0.4630235
-1.1239744	0.88130194
-0.67768735	0.8869573
-0.09941676	0.2656643
2.564169	-0.69654083
-0.6119075	-0.8168518
2.017519	0.38766816
0.42960218	0.20561288
-2.3481553	-1.5731381
-1.0885782	0.6503538
-0.8166566	1.2663643
-1.0444272	0.8182699
-0.41759095	0.6689035
-0.020260794	0.67505515
-1.6633657	-1.5731381
-1.9598775	-0.8168518
-0.47692016	-0.769995
-2.039607	-1.2002215
-0.79825383	-0.047022175
0.21684207	-0.012353629
-0.07279305	0.33114767
-0.17641748	1.2316002
0.17444152	-0.012353629
0.16788635	0.656553
-0.25145406	0.89260036
0.5549625	1.191366
-0.13287093	1.5493313
0.13118356	1.0353075
0.118745096	1.1454332
-0.38762718	1.843156
0.2264853	1.3104801
-0.3121724	1.0353075
-0.08864231	1.0353075
0.17427525	1.0987585
-0.3719603	1.271298
0.23062013	1.6030566
-0.18011686	1.1454332
-0.06506589	2.0210838
0.08265894	1.7208956
-0.41485786	1.4947155
0.09822577	1.8098489
-0.24920386	1.2663643
0.12910315	1.0619198
0.14544517	1.191366
-0.14498721	1.3587626
0.25540695	1.201476
-0.18592657	1.6427917
0.020265255	1.5852444
-0.02560377	1.1091967
-0.33487976	2.110826
0.018381577	1.8555666
-0.21796373	1.5718228
0.33661002	2.224834
-0.26858264	1.2663643
0.079744786	1.3635496
-0.10462361	1.1247826
-0.0417373	1.2215929
0.37827802	1.725183
-0.04508287	1.6515585
-0.1738697	1.8056636
-0.25994354	0.7055818
-0.21327196	2.280627
-0.14653143	0.9483826
-0.20413399	1.746542
0.11378924	0.9373188
-0.12169703	1.7930778
-0.055587567	1.1812209
0.11378924	1.746542
-0.3265749	1.5493313
0.4501206	0.93176985
-0.105613396	0.76552165
-0.108012736	0.60017115
0.26144502	0.8471106
-0.01640438	-0.52609295
-0.3308335	-0.18386823
-0.5464008	0.741719
0.030610034	-0.20303127
-0.39719045	0.693417
-0.29391944	1.1247826
0.19025654	1.4344898
-0.16226402	0.9373188
0.12885031	1.5084554
-0.071208455	1.271298
-0.4191477	0.7055818
-0.080003195	0.9483826
-0.052127883	0.5746729
-0.37267676	1.1091967
0.2458176	1.1812209
-0.015020589	1.4344898
0.055228602	1.5084554
0.06844436	0.49643868
-0.11111398	1.6515585
0.021964438	1.1454332
-0.06506589	0.76552165
-0.35078102	0.8869573
-0.14528944	0.35959765
-0.15003057	-0.6412897
-0.25859562	0.08772246
-0.49172592	0.60017115
-0.030843694	1.201476
-0.26518667	1.2316002
-0.18776566	0.67505515
0.23125406	0.88130194
-0.1120271	0.11189929
-0.45353538	0.8413684
0.10065352	0.89260036
-0.44544297	1.2316002
-0.11043326	1.7720014
0.050228108	1.5357625
-0.346765	0.43592262
-0.5788957	0.8182699
0.0074137473	0.5746729
-0.41338164	0.41537428
-0.56749934	-1.5731381
-2.6922045	0.33829656
0.17341018	2.5383322
-0.10549741	1.8098489
0.1858068	1.6030566
-0.42796898	1.843156
0.25068435	1.6030566
-0.30257776	1.30561
0.036635783	0.9483826
0.13296604	0.5682545
-0.46102712	0.08772246
0.28374255	0.18261154
0.16668463	0.013199263
2.360166	-1.5017009
0.21990587	-1.35996
-0.16226402	-0.73996925
1.4913212	-0.9743171
0.5143526	-0.69654083
0.11787862	-0.8168518
0.24329066	0.33114767
0.092083044	1.0830292
0.5401482	0.49643868
-0.45353538	0.11189929
-0.47692016	-0.769995
0.1782379	0.030030344
0.16272198	-0.32342222
-0.6068868	-0.038289055
-0.34396923	-0.3551477
-0.022611199	0.11988854
-0.12349846	0.8869573
-0.4283654	0.013199263
-0.011057938	-0.4900406
-0.35552248	0.15150928
-0.3629562	1.3104801
-0.39999443	0.35959765
0.33865163	1.4015834
0.19684237	0.8642623
-0.41818637	0.72371644
0.34871572	1.0987585
0.08555294	0.33829656
-0.21151337	0.60017115
0.28269905	0.7055818
0.11305327	0.4630235
-0.53880817	0.33829656
-0.16881534	0.8182699
-0.08313106	0.27304515
-0.55917674	0.693417
-0.020949213	0.67505515
0.3318468	0.656553
-0.062158234	0.49643868
-0.36111733	-0.18386823
0.13970095	0.27304515
-0.022038853	-0.047022175
-0.5766455	0.15933251
0.051518776	1.3635496
