# Supplementary material for: Cross-species behavior analysis with attention-based domain-adversarial deep neural networks
Source: Nat Commun. 2021 Sep 17;12:5519. doi: 10.1038/s41467-021-25636-x (PMC8448872; doi:10.1038/s41467-021-25636-x)
Supplement: Supplementary file 3 — Supplementary Software 1 [file 41467_2021_25636_MOESM3_ESM.zip › SupplementarySoftware/normalized_dataset/normalize_each/dataset/trans-dop3/30.csv]

angle	speed
-0.5192623	-0.9312266
3.027568	-1.4277203
-0.62017757	0.36417463
-0.39664927	0.41571727
-0.69100666	-0.017546244
-0.01486939	0.43263143
-0.05327605	-1.6226017
2.303283	-1.5572958
0.076767154	-1.2118045
2.9097297	-1.5572958
0.4796267	-0.976341
-3.1633706	-1.6226017
-0.6050115	-0.7226333
3.1990664	0.76684797
0.047906887	0.47711614
0.090894595	-0.99195254
0.35137093	-1.4277203
2.6351259	-1.4649394
3.1133173	-1.6226017
-0.6050115	-1.4277203
0.57689905	-0.3266897
1.7459117	-1.4277203
-0.12682028	-1.7802639
-0.12682028	-0.976341
0.3773663	-0.13422158
0.52896297	-0.99195254
-0.6050115	-1.4277203
0.38517416	0.14424932
-0.37562785	-0.10429109
0.4200272	-1.2816921
-3.0351148	-1.3072771
0.4796267	-1.2118045
2.8993123	-0.9312266
-0.95060545	-0.22747073
-0.17366838	-1.4277203
0.35137093	-1.6226017
0.6832141	-1.3343277
-0.12682028	-1.7802639
-0.12682028	-1.4277203
-3.0351148	-1.5572958
0.20502289	-1.4277203
0.8295622	-0.7226333
0.53686607	-1.0751768
-0.12682028	-1.4277203
-2.8887668	-1.4649394
1.2405854	-1.1302058
0.37850595	-1.1302058
2.0506198	-0.44245523
-0.73326725	-0.17241803
-1.4722852	-1.4277203
2.6351259	-1.4649394
0.4796267	-1.2118045
0.4086103	-1.0751768
-0.7905066	-1.0751768
-0.3179822	-0.6324653
3.0789511	-0.48014763
0.48478347	0.34086484
0.5498016	0.27540043
-2.4777436	-1.5572958
1.696836	-1.2118045
-0.887779	-1.1302058
3.0309832	-0.82124186
-1.485875	-0.22747073
-0.5581634	0.4270078
0.20502289	-0.2845483
-2.0787323	-1.4649394
-0.45866343	-1.2816921
0.6832141	-1.4277203
-3.0351148	-1.5572958
-2.8887668	-1.2816921
0.53686607	-1.2816921
-0.45866343	-0.20364127
0.35137093	-0.017546244
0.20502289	0.2264491
0.13857512	0.41005018
0.2323236	-0.017546244
0.23882611	0.9414087
-0.17871583	0.76196367
-0.16157234	-0.03882725
0.1115192	0.2140234
-0.38511923	0.43263143
-0.2003645	0.5846701
0.12584282	0.81996864
-0.31888452	0.90462774
0.04649389	0.32321298
-0.028890144	-0.2845483
-0.23313534	-0.3266897
-0.020505223	0.2140234
0.12584282	0.27540043
0.20150287	0.46053794
0.1404092	0.12477649
0.3131896	0.7423322
-0.3523484	1.1268846
0.09870783	0.8999946
0.35137093	-0.7226333
-0.27316833	-0.2845483
-0.23313534	-0.3266897
0.457686	-1.3343277
2.5720596	0.66731256
-0.06375404	2.2083108
-0.7113266	0.16991057
-3.1142948	-1.4649394
-0.45866343	-1.2816921
2.6351259	-1.1113596
0.46549922	0.47711614
-0.045814794	0.6055991
-0.39728576	0.26934543
0.027691467	-1.1302058
-1.4942259	-1.6226017
-1.746889	-1.1496149
0.20502289	-1.2816921
2.927822	-0.66542333
-0.5258314	-0.48014763
-0.8545206	0.93226033
0.31811255	-0.50915015
-2.0214927	-1.5572958
-2.5569234	-0.67662805
-1.746889	-1.1496149
-0.6050115	-0.017546244
2.842073	0.11824118
-0.35774818	-0.42400178
-0.8693207	1.3887085
-0.11752893	-0.03882725
-0.63976353	-1.2118045
2.5778866	-0.7226333
-1.561394	-0.99195254
-1.0651103	0.017362526
0.26856568	0.91847926
-0.37585822	2.0330775
0.16294959	1.2524303
-0.2883344	0.4270078
0.6832141	0.0034809157
-0.5444126	5.8610716
-0.16380416	4.75274
0.09870783	1.7627549
-0.12682028	1.7627549
1.7222967	-1.5572958
-1.8835984	1.5938559
-0.1475485	1.1524236
-0.17925887	5.3912034
2.659507	-0.66542333
-3.0879593	0.9731891
0.1115192	0.5846701
-0.083267264	0.46053794
-0.12682028	0.46053794
0.2098878	-0.2928811
0.05685905	-0.08218934
-0.0881621	0.56355417
0.05663455	-0.82124186
-3.1966288	-0.99195254
2.826288	-0.6324653
-0.64982533	-0.8883915
-0.12682028	-0.44245523
-0.077744596	0.56355417
-0.24455222	-0.10429109
0.035339676	-0.54888225
0.032339137	0.058378197
-0.1993321	0.14424932
-0.30697158	0.4494173
-0.22032396	0.68249947
0.015759096	0.56355417
-0.59348834	-0.9312266
0.21159202	-0.3266897
0.012958645	0.11824118
0.0014354617	1.2809834
0.27664465	0.47711614
-0.11269283	-0.17241803
-0.5629382	-0.42400178
-3.1585956	-0.22747073
-0.15383685	1.8868669
-0.3024042	1.5004753
-0.14139694	0.36417463
-0.12682028	-1.7802639
-0.12682028	-1.4649394
0.4796267	-1.2118045
-0.12682028	-1.2118045
-0.25507602	-0.7226333
-0.6050115	-0.045979027
-0.22032396	-0.03882725
-0.033316586	0.5846701
0.38818985	0.1952387
0.113971494	0.34086484
0.020915892	0.68249947
-0.33445227	1.2483293
-0.1981871	0.71259534
-0.30103636	0.82951105
-0.35161537	1.1268846
0.07899472	-0.22747073
-0.4724142	0.11824118
-0.032418184	0.9414087
-0.0063724043	-0.13422158
-0.26998183	0.29345942
-0.19075419	-0.03882725
0.0052041463	-0.3266897
-0.4458521	-0.03882725
-0.25103146	0.47711614
-0.16176851	0.81996864
0.040093638	0.11824118
-0.232233	0.7862919
0.22177923	0.29345942
0.47670084	0.56355417
0.05602643	0.80558944
0.40309504	0.4494173
-0.16596733	-0.017546244
-0.21592897	0.017362526
0.054279827	-0.03882725
-0.033316586	-0.51896584
-0.12682028	-1.6226017
0.430551	-0.86094284
-0.6841916	-1.4649394
-0.3523484	-0.3266897
-0.2937342	-0.08218934
0.1628267	-0.19577774
-0.20952035	-0.017546244
-0.6721795	-0.3266897
-0.20600034	0.4494173
0.076767154	-0.07488579
-0.15025643	0.14424932
-0.42109987	-0.7707328
0.12107904	0.80558944
0.21759991	0.2140234
0.457686	-0.48014763
-0.23313534	0.4494173
2.9669693	-1.1496149
-0.24530032	2.3461523
-0.14504963	0.6055991
-0.6112907	1.2809834
0.26044646	0.32321298
-0.3710985	-0.017546244
0.064341635	0.5153333
0.26300406	-0.19577774
-0.22961532	-0.51896584
0.0014354617	-0.50915015
-1.8751447	-1.6226017
0.6832141	-1.5572958
-0.27316833	-0.99195254
0.105276965	0.90462774
0.3719368	1.1268846
0.28986973	0.7862919
0.2665241	0.27540043
0.09870783	0.6723853
-0.52967983	0.26934543
-0.010990056	-0.15703155
-0.41591233	0.32321298
-0.29207706	0.5899195
0.099547714	1.0135186
1.1585759	2.321986
-2.370927	0.5846701
1.7644929	-0.08218934
0.12891237	0.6055991
-0.5746172	0.27540043
0.011714536	0.47711614
0.10143632	0.47711614
-0.07943444	0.13778026
0.043508753	0.8999946
0.24320425	0.9138701
-0.36013544	0.6055991
0.14749356	1.470027
-0.20600034	0.2140234
-0.27316833	1.7451714
0.16587584	-0.3700897
-0.020505223	0.27540043
-0.15395528	-0.86094284
-0.32448038	0.06512553
0.32350293	0.4494173
-0.066221416	0.11824118
0.016168283	-0.07488579
0.22696358	0.16991057
0.21934651	-0.03882725
-0.366672	0.4494173
-0.108727954	0.76196367
-0.084313735	0.11824118
-0.4913943	0.82951105
0.022903766	1.5118208
-0.3412313	0.1952387
-0.23068263	1.8493941
0.20502289	0.5153333
-0.36279607	-0.15703155
-0.5073533	-0.54888225
0.06947845	0.46053794
-0.34374362	0.23879823
-0.37240317	0.82951105
0.19470955	1.2318693
-0.08863892	0.4494173
-0.2605913	0.80558944
0.25961387	0.058378197
0.12995183	-0.13422158
0.016341276	0.29345942
0.11636651	0.11824118
0.0051454017	0.47711614
-0.4908832	0.4494173
-0.066221416	0.11824118
-0.22656621	-0.017546244
-0.41951638	0.33499733
-0.17709106	1.1140306
-0.14299728	0.41005018
-0.31867146	1.3492427
0.020410798	0.8437591
-0.30941424	1.2318693
-0.12682028	1.2318693
-0.11592595	0.56355417
-0.17589596	1.1183217
0.29077208	-0.08218934
-0.18034971	0.47711614
-0.23822011	0.9776994
0.023376146	0.26934543
-0.34952852	0.14424932
-0.25789586	0.56355417
-0.04764022	0.017362526
-0.25507602	0.0034809157
-0.5581634	0.41571727
0.009498586	0.1952387
0.16820396	-0.44245523
-0.012691981	-0.7707328
-0.1867161	0.34086484
0.3495358	1.1651101
-0.4047457	0.058378197
-0.43371588	0.34086484
0.25925538	0.33499733
-0.34453514	0.23879823
-0.47486162	-0.2928811
0.004297715	0.46053794
-0.13815354	0.23879823
-0.46301517	0.06512553
-0.21775456	0.66731256
0.25292307	0.36417463
0.18104191	-0.99195254
0.058674835	-1.4277203
-0.7905066	-0.7226333
0.0014354617	-0.6433452
-0.5629382	-0.82124186
-0.36152607	0.7472544
-0.19915292	0.6055991
0.27866602	0.66731256
0.050374266	0.47711614
-0.1551994	-0.5795438
-0.066221416	0.33499733
0.20502289	0.0034809157
-0.24094859	0.23879823
0.11556376	0.017362526
0.22311519	-0.2845483
-0.04764022	0.16991057
-0.010866553	0.6055991
0.13814485	-0.50915015
-0.069580905	-0.017546244
-0.31231537	-0.045979027
-0.45866343	-0.2845483
0.076767154	-0.50915015
-0.5215696	-0.15703155
0.3961848	-1.1496149
-0.3794834	-0.48014763
-0.059652284	-0.017546244
0.31133795	0.16991057
-0.10487959	0.017362526
0.20502289	-0.07488579
0.4086103	-0.7226333
0.1477835	-0.976341
3.0913765	-0.3266897
-1.0431696	1.0400845
-0.7417209	0.6055991
-0.51857287	1.1140306
-0.015950637	0.62117624
0.016168283	0.017362526
-0.15281564	-0.13422158
0.17377888	-0.045979027
-0.12682028	-1.4649394
3.1133173	-1.6226017
0.6832141	-1.3343277
-0.12682028	-0.44245523
0.6832141	-1.6226017
2.3480966	0.7862919
-0.24029039	-0.10429109
-0.6342854	0.32321298
0.24571365	-0.07488579
-0.5629382	-0.82124186
-0.044486202	-1.1302058
0.1778879	-0.86094284
2.555946	-1.4649394
1.4932486	-1.6226017
-1.746889	-1.3072771
0.35137093	-1.0751768
-0.12682028	-1.7802639
-0.12682028	-0.3266897
0.87527835	-0.08218934
-0.39806458	-0.99195254
-3.181463	-1.4277203
0.60403407	-1.1302058
0.09870783	-1.0751768
0.3753519	-0.42400178
0.43370503	0.27540043
-0.04764022	-0.045979027
-0.21256948	0.11824118
-0.041071087	-0.51896584
-0.24094859	-0.35257143
-0.5816512	0.62634623
-0.036052305	-0.3700897
-1.454193	-0.017546244
2.010587	-0.2845483
-0.51018894	1.3769206
0.003885261	0.27540043
1.8922597	-1.0751768
-2.2010994	5.0010467
0.18104191	0.2140234
-0.15806429	-0.13422158
0.012590429	0.12477649
-0.08863892	-0.3700897
-0.028890144	-0.2928811
0.03843649	-0.10429109
-0.1516677	-0.54888225
-0.23690403	-1.2118045
2.9850616	-1.4277203
0.0014354617	-1.2118045
1.9004234	-1.2118045
0.0014354617	-0.7226333
0.8663811	0.1952387
-2.97843	-0.54888225
-0.35409498	0.80558944
-0.4106416	0.76684797
-0.013936091	0.8999946
-0.30030334	-0.7831203
-2.8887668	-1.5572958
-0.80859894	-0.50915015
0.30229527	-0.86094284
1.3672204	-0.22747073
0.21063825	1.0090662
0.3544223	0.9138701
0.2880181	1.8493941
0.34337598	0.1952387
0.010766367	1.1524236
0.40064183	0.12477649
0.22744039	0.11824118
0.14442402	-0.017546244
0.2323236	0.41005018
0.4039705	0.41005018
-0.022191154	0.12477649
-0.08966994	1.1183217
0.14226824	1.876685
0.006950745	1.215319
0.25786725	2.1137066
-0.2588447	1.470027
0.1778879	0.9776994
0.032339137	0.68249947
0.20059645	1.1945016
0.27897203	1.0968026
-0.3593508	1.1183217
-0.05580391	1.2111673
-0.14221269	1.5605395
-0.07460895	1.0135186
0.22544335	1.062033
-0.18405965	1.6883059
0.22311519	1.062033
0.112503335	0.8437591
-0.12682028	0.8437591
0.044879343	0.56355417
-0.077744596	0.4494173
-0.21256948	0.90462774
0.39893878	-0.4331969
-0.031399548	0.017362526
-0.16007867	0.36417463
-0.022545515	1.4354279
-0.17589596	1.470027
-0.020505223	1.5642577
0.22311519	0.6315049
-0.21627942	1.075121
-0.070619546	0.13778026
0.22585577	-0.15703155
0.04608074	0.23879823
-0.07329085	0.11824118
3.003587	0.93226033
-0.12682028	2.2885225
-0.81805116	1.3769206
-0.32795793	0.81996864
-0.6393777	0.7862919
-0.037863113	0.80558944
-0.31482378	0.34086484
-0.23410194	0.36417463
0.18104191	-0.20364127
-0.1449126	0.017362526
-0.40142405	-0.20364127
0.019527778	-0.21948716
-0.9368547	-1.4649394
2.303283	-1.5572958
1.696836	-1.2118045
0.4796267	-1.6226017
0.5897104	-0.54888225
2.814379	-0.5795438
-1.0226039	-0.3700897
-0.7592626	0.5475915
0.04000786	0.80558944
0.006950745	0.0034809157
-0.12682028	-0.44245523
-0.05816401	-0.10429109
0.008110888	-0.6433452
-3.238702	-1.4277203
-1.2686977	-1.6226017
0.6832141	-1.5572958
2.303283	-0.67662805
-0.6050115	-1.4277203
2.9616253	0.14424932
-1.0235022	-0.03882725
-0.39065298	0.13778026
-0.035671305	0.27540043
-0.25122765	-0.976341
-3.1633706	-1.3072771
-0.3304077	-0.976341
1.4098066	-0.6324653
0.16020903	-1.1496149
0.20502289	-1.2816921
-0.45866343	-0.99195254
0.7973424	-0.7707328
1.1045165	-0.50915015
0.5118464	0.47711614
0.2700755	1.5343955
0.09258443	1.0968026
0.050086264	1.5605395
-0.22139275	0.81996864
0.12995183	0.5475915
-0.07888423	0.9776994
-0.23822011	0.47711614
0.0033296158	1.1945016
-0.34323046	1.910515
0.17715485	0.5846701
-0.066221416	0.90462774
-0.14386614	0.46053794
0.17956218	-1.2118045
-0.444536	-0.7707328
-0.2997213	-0.15703155
-0.21848224	1.3253225
-0.12682028	-0.22747073
-0.0007921119	0.058378197
0.011714536	0.23879823
0.23997113	-0.86094284
0.09870783	-1.2816921
-0.3523484	0.9776994
-0.04764022	0.33499733
-0.07997217	-0.22747073
3.2128172	-1.2816921
3.0138173	-0.22747073
