# Supplementary material for: Cross-species behavior analysis with attention-based domain-adversarial deep neural networks
Source: Nat Commun. 2021 Sep 17;12:5519. doi: 10.1038/s41467-021-25636-x (PMC8448872; doi:10.1038/s41467-021-25636-x)
Supplement: Supplementary file 3 — Supplementary Software 1 [file 41467_2021_25636_MOESM3_ESM.zip › SupplementarySoftware/normalized_dataset/normalize_each/dataset/trans-dop3/33.csv]

angle	speed
0.72831786	-1.1770244
-0.9316972	-1.2121031
-1.8454258	-1.5012451
-2.1304328	-1.1943057
2.286629	-0.9109961
-0.46450025	-0.4575082
-0.6772988	-1.585933
2.7232172	-1.5012451
-0.5573741	-1.4671166
-2.449398	-1.269129
0.30099654	-0.4575082
1.091451	-0.59822404
-1.2167042	-1.585933
0.89576	-1.6458163
-2.7591546	-0.97257
0.61075294	-1.1943057
3.1136975	-0.66125137
-0.80752146	-0.31604624
-0.8974896	-0.42650688
0.28463098	0.17599134
-0.21010183	-1.4671166
-0.017968604	-1.7903873
-0.017968604	-1.1770244
2.7232172	-1.3566742
-0.017968604	-1.2121031
0.52143687	-1.4671166
2.7737677	-0.73789424
-0.46325064	-0.14202379
-1.0763713	-0.4892479
-0.017968604	-1.7903873
-0.017968604	-1.4671166
1.6648147	-1.269129
-0.24761769	-1.1770244
-2.219749	-1.4671166
-1.4711027	-0.15475276
0.89576	-0.63381904
-0.017968604	-1.5012451
3.636946	-1.6458163
0.89576	-1.585933
3.407297	-1.269129
0.75108606	-1.3332136
0.07134746	-1.1943057
-0.3616831	-0.94740057
2.4382102	-1.5012451
-0.21010183	-0.9109961
-0.9046464	-0.34467688
1.0608424	-1.6458163
1.1254091	-1.269129
-1.7007518	-1.4671166
2.3488941	-1.3566742
-0.27236706	-0.4575082
-0.0873427	-0.73789424
0.6801271	-0.8760398
3.0329738	-1.0532168
0.21168047	0.6673204
-0.9316972	-0.15475276
0.89576	-1.6458163
-1.4711027	-1.3332136
0.4439918	-0.2535761
0.598882	-0.8760398
-2.3848312	-1.585933
-1.4711027	-1.4671166
-1.3060203	-1.5012451
-1.8454258	-0.77839005
-1.8454258	-1.6458163
3.636946	-1.5012451
-0.21010183	-0.9109961
-0.9692131	-1.269129
2.4134607	-1.4671166
-0.39229172	-1.3814787
-0.017968604	-0.97257
-0.9316972	-1.5012451
-0.017968604	-1.3566742
-0.39229172	-1.3332136
-0.017968604	-0.8760398
0.1642213	-0.9109961
-0.47570723	-0.42650688
-0.4469077	-1.0675321
0.14711379	-0.76811564
0.21168047	-0.7478707
0.29178783	-1.3332136
0.12670544	-1.0532168
-3.6353672	-0.9109961
-1.1502314	0.27955493
-0.16865498	0.63306504
0.24401592	0.21805768
-0.50358987	-0.4812409
0.84446704	-0.2535761
-1.0091423	-1.6458163
-3.3878758	-1.1943057
-2.1304328	-1.6458163
-0.30297565	-1.1943057
1.9498217	-0.6248183
-0.15830164	-0.59822404
-0.9564466	0.5407506
0.088574976	-0.025672834
2.92643	-1.6458163
-0.5573741	-1.143846
-0.7666148	-1.4671166
-3.29856	-1.585933
0.3563545	-1.4671166
-2.5940719	-1.4671166
-0.183051	-1.3332136
-0.017968604	-1.7903873
-0.017968604	-1.6458163
3.636946	-1.6458163
-0.017968604	-1.3566742
0.66611093	-1.269129
3.636946	-0.22661242
1.1254091	-1.0675321
3.492272	-0.6248183
-0.4127001	-1.143846
-0.082535304	-0.6248183
0.3938704	-0.03160474
3.59943	-1.0532168
-0.35195893	1.3136845
0.34245798	0.70529574
0.18524422	-1.3566742
3.636946	-1.2121031
0.66611093	-1.269129
3.3271897	-0.8760398
-1.0763713	-0.22661242
0.26703843	0.35881573
-2.7344053	-1.4671166
-1.8454258	-0.8205753
-1.7561098	-0.94740057
0.89576	-1.1943057
0.26703843	0.08903614
-0.8705224	0.15461704
-0.017968604	0.15461704
1.7483138	-1.585933
0.89576	-1.2121031
-1.4711027	-1.3332136
-0.9962639	-0.6248183
-0.042717963	-0.10441379
-0.073326565	0.29464588
-0.24761769	0.25415602
0.4159636	0.7344373
0.0875047	0.038307667
0.45308065	-0.049521428
0.616844	0.17599134
0.26094744	0.6715688
0.48927748	-0.14202379
0.12670544	0.25415602
-0.17665876	0.31459877
0.30580395	0.37817836
-0.017968604	-0.20010588
-0.21010183	-0.03160474
0.29011866	-0.3374663
0.058210555	-0.03160474
-0.113375686	-0.049521428
0.0299793	-0.6248183
0.28003675	-0.23330952
0.14332423	-0.6248183
0.062138718	-0.7478707
-0.16264264	-0.8205753
-0.27236706	-0.59822404
-3.0441616	-1.585933
3.2626228	-1.143846
-1.8454258	-1.4671166
0.73067766	-0.49730456
-0.092922494	0.21805768
-0.21186455	-0.66125137
0.34760734	0.5452294
0.30875674	-0.3374663
-0.017968604	-1.7903873
-0.017968604	-1.7903873
-0.017968604	-1.0532168
-0.027275568	1.7538152
-0.00866164	-0.31604624
-0.017968604	-0.31604624
-0.017968604	-1.7903873
-0.017968604	-1.1943057
0.03738936	-1.0532168
-0.8671305	-0.34467688
-0.082535304	0.29464588
-0.16264264	-1.143846
-0.74950737	-0.9109961
-0.11084244	-0.59822404
-3.3572676	3.705214
0.37487426	1.4584428
-0.38024515	0.96026427
0.63595253	1.2179412
-2.186199	-1.3332136
-1.6803435	-1.4671166
1.2700832	-0.9229611
-0.24761769	-1.0532168
-3.5591881	-0.3374663
2.2645223	-0.28102136
0.5566805	0.867519
-0.017968604	1.2764276
-0.29351735	1.2593421
0.02793107	1.3371625
-0.29628953	-0.0982267
0.18024503	0.5407506
0.3423384	0.5630588
-0.11906975	0.5630588
0.6225381	0.31459877
-0.046570927	0.63306504
-0.12489191	0.08903614
0.19574454	0.27955493
-0.12475845	0.63306504
-0.12489191	0.08903614
0.13814595	0.4539587
-0.113857456	0.35881573
-0.036288276	0.68004376
-0.04325583	0.5452294
-0.25936878	-0.7478707
-0.11887959	0.06102537
-0.091348745	0.35881573
-0.25091812	0.8987894
-0.15013349	0.5407506
-0.06058706	1.6368916
-0.4346483	1.7063197
-0.21108942	1.6823281
-0.2754887	2.102307
-0.17564093	1.190021
-0.28201586	1.4196107
-0.11469473	0.8753709
-0.25818002	0.58075404
0.27760077	1.5063397
-0.06591651	0.6715688
0.11495436	0.81590426
0.274425	1.273018
-0.25500426	-0.10441379
0.3563545	0.8753709
0.044296626	0.8477867
-0.1355918	1.5063397
-0.16264264	0.867519
-0.22822958	0.6157543
0.19229236	0.867519
-0.10294366	0.14923674
0.078757524	-0.23330952
0.24711923	0.11114784
-0.10922689	0.7344373
-0.23567906	1.0573319
-0.26754543	0.8987894
-0.19556014	1.0719732
0.18524422	1.7390417
-0.09244333	0.9867317
0.13830036	1.5815597
-0.11084244	0.696907
0.1642213	1.1190486
-0.039916858	1.6368916
0.18752708	1.0901701
-0.0011900264	1.2283446
-0.12156848	0.5452294
0.4247108	1.8238888
-0.183051	1.2764276
0.098666996	1.6823281
-0.22392027	0.8753709
-0.20624954	1.3237683
-0.29688463	0.696907
-0.15474387	0.35881573
-0.030257534	0.97163844
-0.32489437	-0.42650688
0.016239045	-0.22661242
0.35062358	0.783627
0.12809539	0.7385731
0.1933608	0.68004376
-0.006335038	-0.0982267
-0.09877028	1.0573319
-0.44513693	1.0719732
-0.39229172	0.79577816
-0.20151603	1.0901701
-0.18169348	0.8477867
0.14227305	0.63306504
0.16906202	1.4423194
-0.15830164	0.35881573
0.3424777	1.303568
-0.062391326	1.2179412
0.13415295	0.7673355
-0.18448786	1.0166744
-0.34434378	0.9526554
-0.39229172	0.52274925
-0.183051	0.25415602
0.14711379	0.9564624
-0.017968604	-0.055534873
-0.017968604	-1.0675321
0.3563545	0.038307667
0.598882	1.2832351
0.17652205	0.41639394
0.005218931	1.0609993
-0.39053696	-0.2535761
-0.017968604	-0.2535761
0.21037182	0.58075404
0.1305053	0.21805768
0.59639084	1.2456044
-0.082535304	0.81590426
0.15207139	1.4032915
0.076884106	1.5846575
-0.27365258	1.2490448
0.28642657	1.6124109
-0.21164787	1.2490448
0.11125224	1.8698593
-0.20254742	0.6673204
-0.017968604	1.6793176
-0.1234419	1.4032915
0.03695412	1.537888
-0.37808543	1.1369531
0.036840715	1.0901701
-0.20151603	1.4423194
0.018375674	0.27955493
0.38418165	1.5472943
0.08294239	0.9564624
0.13292673	1.562913
-0.34208182	1.133381
-0.16852327	1.3670918
-0.488	1.190021
0.14711379	0.7385731
-0.104343094	1.2179412
0.10717139	1.1865126
0.1293081	1.3237683
-0.11469473	0.79577816
0.18235739	1.2283446
-0.13331954	0.867519
0.13327822	0.4539587
0.055565935	1.1582948
-0.16264264	0.9526554
0.20545918	1.562913
-0.40647876	0.79577816
0.02510043	1.7033298
-0.43536076	1.2764276
0.26703843	0.7385731
-0.3404915	1.3803031
-0.069768794	0.8753709
0.34689623	1.2593421
-0.10138415	0.696907
0.4846508	1.3001887
-0.05339102	0.8753709
-0.10264965	-0.28102136
0.42658418	-0.19354795
0.106207184	-1.0532168
-0.24761769	-0.055534873
-0.183051	0.25415602
-0.7666148	0.04970163
0.1107695	-0.86468095
-0.21506296	-0.049521428
-0.12720388	0.8987894
0.02067986	0.783627
0.120974466	0.25415602
-0.14670672	0.9867317
-0.13826771	0.6157543
0.1665019	1.8954655
-0.09807593	-0.14202379
0.080194406	0.7673355
0.16478619	1.709307
-0.11114334	0.97163844
0.016407458	1.2832351
-0.2776036	0.17599134
0.12115227	0.97163844
-0.1195736	-0.14202379
-0.002032678	0.06102537
0.2395076	0.9867317
-0.10919084	1.3803031
0.13055772	1.4196107
-0.2869696	1.0792658
-0.18059485	1.1369531
0.18751521	1.1759624
-0.05531251	1.2832351
0.2770073	2.0591137
-0.11557476	1.190021
0.06872129	2.2601826
-0.1352671	0.8753709
0.26703843	0.47250745
-0.082535304	0.5407506
-0.017968604	0.5407506
0.15207139	1.780254
-0.26811594	0.81590426
0.19506167	0.41165322
-0.0615755	1.2490448
0.10195607	0.81590426
-0.03390453	1.1369531
-0.14670672	0.14923674
-0.13789327	0.09458835
0.33817795	0.4539587
-0.21112145	-0.04352877
0.32415804	0.39736953
0.046925172	0.09458835
-0.19750236	0.7344373
-0.14819126	0.35881573
-0.0615755	0.5452294
-0.21708211	0.41639394
0.26796618	1.0901701
-0.056842003	0.81590426
-0.022309612	0.35881573
0.19891396	0.9904922
-0.06542779	0.4211243
0.28003675	0.6715688
0.1293081	0.5630588
-0.3019578	0.6715688
0.13970372	0.09458835
-0.10728467	-0.63381904
-0.30297565	-1.1943057
-3.3878758	1.1010336
-0.068519175	1.537888
0.37166148	-0.28102136
-2.1845052	-1.6458163
-0.82622397	-0.66125137
-0.22891521	-0.66125137
-0.19750236	-0.10441379
0.32821336	0.15461704
0.2306129	-0.6248183
0.0465981	0.14923674
-0.5744816	0.17599134
0.1642213	0.25415602
0.05947649	-0.2535761
-0.39478293	0.21805768
-0.051390313	0.021082718
0.23737723	-0.2535761
0.16494977	0.4678846
0.058748003	0.17599134
0.5484877	-0.76811564
-0.03047775	0.11114784
-0.2147002	0.038307667
0.05317089	0.4539587
0.12013265	0.25415602
-0.16810456	0.9104225
0.21429095	0.23876394
0.0038152803	0.96026427
-0.39947307	-0.23330952
0.2596284	0.25415602
0.52143687	-1.3332136
3.0622969	1.5846575
0.12423603	1.1046456
0.3792323	1.2283446
-1.2707767	-1.585933
-2.7591546	-1.5012451
0.19127214	-0.17403397
-0.082535304	-0.6248183
-0.16264264	-0.77839005
-0.7284844	-0.025672834
-0.16000655	0.15461704
-0.14031838	0.15461704
-0.28056628	-0.30193734
-0.12136441	-0.3665277
0.49851584	-0.4575082
0.15657206	-0.42650688
-0.08969213	-0.5467402
0.12897769	0.3441785
0.27167347	-0.0021423202
-0.036145177	0.4539587
-0.1462782	1.0017431
0.25931478	0.39736953
-0.30643812	0.5452294
-0.23461941	0.09458835
0.26703843	-0.41886598
-0.183051	0.14923674
-0.16264264	-0.22661242
0.08517325	0.021082718
0.02356358	0.14923674
-0.017968604	-0.49730456
-0.017968604	-1.143846
0.23642984	-1.1943057
-0.27236706	-0.49730456
-0.10728467	-0.10441379
-0.073326565	-0.22661242
-0.06542779	0.17599134
-0.05548448	-0.14202379
-0.16264264	0.25415602
-0.06447963	0.7673355
-0.3457807	-0.8205753
0.15314168	-0.025672834
0.18524422	-1.3814787
-0.017968604	-1.7903873
-0.017968604	1.3371625
-0.0039524706	1.537888
0.34855968	0.58075404
-0.052909892	0.2643533
0.12993409	-0.42650688
0.09249777	-1.4671166
-0.017968604	-1.7903873
-0.017968604	-1.3332136
-3.5835671	-0.59822404
-0.017968604	-1.7903873
-0.017968604	-0.8205753
-0.017968604	-0.8205753
0.12670544	-0.7478707
0.28003675	-0.049521428
0.32434255	0.27955493
0.39577657	0.09458835
0.07134746	-1.2121031
3.5209918	1.1154547
-0.5860941	0.81590426
0.19506167	0.41165322
0.2754891	0.11114784
-0.37978256	-1.143846
-0.017968604	-1.7903873
-0.017968604	-1.143846
-0.7666148	-0.8205753
-0.183051	-0.41886598
-0.089108095	0.4539587
0.4103865	0.17599134
0.0354832	0.9867317
-0.38556698	-0.5551718
0.16861144	-0.6248183
3.636946	-0.6248183
0.0067807552	0.7385731
0.6143108	0.9904922
-0.27592483	-0.4575082
3.5476298	-1.585933
0.3563545	-1.143846
-1.0763713	-1.0532168
-0.34434378	-0.049521428
-0.63633853	1.2179412
0.273676	1.4584428
-0.13392265	1.7655901
0.03487663	-0.3665277
0.14481911	-0.73789424
-0.23360157	-0.8205753
-0.017968604	-0.49730456
0.14711379	-0.41886598
-0.13998196	-0.04352877
-0.06103764	-0.8205753
-0.39229172	-1.585933
0.39942354	-0.04352877
0.03568849	0.5452294
-0.034587406	0.08903614
0.11755703	-0.73789424
3.5863955	1.8670027
-0.21010183	0.9904922
0.3029027	0.27955493
0.56040734	0.77141804
0.18864594	-0.8205753
0.43379962	-0.2535761
0.58866584	-0.31604624
-0.09807593	-0.14202379
-2.8237212	-1.4671166
-0.5573741	-1.5012451
-0.6219408	-0.6248183
-0.16264264	-0.34467688
-0.4127001	0.81590426
0.30840662	0.6715688
-0.15776376	0.97163844
-0.41757894	0.41165322
-0.08325926	-0.0982267
-0.049404074	0.49548152
-0.39229172	-0.77839005
