# Supplementary material for: Cross-species behavior analysis with attention-based domain-adversarial deep neural networks
Source: Nat Commun. 2021 Sep 17;12:5519. doi: 10.1038/s41467-021-25636-x (PMC8448872; doi:10.1038/s41467-021-25636-x)
Supplement: Supplementary file 3 — Supplementary Software 1 [file 41467_2021_25636_MOESM3_ESM.zip › SupplementarySoftware/normalized_dataset/normalize_each/dataset/trans-dop3/34.csv]

angle	speed
-0.73106825	1.3221117
-0.57821465	-1.5761203
-0.032552026	0.2684042
0.14510332	0.09819661
2.8026671	-1.3422778
-0.90505165	-0.9192881
-2.969437	-1.0872645
-0.06742736	-0.011057618
-0.40890232	-0.5919153
-0.3872248	-1.2539041
-0.13759199	0.8581859
0.2566336	0.45686904
2.919092	-1.6164294
0.570345	-0.62431556
3.0114744	-1.1041722
-0.5921727	-1.0872645
2.8625393	-1.1041722
-0.61004794	-0.43067855
-0.79331833	-0.8124925
-1.2092215	-1.3422778
-2.1405218	-1.3422778
1.3363289	-0.04886473
-0.36041522	-0.5498742
1.6858696	-1.5761203
-2.8098598	-0.11096496
0.46158153	0.6033514
0.0635537	-1.0872645
-2.940841	-1.3422778
2.9369674	-1.5761203
-0.3387377	-0.011057618
-0.658535	-1.2539041
-0.13759199	-1.9579341
-0.13759199	-1.6164294
-0.13759199	-1.6164294
-1.7382303	-1.7871819
0.1902712	-1.4179678
-2.8664126	-1.4749736
1.0504624	-1.0384046
0.67301977	0.26184648
0.2646994	-1.1041722
-2.8664126	-1.5761203
0.7409577	-1.2539041
2.434768	-0.3836752
3.141915	-1.7164539
-1.5370847	-1.3422778
-0.48333052	-1.1041722
-1.1211816	-0.87800145
-0.51766574	-0.62431556
2.5587187	-1.0384046
-1.452364	-0.011057618
-0.61004794	-0.21659493
2.0622199	-1.7164539
-0.13759199	-1.2334932
0.5360098	-0.58128464
0.46158153	-1.1943064
-0.7546408	-0.75053257
-0.32086235	-1.4179678
-0.032552026	-0.3836752
0.68440473	-1.3422778
-0.13759199	-1.3422778
1.6641921	-1.7164539
0.7163093	1.2908511
-0.33576685	1.6642705
-0.11233275	0.96487546
0.23137438	-0.5498742
-2.7881823	-1.7164539
-1.2657744	-1.4179678
-1.2092215	-1.0872645
-1.2314391	-0.62431556
-0.84552896	-1.7871819
2.7358217	-0.87800145
-1.3088051	-0.24189413
-0.36587164	-0.58128464
-1.1390569	-1.5761203
0.1902712	-0.026091764
0.35855737	0.36454898
1.7672162	-1.7871819
0.86387295	-1.3422778
-1.1390569	-1.2749248
-2.2106862	-1.1943064
-0.533288	-0.14281167
-0.06975916	0.21538864
-0.13759199	-0.026091764
0.14599481	-0.19993097
0.051277217	-0.87800145
-0.5657716	0.82171303
-0.003877736	0.12636411
2.9535272	-0.14281167
0.06012851	1.7908483
-0.21655576	1.357477
-0.56236535	0.6484877
-0.27355754	-0.27621844
3.1099713	-1.5761203
0.1902712	-1.4749736
-0.04520974	-0.62431556
1.1695185	-1.3422778
1.3363289	-1.5761203
-0.81119365	-1.0872645
-0.13759199	-0.21659493
0.17631319	-0.4117058
0.11523513	-0.49902532
-0.12902918	0.42037103
0.004990981	-0.19993097
2.9951513	1.2502115
0.1579756	2.395414
-0.48333052	1.1813099
-0.20775661	0.74189776
-2.8664126	-1.7164539
2.2633657	-1.7871819
2.591229	-1.1943064
-2.8664126	-1.6164294
-0.36041522	-0.3836752
-0.05936158	0.45686904
-0.12806892	0.626018
-0.09490448	-0.07191262
0.38096005	-0.27621844
-0.091305755	-0.8124925
0.7192801	-0.011057618
2.6668427	0.8426128
-0.8045245	0.6928553
-0.843768	0.4868676
-0.14189152	0.8685205
2.708288	-1.4749736
0.66272724	-1.6164294
-1.4103673	-0.87800145
-1.2657744	-1.2334932
-1.2657744	-1.4179678
2.919092	-1.1943064
2.7358217	-0.992013
0.5780065	0.09819661
-0.3807344	-1.4179678
-3.0110056	-1.6164294
-2.150814	-0.65752286
0.043884367	0.32018647
2.9070573	-0.11887489
0.15776102	-0.07191262
-3.2464864	-0.5919153
-0.46545517	-1.4179678
-0.40890232	-1.3422778
-0.6666008	-1.5761203
-2.6831422	-1.5761203
-0.93791115	-0.87800145
2.6434395	-0.07191262
-0.62270564	0.2684042
-0.36041522	-0.992013
2.2633657	-0.7626676
-2.5385494	-1.7164539
-1.022632	0.09819661
0.169952	1.1905838
0.43990397	-1.4749736
2.2633657	-1.1041722
-1.2657744	-1.1943064
-1.3321369	-0.3836752
-0.36041522	0.6033514
0.11204079	1.562216
2.7574992	-1.3422778
0.23183988	2.448668
-0.3466164	1.0629835
-0.1750842	1.1905838
3.141915	-1.7164539
-1.1061975	-0.9192881
-0.769625	-0.75053257
-0.93791115	-0.42116284
0.23655744	0.42037103
0.10198822	1.357477
0.04899758	-1.4749736
2.919092	1.4571131
-0.028123112	1.5456115
-0.35210085	-0.9622854
2.3118527	-1.0872645
-0.34903026	-0.65752286
-0.19746406	-1.1943064
0.08523124	-0.5498742
-0.17154601	-0.7148382
-0.38301405	-0.58128464
0.0635537	-0.338035
0.3169887	-0.58128464
-0.34903026	0.09819661
-0.10377874	1.4613794
-0.29812273	1.357477
0.34515658	-0.011057618
-0.1253155	1.7713537
-0.29446128	0.7953649
-0.12923974	0.626018
-0.33434376	3.6872332
-0.07590997	-1.6164294
-0.5436856	1.562216
0.057063356	1.357477
-0.12729943	2.395414
-0.14788455	1.357477
-0.33224735	1.562216
-0.29363376	0.6484877
0.05895675	2.4187925
0.22799462	0.6033514
-0.0025222336	0.626018
-0.32356927	1.4613794
-0.18344009	1.6440908
-0.16755389	0.7953649
-0.14304112	2.0026374
-0.005425353	1.9693702
-0.036029823	1.4741459
-0.11243665	0.7953649
-0.32086235	1.120348
-0.38520896	0.36454898
-0.22115742	-0.11887489
-0.50168884	0.58048224
-0.24595115	0.09819661
-0.3273527	0.033363428
-0.3796393	0.90439713
-0.1965983	0.8581859
-0.26789117	0.96487546
-0.18909276	0.6090366
0.17251268	1.3398416
0.11650353	0.9798007
0.13225636	0.468913
-0.07086796	0.9798007
-0.08775075	0.88395154
0.1359607	0.90439713
0.1710471	0.6033514
0.030694192	0.11935795
0.16657785	-0.43067855
-0.23589858	0.42037103
0.026365427	0.4142334
-0.20324282	-0.8124925
-0.3130541	-0.17522718
-0.34986514	0.09819661
-0.22231275	0.6033514
-0.29314137	0.28796256
-0.28621244	0.36454898
-0.3422555	0.18158694
0.005654734	-0.49902532
-0.39433396	0.12636411
-0.114436924	-1.3422778
3.0180883	1.2182434
-0.26028183	1.7869576
-0.17045149	1.9057506
-0.036029823	0.468913
-0.16092375	1.1905838
0.5062664	0.2684042
0.042200584	-0.24189413
-0.23915416	-0.2504105
0.6142401	0.58048224
0.23875828	-0.8124925
-0.07771992	-0.65752286
0.27499196	-0.2504105
0.33486402	-0.8124925
2.591229	-1.7871819
-0.3387377	-1.0872645
-1.2092215	-0.87800145
-1.4103673	-0.2504105
-0.046581205	0.33930388
0.0510598	1.696326
0.19979426	1.2818643
0.29183334	-0.24189413
-0.34602356	1.304285
0.02583028	1.120348
-0.2404311	1.8024966
-0.25959194	1.1580042
0.076980434	1.8024966
0.027560033	1.357477
0.15429506	0.5631943
-0.09023087	1.0290123
0.11204079	-0.026091764
-0.2643095	-0.011057618
-0.17916067	0.9798007
-0.297169	1.096577
-0.2821848	0.20193125
-0.46545517	1.2863607
-0.21025416	0.4386895
0.10335636	0.11935795
-0.46142754	0.28796256
0.09061954	0.4386895
-0.15667212	1.2908511
0.009971667	0.65407467
-0.010874492	0.20193125
-0.16846126	-0.17522718
-0.36192372	0.4386895
-0.009108465	0.65407467
-0.3387377	1.1156085
-0.2643095	0.7953649
0.042707548	1.2908511
-0.19117403	0.7741036
-0.08400995	1.2908511
0.20685379	1.1813099
-0.115374364	1.0241276
0.110315144	0.8426128
-0.04970173	0.82171303
-0.13759199	0.82171303
-0.23790842	-0.2504105
-0.32086235	0.71476316
-0.16512577	0.8685205
-0.00032243383	0.88395154
-0.24732776	0.71476316
0.36826184	0.12636411
0.058566805	-0.27621844
-0.0392854	0.20193125
0.1902712	-0.2504105
-0.23915416	-0.24189413
-0.14878932	-0.4117058
-0.2259782	0.65407467
-0.40890232	1.096577
-0.19414486	0.7953649
0.036019918	0.040670972
0.21780498	-0.5919153
-0.2821848	-0.75053257
0.108563	-0.24189413
2.9621227	-1.6164294
-0.13759199	1.4571131
-0.71508795	0.2684042
-0.31192812	0.58048224
-0.8084076	0.9897086
-0.4423001	0.7953649
0.1902712	0.65407467
-0.58837044	0.15415591
-0.42606604	0.4142334
0.40051484	0.09109415
-0.6666008	-0.58128464
-0.6802126	-0.58128464
0.35654157	0.2684042
-0.032552026	-0.43067855
-0.57821465	-0.8645856
-0.49728853	-0.87800145
0.20814651	-0.011057618
0.1902712	-1.3422778
2.0622199	-1.7871819
-0.13759199	-0.93342
2.6759496	-1.0384046
-0.55017596	1.9057506
0.16657785	1.3265532
-0.33672187	1.562216
0.048853915	0.18158694
0.3076367	0.7794344
-0.20070484	0.7953649
0.40170944	0.6428884
0.11797663	0.8426128
0.5452611	-1.2539041
2.550722	1.304285
-0.44662574	0.7953649
-0.73926306	0.4386895
0.007732346	0.4386895
0.039378628	-0.5498742
-0.53181756	-0.75053257
0.68060255	-0.011057618
0.1902712	-0.7266214
-0.3387377	-0.75053257
-0.13759199	-1.2334932
0.66272724	-0.42116284
-0.13759199	-1.1041722
-0.61004794	-1.5761203
2.8804147	-1.1041722
0.99059045	-0.8124925
0.045678377	-1.1041722
0.17528702	0.9798007
0.043662563	1.6319288
-0.13501225	1.2502115
-0.07712851	0.80065477
-0.046850637	1.6074798
-3.2430205	-1.0872645
0.0635537	-1.7871819
-0.55783737	1.0241276
0.36088386	0.2684042
-0.047536213	0.11935795
0.34984818	0.6033514
0.45192307	0.040670972
-0.5825142	-1.7164539
-2.8664126	-1.4179678
0.045678377	-0.75053257
0.5576873	-0.9622854
-0.056245387	0.9798007
0.07497057	0.82171303
-0.52932525	2.0136647
-0.00826252	0.88395154
-0.20305137	1.5580722
-0.055150867	0.5046914
-0.13759199	0.5046914
-0.2643095	1.096577
-0.05936158	1.0290123
-0.29025057	1.1813099
-0.09499713	0.4868676
0.020958837	0.5046914
-0.20775661	0.7953649
-0.049552035	0.74189776
-0.19250548	0.6484877
-0.13759199	0.6484877
-0.14904092	1.0290123
-0.15017158	0.4142334
-0.093507044	0.88395154
-0.06405739	-0.2504105
-0.3585858	0.10527452
-0.20673797	-0.49902532
0.06603301	-0.3470596
-0.4354933	-0.011057618
-0.17779472	0.32018647
-0.19070895	0.9897086
-0.06594984	0.8581859
0.00051049085	-0.11887489
0.073846266	-0.11096496
0.14178412	-0.3836752
-0.2158224	-0.26757205
0.0635537	-0.7266214
-0.11591446	0.2684042
-0.06892935	0.18158694
-0.13759199	0.18158694
-0.031050032	0.26184648
-0.063163795	-0.338035
-0.024832495	0.4868676
-0.3247797	0.26184648
0.015066614	0.8581859
-0.02302896	0.626018
-0.27861655	1.2319832
0.046120074	-0.07191262
0.18589784	0.32018647
-0.040836386	-0.338035
0.0070008333	-0.8124925
0.35855737	-0.48906675
-0.19311868	-0.8645856
0.0775117	-1.1943064
-0.46545517	-0.26757205
-0.010874492	-0.011057618
-0.063163795	-1.3422778
2.9110262	0.58048224
0.055269346	1.6440908
0.4213788	0.26184648
-0.05936158	0.2684042
0.40122643	0.74189776
0.045678377	-0.026091764
0.11204079	-0.9622854
0.025359174	-1.0384046
0.2501433	0.26184648
0.0635537	-1.0872645
-0.5070239	-0.9192881
0.35855737	-0.87800145
0.5360098	-0.11096496
-1.1390569	-1.2749248
0.33486402	-1.1943064
-0.010874492	-1.3422778
0.0635537	-1.7164539
0.66272724	-1.7871819
2.355748	-0.62431556
0.570345	-0.5919153
0.0635537	-0.21659493
-0.5398834	-0.21659493
0.4291403	-0.49902532
0.17042309	-0.011057618
-0.11243665	0.468913
0.017552212	0.33930388
0.13668916	-0.04886473
-0.24732776	0.88395154
0.056864534	-0.11887489
0.105550446	0.45686904
0.0635537	1.120348
0.3051207	0.94485605
0.16346164	0.9398296
-0.13759199	1.4227902
0.0635537	0.5046914
-0.15546732	0.74189776
-0.07951393	1.6440908
0.05579217	0.9598836
-0.24446139	-1.5761203
3.140445	2.1008031
-0.3589448	0.74189776
-0.50413275	0.74189776
0.15843786	-0.8645856
-0.0007187011	-0.9622854
-0.21893859	-0.48906675
0.30557182	0.82171303
0.051277217	-0.93342
3.063685	-1.7871819
0.33486402	-1.5761203
-0.61004794	-0.93342
0.33486402	-1.1943064
0.2685016	-0.3836752
0.07566347	0.18158694
-0.10121466	0.71476316
-0.4169681	0.58048224
0.28637692	-0.87800145
-0.61004794	-0.26757205
-0.04520974	0.7093031
-0.18923603	1.0629835
-0.1783302	-0.026091764
-0.2503515	0.22876306
0.028749544	0.33930388
0.047009826	0.6484877
-0.11356346	0.4142334
0.40051484	-1.1041722
2.6154861	1.2502115
-0.24836403	1.6440908
-0.511107	0.8426128
-0.50157475	0.36454898
-0.3635314	0.2684042
-0.7448312	-0.58128464
0.1603093	0.32018647
0.0935156	-0.7626676
3.063685	-1.7871819
-0.13759199	-1.445677
-0.93791115	-1.4749736
-0.93791115	-1.445677
-0.61004794	-1.5761203
-1.6535096	-1.0384046
-0.34903026	-0.7266214
-0.010874492	-0.04886473
-0.13759199	0.71476316
0.04337816	1.0678054
0.086061046	0.6090366
-0.28486285	0.4868676
0.1259988	1.6319288
-0.18607908	0.43259895
-0.30587816	1.1580042
0.13756359	1.304285
-0.3711789	0.7953649
0.073846266	0.09819661
-0.22231275	-0.07965818
-0.21025416	0.4386895
-0.20952265	0.45686904
-0.046581205	1.2908511
-0.08400995	0.6033514
-0.05936158	0.2684042
-0.09648881	0.96487546
-0.1842634	0.4386895
-0.041967973	0.11935795
-0.30587816	0.6033514
-0.25692558	0.96487546
-0.249366	0.32018647
-0.15611719	0.15415591
-0.5287014	0.36454898
-0.17045149	-0.011057618
-0.37706897	0.22876306
-0.3526957	0.33294922
-0.16512577	0.8685205
-0.20836478	0.42037103
-0.2806338	0.32018647
0.06603301	0.10527452
-0.055592183	-0.19993097
-0.35015455	0.36454898
-0.09222109	0.58048224
0.12991612	0.74189776
-0.19250548	0.6484877
-0.14904092	0.033363428
