# Supplementary material for: Cross-species behavior analysis with attention-based domain-adversarial deep neural networks
Source: Nat Commun. 2021 Sep 17;12:5519. doi: 10.1038/s41467-021-25636-x (PMC8448872; doi:10.1038/s41467-021-25636-x)
Supplement: Supplementary file 3 — Supplementary Software 1 [file 41467_2021_25636_MOESM3_ESM.zip › SupplementarySoftware/normalized_dataset/normalize_each/dataset/trans-dop3/35.csv]

angle	speed
0.6721698	-0.23582314
-2.5371482	-1.5040745
0.34258294	-1.2788209
-0.25431415	-1.5040745
1.5011696	-0.9226637
-0.38593465	-0.5916077
-1.7113492	-1.6176019
1.5011696	-1.6176019
0.772652	-1.5040745
-0.38593465	-1.4583235
0.17575489	-1.2788209
2.826584	-1.4583235
0.17575489	-0.05309949
2.229687	-1.0249656
1.0711005	-1.1164672
0.0441344	-0.7288602
0.19732256	0.46604046
0.4166314	0.6352076
0.71733993	-0.48077032
-0.32359558	-0.65073323
-2.2440615	-1.3102708
1.1256009	-0.41571754
2.788355	-1.1929128
-0.43741378	-1.4583235
2.300899	-1.0926089
-1.1856642	-1.6978779
-1.9583187	-1.1929128
-0.43741378	-1.0249656
0.0441344	-1.8916814
0.0441344	-0.41571754
0.48117757	-0.3780273
-0.7684772	-1.6978779
0.0441344	-1.8916814
0.0441344	-0.41571754
2.306807	-0.5916077
-0.23274647	-0.7128205
-0.109053776	-0.7288602
0.0441344	-0.5350566
-0.22621433	0.13168699
0.31448314	-1.1164672
0.0441344	-0.7288602
2.8869927	0.6352076
-0.33629042	1.8362043
-0.13010332	-0.65073323
-2.2440615	-1.5040745
-1.4129008	-0.9226637
-0.5311949	-0.2245202
-1.064808	-1.0926089
0.27137104	-1.3102708
-2.6426992	0.5055361
1.3663832	0.056020167
0.97865003	0.2751081
-0.25431415	-0.5212833
-1.4129008	-1.6176019
-0.087486096	-0.9226637
0.90427244	-0.5350566
0.34258294	-1.2788209
-2.7383153	-1.4583235
0.695532	-0.41571754
0.9209838	0.36843687
-2.3442507	-1.4583235
0.47420344	-1.6978779
0.67000884	-0.65073323
0.14677754	0.30095536
0.3970835	-0.41571754
-0.15562654	-0.2245202
-0.024959713	-0.3780273
-0.27864733	0.80072343
-0.015626477	-0.5916077
-0.25431415	-0.5212833
0.0441344	-1.8916814
0.0441344	1.8512866
0.062422287	1.6713536
0.49442774	-0.3780273
-0.12405372	1.1356269
-0.24734	-0.8480174
2.6052554	-1.3102708
-0.43741378	-0.3291873
-0.5784034	-0.8480174
-0.6072632	-1.2788209
0.34258294	-1.1164672
0.19732256	-0.7128205
-2.7958872	-0.29353648
0.36231562	0.9033931
0.31132808	1.1356269
0.91579455	-0.29353648
-0.18310227	-1.6978779
-2.1414182	-1.3435223
0.47420344	-1.2788209
2.7112353	-1.1929128
-0.59713405	0.13168699
0.50230324	-1.6176019
2.229687	-1.5040745
0.772652	-1.3435223
-2.6229665	-0.3291873
0.5256826	-1.6978779
2.4569237	1.4984962
-0.18310227	-1.6176019
-2.2730386	-0.5212833
1.63279	-0.9226637
0.95575166	-0.49414417
-0.13896526	0.8491148
-2.7743196	2.103681
0.40015495	0.7443317
2.936637	-1.2788209
1.1551945	-0.3780273
1.715524	-1.0249656
0.32101527	-0.7128205
-2.489511	-0.29353648
-0.31472275	0.8491148
-2.7383153	-1.6978779
0.5256826	-0.3291873
1.832233	-0.3780273
-0.039959658	0.026875788
-0.13896526	-0.49414417
-2.7709303	-0.3780273
0.53323394	0.37673092
0.6485957	1.3570582
1.1048714	-0.3291873
-0.31088984	0.103648245
-0.21401006	-1.0694426
-2.439867	-1.2788209
1.4668305	-0.23582314
0.6753705	-0.05309949
-0.6593195	1.3163383
-0.1477572	1.0153719
-0.6491756	0.2751081
-2.606695	1.575182
0.54541534	0.6352076
-0.15869796	-0.5212833
-2.869936	-1.6176019
-0.20283498	-0.3291873
-0.69555825	-0.48077032
-0.60933834	-1.1929128
-2.0244617	0.828481
0.110277586	1.0153719
0.86510235	0.8627846
-0.34676453	0.2751081
-2.3883877	-1.1929128
1.2154267	-0.65073323
1.2080826	-0.23582314
-0.34655142	1.2152257
-0.04322768	1.8362043
-2.7246757	-1.3102708
-0.13896526	-0.9034734
-2.5037367	-0.9034734
2.9067254	-0.5212833
-0.42027366	1.4200351
2.7455742	-1.1929128
0.0441344	-1.1929128
-0.8674828	-0.9226637
0.15948327	-0.3291873
-0.071214475	-1.3102708
-2.6868362	0.08473468
0.0441344	1.0729427
0.29110378	-1.4583235
-2.869936	-1.4583235
0.34258294	-1.6176019
2.8555615	-0.65073323
-0.22879092	-0.8480174
0.28808233	-0.9226637
0.0441344	0.04635408
-0.007344755	-0.49414417
-0.071214475	-0.5916077
0.0441344	1.141824
0.21096243	1.0153719
-0.041059986	1.0666015
-0.114619166	1.2393107
-0.24706759	1.0218246
-0.37056184	0.1956467
0.15011412	0.31801906
0.21398385	0.44202238
-0.12571505	0.31801906
0.5328327	1.1169586
-0.07464267	1.0410985
-0.07881739	1.790586
-0.109053776	0.46604046
-0.36436695	1.1726217
-0.04557371	1.4086741
-0.46305454	1.1726217
0.20886858	0.5366702
0.19868967	1.5588928
-0.02818568	1.6021619
0.4257919	1.3338525
-0.12008442	1.81093
0.2083532	1.3338525
-0.009163088	0.7443317
0.06570207	1.1726217
0.53461206	0.6352076
0.115346275	-0.7288602
0.14677754	-0.13671568
2.8555615	-1.6978779
0.19732256	2.8237624
-0.22440267	1.2333069
2.1619363	-1.1929128
-2.6088987e-06	-0.7616223
-2.7743196	0.04635408
-2.7383153	-1.3435223
1.2027209	-0.5916077
1.2027209	-0.5212833
0.004964292	0.056020167
-0.29004487	1.1169586
0.034539115	1.7288675
-2.7905364	1.2632118
-0.1462593	1.6713536
0.34855437	1.2152257
-0.029587816	-0.5212833
-0.6239745	-0.104901016
2.5993474	-1.2788209
2.1143382	-1.1929128
1.3180698	-1.6176019
1.096164	0.37673092
-1.2465829	0.80072343
-0.5988837	2.8237624
0.1394243	1.2152257
0.17324454	0.6352076
-0.02707747	1.4029789
-0.122693636	0.2751081
0.46910694	-0.48077032
0.16853252	1.492952
0.75242764	0.6277646
-0.047835127	0.9697937
0.3192036	0.08473468
0.47420344	0.31801906
0.3804222	0.7443317
-0.24067429	3.6240644
-0.007344755	0.31801906
0.34258294	-0.49414417
0.0441344	-0.49414417
0.15011412	1.4086741
0.49682283	0.1956467
0.09863497	1.1726217
0.43503332	0.056020167
-0.36649722	0.98941547
-0.31742704	0.7156786
-0.0046404568	0.026875788
-0.18310227	-0.7616223
2.938472	-0.3291873
-2.439867	-0.49414417
0.21398385	-0.41571754
0.25287482	0.2751081
0.21096243	0.82156825
0.27137104	0.5055361
-0.016274227	0.2751081
-0.29461822	1.2632118
0.39915863	1.0729427
-0.13896526	0.04635408
-2.869936	0.04635408
0.34258294	-1.2788209
-0.25431415	1.5967826
-0.12779015	1.2632118
-0.32935897	0.9033931
0.58955234	-1.5040745
-1.4129008	-1.6978779
-2.439867	-1.0249656
-1.2460726	-0.9226637
-0.7799993	-1.0926089
0.0441344	0.5055361
-2.6426992	-1.6978779
-0.71872216	1.81093
0.68403924	1.0410985
-0.26298282	0.70846605
-2.6671035	-1.0926089
1.1829882	-0.49414417
1.2339758	-0.3780273
-0.024959713	-0.2245202
-0.5311949	0.6277646
-0.23681474	1.3570582
-0.43777302	1.81093
0.3317101	1.6660788
-0.28031418	1.6818794
0.56013757	1.9698268
-0.3235369	1.4086741
0.36274448	1.4200351
-0.05314707	0.2751081
-0.48155075	1.4984962
0.13975057	1.0153719
-0.4211422	0.8491148
0.12288738	0.69398034
0.4090903	1.442641
-0.36436695	0.2751081
0.34767947	0.103648245
0.4853785	0.20462446
-0.52690065	0.8076896
0.31672093	0.31801906
0.45793182	0.2751081
-0.29845116	0.98941547
0.026524289	0.16847852
0.45883062	-0.41571754
0.20932938	0.69398034
-0.17556114	0.70846605
0.58955234	1.2333069
-0.122693636	1.6021619
0.029470367	0.828481
0.26346576	0.46604046
-0.109053776	0.04635408
0.22723405	0.08473468
0.4869092	-0.65073323
0.49972665	4.012174
1.1482204	-1.6176019
2.1143382	1.2333069
0.15948327	1.2091752
0.15276182	1.4257009
0.05085586	1.2333069
0.4186154	0.80072343
-0.21845885	0.5055361
0.7557888	-0.06334243
-0.66752	0.5055361
0.24696676	-0.15824974
0.772652	-0.05309949
-1.1144522	-0.34125307
0.772652	-1.3435223
2.5281355	-1.2788209
0.09863497	-0.8480174
0.31705973	-0.65073323
-0.51052815	0.6352076
0.42739585	1.4029789
0.410629	0.8627846
-0.048315983	-1.3435223
-2.7079139	0.4739924
-2.848858	-1.1929128
1.6165184	-1.4583235
-0.25431415	0.30095536
0.5256826	0.31801906
0.22496058	0.828481
-0.13145128	1.1169586
0.49623677	0.69398034
-0.095027216	0.6352076
-0.16867153	0.6574063
0.6755584	0.80072343
-0.07012705	1.0602463
0.56391156	1.1726217
-0.056550443	1.9552091
-0.13278836	1.5588928
0.070819914	1.1356269
-0.33495426	1.5425262
0.5073171	1.1231942
-2.6088987e-06	0.98941547
0.13240841	0.98941547
0.35885453	2.103681
-0.104349285	1.7649965
0.43065798	0.8491148
-0.49826208	0.44202238
0.05138095	0.16847852
-0.08882459	-0.104901016
-0.7158144	-0.13671568
-0.0200505	0.2751081
-0.25941068	0.103648245
-0.28522193	-0.104901016
-0.22523588	0.017062135
0.53790474	-0.2245202
0.15628105	0.5366702
-0.22120044	-0.5212833
-0.18310227	-0.7616223
0.6243202	-0.41571754
0.41970283	-1.5040745
0.19732256	-0.7128205
-0.36719826	-0.48077032
-0.021233222	0.37673092
0.014697388	-0.8480174
0.21398385	-0.9034734
0.0441344	-0.9034734
-0.60392666	-0.65073323
0.19091453	0.98941547
0.5256826	-0.104901016
-0.11923254	0.6277646
-0.1350842	-0.49414417
-0.60933834	-0.48077032
-0.21401006	-0.5350566
-0.25431415	-1.2788209
-2.4046593	0.2751081
0.42272428	0.9033931
0.69760716	0.9301408
0.0038303349	0.559761
-0.20283498	0.20462446
0.4869092	-0.13671568
-0.8801885	-0.15824974
0.49577114	-0.2245202
-0.19314784	-0.3780273
-0.7534773	-0.7128205
0.0441344	-1.8916814
0.0441344	-1.8916814
0.0441344	-1.2788209
1.799618	-1.6978779
1.4240496	0.44202238
-0.35402656	1.6660788
0.46151698	1.2152257
-0.4812245	0.7443317
0.3804222	0.31801906
0.29110378	-0.7288602
0.0441344	0.4339611
0.21096243	0.2751081
0.5570491	0.7156786
-0.06911272	0.4739924
0.50460494	0.70846605
0.40299153	0.6352076
-0.31472275	0.2751081
0.56665385	0.056020167
0.5270134	-0.2245202
-0.4387446	0.056020167
0.08330451	-0.5212833
0.06570207	-0.7128205
-0.109053776	-1.1164672
1.0711005	-1.4583235
2.229687	-1.2788209
-0.50563824	1.7288675
0.3572057	1.0218246
-0.14056453	1.0410985
0.2595366	0.056020167
0.25013256	0.559761
-0.25431415	-0.5350566
0.6194638	-0.2245202
-0.5311949	-0.14744943
-0.3088147	-0.8480174
2.8810847	-1.4583235
0.24696676	-1.0926089
-0.02707747	-0.05309949
-0.38593465	-1.0694426
-0.76150304	0.44202238
-0.6072632	-0.5212833
-0.5919328	0.056020167
-0.11445918	0.828481
0.40872613	-0.05309949
-0.83757126	0.7443317
0.29460406	-0.23582314
-0.093451135	0.103648245
-0.6243463	0.98941547
0.15602218	0.70846605
-0.18310227	1.6818794
0.051675513	0.69398034
0.43065798	1.0153719
-0.5527626	-0.14744943
0.47420344	-0.15824974
0.115346275	-0.7616223
-0.588767	0.8491148
0.42272428	0.31801906
0.5256826	0.57503504
-0.33143404	0.1956467
-0.41145784	-0.13671568
-0.080459125	-1.0926089
0.013226599	-0.48077032
-0.6915735	0.5366702
-0.04347986	1.0602463
-0.22879092	-0.13671568
-0.60392666	0.9033931
0.33140785	-0.48077032
-0.24313904	-1.1929128
0.58955234	-0.7288602
0.0441344	-0.7288602
-0.13896526	-0.9034734
-0.31818384	-1.1929128
0.07140823	-0.06334243
-0.59630805	-0.05309949
0.32101527	-0.2245202
-0.23274647	-1.2788209
0.6573031	-1.1929128
-0.13896526	-1.3435223
0.0441344	-1.3435223
0.3970835	-0.41571754
-0.88414407	-0.7128205
0.093778595	-0.104901016
-0.6131713	1.4029789
0.14565863	0.1956467
-0.42388442	0.8627846
-0.090651885	0.36843687
0.3740142	-0.65073323
0.124590926	-1.1929128
0.68200266	0.056020167
0.3046331	1.2393107
0.41970283	-0.79536307
-0.25431415	-1.4583235
0.772652	-1.2788209
-0.087486096	-1.4583235
0.121254325	-0.8480174
0.0441344	-0.8480174
0.3970835	-0.9226637
-0.38593465	-0.5916077
-2.6980114	0.9301408
-0.06392044	0.6277646
1.0464008	0.8627846
-0.3449634	0.31801906
0.26034775	0.5366702
0.60791785	0.70846605
-0.43741378	0.20462446
0.8633012	0.056020167
-0.21636432	0.1956467
-0.032985523	-0.5916077
0.772652	-0.66596025
-0.25431415	-0.14744943
-0.8674828	-1.1929128
-1.9583187	-1.3102708
0.64103144	-0.9226637
0.90427244	-1.5040745
-0.6843831	-1.3435223
0.64103144	-0.5212833
-0.19981356	-0.41571754
-0.39290875	1.1356269
-0.516195	0.24894878
-0.28692904	0.31801906
0.46302834	1.2632118
-0.404671	0.7443317
0.1379156	0.08473468
-2.6088987e-06	0.5055361
-0.6239745	1.1726217
0.4137948	0.6352076
-0.4290467	0.9697937
0.016034596	0.2751081
0.5593979	1.0666015
-0.6027495	0.559761
0.47420344	0.8491148
-0.2832915	0.8831631
-0.29905897	1.2152257
0.263117	0.7443317
-0.50309515	0.13168699
0.1476551	0.2751081
0.21096243	-0.7288602
-0.032985523	0.44202238
-0.020339735	0.6574063
0.51851606	-0.23582314
0.3372213	-0.65073323
0.27839804	0.04635408
0.15948327	-0.3291873
0.22723405	-1.2788209
-0.38593465	0.57503504
-0.3088147	1.0602463
0.21398385	0.20462446
-0.38593465	-0.3291873
-2.6323357	1.2393107
0.14935412	0.9697937
0.5417198	0.36843687
0.3350418	0.69398034
-0.60563016	0.04635408
1.0711005	0.2751081
-0.69802296	-0.2245202
0.18939476	-0.15824974
0.7445522	0.13168699
-1.0573751	-0.65073323
0.57684654	-1.2788209
