# Supplementary material for: Cross-species behavior analysis with attention-based domain-adversarial deep neural networks
Source: Nat Commun. 2021 Sep 17;12:5519. doi: 10.1038/s41467-021-25636-x (PMC8448872; doi:10.1038/s41467-021-25636-x)
Supplement: Supplementary file 3 — Supplementary Software 1 [file 41467_2021_25636_MOESM3_ESM.zip › SupplementarySoftware/normalized_dataset/normalize_each/dataset/trans-dop3/36.csv]

angle	speed
0.057852406	0.20608626
0.13764822	0.7185794
0.118737034	1.8736454
-0.18386735	1.359632
0.06358657	-0.36280686
-0.12506293	0.5228639
0.19192934	1.6475769
-0.106224194	-1.1983477
0.56844354	0.13484378
0.38815904	-0.1184117
0.014906824	0.73813677
-0.11722737	-0.68679076
0.17546223	0.15084533
-0.08436516	0.5849617
-0.3175095	0.11065325
0.023917802	-0.06559263
0.22774956	1.445603
-0.9403056	-2.230321
-2.9978364	1.310406
-0.1735758	-1.7013056
-0.062160604	-0.5179365
-0.026247872	-2.4333549
-0.026247872	-0.7590942
-0.026247872	-0.7590942
-0.32546112	-1.824253
0.27296537	-1.5962244
3.6635182	2.477381
0.14706305	2.1965315
0.36673343	-0.23720701
0.60782945	-1.9793571
3.417865	-1.5719548
-0.41922915	-1.9793571
-0.026247872	-1.9793571
0.12563744	-1.7013056
-0.026247872	-0.9692563
0.04153717	-1.4181851
0.14706305	0.15084533
-0.14798167	0.4522997
-0.056399398	-0.1184117
0.2607925	-1.1333033
3.82156	1.1815618
0.5049063	1.1124804
-0.16998085	-0.056903563
3.2775562	-2.1462216
0.36673343	-1.9793571
-0.5543842	-1.1333033
-0.6486562	-1.1983477
-0.62093925	-1.1492555
-0.026247872	-1.7913052
-3.4703603	-2.230321
0.29204795	0.7185794
0.52096176	1.310406
1.0267936	1.0182222
-0.17813319	0.840469
-3.7114563	-2.027287
0.4384969	-1.3399836
1.6686503	-1.3980808
2.162016	-0.43370247
-0.47604233	1.6323968
-0.32836226	0.6724672
-0.3514441	1.6526242
-0.45411634	2.5935295
0.72681683	-1.3980808
-0.98552144	1.9589409
0.57082903	0.5644053
-0.62332475	-0.9692563
-0.026247872	-0.9692563
-0.91773635	0.4379788
0.68035287	0.927455
-0.20355678	-0.31361833
-0.14113286	-0.36280686
0.29894835	-0.61736405
3.6705377	-0.056903563
0.114060685	2.106622
-0.26734385	-0.1184117
1.3000239	-0.56147444
3.7787118	-1.5962244
-0.026247872	-2.4333549
-0.026247872	-1.5962244
0.031869415	-1.3980808
-0.026247872	2.7430153
-0.026247872	-2.4333549
-0.026247872	0.840469
1.0222362	0.49484226
-3.5381455	-1.7913052
-1.5518136	-1.2151512
-2.6629722	-1.7013056
-0.5084398	-0.9692563
3.2659795	0.4379788
-0.19955881	0.8151881
3.2445538	-1.5253595
0.80712324	-0.56147444
0.36673343	-1.2494737
0.7940418	1.0360907
0.26891437	1.0420263
-0.2761943	0.13484378
0.36673343	-1.0121173
-0.026247872	-1.2151512
3.810846	-2.027287
-0.29919884	2.1472998
0.081171565	2.0747302
-3.3985968	-1.5962244
0.06752016	-1.1492555
-0.17813319	-1.3980808
0.8652405	-0.40301543
0.44141886	0.7185794
-0.27424425	1.6526242
0.12563744	1.2268918
0.1864489	1.271667
0.26923028	0.21388374
0.20518033	-0.1184117
-0.24989668	0.011497585
-0.12779532	1.627324
-0.3961869	0.9701143
-0.25473535	1.0182222
0.30509967	1.310406
-0.19030607	1.677769
0.10567602	0.07803627
-0.23784754	1.5659499
-0.3876146	1.5967537
0.25124037	1.4720811
-0.20438638	1.3432946
0.28183725	-0.24661236
-0.082579516	0.019913606
-0.46444497	0.4379788
-0.090472035	0.29818735
-0.20311968	1.2268918
-0.223349	0.019913606
0.31818122	-0.56147444
0.12563744	0.5849617
-0.13319454	1.1586822
0.075651765	0.87179834
-0.3204141	-0.23720701
0.0015060977	0.044990283
0.23592348	1.1586822
0.22413601	-0.06559263
0.5230817	-0.19077164
0.31086394	0.87179834
0.0051971492	0.47364876
-0.016995134	-0.56147444
0.39886773	0.21388374
0.30505523	0.29818735
3.746622	-1.8590881
-0.17813319	2.1965315
-0.83363605	2.0333917
0.034770563	1.6323968
-0.4802476	0.13484378
0.15339142	1.0715543
0.27418798	0.41636232
-0.60787046	0.6591661
0.8872451	0.5849617
-0.3344815	-0.19077164
-0.52995974	0.13484378
0.86126214	-0.8870944
-3.3985968	-2.1462216
-1.7036989	-0.9692563
-1.2266173	-1.824253
-1.5888139	-0.31361833
0.57704467	1.2993789
0.045515604	0.011497585
-3.8243747	0.73813677
-0.18580787	1.1586822
-0.6544413	1.1124804
0.3515617	1.1182886
-0.68630815	0.20608626
0.25076082	0.2754557
0.6560169	-0.13628812
-0.68630815	-0.7590942
-0.2147305	-0.19077164
0.90360034	-0.2750745
3.7295408	-1.8590881
-0.68630815	-1.5962244
2.266869	0.6658239
0.34054792	1.8832059
-0.1606235	0.87179834
0.026822397	1.586512
0.63381237	0.91516656
-0.29332682	0.29063132
0.46828088	1.0241886
0.57365197	0.47364876
0.12788057	-0.5179365
0.25076082	-0.13628812
0.7313155	0.036659576
-0.3190665	-0.8870944
0.14308462	-0.1184117
0.54004437	-0.36280686
-3.6662407	-0.69863206
-0.8574263	0.77689356
0.36673343	0.20608626
0.05505748	0.6189144
-0.8471564	0.77689356
0.82408583	-0.19077164
-0.37807447	-0.36280686
-0.7444255	-0.13628812
1.0437562	-0.19077164
-0.1369785	-1.2151512
-0.52077657	-0.8870944
-0.09801136	-1.0713618
-3.6900306	-1.7913052
-0.19955881	-0.61736405
0.24083109	0.07803627
-0.68630815	1.0122454
0.1650233	0.3282052
0.39237556	1.1644157
-0.39504647	-0.23720701
0.1586398	0.927455
0.34514552	0.6391062
0.43486184	-0.7590942
0.24083109	0.29063132
0.66594666	-0.06559263
-0.26734385	0.5849617
0.5566125	0.7185794
-0.10093332	-0.5072057
-0.5437107	1.1586822
-0.01085308	0.29818735
-1.0497456	-2.230321
-2.768913	0.16674827
-0.70626956	1.2268918
0.5828429	0.29818735
-0.35755098	0.21388374
-0.6077118	-0.19077164
0.7409896	-0.2750745
-0.43947124	-0.24661236
-0.75807166	-0.56147444
0.75164396	-0.43370247
0.42221275	-1.8590881
3.2445538	-1.7913052
-1.0792894	-1.2494737
-2.002912	-1.7013056
-0.88670635	-0.9552455
-0.066945635	-0.7590942
0.4473688	1.3432946
-0.1797153	1.7473699
0.45953184	1.1815618
-0.56509787	1.1986268
0.36673343	0.72511196
0.09548592	0.4522997
-0.14798167	-0.13628812
0.7196836	1.0715543
-0.35321507	1.8351893
-0.052230865	1.6526242
0.25779366	1.1124804
-0.41778028	0.6658239
0.47422433	0.4379788
-0.33512887	0.20608626
-0.5033294	0.72511196
0.11962082	1.1815618
-0.49731278	0.840469
0.057852406	0.49484226
0.48192707	0.21388374
0.49263576	-0.99768806
-0.054647055	-1.1983477
0.17546223	0.20608626
0.6475352	0.6658239
-0.52672	0.4379788
0.49263576	0.21388374
0.14706305	1.310406
-0.32546112	-1.0713618
0.36673343	0.15084533
0.56844354	0.3282052
-0.12641053	-0.24661236
-0.082579516	0.019913606
0.92081213	-0.056903563
0.058581375	-0.43370247
0.029231438	-1.0713618
0.19342248	-0.40301543
0.4240718	-0.5179365
-0.15137126	-0.1184117
-0.4924245	0.38728267
0.011034739	-0.5179365
-0.5352017	-0.99768806
-0.19955881	-1.6212192
3.6756911	-0.59480435
0.76896745	1.1182886
-0.22156337	0.8467589
0.86126214	0.29063132
-0.52077657	1.0241886
-0.1657964	0.49484226
0.7359245	-0.69863206
-0.54732424	0.15084533
-0.19955881	-0.40301543
0.8866662	-0.16336642
-0.56414086	-0.68679076
-0.567869	-0.34299248
0.7066444	-0.61736405
0.54004437	-1.2151512
-0.7444255	-0.9692563
-0.6603251	-1.5253595
3.2445538	-1.824253
0.9330256	-0.99768806
-0.3514441	-0.7964429
-0.6603251	0.0030523678
0.14706305	0.4379788
0.49263576	0.21388374
-0.5167323	-1.1983477
-0.054647055	0.4379788
0.8704453	0.73813677
-0.21828386	-0.2750745
-0.05567314	0.73813677
0.47746405	-0.61736405
0.018967938	0.019913606
-0.5286691	0.29818735
0.19639301	0.89664936
-0.26596996	-0.2750745
-0.7423196	0.6391062
0.50405025	0.21388374
-0.20762952	-0.43370247
-0.2959648	-1.3980808
-0.5665571	0.07803627
0.6128764	-0.9552455
0.026822397	-0.5072057
-0.41922915	-0.8090834
-0.32546112	0.07803627
0.459409	0.2371397
0.30838495	0.019913606
-0.54732424	-1.2151512
0.060845993	0.41636232
0.6048358	-0.9692563
-0.13453084	0.11065325
-0.50098735	-0.59480435
-0.05067232	-0.19077164
-3.0147986	-2.1462216
-1.3501035	0.3282052
0.1650233	0.4379788
-0.33512887	0.20608626
-0.89631075	-0.16336642
0.15339142	0.044990283
-0.43226835	-0.9552455
-0.7591402	-0.5072057
-0.19955881	-0.61736405
0.29894835	-1.3980808
-0.5033294	-0.9692563
-0.4806858	0.044990283
0.75338626	0.13484378
0.50188845	-0.59480435
-0.5996	-0.69863206
-0.082579516	-0.8870944
0.46828088	-0.8090834
3.2445538	-1.9793571
-0.41922915	-1.8590881
-0.68630815	-1.5962244
-2.244008	-2.027287
-0.026247872	-0.8090834
0.14706305	-0.99768806
-0.19955881	-2.230321
0.075299576	0.011497585
-0.3295054	1.271667
0.013565789	0.6391062
-0.066061534	-1.1983477
0.17546223	-1.2151512
-0.17813319	-0.7964429
0.69192964	0.29063132
-0.12779532	-0.24661236
0.31639555	-0.1184117
0.46554846	-0.34299248
0.20013332	-1.1492555
-0.7509569	0.89664936
-0.26081243	0.29063132
-0.12779532	-0.24661236
-0.56723005	0.8215267
0.14375755	0.21388374
0.27296537	0.77689356
-0.120015904	-0.7590942
0.24083109	-0.61736405
0.5186187	-0.1184117
-0.0048222654	0.61215436
0.15642215	0.5644053
0.25184843	-0.1184117
-0.55877763	1.0241886
0.06347585	0.3282052
0.04393145	0.9458034
-0.56470704	1.3974818
0.19769055	0.87179834
-0.1865196	0.044990283
-0.6102829	0.6391062
0.3155676	1.1124804
-0.17397885	-0.31361833
-0.2714982	-0.19077164
0.32776627	-0.24661236
0.22718489	0.49484226
-0.17813319	-0.61736405
0.66594666	-1.2494737
-0.19030607	0.16674827
-0.16140294	0.15084533
0.075299576	1.0241886
0.36673343	-0.24661236
-0.16479567	0.5644053
-0.026247872	0.5644053
0.18406339	1.4189434
-0.3514441	1.2268918
0.22718489	-0.24661236
0.07391479	0.3282052
-0.46252254	0.89664936
0.24647254	0.47364876
-0.23771468	0.77689356
-0.2989885	0.87179834
0.38280335	0.5644053
-0.5173839	0.16674827
0.055836923	0.87179834
0.29390138	0.21388374
-0.40405744	0.73813677
0.08448275	1.0122454
0.36673343	-0.61736405
-0.61050034	0.3282052
0.029868241	0.16674827
0.108907185	1.0122454
0.037976287	0.29818735
0.2589069	0.11065325
0.017354485	0.7446291
-0.30849853	-0.84760904
-3.6642387	1.5711004
0.20422761	0.5849617
-0.62467444	0.5849617
-0.60220784	-0.1184117
-0.3514441	-2.027287
3.511633	-1.5962244
0.27296537	-1.4181851
0.9330256	-0.99768806
0.57704467	-0.31361833
0.4014966	1.0241886
-0.47160718	1.6120676
0.56069	1.0715543
-0.23958988	-0.8090834
-0.21269147	0.2371397
0.16019571	0.61215436
0.075299576	0.011497585
-0.5925401	0.8467589
0.37071186	1.2268918
-0.4621747	1.1124804
0.2956121	1.6727525
0.15560408	1.2212563
-0.16928275	1.0420263
0.5097683	0.77689356
-0.4909926	1.0241886
0.47665274	1.677769
-0.3054997	0.840469
0.013137983	1.4720811
-0.06563373	0.840469
-0.31328827	1.2437462
0.3106173	0.036659576
-0.3798433	0.840469
-0.036259003	0.6391062
0.5286299	0.13484378
-0.33213526	0.41636232
-0.026247872	0.41636232
0.73520106	0.73813677
-0.41004598	-0.24661236
-0.09801136	-0.5072057
0.54004437	0.15084533
-0.19955881	0.61215436
-0.36374983	0.39458066
0.54268235	0.5849617
0.1827138	0.21388374
-0.15817177	-1.1333033
-0.009517619	-0.1184117
0.6873722	0.21388374
-0.49877205	0.29063132
0.011907989	0.47364876
0.72826964	0.87179834
-0.6456104	0.77689356
-0.09801136	-0.24661236
0.35719156	0.6189144
-0.40968725	0.8467589
-0.08963946	0.47364876
0.50188845	0.40912032
-0.41922915	0.77689356
-0.26734385	0.840469
0.60782945	0.20608626
-0.6456104	-0.34299248
-0.12506293	-0.23720701
0.35201868	0.5228639
-0.07931814	0.13484378
-0.64136946	1.1586822
0.34777778	-0.7964429
0.113300644	-0.8870944
-0.1416137	0.11065325
-0.3756268	0.15084533
0.32313108	0.11065325
-0.090136394	0.6658239
-0.43347207	0.4522997
0.48846722	-0.16336642
-0.20588717	0.044990283
-0.36132362	0.4522997
0.40977722	0.38728267
-0.14926802	0.3282052
-0.61050034	-1.0713618
0.28542805	-0.2750745
0.5761339	-0.69863206
0.047367122	0.3282052
-0.18274218	0.019913606
0.49482852	0.0030523678
0.08448275	-0.19077164
-0.5751756	1.0360907
0.26006392	-0.7964429
-0.009517619	-0.59480435
-0.49438536	0.5644053
0.23713365	0.5228639
0.046584185	-0.56147444
-0.115149856	-0.31361833
-0.38844445	-0.9692563
0.22718489	-0.24661236
0.54922754	-0.19077164
-0.1369785	0.20608626
0.075299576	0.011497585
0.640207	0.3282052
-0.3295054	0.8467589
-0.19177939	0.91516656
0.3568037	-0.5179365
-0.31553137	-1.1492555
-3.7352467	0.019913606
-0.12835999	0.5849617
-0.44521213	-0.19998153
0.19342248	-0.16336642
3.5911758	-2.230321
0.54004437	-1.9793571
-1.5518136	-1.8590881
-0.98552144	-2.027287
-2.4393237	-0.8870944
0.075299576	0.13484378
0.108907185	0.47364876
-0.6746249	0.87179834
0.31366315	-0.61736405
-0.21751906	-0.68679076
-0.11722737	-0.84760904
-0.52995974	-0.16336642
-3.7114563	0.49484226
0.47629863	0.9458034
-0.1525433	0.16674827
-0.2427083	-0.2750745
0.4480388	-0.16336642
3.417865	-2.1462216
0.21484809	-1.7013056
-1.2266173	-1.6212192
-1.9447949	-1.6212192
-0.81221044	0.61215436
0.75971466	0.61215436
-0.41922915	0.77689356
0.50188845	1.2437462
