# Supplementary material for: Cross-species behavior analysis with attention-based domain-adversarial deep neural networks
Source: Nat Commun. 2021 Sep 17;12:5519. doi: 10.1038/s41467-021-25636-x (PMC8448872; doi:10.1038/s41467-021-25636-x)
Supplement: Supplementary file 3 — Supplementary Software 1 [file 41467_2021_25636_MOESM3_ESM.zip › SupplementarySoftware/normalized_dataset/normalize_each/dataset/trans-dop3/37.csv]

angle	speed
2.4741502	0.69661945
0.17737582	0.9736179
0.66281545	0.93058294
-1.3915591	-1.214388
-0.9786297	-1.0787611
2.3772426	0.75727785
-0.45155275	1.4119891
2.4971092	-1.3602986
-0.054834876	-0.35599154
0.10987019	-0.9712527
2.4017766	-0.85814506
-0.054834876	-1.6113753
-0.054834876	-0.9712527
0.9152674	0.37356058
0.5688237	1.0516958
-0.08090111	-0.47457698
-0.27783343	0.8034034
2.4286828	-1.214388
-0.008527429	-0.18001768
-2.618698	-0.9712527
-0.02792837	-0.08413505
0.48922795	0.8034034
0.0758323	-0.35599154
-0.32330063	0.37356058
2.2980156	-1.3602986
0.6004942	-0.90122306
1.2558233	-1.2562993
1.331469	0.34959677
-0.517344	-0.42041373
-2.4393559	0.37356058
0.34429803	0.8034034
-0.30389968	-0.19107081
-2.2892878	-0.8174009
0.5311219	-0.25928563
1.0567298	-0.72368497
1.9305532	-0.53145343
-1.0801733	0.21649097
-2.4439404	-0.60706836
0.18384384	0.6131704
0.07080413	0.46665445
2.5400019	1.25684
-0.2653037	1.6910235
-0.0035938008	1.343447
-0.27314806	1.0279179
1.5639919	-1.214388
1.3433317	-0.09448936
2.3752124	-0.3311301
-0.21953993	-0.10491484
-0.21953993	1.5892378
-0.25444755	0.46665445
-2.5802991	1.5645223
-0.054834876	-0.023426505
0.0758323	1.4431052
2.4358144	-1.214388
0.21363086	-0.35599154
-1.2007879	-0.9712527
-1.2617322	-1.214388
-1.9717966	-0.65530354
0.93833226	-0.36860883
0.5081628	-0.47457698
-2.379412	-0.5761594
0.25828767	-0.53145343
0.082963675	-0.5461469
0.21363086	0.072898716
0.032673486	0.53382534
-0.02394563	-0.42041373
-0.018579846	0.21649097
-0.17859827	-0.09448936
0.18274161	-0.72368497
-0.27427527	-0.65530354
-0.16791795	-0.14735895
-0.121444285	-0.53145343
0.0758323	-1.0499506
-0.005809553	-0.65530354
0.07859518	-0.5761594
-0.40199533	-0.18001768
-0.15859555	-1.0787611
-2.2892878	-1.214388
-0.26556388	0.93058294
0.27861494	0.555753
-0.10412317	1.0986258
-0.15081304	1.3274027
0.1324158	0.41287014
-0.5307575	0.34959677
-0.13048065	-1.2562993
2.5664816	-0.72368497
-1.365493	-1.4338373
-0.71016395	-0.10491484
-0.19263342	-0.08413505
-2.400554	-0.08413505
-0.010178051	0.70343775
0.19588053	0.41287014
0.33202848	1.1044348
0.34345776	-0.47457698
-2.315354	-1.214388
-0.20490299	-0.72368497
0.21363086	-1.0499506
0.21363086	-1.0787611
-0.054834876	-1.4338373
0.6004942	-1.3602986
2.0034838	-0.0036997644
-0.5638166	0.6131704
-0.2935136	-0.85814506
1.2558233	-1.3602986
0.6004942	-0.5461469
0.6004942	-0.85814506
-0.25924283	-0.5761594
-0.11889264	-0.42041373
-0.17323248	-0.48852605
0.06356273	-1.214388
2.5664816	1.5645223
-0.18897383	1.3647051
-0.22439663	0.1728602
-0.08591581	1.2347763
-0.2716216	-0.70610523
0.10987019	-1.0787611
2.5664816	-1.4338373
-1.856117	-0.9712527
-1.5301981	-1.3602986
0.21363086	-0.8174009
-0.32330063	-1.1092218
0.76519924	-0.70610523
0.16732341	-0.42041373
-0.27699316	-0.70610523
0.43578914	-1.3602986
-0.71016395	-1.4338373
2.5664816	-1.4338373
2.3620734	-0.8793671
-2.1339052	1.0928041
-0.2653037	0.72377336
-0.18220408	-0.5461469
1.9111524	-1.3602986
0.6004942	-0.90122306
-2.020822	-0.85814506
-0.5723654	-0.53145343
0.19422992	-0.8174009
0.12129948	-0.47457698
0.22673538	0.06351544
-0.51253945	0.7705478
-0.054834876	-1.6113753
-0.054834876	-0.8174009
-2.526083	-0.72368497
0.09981776	1.2787352
0.07361515	1.5892378
-0.48800567	-0.42041373
1.9111524	-1.0499506
0.6004942	-0.8174009
2.4480839	-0.48852605
0.18628357	0.555753
-0.054834876	-1.6113753
-0.054834876	0.41287014
-0.38075384	-0.18001768
0.16732341	-0.85814506
1.9111524	-1.4338373
0.6004942	0.64831537
0.16732341	1.2513399
-0.27699316	0.8993922
-0.32330063	-0.42041373
1.7927549	-1.214388
1.3251956	-0.65530354
1.9601778	-1.214388
-1.2617322	-0.3311301
0.10987019	-1.3602986
-2.4076853	-1.214388
2.2980156	0.14616185
0.06356273	-0.72368497
-1.9348116	-0.8793671
0.1276205	-1.214388
0.8689599	-0.90122306
-0.054834876	-1.0787611
0.33202848	-0.42041373
0.0489258	-0.9712527
-0.27699316	0.072898716
-0.02394563	-0.09448936
0.11190033	0.06351544
-0.03030104	0.3089925
-0.15859555	-0.8174009
2.1796181	-1.4338373
0.3573053	1.0099428
-0.2741551	1.4891937
-0.24765484	-1.4338373
2.5664816	-1.0787611
-0.054834876	-1.0787611
-0.054834876	-1.0787611
2.5664816	-1.2562993
-2.2892878	-1.214388
-0.71016395	-1.0499506
-1.7523563	-1.3602986
-0.71016395	0.8741576
0.30948284	1.3274027
-0.21474464	0.58464926
-0.25924283	-0.5461469
2.2980156	-1.0499506
-0.17323248	-0.8174009
-0.15859555	-0.9712527
-0.101142325	-0.72368497
-0.35568786	0.70343775
-0.36300352	0.19916478
0.30512196	0.8034034
-0.19263342	-1.214388
-2.6120934	-0.5761594
-2.471743	-1.3602986
1.9111524	-1.4338373
-2.185527	-0.9712527
0.10987019	-1.3602986
0.10987019	-0.9712527
0.43578914	-1.0787611
-0.32330063	-1.0499506
-0.17323248	-0.8174009
0.06356273	-1.0499506
-0.054834876	-1.0499506
0.21363086	-0.72368497
-0.054834876	-1.4338373
-0.37232593	-0.65530354
0.097951114	-0.70610523
-0.20762087	-0.65530354
-0.005809553	-1.0499506
0.6004942	-1.214388
-0.054834876	-1.214388
2.1796181	-1.4338373
2.5664816	-1.4338373
-0.71016395	-1.3602986
0.43578914	-0.70610523
0.10987019	-1.2562993
-0.25924283	-0.8793671
0.1495731	-1.0787611
-0.17323248	-0.35599154
-0.14084522	-0.14735895
-0.000495033	0.37356058
-0.5045519	0.2758802
-0.054834876	-1.6113753
-0.054834876	-0.9712527
0.1447778	0.46665445
-0.25444755	-0.9712527
-0.054834876	-1.6113753
-0.054834876	-1.4338373
-0.36120138	0.86144376
-0.23909241	-0.3311301
-0.054834876	-1.6113753
-0.054834876	-1.0499506
-0.054834876	-1.6113753
-0.054834876	-1.3602986
2.4017766	-0.9712527
0.10987019	1.1504688
0.009222891	0.025444776
-0.5698137	-0.14735895
2.3620734	-1.4338373
-0.054834876	-1.0787611
-0.71016395	-1.3602986
-0.54545885	-0.70610523
-0.21953993	-0.5461469
-0.054834876	-1.6113753
-0.054834876	-1.1092218
-0.21953993	-0.9712527
-0.27699316	-1.0499506
-0.24013801	0.1728602
-0.20736977	0.52646613
0.11829809	-0.18001768
-0.42706123	0.072898716
0.009222891	-0.8793671
0.35398105	-0.8793671
2.3620734	-1.0787611
-0.054834876	-0.72368497
2.3620734	-0.14735895
-0.7279142	-0.18001768
-0.054834876	-0.18001768
-0.037084557	-0.5761594
-0.50575596	-1.0787611
-0.25924283	-0.8793671
0.1495731	-1.2562993
-0.25924283	-0.8793671
2.1155603	-1.3602986
-2.2892878	-1.0499506
-2.4076853	-1.4338373
-2.2892878	-1.214388
2.2719495	-0.0036997644
-0.03656646	1.0752631
0.07324405	1.5346072
1.0171446	-1.4338373
1.6426866	-1.214388
-2.5000167	-0.47457698
-0.61783254	-1.4338373
-1.365493	-0.90122306
-0.32330063	-0.48852605
0.8689599	-1.1092218
-2.020822	-1.4338373
-1.365493	-1.4338373
-0.21953993	-0.70610523
-0.1333187	0.24217649
-0.52647334	1.9126546
-0.11373418	-0.72368497
2.2980156	-1.0499506
-0.054834876	-0.48852605
-1.3907698	0.24217649
-0.2980238	-0.72368497
2.5664816	-0.5461469
-2.020822	-1.3602986
-0.054834876	-0.35599154
-0.25924283	0.4590565
0.06641047	0.91191477
0.11149036	0.91191477
-0.13799748	0.39723855
-0.21953993	0.3089925
2.5267787	-0.5761594
0.31427813	1.5892378
-0.11988951	1.5496002
0.11398044	-1.214388
1.9601778	-0.65530354
0.014537409	-0.42041373
-0.8748689	-0.18001768
-0.34105092	1.6622648
0.009222891	2.4058523
-0.3431633	1.7242621
0.048190437	2.3782966
-0.3320409	1.4891937
-0.29668015	1.4119891
-0.06530785	0.8804902
-0.43595707	0.85506225
-0.0010777081	1.1675351
0.04101712	0.46665445
-0.25444755	0.3089925
-0.12720856	0.6622213
0.20179632	0.86144376
-0.10444247	0.53382534
-0.02477974	1.6526225
-0.11577926	0.7705478
-0.101142325	-0.18001768
-0.36932454	-0.47457698
0.037496503	-0.60706836
-0.21953993	-0.3311301
0.10987019	-0.35599154
-0.37232593	-0.25928563
0.07341728	0.06351544
-0.104274705	0.6131704
0.14414093	1.0279179
-2.3679824	-1.214388
-0.26380232	1.9126546
-0.51693785	1.3647051
-0.11473929	1.4891937
2.3736615	-1.4338373
0.4820966	-0.72368497
0.18196034	-0.72368497
0.4820966	-0.36860883
-0.054834876	-0.36860883
-0.25924283	-0.14735895
0.057241708	-0.0036997644
-0.4134246	0.4590565
-0.25924283	-0.60706836
-0.18550205	0.8034034
-0.016499074	0.6622213
0.11314228	1.161858
0.007317892	1.4431052
-0.15293051	1.0279179
-2.5511491	-0.9712527
-0.18865068	1.7804846
2.4715343	0.025444776
0.17392795	-0.3311301
-2.185527	-1.2562993
-0.37232593	-0.65530354
0.5620111	-0.09448936
-0.1497819	1.3166574
-0.35157424	-0.0036997644
0.22673538	0.75727785
-2.5969243	-1.0499506
-0.24013801	1.9570957
0.4652499	2.413691
-0.4849493	1.8357903
2.3933485	-1.0787611
-0.054834876	-0.36860883
-2.5114462	-0.70610523
0.24655023	0.06351544
-0.07000395	1.4942725
-0.26707727	1.5346072
0.19711043	0.9491151
0.27457523	1.5892378
-0.2528978	1.5295937
0.31636098	2.2129116
-0.35931504	1.5295937
-0.17135535	0.91191477
-0.21486117	1.0099428
-0.5108499	1.7665167
-0.21536803	0.58464926
-0.30134803	0.4590565
-0.22588499	1.5295937
0.015567946	0.41287014
-0.32330063	0.9491151
-0.03587471	0.555753
2.5229876	0.06351544
0.10749751	2.2823384
0.14647847	2.623568
-0.3048875	1.161858
-0.054834876	-1.6113753
-0.054834876	-1.1092218
1.0514153	-0.5761594
-0.21474464	0.46665445
0.30948284	0.8993922
-0.018579846	1.2787352
-0.25579497	0.9491151
0.10987019	1.4015456
-0.21953993	0.9491151
-0.22796786	-0.65530354
-0.023363361	0.13717183
0.3070755	0.2758802
0.18415323	0.93058294
-0.054834876	0.93058294
0.30596223	-0.013532645
-0.2870456	0.9736179
-0.4779532	1.4015456
-0.19263342	1.4431052
-0.3831265	0.75727785
-0.10627521	0.5484684
0.19422992	0.37356058
-0.08090111	0.93058294
-0.08622187	0.69661945
0.056375515	0.85506225
-0.17796433	0.30076823
-0.30295366	0.52646613
0.025860958	0.37356058
-0.14084522	0.70343775
-0.5310328	1.0099428
-0.029558036	-0.023426505
-0.11889264	0.4590565
-0.42394787	-0.3311301
-2.5755038	0.025444776
0.27768862	1.5645223
-0.11163725	1.8902227
0.12036512	-0.48852605
2.5664816	-1.0499506
0.33202848	-0.35599154
-0.29163012	-0.35599154
-0.005809553	0.52646613
0.014537409	-0.36860883
-0.20490299	0.37356058
-0.35568786	-0.5761594
0.058248207	-0.25928563
0.060844854	0.41287014
0.3894817	0.41287014
0.052416954	0.69661945
0.46611726	1.0986258
-0.24986805	1.6526225
-0.17323248	1.0516958
0.008018865	0.2758802
-0.2214493	1.2513399
-0.2835977	0.58464926
-0.037084557	0.41287014
-0.50920385	-0.31887868
-0.2735453	0.4590565
0.009222891	0.37356058
-0.18550205	-0.08413505
-0.32330063	0.8034034
-0.02792837	0.41287014
0.14125718	-0.47457698
-0.31187132	0.3089925
-0.24610393	-0.09448936
-0.0052272845	0.13717183
-0.016934106	-0.023426505
0.21363086	-0.35599154
2.4480839	1.939386
-0.3347299	2.487409
0.53849095	1.0986258
0.11924497	1.0279179
0.6720017	0.85506225
-0.07880504	0.6131704
0.019138783	-0.9712527
-2.5114462	-1.3602986
-0.32330063	-0.8174009
-0.71016395	-0.48852605
-0.60640323	0.3089925
-0.33075035	1.8766943
-0.047385152	0.41287014
-0.46623206	0.75727785
-0.22639309	0.93058294
-2.315354	-1.4338373
-0.46109915	1.8036376
0.52456236	1.8357903
0.01071088	1.5346072
0.09334975	0.7705478
0.40866402	1.0986258
-0.4145731	-0.3311301
-2.1245828	-0.48852605
-1.8280022	-0.22475863
0.28927663	1.1675351
-0.24280378	2.2984948
0.1940784	1.6526225
-0.4674076	0.91191477
-0.09904147	1.6910235
0.07253433	0.64831537
2.4908354	-0.22475863
-0.007949796	2.0314014
-0.29453993	1.5645223
0.39608622	0.70343775
-0.2811651	0.777155
-0.010960048	-0.10491484
2.4017766	-0.9712527
0.18551597	-0.22475863
-2.0964677	-1.0787611
-0.50575596	-0.5761594
0.24601811	0.37356058
-0.31103104	1.8036376
-0.12528938	1.343447
0.20443965	1.1447566
-0.24620655	1.4067718
0.31010622	1.7665167
-0.08333373	2.487409
-0.03454288	1.2347763
-0.0027531893	1.2292336
-0.18550205	1.8036376
0.0758323	1.0516958
-0.34105092	1.0279179
-0.10645684	1.0928041
0.11829809	1.1044348
-0.4416982	0.41287014
-0.11889264	1.0279179
0.21182871	0.13717183
-0.4102267	0.52646613
-0.23802026	0.21649097
0.1283505	0.52646613
-0.04551246	1.0279179
-0.2835977	-0.8174009
0.3514294	-0.08413505
0.0758323	-0.42041373
0.06356273	0.6343232
-0.054834876	0.6343232
-0.018579846	-0.31887868
0.0942132	0.1728602
0.29679346	0.072898716
-0.17323248	0.37356058
0.18196034	1.1675351
-0.054834876	-0.42041373
-0.1038602	1.0928041
-0.12420716	0.072898716
0.032673486	0.53382534
0.433759	0.06351544
-0.38981867	0.555753
-0.05915811	1.195748
0.2996412	0.4590565
-0.09453778	0.9491151
-0.1756651	0.777155
