# Supplementary material for: Cross-species behavior analysis with attention-based domain-adversarial deep neural networks
Source: Nat Commun. 2021 Sep 17;12:5519. doi: 10.1038/s41467-021-25636-x (PMC8448872; doi:10.1038/s41467-021-25636-x)
Supplement: Supplementary file 3 — Supplementary Software 1 [file 41467_2021_25636_MOESM3_ESM.zip › SupplementarySoftware/normalized_dataset/normalize_each/dataset/trans-dop3/38.csv]

angle	speed
-0.62309587	-0.23292693
0.11409282	-0.65019363
-0.014596898	-1.2571982
-0.38587347	-0.13545285
0.3566797	-1.459533
2.4237292	-1.2919133
2.9035385	-1.4117682
0.7981784	-1.2243638
1.9439198	-1.661868
1.0024548	-1.1346741
-0.2188732	-1.5780581
-0.014596898	-1.5780581
2.4237292	-1.2571982
1.3229532	-0.39118272
0.37654653	0.16923755
-0.11773977	-1.2571982
0.11409282	-0.23292693
-0.14328662	-0.4478587
1.6109537	-1.661868
1.6109537	-1.661868
-0.49440616	-1.4117682
3.2365043	-0.9593337
-0.14328662	-0.4051453
0.034644842	-0.68439794
-0.15360047	-0.5686275
2.789024	-1.4117682
-0.49440616	-1.459533
-3.0394068	0.0012325421
0.42504394	-0.85252845
-0.014596898	-1.8642029
-0.014596898	-1.661868
0.54466033	-0.68439794
-0.57385415	-0.85252845
-0.18550228	-0.6334478
0.15630847	-1.661868
2.2194529	-1.1346741
-0.62309587	-1.0548633
0.5939021	-1.1346741
0.042836152	-0.85252845
-0.5096235	-0.6334478
0.29430702	-1.4117682
3.032228	0.4427698
0.40813097	0.7269479
0.3041939	-1.1346741
0.5939021	-1.661868
1.6109537	-1.661868
-1.9731135	-0.5845248
0.6513351	-0.5845248
-0.3475629	-1.459533
0.07144244	0.57223177
-0.100636244	-1.661868
2.4237292	-1.5780581
0.31836915	-1.4117682
-1.1603383	-0.85252845
0.7981784	-1.5780581
3.032228	-1.1346741
0.1896794	-0.719624
-0.3475629	-1.4117682
-2.9327319	-1.5780581
-0.014596898	-0.719624
-0.8273722	-1.0548633
0.7981784	-1.2919133
-1.6401476	-1.5780581
-2.2486465	0.1992161
1.0737114	-0.5845248
-0.16144016	-0.5068992
-2.785889	-1.459533
3.0655992	-0.6334478
-0.029814297	0.39796984
-0.6412494	-1.2919133
-0.8273722	-1.661868
0.66948867	0.4427698
0.11409282	-0.14733446
0.1896794	-1.1346741
-0.38977855	-0.12365234
-0.65646684	-1.661868
-0.014596898	-1.8642029
-0.014596898	0.1992161
0.06912733	-0.39118272
-0.3025974	-1.0548633
2.9035385	-1.2243638
-0.8273722	-1.4117682
0.31836915	-1.2919133
1.4066774	-1.1346741
-0.41881958	-0.83249336
-0.38977855	-0.6334478
-0.65646684	-1.0057687
0.7981784	-1.0548633
-0.3025974	-0.39118272
0.49969488	0.0012325421
0.47806713	-0.2839169
0.07922318	-0.43347913
0.23892115	-0.68439794
-0.03341042	0.044620555
0.20849293	1.1437213
-0.8053573	-1.4117682
0.92686814	-0.83249336
-0.20409054	-0.77459615
-0.1580693	-0.23292693
-0.08585357	0.3243835
-0.69868255	-0.5845248
0.13224635	-0.9593337
-0.20640565	-0.39118272
2.948504	-1.459533
0.4405776	1.9373244
0.70829874	1.0327917
0.43288362	-1.661868
-2.871928	-0.77459615
-3.1346931	0.21896224
-0.059562396	-0.5068992
-2.599766	-1.4117682
-0.3475629	-1.2919133
-2.0339174	-0.32326627
-0.18008423	-1.0299548
-0.26811492	-0.65019363
-0.014596898	-1.0548633
-3.01218	0.63854134
0.74893665	-0.4051453
0.7981784	0.1992161
-2.3242328	-1.4117682
2.090763	-1.459533
1.3574356	-1.0299548
-0.6883686	0.7269479
-0.3798917	-1.2243638
2.2376065	-0.85252845
0.17152587	-0.9593337
-0.14328662	-0.4051453
-0.31269327	-0.2839169
-0.31454676	-0.32326627
0.007896463	0.5806188
0.20983642	0.15914597
-0.20071968	0.39796984
0.030368593	0.21896224
-0.014596898	0.21896224
0.15888916	-0.5686275
-0.23304845	-0.5068992
-0.014596898	-0.9593337
0.1896794	0.4427698
0.2849982	-0.12365234
-0.014596898	-0.12365234
0.23350309	0.31501052
0.37917307	-0.4478587
0.31836915	0.6951533
0.26093608	-0.4051453
0.1896794	-0.43347913
-0.49440616	-1.2243638
0.26093608	0.3243835
-0.14328662	-0.054464612
0.0836646	0.044620555
-0.06789291	0.21896224
-0.059562396	0.39796984
-0.052907452	0.5806188
0.055063378	1.1232358
-0.25022292	0.4427698
-0.38394997	0.370659
-0.06762007	-0.43347913
0.24676083	-0.031982627
-0.30001676	-0.6334478
-3.0947926	-1.661868
-3.01218	-1.0299548
0.34038407	-1.1346741
0.1896794	-1.2919133
-0.014596898	-0.719624
-0.16144016	-0.85252845
0.31300724	0.6056092
0.36389953	0.63854134
0.34206405	0.16923755
-0.5115097	-0.77459615
-2.9365227	1.3794719
0.34602022	1.7211803
-0.18192972	1.3983489
0.083004616	0.0012325421
-1.8664387	-1.459533
0.7981784	-1.5780581
-1.3071816	-1.4117682
3.1078148	-1.1346741
-1.2177713	0.39796984
-0.710138	0.28664637
2.4926178	-1.0548633
0.5939021	-1.1346741
-1.7688372	-1.4117682
0.960239	-0.6334478
-0.32350078	-0.5068992
0.4652124	-1.661868
2.756695	-0.9593337
0.39141932	0.9757025
0.29834214	1.6694238
0.444518	0.7269479
-0.7128577	-1.459533
-1.4358712	-0.83249336
-2.8614752	-0.4051453
0.2834995	1.2963691
-0.37093356	2.1264648
0.2479197	3.858692
-0.20071968	1.3349924
0.28604037	3.3180985
-0.17407686	1.4295704
0.18598162	2.911072
-0.41531467	2.404056
0.13668779	1.2963691
-0.014596898	1.2963691
-0.19630979	1.3983489
-0.07202995	0.85040444
-0.39126328	0.16923755
0.13577828	0.63854134
0.103161626	1.5932971
-0.052907452	1.3349924
0.4652124	0.71109974
-0.014596898	0.42495492
-0.26811492	0.495407
-0.09404488	0.39796984
-0.11443353	0.9539958
-0.2914267	0.16923755
-0.014596898	-1.8642029
-0.014596898	-1.0548633
0.31836915	2.6146703
0.22606644	3.1331003
0.52057153	0.671046
0.33125052	0.59730715
0.66334456	1.5754901
0.12908165	0.8878489
0.14746374	-1.0057687
-2.9327319	-0.9593337
-1.1603383	-1.0548633
-0.8273722	-0.719624
-0.17665756	0.8878489
-0.038659018	1.3349924
0.5800785	1.8556788
0.17489673	2.0644298
0.3288219	1.3983489
-0.32404748	1.6286386
0.105360046	1.581436
-0.07498387	1.5992123
-0.29762867	1.8556788
0.23165546	0.79709697
-0.3938689	1.3983489
-0.119224496	1.6168982
-0.14053677	1.4295704
-0.46378508	0.7661505
0.1853495	1.7834412
-0.014596898	1.0539123
-0.32147962	0.24823527
0.01675283	-0.5845248
0.39632383	0.28664637
0.23505254	0.6056092
-0.06666804	0.4427698
0.060989685	-0.4051453
0.29228583	0.24823527
-0.4568673	0.28664637
-0.19799995	-0.5686275
-0.014596898	-1.8642029
-0.014596898	0.044620555
0.391013	-0.12365234
-0.38977855	-0.4051453
0.42438394	0.044620555
0.3925685	0.59730715
-0.17665756	0.055314396
-0.042559214	0.5040661
0.16020867	0.39796984
0.39781713	0.0012325421
0.16766448	0.7661505
0.34038407	1.1437213
-0.2000597	0.044620555
-0.5352347	1.7834412
0.08594037	0.79709697
-0.107972644	1.3794719
-0.33270952	-0.19570675
0.11023142	-0.23292693
0.34038407	0.0012325421
0.23892115	0.39796984
-0.24088813	0.63854134
0.45862103	1.581436
-0.26152357	0.85040444
-0.20640565	-0.39118272
0.05238352	1.1437213
0.20849293	0.044620555
-0.18411507	0.7661505
0.05665976	0.39796984
0.22454904	-0.2839169
-0.17429486	-0.68439794
0.092077896	-0.85252845
0.017731883	-0.5686275
0.16072148	0.57223177
0.34360456	-0.77459615
-0.16730885	0.946723
-0.005357344	-0.23292693
-0.1756154	0.7269479
-0.49440616	1.0327917
0.07516493	1.3983489
-0.10435873	1.0327917
-0.30410707	0.79709697
-0.06942436	0.16923755
0.086536534	0.1992161
-0.45357773	0.8352811
-0.049578756	1.2768791
-0.046526816	0.24823527
-0.3548505	-0.12365234
0.14746374	-0.5068992
0.15630847	0.8878489
0.29430702	0.15914597
-0.014596898	0.7661505
0.23892115	-0.19570675
0.36389953	0.6056092
-0.2528414	0.31501052
-0.20409054	1.2309256
0.22262552	0.5806188
-0.15447934	0.24823527
-0.40225253	0.57223177
0.07144244	-0.4478587
-0.14328662	1.3983489
-0.49440616	1.0539123
-0.2796771	0.57223177
-0.40563992	0.5040661
-0.28948587	0.57223177
-0.2715416	-0.6334478
0.5500784	-0.77459615
0.15089041	-0.68439794
0.5144541	-0.23292693
0.3365227	0.39796984
0.17152587	-0.4478587
0.34633148	0.5040661
-0.20461987	0.59730715
0.373755	-0.68439794
0.17003256	0.28664637
0.32982466	-0.23292693
0.3517401	-0.6334478
0.3605848	0.1992161
0.49075925	1.0115162
-0.005274109	-0.2839169
-3.2579172	1.581436
-0.3804045	2.872335
-0.13637929	1.6694238
-0.32753593	0.9757025
0.20603943	0.9972446
-0.33234552	0.59730715
-0.27649418	0.12856457
-0.14105152	-0.68439794
-0.3475629	0.0012325421
-0.26811492	-0.054464612
-0.32350078	-0.6334478
0.102498256	-0.39118272
-0.5068737	-0.83249336
-2.0443702	-1.1346741
-0.2188732	-1.2919133
-2.1199567	0.6951533
-0.20731103	2.6283603
0.11144462	2.1110468
-0.16637585	1.8002375
0.3227356	1.4850354
0.18836112	1.8994434
-0.037387438	0.6056092
-0.16680206	1.7552736
-0.4399902	1.9854807
0.05967683	1.3983489
-0.36173815	1.0327917
-0.06583172	1.2768791
-0.22471981	-0.054464612
-0.3475629	0.13881023
-0.17665756	0.8878489
3.2090714	2.0644298
0.6742293	1.527548
0.21280648	0.57223177
0.4264234	1.1437213
-0.19867247	0.59730715
-0.05681256	-0.23292693
-0.014596898	-0.23292693
-0.014596898	-0.23292693
-0.47625265	0.055314396
0.31836915	-0.24552386
-0.14328662	-0.23292693
-0.55183923	-0.85252845
0.39781713	-1.0299548
0.44319746	-0.83249336
-0.69868255	-0.5068992
-0.14328662	-1.1346741
-2.657199	-1.459533
0.7981784	-0.719624
-2.0919945	0.5040661
-0.19476439	1.6286386
3.0557435	-0.24552386
0.4652124	0.85040444
-0.16144016	0.6951533
0.13224635	-0.5068992
-2.1199567	-1.459533
-1.6401476	-0.85252845
-0.014596898	-1.2571982
0.4652124	-0.9593337
0.14746374	-0.12365234
-0.3548505	0.24823527
-3.2343485	0.055314396
0.24369004	1.5033207
-0.019365793	0.7739211
0.27249825	0.57223177
0.20013216	-0.23292693
0.15136886	-0.13545285
0.06867914	-0.39118272
-0.8723377	-0.054464612
0.31836915	-0.43347913
0.4652124	-0.5845248
-0.74792427	-0.68439794
-0.014596898	-0.68439794
-3.01218	-1.5780581
1.0024548	-0.83249336
-2.563379	-0.2839169
0.038426276	-0.85252845
-0.16144016	-1.0057687
-0.2808903	0.946723
-0.0018215273	0.495407
-0.057101376	0.671046
0.077149324	-1.1346741
3.201635	3.1331003
-0.44138297	2.427968
0.23232979	0.31501052
-0.10675055	0.24823527
0.29228583	-0.4051453
-0.14328662	-0.9593337
-0.3475629	-0.43347913
0.98430115	-1.4117682
-2.785889	-0.24552386
-2.4529226	-1.2919133
0.26093608	1.3983489
-0.5116522	1.5033207
0.2929648	1.581436
-0.15505223	0.8579345
3.0866442	-1.1346741
-2.8571455	-1.1346741
0.20013216	-0.77459615
0.15288182	0.0012325421
0.2911423	0.7739211
0.2859278	0.9539958
0.11658946	1.1232358
-0.15447934	1.5932971
0.1308793	0.671046
-0.32707337	0.1992161
-0.13283387	0.57223177
-0.100636244	0.3614808
0.15630847	0.59730715
-0.18550228	0.56381565
-0.014596898	0.3614808
0.09991757	-0.031982627
-0.23225424	0.16923755
-0.24442007	0.6951533
0.25377455	1.3794719
-0.4298116	0.85040444
-0.286759	0.57223177
0.2206217	0.671046
-0.5369107	0.7739211
-0.1212717	-0.054464612
0.43288362	-0.5686275
-0.2578011	0.4427698
-0.25718376	0.5806188
-0.20257758	0.63854134
-0.08199218	0.39796984
-0.35479957	2.2277668
-0.11403504	0.63854134
0.15288182	0.57223177
-0.40836683	0.39796984
-0.07202995	-0.23292693
0.15136886	-0.13545285
0.25353682	0.16923755
-0.16497207	0.63854134
0.23892115	-0.04318887
0.31836915	0.6951533
-0.014596898	1.3349924
-0.26152357	0.57223177
0.53137815	0.6056092
-0.2138087	0.12856457
-0.26127675	0.39796984
-0.029814297	-0.6334478
0.4804298	0.15914597
-0.286759	0.31501052
-0.03709026	-0.13545285
0.35801327	0.28664637
0.34229225	0.21896224
-0.24179353	0.57223177
0.21259972	0.21896224
0.6133207	0.16923755
-0.11773977	-0.65019363
-0.3162132	0.24823527
0.19319932	0.370659
0.07922318	-0.04318887
-0.26811492	-0.19570675
0.092077896	-0.43347913
0.0035566366	-0.23292693
0.20013216	0.57223177
-0.24747948	0.9972446
0.13224635	-0.04318887
-0.2188732	0.1992161
0.1896794	-0.4478587
-0.62309587	0.3243835
0.22262552	-0.13545285
-0.123129606	-0.5068992
-0.014596898	-0.054464612
-0.3475629	0.42495492
-0.26811492	0.495407
-0.014596898	-0.68439794
-0.3203361	-1.0299548
-0.52163297	-0.19570675
-0.36957785	-0.4051453
-0.45357773	0.044620555
-0.30466715	-0.39118272
-0.48872018	0.39796984
-0.014596898	0.39796984
-0.36571643	-0.23292693
-0.35901845	0.28664637
3.1767032	0.4427698
0.7688978	0.79709697
0.39689147	-0.19570675
0.34038407	1.0539123
-0.2518193	-0.13545285
-0.18159717	-0.83249336
0.11409282	-0.5845248
0.13224635	-0.5068992
-0.6412494	-0.43347913
0.6120556	-0.5068992
-0.29012987	-0.83249336
-0.38977855	-0.6334478
-0.09720957	-1.0299548
-3.01218	-1.2571982
1.2779877	-0.5845248
3.2365043	-0.5845248
0.54466033	0.0012325421
-0.3780601	1.1976795
3.07206	0.24823527
0.45792478	0.59730715
0.17542607	0.5040661
0.14924952	0.21896224
3.1915388	-0.9593337
0.5718872	-0.68439794
-1.6893892	-0.4051453
0.34038407	-1.0299548
0.06801577	-0.6334478
-0.38093385	-0.23292693
0.23464489	-0.39118272
3.1054997	1.2176703
0.09550456	0.8878489
0.06801577	0.0012325421
2.9829862	-1.4117682
