# Supplementary material for: Cross-species behavior analysis with attention-based domain-adversarial deep neural networks
Source: Nat Commun. 2021 Sep 17;12:5519. doi: 10.1038/s41467-021-25636-x (PMC8448872; doi:10.1038/s41467-021-25636-x)
Supplement: Supplementary file 3 — Supplementary Software 1 [file 41467_2021_25636_MOESM3_ESM.zip › SupplementarySoftware/normalized_dataset/normalize_each/dataset/trans-dop3/39.csv]

angle	speed
1.2483304	0.10567705
-0.5303965	0.25684717
-0.8154889	-0.79014874
0.36429536	-0.70748836
-0.42471144	-0.6943309
2.6012313	-1.5991555
-0.017602181	-0.7479797
-0.7905672	-1.3921596
-2.3388743	-0.6432412
1.0693766	-0.26878205
0.7106144	-0.79014874
-2.44144	-1.5991555
-0.3146078	-1.3921596
2.952456	-1.52979
-0.017602181	-0.3260455
-0.4704263	-0.42691296
-1.4162179	-1.5991555
-1.7363588	-1.2370535
-2.073954	-1.1628215
0.5395365	-1.1628215
-2.8554232	-0.6432412
1.3895177	-1.52979
-1.8775461	-1.2370535
0.6080485	-1.0561324
1.3067924	-0.86480165
2.6975858	-0.9127205
-2.538995	-1.0761503
-2.7615812	-1.3921596
0.1467203	-1.0177004
0.78700227	-1.3921596
2.8112686	-0.92930263
-0.26789734	0.46761936
-1.6418822	-1.5991555
2.3499403	-0.92930263
-0.2342629	0.8331096
-0.11257838	-0.09198643
-0.49356157	-0.92930263
0.78700227	-1.264229
0.1467203	-1.7666187
0.1467203	-1.7666187
0.1467203	-1.7666187
0.1467203	-1.3921596
-0.07085471	-1.0761503
-0.09703281	-1.4316924
-2.782748	-0.058822237
-0.74095047	-0.4586891
-0.40481418	-0.70748836
-2.517828	-1.52979
-1.2198098	-1.1628215
-0.3698287	-1.3921596
-2.1544535	-0.54746807
0.8849559	0.48013628
0.1467203	-0.26878205
0.46686128	-1.52979
-2.6590152	-1.0177004
-2.32142	-0.9127205
-0.049687743	-0.92930263
-0.25614592	-0.49125674
-0.12177889	1.4502449
-0.23502626	1.3075975
-0.08619842	0.67168266
1.432751	-1.5991555
2.0983117	1.3121554
-0.04552461	-0.9127205
3.0761886	-1.0967659
-0.049687743	-0.9127205
-0.8996689	-1.2370535
0.41164044	-0.5590242
-0.3146078	-0.41648707
0.022987423	-0.7618394
-0.13018711	-0.54746807
0.42362773	-0.42691296
0.42362773	-0.54746807
0.066220954	-0.9127205
-1.612626	-1.5991555
-1.3688728	1.7540941
-0.4720565	1.6242532
0.33954927	0.9388326
-0.1460423	-0.6943309
-2.3077905	-1.5991555
0.1467203	-1.4316924
-2.9791563	-1.264229
1.1245975	-0.5590242
3.1999216	0.1427559
0.24865168	-0.18677382
-2.8846796	-1.3921596
1.2483304	-0.92930263
1.9609494	-0.6943309
0.59242153	0.46761936
-0.1279431	2.0558007
0.51515955	0.76755977
0.1685051	1.2662693
0.622161	0.5658741
-0.2186167	1.5826459
0.07033249	0.41683453
0.16464625	1.0851774
-0.21931103	0.25684717
0.25107262	0.35164207
0.16985561	0.51112735
-0.07282305	-0.41648707
-0.05973789	0.24990562
0.44523433	0.25684717
0.1098854	1.2290547
0.022987423	0.6485703
0.18288611	0.7895966
-0.19595717	0.37795702
0.013070834	-0.79014874
0.21667507	0.27753052
0.1793315	-0.92930263
0.21151969	-0.22268409
0.067289695	0.51112735
0.37892663	-0.22268409
0.07033249	0.3648402
0.1467203	0.12801135
-0.08585354	0.7895966
-0.19213763	0.6310898
-0.06331699	0.91279286
0.35317853	1.484929
-0.05973789	-1.264229
-2.9791563	-1.5991555
-2.517828	-0.6432412
0.6080485	-0.92930263
0.78700227	-1.264229
2.5495894	0.24990562
-0.25556847	1.3797297
0.14352098	1.005391
0.3836429	0.37795702
0.30914396	0.4863685
0.09440031	-1.0561324
-2.197687	-1.5991555
-1.612626	-0.9127205
0.022987423	-1.2370535
0.005533123	0.10567705
-0.28352427	0.37795702
0.474399	0.41683453
0.18155034	1.5362724
-0.039449595	0.0135397725
0.40062615	1.2290547
0.12054221	1.0802562
0.1373779	0.33168963
0.64356905	0.91279286
-0.13018711	-0.54746807
3.0881763	-1.0177004
0.6080485	-1.264229
2.9156208	-0.33581227
-0.27777293	-0.5824748
0.46686128	-0.26878205
0.25107262	-0.33581227
-0.27777293	-1.52979
-2.6590152	-1.3921596
0.10348679	1.6816603
0.39524555	1.5235118
0.6465099	-1.0761503
-0.09703281	0.91279286
0.27045318	0.93364465
-0.076182626	-0.08363409
-0.13271248	-0.86480165
1.3067924	-1.52979
2.65545	-0.7479797
-2.8233376	-1.2370535
-0.49356157	-0.17792302
-2.6590152	-1.264229
0.92818946	-0.3456461
0.3431284	-0.5590242
-0.049687743	-0.3456461
0.1467203	-1.52979
-2.5041986	2.09957
0.34887978	1.4327617
-0.2866434	-0.79014874
-0.09703281	-0.3456461
-0.52464515	-0.25017473
2.701165	-1.3921596
-2.517828	-0.92930263
-0.17342062	-0.70748836
-0.037700407	-0.04247926
0.18995383	-1.3921596
-2.2740748	-1.0761503
-2.6378481	-0.5590242
0.3431284	-1.52979
0.78700227	-0.5824748
0.7793779	5.6510763
0.43671906	0.8384977
0.39047348	1.1627915
-0.16326796	0.0135397725
0.53309643	0.48013628
0.24589038	1.9966494
-0.13140349	-0.09198643
0.46686128	1.4107727
-0.020644981	1.0802562
0.25562373	0.9388326
0.29538855	1.1580008
0.035347007	0.72290117
0.37150538	1.09989
0.111357525	0.43601617
-0.16272216	0.48013628
-0.5762869	-0.86480165
0.17098375	-0.49125674
-0.1460423	-0.25017473
-0.20713645	-1.0761503
0.07033249	-0.70748836
0.3431284	-0.41648707
0.36065957	0.083073124
0.48100722	0.25684717
-0.060197886	-0.22268409
0.536816	0.27753052
-0.09561341	0.5658741
-0.31778675	-0.08363409
0.13578671	-0.25017473
0.42114648	-0.7479797
0.1467203	-1.7666187
0.1467203	-0.86480165
0.10919105	-0.11729724
-0.022208618	-0.5590242
-0.15979138	-0.6943309
-2.8690524	0.8384977
0.87296855	1.2523677
0.1467203	-1.7666187
0.1467203	-0.92930263
0.5316606	-0.79014874
-0.0068264557	-0.4586891
0.8379831	-1.5991555
2.7560477	0.93364465
-0.17666167	0.24990562
0.27141735	0.0135397725
0.080485165	-0.10881738
-0.17342062	0.10567705
1.2483304	-1.5991555
-2.9791563	-1.4316924
-1.1724647	-1.0761503
-2.9027681	-1.2370535
0.2879075	-0.26878205
-0.07085471	-1.0761503
3.0288436	-1.0967659
0.92818946	-0.3456461
0.35971013	1.0205249
0.032900546	0.61348104
-0.24244846	0.7059462
0.27239656	1.1145277
-0.035983413	1.005391
0.45691165	1.4327617
0.14377655	1.1961082
0.012700628	0.27753052
0.07676557	0.18632129
0.5316606	0.7453298
-0.060702022	0.0135397725
0.36877394	0.51112735
0.6080485	0.27065933
-0.18042754	0.7059462
0.17686252	0.48013628
0.43425012	1.1242448
-0.06813429	1.3121554
0.17003629	0.5658741
0.4356695	0.41683453
-0.11819977	0.72290117
0.30907446	0.10567705
0.45756248	0.76755977
0.014831895	1.0802562
0.07033249	0.41683453
0.22310816	0.5778665
-0.19458762	0.72290117
-0.016533442	-0.04247926
-0.0064542186	0.1427559
-0.029332586	0.4863685
0.27542815	-0.22268409
0.5104937	0.72290117
-0.29344085	-1.52979
0.6080485	-0.70748836
0.27045318	-0.058822237
0.7459947	-0.49125674
0.1467203	0.7841053
0.2996589	-0.18677382
0.44877237	-0.22268409
0.21151969	-0.09198643
0.005533123	0.3648402
-0.2877226	0.19348806
0.04344721	-0.38568163
0.12054221	-0.22268409
0.35363853	0.25684717
-0.060197886	-0.22268409
0.34527737	-0.11729724
0.13345447	-0.49125674
0.20518221	0.10567705
-0.43834072	-0.41648707
-0.049687743	-1.2370535
0.005533123	-1.3921596
0.25107262	-0.33581227
-0.3300929	0.4863685
-0.26228783	-0.17792302
0.443726	-0.3260455
0.31104285	0.3648402
-0.17342062	0.10567705
0.005533123	-0.17792302
0.5088784	0.61348104
0.09007191	0.51112735
-0.23517722	0.30478698
0.19296594	-0.018251332
0.23532443	0.037015464
-0.03547446	-0.058822237
0.03303756	0.24990562
0.20518221	-0.5824748
0.384136	-0.86480165
0.35317853	-1.1628215
0.17880587	-0.3260455
0.08537856	-0.18677382
0.54618293	0.27753052
-0.27083123	-0.79014874
-0.07085471	0.35164207
-0.39099565	-0.22268409
0.044154387	-0.70748836
0.08825843	0.037015464
-0.25614592	-0.10881738
0.1467203	-1.52979
-2.197687	-1.5991555
2.8112686	-1.3921596
-0.3146078	-0.92930263
0.6080485	-1.3921596
-0.009098138	-0.3260455
0.09250147	0.37795702
-0.062553376	0.61348104
0.3121255	0.0135397725
0.5850468	-0.54746807
-0.16143331	-0.5590242
-0.049687743	-0.5824748
-0.09703281	-0.79014874
-0.85232383	-1.3921596
-2.1608522	-0.33581227
0.94233537	1.1580008
0.19173063	0.5658741
0.36017168	0.43601617
0.298606	0.91279286
-0.26941177	-0.11729724
0.56285244	-0.59437615
-0.6347488	-0.3456461
-0.11819977	-0.41648707
1.1931095	-0.25944963
0.1467203	-1.264229
-2.9791563	-0.7618394
0.03661667	-0.25017473
-0.9859733	-1.2370535
-0.43834072	0.1427559
-0.2055062	-0.3260455
-3.0022914	-0.92930263
0.55706763	1.1580008
0.47582495	-0.08363409
3.1734269	-1.5991555
0.39047348	-1.0761503
-0.98860556	-0.6943309
0.18043612	-0.22268409
-0.23822	1.9403378
0.17780387	1.6242532
-0.32102707	1.09989
-0.17119966	1.005391
-0.20030591	1.7858129
0.1467203	1.7858129
-0.17342062	1.2290547
0.04236804	1.0949943
0.19261071	2.059467
0.028474487	1.2008373
0.23113574	1.4676334
-0.08112834	1.7858129
0.20194118	0.795076
0.11463476	0.27065933
-0.24753678	1.1580008
0.019679049	-0.33581227
0.15666996	0.19348806
0.032418396	0.48013628
0.24271147	0.5658741
0.45683646	1.2523677
-0.22830343	0.6310898
0.115636766	0.10567705
0.005533123	0.8812074
-0.32619628	1.0802562
0.024551068	0.5658741
-0.10209379	1.09989
-0.34840545	-0.86480165
-2.510347	1.932765
0.5819467	0.5598547
0.5817105	0.8812074
0.21151969	0.18632129
-0.2207657	0.1427559
0.48802823	0.41683453
-0.19458762	0.1427559
-0.0064542186	-0.04247926
0.3573926	0.0135397725
-0.30359355	0.1427559
0.022987423	-0.5824748
0.1467203	-0.5824748
-0.19087493	-0.9127205
2.3673947	-1.3921596
0.46686128	-0.8193037
-0.6347488	-0.42691296
-0.3146078	-1.3921596
0.22944562	-0.86480165
0.20518221	-0.17792302
-0.19087493	0.1427559
0.26674056	0.18632129
0.2683042	-0.11729724
-2.563024	-1.5991555
-0.38431793	2.512714
0.24751396	0.6310898
0.115636766	-0.26878205
-2.9791563	-1.3921596
0.41164044	-0.9127205
-1.3299135	-0.25017473
-0.06331699	0.8812074
-0.07085471	2.1392612
-0.064947255	1.9061366
0.00453111	1.4502449
0.021160064	1.7660218
-0.020482052	0.037015464
0.6907738	0.7453298
0.1345868	0.97998244
0.21407469	0.6485703
0.3289151	0.7841053
-0.23188254	0.3648402
-0.017602181	-0.3260455
0.046122726	0.93364465
0.091499455	0.8545955
0.18224084	0.33168963
0.08431452	1.005391
-0.12340006	1.2892985
-0.32195085	1.5700624
0.13092804	1.4107727
-0.15028535	-0.3260455
0.3852641	0.9388326
0.6665104	0.6016691
0.12926602	0.93364465
0.51445776	0.7059462
-0.043380395	1.0405767
-0.15464933	0.5778665
0.24589038	-0.08363409
0.25758758	0.6310898
0.019408315	0.24990562
0.18772791	-0.41648707
0.6080485	-0.5590242
0.5395365	0.04477303
0.026700081	-0.22268409
0.6342266	-0.22268409
0.4264019	0.91802096
0.08461376	0.41040316
-0.20030591	0.19348806
0.49374655	0.5778665
0.1467203	-0.25944963
-0.005165363	0.43601617
0.08856869	0.6310898
0.6768986	-0.17792302
-0.09703281	0.41683453
0.47319874	-0.49125674
0.24841574	-0.04247926
0.5879502	-0.3260455
0.13821627	0.51112735
-0.2055062	-0.5590242
0.3431284	-0.8193037
-0.20713645	2.6545372
0.27491283	-0.18677382
0.26228094	-0.6943309
0.115636766	-0.09198643
-0.09069533	0.7841053
0.20518221	0.10567705
-2.9791563	1.2290547
0.40839937	2.26643
0.44893536	1.1627915
0.3374101	0.19348806
0.0022761822	0.7059462
-0.26923725	4.7987084
-0.047461808	-1.0177004
-0.43834072	-0.41648707
0.27045318	-1.4316924
-2.394095	-1.1628215
1.1245975	-0.7618394
1.7096585	-0.7618394
0.256824	1.2662693
-3.030798	1.0851774
0.70540506	-0.3260455
1.2568345	-0.7479797
-2.7648757	-0.86480165
0.35317853	-1.1628215
1.5032004	-0.86480165
1.1134807	-0.22268409
-0.028520783	0.41040316
3.025131	-0.92930263
0.7106144	0.41683453
0.6844363	0.10567705
0.83219826	-0.11729724
-2.1016958	-1.3921596
-0.11819977	-0.9127205
0.92818946	0.04477303
0.27045318	0.48013628
-0.0143075	1.9516684
-0.25614592	1.1627915
0.12555335	2.2837765
-0.0007928459	1.4676334
0.23901261	0.48013628
0.41454127	0.4863685
-0.044712804	0.18632129
0.17289843	0.41683453
-0.038570922	0.9388326
-0.16564739	0.7509055
-0.029618472	1.2662693
-0.0807713	1.2523677
-0.29715356	-0.8193037
0.46686128	-1.0177004
-0.22574064	0.4863685
-0.26228783	-1.2370535
0.41164044	-0.5590242
0.21939549	0.1427559
0.46686128	0.04477303
-0.049687743	0.12801135
-0.17342062	-1.3921596
-2.4380443	1.9966494
0.53342015	1.1242448
0.45240715	0.76755977
0.1791544	0.27065933
0.07260417	0.083073124
0.1467203	-1.7666187
0.1467203	-1.52979
-0.41717377	-0.22268409
0.42061567	0.7059462
-0.043380395	1.0405767
0.41678247	1.6242532
0.017484466	2.1284769
0.12526292	1.9061366
-0.27401823	1.4151826
0.23302475	2.09957
-0.19562052	1.5235118
-0.08871362	0.7059462
0.05312964	0.04477303
-0.40091226	0.6310898
-0.006616852	-0.54746807
-2.8595347	1.6857243
0.7642345	0.7895966
0.4363169	0.8331096
0.406019	0.24293996
-0.49356157	-0.09198643
0.23119737	-0.18677382
0.1467203	-0.18677382
-0.45754677	-0.49125674
0.26040307	-0.41648707
