# Supplementary material for: Cross-species behavior analysis with attention-based domain-adversarial deep neural networks
Source: Nat Commun. 2021 Sep 17;12:5519. doi: 10.1038/s41467-021-25636-x (PMC8448872; doi:10.1038/s41467-021-25636-x)
Supplement: Supplementary file 3 — Supplementary Software 1 [file 41467_2021_25636_MOESM3_ESM.zip › SupplementarySoftware/normalized_dataset/normalize_each/dataset/trans-dop3/40.csv]

angle	speed
-0.20651452	-1.6184973
-2.403075	-1.7025533
2.5212665	-1.4517189
-0.09827081	-1.9054824
-0.09827081	-1.9054824
-0.09827081	-1.6184973
-0.09827081	-1.6184973
-0.49433163	-0.8126752
-0.11953244	-0.17165452
0.3941491	-0.034567643
-0.09827081	-1.9054824
-0.09827081	-1.1738107
-0.8665389	-0.8707425
0.16217409	-1.4517189
0.7125004	-0.42813554
-0.9090421	-1.4517189
-2.85661	-1.6184973
1.1235324	-1.4517189
-0.09827081	-1.9054824
-0.09827081	-1.6184973
-0.8665389	-1.4996241
-2.403075	-1.6184973
-0.41300374	-1.4517189
0.79164	-0.8707425
-0.6734487	-1.6184973
-2.403075	-1.7025533
2.3453357	-0.8908364
0.11387263	0.5465205
0.19740891	-0.26941493
2.0134432	-1.4517189
2.2065334	-1.263764
-2.85661	-1.4996241
2.2065334	-1.6184973
-1.320074	-1.4517189
-0.41300374	-1.3315121
-0.5518059	-1.263764
-2.910898	-1.1738107
0.40955237	-0.9979554
0.3552643	-0.28204885
2.2065334	-1.6184973
0.040531367	-0.8908364
2.8359993	-1.6184973
-2.403075	-1.2966948
-0.31217042	-0.034567643
-0.124006696	-1.0687839
-3.0533502	-0.26941493
-0.25644052	1.6904322
-0.21451916	-0.36001962
0.6125229	-1.263764
-2.7178078	-1.6184973
0.21646214	-1.4517189
2.4669783	-1.1738107
2.3996236	-1.4996241
-0.8665389	-1.0445267
-1.4417167	-1.1738107
2.7817113	-1.3315121
1.2994632	-0.8908364
1.048435	-1.0687839
2.735166	-1.4996241
-0.47047806	-0.8126752
0.27393648	-1.7025533
2.6156359	0.9209942
0.046995085	-0.034567643
0.23727155	-0.26941493
-1.7564497	-1.4996241
-0.09827081	-1.4996241
-2.7178078	-1.4517189
0.53119504	-1.4517189
1.8918005	-1.7025533
0.80879945	-0.8908364
0.07765995	-1.4517189
-0.9416364	-1.0687839
-3.0149176	-0.36001962
-1.3512822	-0.32055464
-1.0174918	-1.0687839
0.1413647	-1.0937656
0.24289325	0.46974292
0.014100255	-0.9979554
2.5212665	-1.7025533
1.8918005	-1.4517189
-0.09827081	-1.9054824
-0.09827081	-1.4517189
1.7529982	-1.3315121
0.27393648	1.1854432
2.8244464	0.008947814
-0.94958895	-0.4705562
-1.2449765	-0.722212
0.90963274	-1.7025533
-1.349707	0.2131606
0.21403489	0.5715842
2.3773959	-1.7025533
0.98473024	-1.4517189
-0.09827081	-1.4517189
0.59489983	-1.0687839
-3.0962458	-1.263764
-0.9594196	0.008947814
-0.9997086	0.33594394
0.05268216	0.6046132
-0.5138371	0.36333498
-0.31840086	-0.36001962
0.29779	-0.6879072
2.3996236	-1.1738107
-0.8199936	-1.0687839
-0.53099656	-0.8707425
0.21646214	-0.26941493
2.457098	-0.36001962
-2.7752821	-1.4996241
1.9343038	0.1838016
-0.9090421	-1.263764
2.8359993	-1.4517189
-0.016942946	-0.8126752
-0.35552946	-0.8908364
-2.1696699	-0.8126752
-0.6635683	0.16399746
0.59085774	0.1838016
-0.27957618	0.6613914
-0.14077401	-0.42813554
0.2895238	-0.6061015
0.7782409	-0.6879072
-0.41300374	-1.263764
-0.055767607	-0.42813554
-0.14077401	-0.6220455
0.98473024	-1.6184973
-0.8665389	-1.4996241
-0.33790633	-1.0687839
3.0213468	1.1987374
-0.25612622	1.5621734
-0.5807095	0.25168455
-0.80142266	-0.8908364
0.09481941	0.16399746
-0.9208269	-0.8908364
-0.14839046	-0.32055464
-0.09827081	-0.32055464
2.117851	-1.7025533
0.3552643	-1.4517189
2.5212665	-1.4996241
-0.09827081	-1.9054824
-0.09827081	0.12380962
-0.8665389	-0.4705562
0.63943875	-0.6061015
-0.39960474	-0.44213915
0.40955237	-0.0904284
1.8918005	-1.7025533
0.8630875	-1.1738107
-0.29136103	-1.0445267
2.7817113	-1.1738107
-0.51190203	-0.6711123
2.8132548	-1.0937656
-0.21991353	-0.26941493
-1.1984313	0.019673066
-0.41300374	0.12380962
0.17395893	-0.42813554
-2.6753047	-1.3315121
-1.773609	-0.8908364
-0.41300374	-1.263764
-1.7099044	-1.0687839
-1.8744423	-1.0937656
1.9668978	-0.722212
-0.31217042	-1.263764
2.2065334	-0.54419196
1.8918005	-1.7025533
1.2243657	-0.034567643
0.115628816	0.12380962
0.1413647	-0.23208542
2.4955306	-1.0687839
-0.6269034	-1.0445267
-1.4417167	-1.1738107
-0.8980825	-0.6711123
-0.25981748	-0.484978
2.8861191	0.33594394
-1.2313914	-0.6220455
2.6600685	-1.2966948
-0.37050056	-0.42813554
-1.3625772	-0.8908364
-0.21991353	-0.26941493
0.13161562	-0.06788038
0.16569275	1.3729392
0.22269256	-0.034567643
0.1383733	-0.15981935
-0.61076313	0.5465205
-0.14338599	0.280132
0.088398136	1.4719326
-0.39210972	1.8855478
0.2434133	-0.15981935
0.06327585	-0.18357103
-0.41300374	-0.9979554
-0.27957618	-0.42813554
0.17591532	0.008947814
0.31667164	-1.1738107
-0.22624476	0.25168455
-0.16338706	0.6773847
0.21646214	0.36333498
0.23362158	1.3666526
0.023371916	-0.28204885
0.19371766	0.854653
-0.15062375	0.6046132
-0.25657845	0.5381088
0.21646214	-0.36001962
-0.3726889	-0.26941493
-0.21991353	-0.07911953
-0.38337073	0.2131606
0.1868291	0.93552643
-0.5867264	0.6372133
-0.13844776	-0.722212
3.0073957	0.1838016
0.39776754	-1.7025533
2.2065334	-1.6184973
0.09481941	-0.44213915
-0.39960474	-0.6061015
0.23861797	1.1920975
-0.5786272	0.91370004
0.0041205557	1.8692188
0.16787323	1.7075694
-0.12641238	1.2643732
0.41976807	0.5632578
-0.35404658	0.5465205
-0.44921643	0.10341415
0.2838168	0.7325971
-0.20812869	0.1838016
-0.42193675	0.8246507
0.061409082	-0.6061015
-0.06771234	0.12380962
-0.34531668	-0.6061015
-0.11166983	0.40826654
-0.13817474	-0.15981935
0.18491858	0.40826654
-0.070593596	1.8692188
0.3275871	0.16399746
-0.1448161	0.6046132
-0.36645848	1.3666526
0.1373226	1.0492113
-0.42344666	0.5715842
0.045599665	0.81709856
-0.0039011952	0.9209942
-0.09827081	0.9209942
0.16339989	0.13393085
-0.06183341	1.34772
-0.11231084	0.74039054
0.06550917	0.33594394
-0.18695334	1.3413848
0.07765995	0.36333498
0.14312087	0.5465205
-0.14338599	0.280132
-0.016942946	0.36333498
0.21646214	-0.4705562
-0.38337073	1.0907313
-0.30920923	1.0492113
0.11266761	1.0907313
-0.37494972	1.0000216
0.14877509	-0.0904284
0.21646214	0.39039934
-0.3499821	0.91370004
-0.25566208	0.9209942
0.13996927	0.5715842
-0.2996156	1.1854432
-0.2092317	0.2131606
0.27665365	-0.6061015
0.17151956	-0.15981935
-0.5115288	0.91370004
0.03179777	0.40826654
0.023371916	-0.18357103
-0.31217042	0.74039054
-0.3606508	0.854653
0.28932628	-0.32055464
-0.55600417	0.8019307
-0.320123	1.1384557
0.1413647	-0.23208542
-0.33790633	0.5296679
-0.23707299	0.96437
0.10564763	1.1452123
-0.055143367	-0.06788038
-0.1454571	1.34772
0.21287905	0.280132
0.0373451	-0.26941493
-0.5174115	0.33594394
-0.10562547	0.5381088
0.20658177	0.7325971
-0.5731338	0.33594394
-0.20267849	0.16399746
0.30130866	1.0000216
-0.36987633	1.1452123
0.20648097	0.6046132
0.115628816	0.81709856
-0.012182939	1.1920975
0.26917645	0.12380962
2.8359993	0.10341415
-0.21991353	2.7220154
-0.33579358	2.0917592
-0.26773787	0.6046132
0.15054931	0.6372133
-0.69497013	-0.06788038
0.2704178	0.40826654
0.21646214	-0.44213915
2.9748015	-1.1738107
-0.3587157	-1.263764
0.98473024	-0.4705562
0.17933355	-0.4705562
0.53119504	0.39039934
0.040531367	-0.8908364
2.944243	1.9926603
-0.86022806	1.5681059
-0.6663605	-0.0904284
1.8918005	-1.7025533
0.1413647	-1.0687839
-0.53099656	-0.8707425
-1.3029146	-0.4705562
-0.043982763	0.16399746
0.0595846	1.5621734
0.3704878	0.8246507
0.19558443	1.0000216
-0.10239817	1.4535937
0.41016105	0.5381088
-0.26092654	0.5381088
0.14460371	0.5632578
0.19371766	0.36333498
-0.31217042	0.6046132
-0.1448161	1.1987374
0.10469979	1.1854432
-0.33278495	1.7976282
0.23622084	0.1838016
0.0852764	-0.32055464
-0.6163097	0.5632578
-0.3814602	-0.26941493
-3.0497003	1.544314
0.476907	2.4845474
-0.27738783	1.1854432
-0.3012414	0.16399746
-0.5132132	0.8019307
-0.19115156	0.019673066
-0.14270337	0.9209942
-0.82210636	-0.54419196
0.4886919	0.1838016
-0.6852335	-0.9979554
2.9748015	-1.4517189
-0.7448962	-0.8707425
-1.4417167	-1.0937656
-0.8665389	0.10341415
0.6699972	0.32673877
-0.09827081	1.9501723
0.3552643	-0.0904284
-0.17959866	-0.8126752
2.9748015	1.3729392
-0.47047806	1.1384557
0.040531367	0.96437
-0.3257555	0.33594394
-0.00958828	-0.484978
0.3552643	-0.54419196
-2.85661	-1.6184973
-1.1812718	-1.263764
-1.0804385	-1.0687839
-1.4209073	-0.54419196
-0.15574512	-0.36001962
0.3490339	1.8363471
0.11173166	1.0907313
0.0701644	-1.263764
-0.09827081	0.019673066
-0.48668966	0.25168455
-0.055143367	0.6932794
0.06571523	0.1838016
-0.5635908	1.7528759
-0.043982763	0.12380962
-0.1210153	-0.15981935
-0.44454733	0.40826654
-0.15222648	1.0000216
0.30196136	-0.15981935
-0.41300374	0.854653
-0.11802952	1.0492113
0.083034575	0.81709856
-0.33790633	-0.034567643
-0.16285048	0.7636345
0.5206773	-0.75754154
-0.37808326	0.6372133
-0.3936362	1.1987374
-3.0497003	-0.6220455
0.040531367	-1.4517189
2.5212665	-0.6879072
-0.09827081	0.12380962
0.28790963	0.7325971
-0.4093538	0.74039054
-0.011821584	0.5632578
0.3696484	1.1384557
-0.32432124	1.6385236
0.12777962	0.12380962
0.12185923	1.5502775
-0.3289186	1.8692188
0.16787323	1.7075694
-0.3538971	2.1531017
0.45785382	-0.17165452
-0.46904796	1.1112771
-0.19625227	0.8246507
0.041847907	-0.32055464
0.0061368826	-0.44213915
-0.7004636	0.9209942
-0.11627226	0.46974292
0.16728653	-0.15981935
-0.36944985	1.1112771
-0.024710594	0.0931384
0.17221217	1.2643732
-0.1589082	1.8692188
0.12614657	-0.034567643
0.28016686	-1.263764
-0.19264042	0.0931384
-0.41089103	1.1112771
0.08382899	1.1920975
-0.26944157	0.5381088
-0.002558848	0.854653
0.14460371	-0.8126752
-0.13516611	0.0931384
-0.28150555	1.30311
-0.27420157	0.6773847
0.21646214	-0.0904284
-0.606094	1.0212041
0.09481941	0.39039934
0.2838168	0.7325971
-0.30949596	0.5715842
-0.14749056	0.40826654
0.2632546	0.2131606
-0.19935134	0.7325971
-0.18836997	1.9979388
0.06327585	0.6613914
-0.48668966	0.25168455
-0.2716308	0.6932794
-0.7582952	-1.7025533
0.80879945	-0.8908364
-0.6092803	-0.36001962
-0.112243995	1.8253257
0.07401001	0.74039054
-0.1694711	1.0907313
-0.29633906	0.2131606
0.38489735	0.96437
-0.15574512	0.5381088
-0.0832997	1.3979658
0.2589653	-0.0904284
-0.09827081	-0.0904284
-0.31863412	2.5635695
0.2836392	0.854653
-0.43574825	1.1384557
0.042739466	0.6372133
-0.0058760038	-0.36001962
0.025560252	-0.42813554
-0.42344666	0.5715842
0.045599665	0.36333498
-0.016942946	-0.8126752
-0.33278495	-0.15981935
-0.25981748	-0.4705562
-0.14970699	0.8246507
0.09196756	0.12380962
2.957642	0.40826654
-0.5790791	2.0917592
-0.10395789	1.6385236
-0.08436384	0.5465205
0.0595846	0.28953248
-0.18499304	0.6372133
-0.07890326	-0.26941493
0.2838168	0.40826654
-0.09827081	-1.9054824
-0.09827081	-1.9054824
-0.09827081	-0.9979554
0.9304421	-0.44213915
0.18350194	-0.32055464
0.34167925	0.6046132
-0.17336825	-1.263764
-3.0022528	2.1985068
0.5009069	-1.4517189
2.5212665	-0.484978
-0.7277367	-0.8908364
2.6971972	-0.8908364
-0.03456607	-0.034567643
0.43036178	1.30311
-0.14633976	2.0137312
0.16194157	1.9714744
-0.44921643	1.2708621
0.13341212	0.8019307
-0.057723984	1.3979658
-0.54643136	1.1384557
-0.07552633	1.5858437
-0.4529077	1.0212041
-0.0026753952	0.97868353
0.07432144	-0.034567643
-0.5243139	0.5465205
0.024029741	1.1920975
-0.08352535	0.74039054
-0.44615003	1.0000216
0.25411615	1.4719326
-0.17397887	1.0907313
-0.12790385	0.81709856
0.38732463	0.5715842
-0.1303311	0.12380962
0.11387263	0.5465205
0.31905162	0.12380962
-0.09827081	-0.07911953
-0.33790633	0.6046132
-0.007955244	0.7636345
-0.1420411	0.16399746
-0.32815725	1.0000216
0.22721106	0.13393085
0.10746771	-0.06788038
-0.20651452	-0.8908364
-0.17959866	0.5381088
0.14460371	0.5632578
-0.25981748	0.32673877
-0.3587157	0.40826654
0.24350195	0.5381088
0.0753198	1.2448258
-0.22352879	1.1653937
0.25523686	1.0907313
-0.28945053	0.854653
-0.15062375	0.6046132
0.21646214	0.74039054
-0.31709692	1.1112771
-0.119080216	1.30311
0.28016686	-0.034567643
-0.4767085	-0.6220455
-0.2514571	0.5632578
0.08134659	0.46974292
-0.06722761	0.280132
-0.39538062	0.74039054
-0.011821584	0.5632578
-0.045917854	-0.034567643
-0.2234879	0.33594394
-0.3257555	0.96437
0.30097628	0.40826654
-0.3587157	0.5296679
-0.18695334	0.33594394
-0.20267849	-0.8707425
0.09481941	-0.484978
-0.18695334	0.33594394
-0.34513062	1.1112771
-0.03495821	-0.42813554
0.012412268	-0.6711123
-0.39025927	0.81709856
-0.062058132	0.5465205
0.09719944	0.8019307
-0.23558411	0.9209942
0.005976235	1.2448258
0.23797552	0.5381088
-0.41923416	-0.23208542
-0.20958093	-0.17165452
