# Supplementary material for: Cross-species behavior analysis with attention-based domain-adversarial deep neural networks
Source: Nat Commun. 2021 Sep 17;12:5519. doi: 10.1038/s41467-021-25636-x (PMC8448872; doi:10.1038/s41467-021-25636-x)
Supplement: Supplementary file 3 — Supplementary Software 1 [file 41467_2021_25636_MOESM3_ESM.zip › SupplementarySoftware/normalized_dataset/normalize_each/dataset/trans-dop3/41.csv]

angle	speed
0.09756572	-1.3238703
-0.5665566	-1.2584611
2.9104996	-1.4242853
0.21002169	-1.2380474
2.249856	-1.5509638
0.41388407	-1.7559338
-2.2150204	-0.045671247
-0.39584458	-1.0287672
2.5557582	-1.5901096
-2.831303	0.75207704
0.39834738	0.83810693
-2.5636418	-1.3238703
-0.018368924	-1.3238703
0.5298187	-1.4242853
-1.4828031	-1.7559338
-1.9866297	-0.954845
-0.36767963	0.7979613
-0.19741294	-1.5509638
2.7782106	-0.87299365
0.41388407	-1.2182255
2.662276	0.75207704
0.17507727	0.07502999
-0.09588048	-1.092637
-2.630919	-1.3238703
-0.5023625	-1.5509638
-2.831303	-1.3238703
-0.13430355	-1.5509638
2.4782465	-1.2584611
-2.0897942	2.4561267
-0.14359516	-1.6872472
2.5205941	0.387906
-1.0928978	-1.6872472
-1.8692429	1.2808394
0.2357819	-1.092637
-0.18604414	-1.5509638
-0.018368924	-1.9217579
-0.018368924	-1.7559338
-0.018368924	-1.7559338
-0.018368924	-1.7559338
1.4460653	-1.7559338
-2.2150204	-1.6872472
0.2815952	-1.5509638
0.016144479	0.08190362
-0.35284644	-1.4527364
2.6105354	-1.5509638
-0.45062193	-1.2584611
0.41388407	-1.5509638
-0.09588048	-1.0287672
0.05914263	-1.5509638
-0.45062193	-1.5901096
-0.018368924	-1.5901096
-0.018368924	-1.7559338
-0.31833303	-1.3973758
-0.09588048	-0.6588784
0.35910675	-1.5901096
-0.75058603	-1.6872472
0.018902719	1.0119718
-0.35560468	-1.1801695
-0.2829467	-0.067786954
-0.18604414	-0.26351583
-0.2222313	-0.3929343
0.35316867	-0.067786954
2.7428243	-1.5901096
-0.018368924	0.73142934
-0.07656122	0.7366063
-0.15362284	1.2979658
-0.22805122	0.4524834
-0.04749344	-0.80937535
0.0715724	0.387906
-0.20441197	0.24032514
0.2815952	0.8130849
-2.7188468	-1.4242853
-0.64742166	-0.85996497
-0.8537504	-1.092637
-0.8665207	-0.031071007
0.3014281	0.24032514
2.7066371	-1.2182255
0.018902719	1.0119718
-1.3360453	-1.3238703
2.72647	-1.6872472
0.7138482	-1.4242853
2.4782465	-1.5509638
0.41388407	-0.9268127
0.51428205	0.83810693
-0.30806345	0.65252596
-0.32338604	0.57112646
0.11017084	0.40569577
-0.25764564	0.7776647
-0.10502666	0.49267897
-0.0071370834	-0.031071007
-0.24290714	-0.21449322
0.05665322	0.08190362
-0.28127295	-0.3929343
-0.08994242	-0.51469284
-0.018368924	-0.51469284
0.22985461	0.75207704
-1.7310266	-1.6872472
-1.3120911	1.2979658
-0.104559794	1.9636273
0.0002743472	1.2636212
0.075266436	1.4359263
0.25759307	-0.7145395
-2.8718114	-1.076217
0.16566055	-1.2584611
-0.018368924	-1.4242853
0.6106838	-0.85996497
0.5170485	-1.3973758
-2.6472733	-1.7559338
-1.0172683	0.15601355
-0.59983844	0.75207704
-0.6346514	0.18883969
2.6105354	-1.1801695
-0.2222313	-1.2380474
-2.875664	-1.3973758
0.26788607	0.33369505
0.2815952	-0.4952841
2.7565334	-1.2182255
0.2815952	-1.5509638
-0.75058603	-1.3973758
-2.5995054	-0.6266295
0.066152185	-1.2182255
2.5681877	-0.28857893
-0.5505875	0.259319
-0.8261888	0.6094389
-0.3358704	0.4524834
2.7136998	-0.42934
0.41388407	-1.1801695
-0.80536336	-1.0287672
-2.7084305	-0.5848405
0.039373428	0.7366063
0.14298774	-0.4201559
-2.8964357	-0.9130887
-0.40072563	-1.2380474
2.7066371	-1.5509638
-0.21516865	-0.85996497
2.8918562	-0.6266295
-1.4957508	-0.3929343
2.8389258	-1.4527364
0.2815952	-0.80937535
1.5235769	-1.0287672
0.33637252	-0.7609885
0.18549347	-0.3929343
-1.6866655	-1.7559338
-1.4828031	0.06813252
-0.29009053	-0.1905024
-0.80102164	1.1937962
2.50044	-1.5901096
0.24108645	-0.7145395
1.18661	-1.4242853
0.5298187	0.4697928
0.36522672	0.83810693
-1.9171186e-05	0.6094389
0.011938698	-0.5848405
2.9052324	1.7188293
-0.1122403	1.7601371
-0.49260893	0.82312125
-2.7543714	-1.092637
-0.61829716	-1.4242853
-2.7357955	0.2906129
0.20244227	-0.43858108
2.9104996	-1.1801695
-0.45062193	-1.4242853
2.1782823	-1.6872472
-0.018368924	0.6578613
0.30678603	0.82312125
-0.09530033	-0.5848405
-0.08256298	0.4697928
0.16175978	0.2339567
0.15289028	0.4524834
-0.0499598	-0.55433655
0.21002169	0.06813252
-0.018368924	-0.26351583
-0.018368924	0.73142934
0.2815952	0.17577071
-0.046611425	-0.1905024
0.08738513	0.6040013
0.17352776	0.10238453
-0.06696596	-0.3573755
-0.1710853	0.2339567
-0.20239839	-0.23067623
0.025992222	0.8130849
-0.24675953	-0.42934
-0.18604414	-0.067786954
0.33333576	-1.076217
-0.20239839	-0.09769166
-0.20239839	-0.23067623
-0.0020146747	-0.067786954
0.1493063	0.73142934
-0.018368924	-0.09769166
-0.17233501	0.095580585
0.13559717	-0.09769166
0.21002169	0.12937424
-0.018368924	-0.55433655
-0.08391478	0.94081175
0.06700986	-0.031071007
0.13114715	0.08190362
-0.26214242	0.095580585
-0.17233501	-0.09769166
-0.08994242	0.24032514
-0.079084314	0.42335063
-0.028393138	0.259319
0.12394418	-0.26351583
2.9104996	0.06813252
-0.75058603	-1.6872472
-2.2150204	-1.5901096
-0.20239839	-0.23067623
0.033371657	-0.7492037
-0.24082147	-0.13577652
0.16869731	-0.067786954
-0.2829467	-1.1801695
-2.8001513	1.3822659
0.06723206	1.9812806
-0.16458018	1.2808394
0.013530673	1.591994
-0.09439653	1.3446002
0.30505744	0.40569577
-2.6523676	-1.2380474
-0.018368924	-1.2380474
1.2176746	-1.092637
-0.018368924	0.2339567
0.45439282	-0.21449322
-0.92338365	-1.5509638
-2.125079	1.3446002
2.9104996	-0.28857893
0.22077839	-0.85996497
1.001042	-1.076217
0.3014281	0.012067987
-2.9028761	-0.7259826
-0.2502382	1.0676806
-0.1807212	-0.9130887
2.5725038	-1.076217
0.89787763	-1.6872472
1.3137765	-1.092637
0.38060224	0.15601355
0.09242448	1.6502049
-0.002960611	1.8046778
-0.056511454	0.6040013
-0.07314626	1.0445958
0.20244227	0.2906129
0.020275243	0.7776647
0.038494065	2.0889947
0.031086642	0.40569577
-0.04966533	1.246309
0.3077972	0.8130849
0.019922728	1.0166545
-0.0811888	-0.3929343
0.0777328	0.17577071
-0.15065782	-0.067786954
-0.18604414	0.399781
-0.3007448	0.8579625
-0.090734504	-0.13577652
0.23320815	-0.4201559
-0.16342808	-0.031071007
-0.14762105	0.6040013
-0.14471975	0.012067987
-2.897341	1.2679344
-2.493307	-1.7559338
2.5681877	2.69757
-0.2242449	1.6655682
0.06932322	0.52660716
-0.13612443	0.9311898
0.39220688	-0.067786954
0.08282722	0.40569577
-0.21134521	0.49267897
0.3502655	0.9166953
-0.018368924	-1.9217579
-0.018368924	-1.3238703
1.3301307	-1.5509638
-1.4828031	-1.5509638
0.6239069	-0.28857893
0.25560188	-0.5848405
0.09756572	0.06813252
-0.36414635	1.2808394
-0.1868927	0.6094389
0.1536206	0.387906
-0.31217262	1.4967958
0.18549347	1.0445958
-0.31833303	1.1268831
0.039823372	1.837737
-0.044426095	1.4806705
0.06083809	1.0306582
0.2861877	1.0676806
-0.05679201	1.6502049
0.33637252	0.5656053
-0.25826868	1.3361709
-0.056756075	0.33369505
0.12762909	-0.7492037
-0.2635557	0.6040013
-0.26176825	1.0306582
0.13697122	0.15601355
-0.25053778	1.246309
-0.35284644	1.0445958
-0.060716487	-0.28857893
-0.34179527	0.40569577
-0.022787316	0.57112646
0.16252682	0.65252596
-0.11901224	0.259319
0.15563634	1.0676806
0.068441205	0.4524834
-0.092408784	1.4359263
0.10932368	0.89725363
-0.10709121	0.2339567
-0.03168641	0.7572142
0.1595406	0.83810693
-0.2087082	0.387906
0.1431459	0.9789811
0.089101605	0.7979613
0.040490486	-0.15902245
-2.752888	-1.092637
-0.2222313	-0.3929343
-0.14359516	1.4359263
-0.36975682	1.4604055
1.2620358	-1.7559338
-1.4828031	-1.5901096
0.2815952	-1.3973758
-1.7827673	-1.7559338
1.8783183	-1.5509638
-0.15065782	-1.3973758
2.72647	-0.5848405
-0.13430355	-0.42934
-0.018368924	-0.7609885
-0.018368924	-0.42934
-0.018368924	-0.5951643
-0.018368924	0.5656053
-0.084848	0.40569577
0.20207624	1.1042501
-0.12575942	1.3988694
0.1634461	0.8130849
-0.19501896	1.0676806
-0.0701095	0.89725363
0.21002169	0.8130849
-0.19501896	1.0676806
0.045825142	0.75207704
-0.13430355	0.2339567
-0.018368924	0.5656053
0.033371657	1.0676806
-0.0701095	-0.09769166
0.053204574	0.24032514
0.10685732	0.4524834
-0.03113919	0.61486465
-0.2739719	0.24032514
0.18549347	-0.7492037
-0.22816937	0.07502999
-0.1890809	-0.031071007
0.09756572	0.42335063
-0.09752183	0.2906129
-0.10689124	-0.34861135
0.08479545	0.4524834
0.3624603	-1.076217
-0.37007362	-0.067786954
0.046141922	-0.4201559
-0.15816097	0.65252596
0.09229861	0.42335063
-0.08287977	0.4524834
-0.09985609	0.33369505
0.15675361	1.0814462
-0.21516865	0.700153
0.07015339	0.2906129
0.13101219	0.57112646
-0.08859713	-0.7492037
-0.018368924	0.42335063
0.18549347	0.24032514
0.1384482	0.12937424
0.08771798	0.9118475
0.24708179	0.5656053
-0.0701095	0.4697928
0.023347443	1.1627506
0.17296673	0.30917856
-0.06739147	0.6578613
0.05914263	0.90212667
0.13251014	-0.954845
-0.18469885	-0.15902245
-0.08042961	-0.045671247
-0.018368924	0.6578613
0.113919966	-0.26351583
-0.2829467	-1.092637
0.18549347	-0.3929343
0.14995734	0.38194552
0.20222683	-0.1905024
0.08055506	0.7776647
0.1544287	0.2339567
0.41388407	-1.1801695
-0.34745756	-0.4201559
-0.19904485	0.07502999
-0.15229915	0.2906129
-0.20466672	0.08190362
-0.09339106	-0.21449322
-0.09379482	-0.7259826
-0.048432294	-0.4952841
0.4275932	0.42335063
0.22985461	-0.5848405
-0.1890809	0.90212667
0.13957278	-0.4201559
2.8073351	0.89725363
0.023978645	1.7301414
-0.4929695	1.7861841
-0.46741807	1.7601371
-0.45550296	1.2679344
-0.16436695	1.228902
-0.26132533	0.65252596
-0.33995438	0.700153
-0.023199387	0.10238453
-2.810118	-1.5509638
-0.31833303	-1.6872472
-0.018368924	-1.4527364
1.5783541	-1.092637
0.17149943	1.1937962
0.23772486	1.1042501
-0.21914428	-1.0287672
-2.8208866	2.8642173
2.7066371	-1.5509638
0.8461371	-1.5509638
2.249856	0.12937424
2.8959336	0.65252596
0.15810843	0.40569577
-0.4358834	0.75207704
-0.103747696	0.10238453
0.022648705	0.24032514
-0.48891354	0.15601355
-0.18393967	0.700153
-0.07537661	0.65252596
-0.38490152	0.5876177
-0.22927025	-0.50495523
0.14843337	-0.067786954
-0.41219884	1.2979658
-0.08591653	1.2636212
0.0324328	0.9311898
-0.10076152	1.1358894
0.46947706	0.7776647
0.096236415	0.7366063
0.25126517	0.2906129
0.20244227	0.3030073
0.08202903	0.83810693
0.2971319	-0.031071007
0.43023834	-0.067786954
0.0777328	0.24032514
0.2815952	-0.55433655
0.18549347	-1.1801695
2.749968	-0.1905024
-0.29009053	0.399781
-0.21516865	0.4524834
-0.6747064	0.7979613
-0.629666	0.5656053
-0.6730745	0.90212667
-0.018368924	-1.9217579
-0.018368924	1.4359263
-0.25382218	0.700153
-0.31833303	0.2339567
0.066152185	-0.090169646
2.5260143	-1.3973758
-0.15065782	-1.5509638
2.0821807	-0.3929343
-0.05455609	1.7861841
0.06217939	1.8596159
-0.2222313	1.5644965
0.09780133	1.9494473
-0.26742265	1.5763075
0.12189397	1.0676806
-0.32956487	1.6998974
0.24108645	1.3947263
-0.12153329	1.0814462
-0.13064755	0.9742373
0.24881466	1.0676806
-0.025748357	1.5644965
0.32175514	0.9742373
0.0042080274	0.82312125
-0.12546697	1.2245353
0.09172683	1.1937962
-0.4284288	0.5656053
0.18549347	1.1358894
-0.16745397	0.90212667
-0.07314626	0.73142934
0.2815952	0.17577071
-0.08994242	0.8130849
-0.018368924	0.12937424
0.3014281	-0.12809488
0.044740457	0.7979613
-0.22653745	0.4524834
0.20755534	0.2018281
-0.08287977	0.700153
-0.19300538	1.3446002
0.25236925	1.1358894
-0.33670086	0.387906
0.1536206	0.6094389
0.13748631	-0.15902245
-0.16775003	-0.3573755
-0.48436692	0.90212667
-0.014953964	0.7366063
-0.19249587	0.75207704
-0.113876075	0.2906129
0.24209541	1.2332628
-0.06739147	0.2339567
-0.48390377	0.15601355
-0.025595816	-0.21449322
-0.11014908	0.700153
-0.33204216	0.33369505
0.04310799	-0.6266295
0.2121502	0.33369505
-0.048432294	-0.031071007
-0.40602517	0.52660716
0.01345293	0.38194552
-0.03792454	-0.21449322
-0.41955715	0.24032514
0.0777328	-0.067786954
0.113919966	0.17577071
-0.040046126	0.33369505
-0.16436695	0.42335063
0.21740112	0.2339567
-2.8830433	-1.1801695
-0.3346873	0.75207704
-0.13430355	-0.9268127
0.025992222	1.5644965
0.10011469	0.94081175
0.22191481	0.4524834
0.09280379	0.6094389
-0.17792867	-0.13577652
0.42116743	-0.15902245
0.10359986	-0.12809488
0.09756572	-1.5509638
-2.5149844	-1.7559338
-0.31833303	-1.3973758
-0.15065782	-1.5509638
0.41388407	-1.2584611
0.16566055	-1.076217
0.5298187	-0.7492037
0.113919966	-0.26351583
-0.0015727623	1.7601371
0.11083293	1.2679344
-0.09708967	0.83810693
-0.151456	1.3697586
-0.11698312	1.4806705
-0.15390903	0.700153
0.31215104	0.10238453
0.09050793	0.52660716
0.00987358	1.0445958
0.2815952	-0.7492037
-0.018368924	-0.7492037
2.8389258	1.1358894
