# Supplementary material for: Cross-species behavior analysis with attention-based domain-adversarial deep neural networks
Source: Nat Commun. 2021 Sep 17;12:5519. doi: 10.1038/s41467-021-25636-x (PMC8448872; doi:10.1038/s41467-021-25636-x)
Supplement: Supplementary file 3 — Supplementary Software 1 [file 41467_2021_25636_MOESM3_ESM.zip › SupplementarySoftware/normalized_dataset/normalize_each/dataset/trans-dop3/42.csv]

angle	speed
0.52495784	-1.1240917
-0.5777112	0.30504867
-0.27728814	-0.4586306
0.39831674	-0.55431104
-0.37919673	-0.8158572
0.34647015	-1.3267914
0.27705196	-1.464667
-0.14218445	-1.8682358
-0.14218445	-0.59203917
0.5178006	-1.2175007
-2.804367	-1.6129966
2.6382942	0.050308272
-0.3729238	-0.6575294
0.37025973	-0.8158572
1.0566378	-1.6129966
-2.6919236	-1.0610982
2.4075546	-1.1025178
-1.2184606	-0.49373
-0.26473042	-0.8158572
-0.12294876	-0.4131479
0.1779048	-0.77041006
0.007145206	-1.6877544
-0.14218445	-1.8682358
-0.14218445	-1.6129966
-0.9806573	-0.59203917
0.13545044	-0.77041006
0.41865346	-1.3577571
-1.5625196	-1.6129966
-1.2715884	-1.0610982
-0.43311563	-1.3577571
-2.8335252	-0.31567562
-0.39157185	-0.71259063
-1.1715307	-1.464667
0.8087318	-0.5667656
0.11827916	-0.4586306
-0.22416033	-1.6129966
-2.2726872	-1.5072728
-1.981756	-1.464667
-1.4342145	-1.2975034
-2.1602437	-1.2175007
1.9151638	-0.55431104
-0.18147334	-1.2975034
-0.56142086	-1.3577571
-0.14218445	0.68415743
0.4679254	-0.23390682
1.3782085	-1.3267914
1.4996637	-1.1240917
0.76570654	-1.2975034
1.5690819	-1.3267914
1.8600131	-0.96582854
2.4606826	-0.8963134
0.0024111487	0.23652144
-0.51839554	-0.4131479
0.060735527	0.24424534
-0.4575479	-1.6877544
-2.2726872	-1.3577571
0.56798315	-1.5072728
2.166806	-0.5667656
-0.6116034	-1.0610982
0.2980764	-0.31567562
-0.0005829217	-1.464667
-2.5636184	-0.78534716
1.2781508	-1.3267914
2.6984859	-1.6877544
-2.2726872	-1.3577571
-0.14218445	-1.3577571
0.14874674	-1.464667
-1.1432832	-1.1463101
0.18222082	-0.32620162
-0.12253073	-0.8963134
0.14194825	-0.4586306
-0.06020856	-0.8472786
-0.39382675	-0.010065555
-0.18147334	-1.0610982
-2.8854802	1.1355741
-0.10300897	1.8873398
-0.38260752	0.24424534
0.07413198	-1.2175007
-2.5134358	-1.464667
-1.1432832	-1.6877544
-1.1432832	-1.464667
-2.6919236	-1.6129966
0.9120421	-0.8963134
-0.48624343	1.0194674
-0.32067218	-0.9479574
0.30621	0.5865772
-0.70302236	-1.2975034
0.8589143	-1.6129966
1.9883183	-1.1463101
0.8589143	-1.464667
-0.56142086	-0.96582854
2.7267334	-0.71259063
-0.8167715	0.664942
-0.36863846	-0.15603842
0.14874674	-0.78534716
2.6984859	-1.5072728
-1.2715884	-0.726771
-1.073865	-0.2042791
-0.54360616	-0.09069972
0.5646218	1.6174399
-0.22605595	0.1496081
-2.8545496	1.556159
0.14874674	0.83898604
-0.38293314	0.18956937
2.229067	-1.6129966
-2.5362263	0.016045801
0.12135471	-1.5072728
0.27705196	-1.464667
-2.4009924	-1.464667
-0.9217702	-1.1240917
0.34647015	-0.8472786
-0.28378597	0.5865772
-0.34464192	-0.49373
-0.55583936	1.5656579
-0.27312586	0.8925994
-0.6738643	1.4498754
0.12135471	0.79654086
-0.11479243	0.55317694
-0.3048104	-0.0634213
-0.03781411	0.6390925
-0.31466818	0.050308272
-0.31481975	0.18956937
-0.029740987	-1.3577571
2.727644	2.0900314
-0.07813474	1.8524847
-0.0937907	0.5865772
-1.41319	-1.464667
1.1657073	-0.5667656
-0.6526757	-0.09069972
-0.03169393	-0.8158572
0.07932855	-0.33679992
-0.852352	-1.6877544
2.6984859	-0.96582854
-0.14218445	-1.6877544
2.4075546	-1.2975034
1.037402	-1.2175007
2.3706684	-0.31567562
-0.5747171	-0.59203917
-0.41981933	-0.77041006
0.7173128	-1.3577571
2.1166236	0.68415743
0.14874674	1.3603146
-0.16661671	1.1192639
0.3709024	0.48495427
-2.889647	-1.464667
0.09856424	-0.9479574
0.036303274	-0.96582854
0.20187455	-0.8963134
2.4668703	-0.4131479
-0.5455591	-0.15603842
-0.808279	1.4449632
0.20473143	0.4430545
-2.372745	-0.96582854
-1.41319	-0.77041006
-1.0016818	-1.6129966
-0.852352	-1.6877544
-1.5625196	-0.96582854
0.8087318	-0.4131479
2.166806	-1.0610982
-0.56142086	-1.6877544
-2.5880506	1.1192639
0.17317899	0.42891803
-0.14218445	-1.8682358
-0.14218445	-1.1240917
2.2098312	-0.8472786
1.2781508	-1.3577571
-0.32067218	-1.2175007
-0.09200195	-0.96582854
0.039248582	0.30504867
2.645358	-0.08156066
0.06289013	1.5370814
2.4934113	-1.3577571
0.43967792	-0.59203917
0.6962884	-1.3577571
-0.2704897	-0.96582854
0.16460851	-1.2175007
2.229067	0.55317694
-0.56142086	-0.24390271
-0.56142086	-1.0610982
2.4075546	-1.1025178
0.56798315	-1.6877544
1.2781508	-1.6877544
0.38949543	-1.2175007
0.214791	-1.2175007
-2.451175	-1.1463101
0.7173128	-0.31567562
0.05254488	-0.49373
2.7205355	-0.8963134
1.6222098	-1.6877544
1.4274803	-0.77041006
-0.19145635	-0.23390682
0.28943765	0.08396953
-0.56142086	1.0419401
0.069777355	1.2158326
-0.4665897	0.11706011
-0.43311563	-0.15603842
0.14874674	-0.24390271
2.5701807	0.68415743
-0.3867863	1.2837371
-0.03918413	0.5865772
-0.34976974	0.6390925
0.2708304	0.664942
-0.4438159	-0.49373
1.6442593	-1.3267914
2.3544269	-0.8963134
1.6222098	-0.96582854
0.14874674	-0.15603842
-0.58244526	1.4252417
0.16977116	0.1496081
-0.3048104	-0.24390271
-0.4523513	0.81481385
2.6984859	0.81481385
0.2110077	1.9261694
-0.18520972	1.5609117
0.27705196	-0.2539606
-2.6919236	-1.1025178
-1.4342145	-0.96582854
-1.5123371	-1.2175007
-0.5421852	-0.8158572
-0.118394844	0.48495427
-0.052450288	1.3451451
-0.07722049	0.81481385
-0.099159166	0.42891803
-0.4953766	0.47802293
0.04543643	1.6360799
-0.20928876	0.6390925
0.09049112	0.17367862
0.20187455	0.8807758
-0.3861857	0.4430545
-0.0014935101	1.0419401
-0.4730549	0.6968876
-0.05206271	1.4498754
-0.072766274	1.4596777
-0.013879221	0.48495427
0.191772	-0.9479574
2.3211873	1.8873398
-0.47505325	1.3854399
-0.38293314	0.41469386
-0.18147334	0.7596137
0.09482784	0.23652144
-0.36729988	0.016045801
0.46238494	0.33482108
-1.010293	-1.6877544
2.6984859	-1.6877544
-0.14218445	-0.96582854
2.5701807	-0.59203917
0.3522294	-0.49373
0.084595755	1.09188
0.44026813	1.5034357
0.29368278	0.71586525
-0.07440632	1.3299036
0.24913976	0.050308272
2.58019	1.3854399
-0.55400944	0.8629441
-0.040526323	-0.37994772
2.3486676	-0.59203917
-1.014978	-1.0610982
-1.2021703	-0.2042791
-0.2810208	-0.2042791
0.16287391	2.0941436
-0.13707596	1.0419401
0.13636103	0.71586525
-0.21485017	0.016045801
-0.016672868	0.50562704
-0.004156872	0.6585045
-0.9054798	0.30504867
-0.013879221	1.2052525
-0.45811057	1.0419401
0.09856424	1.4498754
0.023386817	1.6360799
-0.20769797	0.4430545
-0.15212046	0.6968876
-0.55671144	0.31252986
-0.1302352	1.5227028
-0.23310308	1.3854399
0.014332053	1.4449632
-0.27012902	1.6174399
-0.15837067	1.786235
-0.088456035	1.2837371
-0.09585511	0.1496081
-0.029740987	1.3854399
-0.18520972	0.23652144
-0.37919673	0.7596137
-0.17231375	1.8524847
0.47477537	2.6438003
-0.6897261	0.9854264
-0.43311563	-0.0634213
0.56798315	0.68415743
-0.43311563	1.3603146
-0.38293314	1.8128778
0.16011989	1.6914148
-0.3779827	1.5034357
0.15741809	1.6360799
-0.46526775	1.1083404
0.034014132	1.5227028
-0.20453113	1.6174399
-0.058312934	1.3603146
-0.10289556	1.8481047
-0.49481845	1.2211089
0.058717195	1.3854399
-0.104918405	0.07560892
0.08232263	0.5865772
0.3118731	1.5227028
-0.35458273	0.4430545
0.19405283	1.1571847
-0.4158535	0.9854264
-0.2655215	1.0697894
-0.03987181	0.5865772
-0.46227372	0.7347047
-0.023888556	0.050308272
0.030450843	0.18956937
-0.5455591	0.9567458
0.066770844	0.95097464
-0.020919675	1.0697894
-0.35996106	0.08396953
0.24137786	1.5370814
-0.52574676	0.7347047
0.08384959	0.55989367
0.003825793	1.1355741
-0.4177169	0.95097464
0.2307226	1.3603146
-0.2546279	0.08396953
-0.19236694	0.83898604
0.36749458	2.658216
-0.60168093	0.08396953
-0.19236694	-0.0634213
0.14874674	-0.15603842
-0.6897261	-0.0634213
0.068096675	-0.4586306
-0.36875594	2.1391027
-0.13919038	0.5865772
-0.21193665	0.8866941
0.033020012	1.3248069
-0.31110975	-0.16557725
0.10591541	0.81481385
-0.022583773	0.9854264
-0.36500224	0.050308272
0.13952038	0.23652144
0.09482784	-0.55431104
-0.25665078	-0.49373
-0.28116888	-0.16557725
0.030905046	0.6455798
-0.28767294	0.6390925
-0.27480227	0.4430545
0.048688985	0.1496081
0.09856424	-0.027678996
-0.09200195	-0.59203917
-0.23539224	-0.37994772
0.32007724	0.18956937
-0.2828754	-0.23390682
-0.31741962	0.30504867
0.052847855	0.8629441
-0.411369	0.32741573
-0.46227372	1.0419401
0.14874674	0.8925994
-0.72699213	0.30504867
-0.08905664	-0.08156066
-0.08199262	0.050308272
-0.28435218	-0.4586306
-0.4459709	-0.32620162
-0.08842565	-0.09069972
0.44146138	-0.010065555
-0.13517518	0.39319038
0.018400395	-0.726771
0.2980764	0.32741573
-0.20139237	-0.05441967
2.608364	-0.6048657
0.06916928	2.0278232
-0.93540055	0.83898604
-0.2274644	0.81481385
-0.89537734	-0.0634213
0.17317899	0.24424534
-0.52696604	0.48495427
-0.65462863	-0.0634213
0.2611902	-0.027678996
2.166806	-1.3577571
-0.6738643	-0.9479574
2.5199983	-1.5072728
-0.14218445	-1.8682358
-0.14218445	-0.77041006
0.12772231	-1.464667
-0.6738643	-0.4131479
0.023386817	1.2052525
2.5552363	1.7593964
-0.12724014	0.30504867
-0.5794512	0.48495427
-0.5985594	0.39319038
2.591029	-0.8963134
-0.48624343	-1.1463101
-0.2704897	-0.59203917
-0.4724045	-0.010065555
-0.77199084	0.6455798
0.2790049	0.81481385
-0.18520972	-0.33679992
0.2980764	0.5865772
0.38637388	1.3299036
-0.26280844	0.50562704
-0.05869902	0.3641964
0.11379457	0.6390925
-0.6196765	0.47802293
-0.14218445	-1.3267914
2.6984859	1.1999489
0.066770844	1.2837371
-0.68314326	0.6455798
-0.22941735	-0.2539606
-0.17446406	0.39319038
2.7307656	-1.0610982
0.055538956	-1.1240917
2.57594	-0.8963134
-0.7669446	0.39319038
-0.062020607	0.08396953
-0.6738643	-1.6877544
2.6984859	-1.1463101
-1.1432832	-1.464667
-2.6919236	-0.33679992
-0.21736187	1.2052525
-0.5556616	0.3641964
-0.5545709	0.71586525
2.6486106	0.18956937
0.038372412	0.8449952
0.18154652	0.016045801
2.7790058	-0.8963134
0.095618926	-0.96582854
0.54695874	-0.77041006
-0.28378597	-1.2975034
0.73060906	-0.96582854
2.53586	-1.464667
-0.8858261	-0.32620162
-0.7494598	0.23652144
-0.9217702	0.41469386
2.4577372	-1.2175007
-0.32067218	-1.1025178
-0.63083905	-1.1240917
-0.18520972	-0.027678996
-0.32067218	-0.42438427
0.32723445	1.0419401
0.24016577	0.5865772
-0.20181008	0.95097464
0.3735638	1.0419401
-0.34510443	0.24424534
0.2680101	1.5798573
-0.16759741	0.48495427
-0.43311563	1.1083404
-0.11154488	0.71586525
-0.52345103	1.488913
0.1197887	0.81481385
-0.21018165	-0.09069972
-0.33258644	0.5865772
-0.016644392	1.1999489
-0.40932602	0.93939656
-0.2422422	0.4430545
-0.0421267	0.17367862
-0.47418797	-0.09069972
-0.26870623	-0.55431104
0.21628308	0.4430545
-0.0421267	-0.59203917
-0.33990785	0.48495427
-0.2031126	0.39319038
-0.19889632	1.1192639
-0.4086834	0.68415743
0.03967719	0.81481385
-0.33990785	1.0419401
-0.2546279	1.3804303
0.015756506	1.247357
-0.3532532	1.2052525
0.16258566	0.7596137
-0.13028759	0.016045801
-0.22723588	-0.027678996
0.2478939	0.5865772
-0.71075046	0.29754153
-0.22416033	0.125247
-0.21814951	1.247357
-0.25811607	1.1571847
0.24413158	1.0419401
-0.049553335	0.539687
-0.347259	0.11706011
0.16460851	1.3854399
-0.32067218	0.68415743
-0.10786372	0.1496081
0.11442601	0.9567458
-0.14218445	0.1496081
-0.30977857	-0.55431104
-0.19610335	-0.2042791
-0.33990785	0.29754153
-0.32067218	0.8925994
-0.2546279	-1.2975034
0.14874674	-0.6048657
0.10945786	0.7596137
-0.19610335	-0.2042791
-0.1772819	0.1496081
0.22686948	0.08396953
-0.288102	0.31252986
0.053915594	0.83898604
0.10339956	1.09188
-0.20633543	0.30504867
-0.24844006	0.30504867
0.05254488	0.5865772
-0.44641194	0.9854264
-0.06968023	0.6968876
0.12642501	0.08396953
-0.32067218	-0.08156066
-0.2422422	-0.71259063
0.039849192	-0.4586306
0.16160199	-0.32620162
-0.23701559	-0.2539606
-0.28378597	-0.31567562
0.24016577	-0.027678996
1.4566385	-1.6877544
0.9178013	1.8524847
-0.4225845	-0.2042791
-0.35320416	0.5865772
0.41865346	-1.2975034
1.9883183	-1.0610982
-0.14218445	-1.464667
-1.5625196	-1.464667
0.2488045	-0.71259063
-0.4938845	-0.010065555
0.009400099	0.4430545
0.17938629	1.2889001
-0.072766274	1.3603146
0.003179386	1.1571847
-0.15924305	1.556159
-0.2704897	0.9567458
0.3522294	0.30504867
0.023386817	0.18956937
0.0636953	0.79654086
0.27929565	0.33482108
-0.4786131	-0.5667656
-0.38293314	-1.2975034
0.12772231	-0.31567562
0.07656339	-0.2042791
-0.21160263	0.68415743
-0.06700703	1.2052525
0.14874674	1.0475312
-0.50829303	0.68415743
-0.36369747	0.23652144
-0.5025338	0.68415743
-0.56142086	0.41469386
