# Supplementary material for: Cross-species behavior analysis with attention-based domain-adversarial deep neural networks
Source: Nat Commun. 2021 Sep 17;12:5519. doi: 10.1038/s41467-021-25636-x (PMC8448872; doi:10.1038/s41467-021-25636-x)
Supplement: Supplementary file 3 — Supplementary Software 1 [file 41467_2021_25636_MOESM3_ESM.zip › SupplementarySoftware/normalized_dataset/normalize_each/dataset/trans-dop3/43.csv]

angle	speed
-0.040772647	-0.33389178
-0.19816355	-0.5897505
-2.3606129	0.7053682
0.16531509	2.5054991
-0.42789704	1.1761976
-0.025421482	0.6468496
-0.31948802	0.77044487
-0.37375614	-0.33389178
-0.025421482	0.41433287
0.4891432	0.6468496
-0.21351472	-0.9447357
-0.19816355	-1.169248
-0.061120287	-0.38059786
0.055182897	-0.57062334
0.14732058	0.0017729474
0.33674878	0.7943839
-0.23386236	0.41433287
0.2561444	-1.3624138
-0.60390437	-0.73604643
0.51565343	0.46113065
0.1657159	-0.57062334
-0.43116236	-1.2824019
0.083402336	-0.73604643
-2.3842587	-1.1236477
2.7495365	0.266743
0.3392372	0.6468496
-0.016582323	-0.5153498
0.083402336	-1.5555795
0.083402336	-1.169248
-0.32233852	-1.1236477
-0.8854703	-0.97608215
-1.9785179	-1.0092242
0.2561444	0.53382814
-0.21351472	-0.5897505
0.15615973	0.77044487
0.30756196	-0.16264111
-0.08933972	-1.2824019
-1.2912111	-1.2824019
1.6910146	0.0017729474
-0.4825799	-0.084472544
0.31954896	-0.3187149
0.8675459	-1.3624138
-2.260084	-1.1236477
-1.2912111	-1.1236477
0.3649682	-1.2824019
2.618247	-0.42923906
-0.03519879	-0.084472544
-0.55248684	-0.9447357
1.052275	-1.2824019
0.083402336	-1.2824019
1.7395817	-1.1236477
2.5510635	-1.2824019
0.20757733	0.37607855
0.5737767	0.77044487
-0.12540615	-0.9447357
0.64653414	-0.9447357
-0.8854703	-0.73604643
0.51565343	0.46113065
0.48298058	-0.38059786
-0.061120287	-1.3624138
-2.6658247	-1.3624138
0.7707091	-1.2824019
0.7707091	-1.3624138
1.7909992	-0.5153498
-0.6155718	0.346883
0.083402336	0.346883
0.23501067	-0.75913656
-0.03519879	-0.5153498
0.010644938	-1.1236477
0.4891432	-1.169248
-0.60390437	-1.0092242
-0.32233852	-0.33389178
0.8434665	0.52487993
0.30756196	0.0017729474
-0.21351472	-0.25978392
0.20757733	-0.33389178
0.7707091	-0.6917158
0.083402336	-1.5555795
0.083402336	-1.3624138
-2.260084	-0.6917158
-2.3842587	-1.2824019
-0.19816355	-1.1236477
0.5377103	-0.85911036
-1.4639533	-1.0092242
-0.60390437	-0.78291637
-0.60390437	-1.2824019
-1.8912971	0.38571283
-0.49265197	0.266743
0.117928065	0.0017729474
0.32332793	-0.75913656
-0.671088	-1.1236477
-1.6969519	-1.3624138
2.499646	-0.5153498
-0.27092096	0.08348669
-0.60390437	-1.3624138
0.7707091	-1.2824019
0.7707091	-1.3624138
1.4580158	-1.3624138
-0.43116236	-0.85911036
-2.4842434	-0.5153498
0.87069374	0.0017729474
0.31640115	-0.46286878
2.1453226	-1.3624138
0.7707091	-1.2824019
0.7707091	-1.169248
-0.32233852	-1.1236477
0.4891432	-0.78291637
-0.19816355	-0.33389178
0.083402336	-0.9447357
0.3649682	-0.78291637
-2.6658247	0.18291278
-0.289942	0.7784518
-0.46355888	0.0017729474
-0.24673064	-0.18969098
-0.14959647	0.0017729474
0.40660846	-0.75913656
2.618247	-1.169248
-0.8854703	-0.6917158
1.052275	-1.3624138
2.1453226	-1.0092242
0.64653414	-0.18969098
2.5510635	-1.1236477
0.083402336	-0.25978392
-0.671088	-0.75913656
-0.81828666	-1.0092242
-2.1929002	-0.75913656
0.9850914	-0.18969098
0.46549746	0.7053682
0.15561518	0.6468496
0.4609238	-0.38059786
0.083402336	-1.5555795
0.083402336	-0.78291637
-0.13097998	-0.75913656
-0.10795619	-1.1236477
0.083402336	-1.1236477
-0.025421482	-0.85911036
1.9725806	-1.3624138
0.91523165	0.10609562
0.15326203	0.6971015
-0.64554465	-0.57062334
1.2852737	-1.169248
0.083402336	-1.5555795
0.083402336	-1.5555795
0.083402336	-1.3624138
0.4891432	-1.1236477
0.083402336	-0.6917158
0.083402336	-1.1236477
2.4268885	-0.5897505
-0.8854703	-1.1236477
0.083402336	-1.5555795
0.083402336	0.0017729474
0.8795329	0.35666436
0.20757733	-0.5897505
-2.4356763	-0.5153498
1.1036925	-1.2824019
-0.60390437	-1.3624138
0.083402336	-0.5897505
-2.6658247	-1.3624138
0.083402336	0.18291278
-0.60390437	0.62984204
0.4377256	0.52487993
0.4163858	-1.169248
-0.60390437	-1.2824019
-2.6658247	-1.2824019
0.083402336	-1.2824019
-2.6658247	-1.2824019
0.3649682	-1.1236477
0.11579887	0.7784518
0.05100581	-1.1236477
1.8637567	-1.169248
-0.19816355	-0.9447357
1.052275	-1.0092242
0.083402336	-1.0092242
1.4580158	-1.2824019
-0.8854703	-0.9447357
-0.32233852	-0.46286878
0.083402336	-1.2824019
-0.013434475	-0.3187149
0.18023916	-1.2824019
-2.5689878	0.9181498
-0.15047774	1.0717593
-0.21180552	0.46113065
0.4363164	-0.046906322
0.083402336	-1.5555795
0.083402336	-0.9447357
-0.60390437	-1.1236477
-2.6658247	-1.1236477
1.1764499	-1.0092242
-0.08933972	0.53382814
-0.43116236	-1.169248
0.7707091	-1.2824019
0.7707091	-0.97608215
-1.2912111	-1.3624138
-0.13097998	0.037306443
0.8978708	1.1898226
-0.5166837	-1.3624138
-1.9785179	-1.2824019
0.7707091	-0.5897505
0.083402336	-1.169248
2.5186667	0.09482987
-0.7628664	0.83374953
0.041762073	0.41433287
0.19222616	-0.9447357
2.3366811	-0.75913656
-0.60390437	-0.42923906
-1.7641355	-1.3624138
0.597967	-0.16264111
-2.4930825	-0.46286878
0.7707091	-0.78291637
2.0659857	-0.046906322
0.4443052	-1.1236477
0.083402336	-1.5555795
0.083402336	-1.3624138
0.083402336	-1.5555795
0.083402336	-1.2824019
0.083402336	-1.2824019
0.083402336	-1.5555795
0.083402336	-1.1236477
-2.1026928	-0.6917158
-2.260084	-1.169248
0.7707091	-0.18969098
1.052275	-0.9447357
1.9430937	-0.046906322
-0.16867676	0.53382814
-0.43116236	-0.78291637
-2.6658247	-0.97608215
0.7707091	-1.0092242
-0.8854703	-0.9447357
-2.0512753	-0.5153498
0.26498356	-0.85911036
0.94345117	-1.3624138
0.4891432	-0.6917158
-1.1823874	-0.16264111
0.94345117	-0.97608215
2.7084544	1.1761976
-0.44170523	1.5889322
-0.32796615	0.09482987
1.83136	-1.2824019
-0.19816355	-0.6917158
0.083402336	-1.5555795
0.083402336	-0.85911036
-0.945727	-0.85911036
-0.022156175	0.22532119
0.06763636	0.77044487
0.26498356	1.5591254
0.023145605	0.53382814
0.40660846	0.22532119
0.27476087	0.7624101
-0.10132673	1.2101339
0.45286047	1.2101339
0.04319589	0.7943839
0.15326203	0.037306443
0.34194443	-0.42923906
0.47052673	-0.85911036
-0.21351472	-0.5897505
-0.097634315	1.6418836
0.13355835	1.2964795
-0.015865318	-0.5153498
0.083402336	-1.5555795
0.083402336	2.5375304
-0.2784074	0.96299434
-0.36397877	-0.85911036
1.9725806	-1.3624138
1.3338408	-0.18969098
0.20757733	-0.01025313
0.3649682	0.27695224
2.6670601	1.3675495
-0.33780596	0.7053682
-0.44321537	0.10609562
-0.21584006	1.256957
0.46891314	0.49780113
-2.2018297	-0.9447357
-1.0096453	-0.5897505
2.3180647	-0.85911036
1.3646108	-0.046906322
-0.23947643	0.43318418
0.26868987	0.49780113
0.49597985	-0.5153498
2.478306	-0.73604643
-0.81828666	-0.75913656
-0.21678	-0.85911036
-0.77664644	0.37607855
0.4163858	0.52487993
0.2233433	-0.42923906
-2.548279	0.9181498
-0.56532174	1.3483392
0.06889915	0.77044487
0.031984758	-0.18969098
-2.5416496	-0.5897505
-0.8854703	0.17214802
-0.8369032	-0.85911036
-0.23386236	0.10609562
0.50949085	-0.6917158
-0.3709056	-0.85911036
0.39318764	1.0717593
0.04319589	0.9181498
0.5770355	0.1936112
0.2674598	0.38571283
-0.21820065	-0.75913656
-2.3489597	1.7508864
-0.28029847	1.0717593
-0.34268618	0.62984204
-0.13097998	-0.42923906
2.359705	-0.78291637
-0.60390437	-0.18969098
-0.32233852	-0.9447357
-0.74094766	0.10609562
0.0060632736	0.22532119
0.2035446	1.6593403
-0.13890909	1.8618724
0.11838793	0.90301985
-0.10392348	1.6593403
0.35794878	1.1898226
0.25123733	1.2964795
-0.1716533	0.08348669
0.23625904	0.8023097
0.14492795	0.6971015
-0.26802325	1.0717593
0.2204456	-0.46286878
2.7532923	-0.046906322
2.6304004	-0.25978392
-0.43116236	0.0017729474
-2.5570009	-0.97608215
0.18023916	1.942802
0.120149896	0.98512
-0.3831655	0.52487993
0.050395124	0.346883
0.449393	0.5692443
-2.6658247	-1.3624138
0.29778466	-0.75913656
0.43215176	-0.5897505
0.20757733	0.35666436
0.55632675	1.6301925
-0.023531403	1.1349088
0.46712002	1.1556318
0.4267416	0.17214802
-0.040772647	2.109484
0.4377256	0.77044487
0.21415694	1.461767
-0.19440775	0.266743
0.6876163	1.4986401
-1.0096453	-0.5897505
0.083402336	0.37607855
0.083402336	-0.5897505
0.083402336	-1.5555795
0.083402336	2.3077366
2.0211477	-0.5897505
-0.7936918	0.09482987
2.8280714	2.7852821
0.4891432	0.38571283
0.29636404	1.3160367
0.3911897	-0.046906322
-2.489651	-0.3187149
0.2681314	-1.1236477
2.7238054	0.53382814
0.083402336	-0.85911036
-1.745519	-0.6917158
-0.255155	0.96299434
0.2597605	1.256957
-0.16013941	0.9555759
-0.4510477	0.8023097
-0.0022708222	0.22532119
0.18896085	0.53382814
-0.08933972	0.08348669
-0.00381831	1.1898226
0.34336504	-0.16264111
-2.15126	-1.3624138
-0.5756849	2.6808774
0.19222616	1.0717593
-0.0022233431	0.77044487
0.23045783	0.266743
0.74497813	0.41433287
-0.08933972	0.37607855
0.4891432	-1.1236477
-2.3842587	-0.46286878
0.91523165	-0.38059786
1.2046695	0.0017729474
0.095389344	0.1936112
-0.13372324	1.7452393
-0.12970059	2.1950219
-0.30983785	1.5591254
0.12907532	1.6593403
-0.15536034	1.0717593
0.036566425	0.83374953
0.18298243	0.09482987
0.23156112	1.1279656
0.027022015	0.6040798
0.023145605	0.9555759
0.17489958	0.8647812
-0.29895598	1.5411038
-0.23243901	1.0717593
-0.24584936	0.9181498
-0.18617655	1.2302973
0.16892375	1.1898226
-0.0021190746	1.2302973
-0.13097998	1.3160367
0.016218783	0.6468496
-0.2368171	0.38571283
-0.31213367	1.3929687
0.16041812	1.4679437
-0.14674598	0.77044487
-0.19320081	1.1279656
-0.06475644	0.09482987
-2.5740461	2.763739
0.51782495	0.8023097
0.40347004	0.83374953
0.49625775	1.0215737
-0.11507072	-1.169248
-2.15126	-0.85911036
0.7707091	-0.57062334
0.2561444	0.7624101
0.2856312	1.8179162
0.1951359	1.7452393
-0.37508267	1.9693658
-0.053640928	2.109484
-0.39509594	1.7339157
0.059322923	0.9181498
-0.22550173	1.4986401
-0.040772647	0.6040798
-0.12861164	1.5411038
-0.07635691	0.83374953
0.016218783	-0.33389178
-0.32233852	0.62984204
-2.5689878	-0.3187149
0.31954896	1.3866345
0.53456247	0.1936112
0.6224547	0.77044487
0.71330285	0.0017729474
0.095389344	0.1936112
0.10748175	0.77044487
0.7192915	0.37607855
0.20757733	0.35666436
-0.27092096	-0.5153498
0.9336738	0.22532119
0.4475029	-0.57062334
2.6598873	-1.169248
0.4891432	-0.6917158
-0.07879679	-0.14931126
0.10107884	1.0717593
0.103749976	0.887796
-0.13097998	0.96299434
-0.11736557	0.98512
0.2169867	1.3419077
0.083402336	0.18291278
-2.5930672	0.77044487
-0.08619187	0.1936112
1.1491117	-0.25978392
0.3923064	0.1936112
0.6240042	0.43318418
0.32694405	-0.46286878
0.7707091	-1.3624138
-2.5416496	-0.18969098
-0.040772647	-0.97608215
-2.260084	-0.6917158
-0.32233852	-0.78291637
-2.3328412	0.52487993
0.4377256	-0.46286878
0.45674667	0.09482987
0.018962055	1.2101339
-0.111998215	1.6125753
-0.25528672	1.1279656
-0.26989505	0.0017729474
0.22963417	0.46113065
0.20169106	0.7784518
-0.04640026	-0.14931126
-0.044142745	1.3675495
0.025659887	1.3483392
-0.18923421	0.037306443
-0.2524788	1.0717593
0.09088169	0.10609562
-2.648148	2.8914313
0.52917296	0.57800657
0.51706266	-0.084472544
-2.505583	-0.85911036
0.083402336	-0.16264111
-0.23980382	0.22532119
-0.10795619	0.37607855
0.15615973	0.77044487
0.17284407	1.5889322
-0.21238114	0.98512
0.13764967	0.57800657
-0.07025944	0.6468496
-0.23386236	1.0717593
0.1607414	1.8234421
0.021876719	0.8023097
-0.35102025	-0.25978392
-2.3842587	1.4493752
0.55632675	0.83374953
0.3850053	0.38571283
0.6320709	0.77044487
0.34920222	-0.42923906
2.7909892	-0.85911036
0.1250426	-0.42923906
0.20200346	-0.084472544
0.083402336	-1.5555795
0.083402336	0.17214802
0.4891432	1.5350733
0.037386578	2.1196506
-0.11412364	1.256957
-0.07879679	1.8998756
-0.40271366	1.3929687
0.10062661	1.6593403
-0.23184952	1.2101339
0.071415335	1.399289
0.1250426	1.6301925
-0.32945305	1.0215737
0.2818754	0.7624101
-0.061120287	0.7943839
-0.28663972	0.53382814
-0.0100027	-0.046906322
0.15692203	0.8023097
0.027382437	0.9181498
-0.059450228	1.0432005
0.30216014	1.9267668
-0.0021190746	1.1898226
-0.19517685	0.96299434
0.15058589	0.37607855
-0.03596441	0.43318418
-0.2267783	0.98512
-0.13740267	0.38571283
-2.578604	-0.39658475
0.13481992	1.7339157
0.6678739	0.77044487
0.5081642	0.09482987
0.7707091	0.7784518
0.45561898	0.49780113
0.16967076	0.10609562
0.5293497	0.1936112
0.083402336	-1.5555795
0.083402336	-1.0092242
0.4891432	-0.9447357
0.3649682	1.3419077
0.22792497	1.9693658
-0.34268618	1.4986401
-0.16494763	1.4986401
-0.11562884	1.3160367
-0.4380891	1.1761976
0.03856438	0.57800657
