# Supplementary material for: Cross-species behavior analysis with attention-based domain-adversarial deep neural networks
Source: Nat Commun. 2021 Sep 17;12:5519. doi: 10.1038/s41467-021-25636-x (PMC8448872; doi:10.1038/s41467-021-25636-x)
Supplement: Supplementary file 3 — Supplementary Software 1 [file 41467_2021_25636_MOESM3_ESM.zip › SupplementarySoftware/normalized_dataset/normalize_each/dataset/trans-dop3/44.csv]

angle	speed
0.35929027	-1.0221295
0.34081995	-1.0940197
1.8441964	-1.2724103
0.08523199	-0.18042415
-0.14020464	0.45028186
-0.14020464	-0.18042415
0.57793754	0.1493115
0.40596393	-0.063129224
0.21497281	0.4610219
0.051687147	-1.0570737
-1.899169	-1.3985515
-0.027486322	-1.3985515
-0.027486322	-1.7030833
-0.027486322	0.033015132
0.18401547	0.124107614
0.48368958	-0.18042415
0.08523199	-1.4877468
-1.7864507	-0.6264007
0.2626176	-0.13540985
-2.0464032	-1.0221295
-0.84598345	0.28222123
-0.18725485	0.75213075
0.41019586	0.13675271
0.17833571	0.4610219
-1.8199956	-1.0940197
0.0604161	-0.32425684
0.14019921	-1.2215761
2.4680905	-0.7400691
-0.3957926	-0.6264007
-0.4398788	0.033015132
-1.9979525	-1.3985515
2.415211	0.58597517
-0.04662399	1.6605806
-0.15007202	-0.44746646
-2.3284602	-1.3985515
-0.027486322	-0.78948784
0.48368958	-0.18042415
0.7091262	-1.0940197
2.2734876	-0.44746646
-1.1526891	-0.021251323
0.20133537	0.6261372
-1.5888838	-0.92667645
-0.8628823	-1.2215761
-2.154757	-1.0570737
-0.14020464	1.342235
-0.45075983	-0.32425684
0.50850546	-1.0570737
1.5225638	-0.54346067
-1.2092301	-1.2215761
-1.6435812	-0.8417373
0.43960342	0.6261372
0.3849061	-0.7400691
-0.28307426	-1.3985515
-2.2674751	-1.2215761
0.9647142	-1.0940197
-1.899169	-1.2724103
2.4680905	-1.4877468
-0.027486322	-1.4877468
-0.3957926	-0.7400691
-0.027486322	-0.7400691
0.34081995	-0.6264007
2.4680905	-0.6264007
-0.47121912	0.32839727
-0.5292804	-0.54346067
-0.6147435	0.13675271
-0.027486322	-1.7030833
-0.027486322	-0.81522816
-0.32087272	0.033015132
-2.28141	0.70445204
0.4535382	-1.3985515
-1.704566	-0.81522816
-0.027486322	-1.7030833
-0.027486322	-1.0570737
-0.3957926	-0.7400691
-1.7864507	-1.2215761
0.8519959	-1.2724103
1.3514909	-0.39324245
-0.07077253	0.24687171
-0.4476123	0.41773534
-0.06356907	-1.2215761
-2.154757	-1.2724103
0.75321233	-0.92667645
1.3851303	-0.54346067
0.14358668	-0.39324245
-2.0235684	-1.2215761
-0.6168646	-0.13540985
-2.3019912	-1.0570737
0.08523199	-0.18042415
-2.478977	-0.6050782
2.311286	-1.0570737
0.071297154	1.7691135
-0.20544328	0.4610219
-0.027486322	-1.7030833
-0.027486322	-0.6264007
0.6843103	-0.32425684
1.3270026	-0.44746646
1.9518551	-0.54346067
-1.4463478	-0.39324245
2.3369021	-1.4877468
0.12931816	0.4929268
0.36758623	-0.021251323
-0.21105707	-0.7400691
0.14019921	-0.32425684
-0.0005689417	0.28222123
1.9051814	-1.4877468
0.6381781	1.1939731
0.2111473	1.3800663
0.08448046	0.54509586
-0.164269	-1.2215761
-2.34936	-0.81522816
1.0465988	-0.25856206
1.3940055	-0.81522816
2.0387993	-0.78948784
-1.5969074	-0.54346067
-0.027486322	-1.7030833
-0.027486322	0.13675271
2.4680905	0.13675271
-0.020811127	1.2962072
-0.016895393	0.61616194
-1.8331244	-1.0221295
-2.2674751	-0.8417373
-0.4945761	-0.92667645
0.43960342	-1.0570737
2.4680905	-0.41106424
1.791317	0.58597517
0.50641775	0.70445204
0.33645535	-0.13540985
-1.7519348	-1.0221295
-2.2674751	-0.8417373
-0.6513806	-1.0940197
-1.899169	-1.4877468
-0.027486322	-0.8417373
2.4680905	-1.4877468
-0.027486322	-1.7030833
-0.027486322	-1.4877468
1.6495935	-0.44746646
-0.08847136	-1.2215761
-2.0118873	-0.25856206
1.0891136	1.2258098
0.35929027	-0.18042415
-2.0420387	-1.2215761
0.22810164	-1.3985515
2.0997844	0.33977827
-0.08847136	-0.81522816
-1.4698776	-0.8417373
0.5964079	-0.4849561
1.8441964	-1.2724103
-0.3957926	-0.7400691
-0.4398788	-0.92667645
2.0889034	0.24687171
0.07921417	0.07262701
-0.14291577	0.4610219
-0.031233307	2.8394454
-0.13899556	3.0392113
-0.15908912	1.3800663
-0.075031966	2.3197346
-0.25047153	1.583886
0.021524249	1.9576374
-0.10537024	0.6261372
0.010312115	0.80815035
0.16468735	1.2258098
0.20963132	0.8809548
0.022097109	1.7490234
0.29123652	2.1489735
-0.20118968	0.96048224
-0.17250581	1.7490234
-0.024190214	1.5341341
-0.32096756	1.9066145
0.10039706	1.342235
-0.08245355	1.3800663
-0.0808728	1.4322636
0.04635143	1.8023412
-0.1825137	0.61616194
-0.0022767957	0.8173659
-0.0060221753	0.33977827
-0.09950353	2.0576072
-0.06818743	0.70445204
-0.14020464	1.7016859
-0.26913947	0.75213075
-0.085507326	-0.15026963
-0.027486322	-1.7030833
-0.027486322	2.433396
0.5275059	0.4929268
0.32392105	0.96048224
-0.5903955	-1.2215761
-2.154757	-1.4877468
-1.899169	0.42863938
-0.28307426	1.6674663
0.071297154	-0.92667645
0.12931816	-1.3985515
-0.23898812	0.033015132
0.49430072	1.0962912
-0.08218363	-0.25856206
-0.027486322	-1.7030833
-0.027486322	-0.6264007
1.0256993	-0.81522816
1.4149051	-1.4877468
0.9647142	-1.0221295
-0.9317844	0.24687171
0.07921417	0.07262701
-1.7254655	-1.0221295
0.22810164	-1.2724103
0.12931816	-0.6050782
0.43960342	-0.4849561
0.08523199	-0.6264007
-0.46183726	-0.54346067
-0.5243509	-0.81522816
0.46937817	-0.54346067
0.18142796	0.45028186
-0.0026704364	1.0545696
-0.13418682	-0.44746646
-2.4852648	0.6261372
-0.19231445	2.9354072
-0.22445342	1.5555494
2.2059915	-0.6050782
-0.027486322	-0.6050782
0.28612262	-0.6050782
0.36758623	-0.021251323
1.9162136	-1.4877468
0.5964079	-0.4849561
-0.99027926	0.8988377
0.45428202	0.70445204
0.23246625	0.5139418
-1.9803586	-0.54346067
0.27477533	-1.4877468
2.3553724	-0.18042415
2.1515176	-0.44746646
-0.03641142	1.583886
-0.21316415	0.124107614
-2.398664	1.2258098
0.0049188244	2.178951
0.21853141	1.4322636
0.25022995	1.3193086
-1.3319191	-1.4877468
-0.4945761	-0.92667645
-2.4242797	-1.2215761
-0.37097672	-0.32425684
2.0889034	-0.6050782
-0.59668326	0.033015132
-0.23898812	-1.0940197
-0.1842908	-0.92667645
-0.4945761	-1.0570737
0.34081995	-0.7400691
0.11538333	-0.6264007
-0.17035598	0.22294508
-0.164269	0.54509586
-0.19296528	0.8899117
0.03765767	0.9165984
-0.21966	1.1045612
-0.22208923	0.33977827
0.09691301	0.9165984
-0.29911992	0.5139418
-0.24855833	-0.18042415
-0.08847136	0.28222123
-2.34936	2.603647
0.6148782	0.9165984
0.26080987	1.288467
0.5452293	1.0207319
-0.1842908	0.033015132
-2.1106708	-1.2724103
-0.027486322	-1.4877468
2.2734876	-0.81522816
2.4071057	0.33977827
0.1671166	1.1045612
-0.22208923	1.0207319
-0.14020464	1.1859592
0.14621703	1.8483373
-0.31802383	0.9254339
-0.035051495	0.1493115
2.4317725	2.1308744
0.41363508	2.1968267
0.13243331	0.67538625
2.3960733	-1.0570737
1.0634977	-0.6050782
2.4302921	-0.81522816
1.4149051	-1.0570737
-0.6513806	0.124107614
-0.1842908	0.6261372
-0.38185778	-0.18042415
-2.478977	-0.6050782
0.36042997	1.3574237
0.48097843	0.96048224
0.579509	0.033015132
-2.399464	-0.32425684
-0.81906605	-0.34117568
-0.46780983	-0.021251323
-0.21105707	0.22294508
-0.3957926	0.45028186
-0.027486322	0.019608757
-0.32974797	0.61616194
-0.25033543	0.75213075
-0.75016403	-1.4877468
-1.7423644	2.178951
0.43960342	-0.1957277
0.29414627	-0.063129224
2.146458	-1.4877468
0.5964079	-0.18042415
-0.84598345	0.07262701
-0.50345135	0.8899117
-2.4763894	0.124107614
0.4976244	0.033015132
0.56400275	0.1493115
0.8263801	0.033015132
0.24203648	0.70445204
-0.3957926	-1.2724103
-1.704566	-0.44746646
0.93779683	-0.32425684
0.8789133	-0.81522816
2.2734876	-0.8417373
-1.3879931	-0.18042415
-0.41426295	1.2258098
0.059616137	0.033015132
-0.23898812	-1.3985515
1.47589	-1.2215761
-0.9069685	-1.4877468
0.22810164	-1.0221295
2.2125027	-1.0570737
1.5886084	-1.2215761
-2.0118873	-1.2215761
-0.9069685	-1.2724103
1.0256993	-0.81522816
0.6342063	-0.15026963
-0.17294349	-0.063129224
-0.29623938	1.5341341
-0.22760011	1.8023412
-0.3653925	0.9254339
0.12543058	0.41773534
0.09323541	0.75213075
-0.11824617	0.61616194
0.15351576	1.1292263
0.15475829	1.1045612
-0.34405932	1.7016859
-0.16856283	0.9950756
-0.11184644	1.7016859
-0.2582584	1.0545696
0.0604161	0.42863938
-0.28307426	0.70445204
-2.2674751	-1.3985515
-0.35402235	4.774932
0.66735595	1.7016859
0.22810164	1.5269645
-0.027486322	-0.6264007
-1.2752748	-0.6264007
-0.027486322	1.5269645
-0.29997316	1.4981241
0.24500051	1.5269645
0.04453088	0.67538625
-0.178677	0.4610219
-0.43345332	0.9254339
0.2630512	0.07262701
-0.053955417	-0.13540985
-0.509482	1.3574237
-0.13399068	1.583886
0.1581915	1.342235
-0.06925656	1.1939731
0.23535591	0.5139418
0.07307426	-0.54346067
-0.06871507	1.3800663
0.013742426	0.61616194
0.27477533	0.019608757
-0.28307426	1.0207319
-0.43756288	1.1939731
0.1710884	0.6261372
-0.053102177	0.1493115
-0.07077253	1.0545696
0.35170102	-0.6050782
0.016599849	-0.18042415
0.21642062	0.9165984
-0.23069215	0.67538625
0.2391338	0.96048224
-0.12330576	0.033015132
-0.19828701	0.67538625
-0.09833877	0.70445204
0.11538333	0.019608757
-0.1262698	0.033015132
-0.35799417	0.80815035
0.03349872	0.70445204
-0.0715725	0.033015132
-0.27678657	1.4981241
0.14906591	0.9254339
0.12543058	0.41773534
-0.258172	0.28222123
-0.34405932	0.22294508
-0.027486322	0.22294508
-0.17472059	-0.13540985
-0.24855833	1.5269645
0.04453088	0.67538625
-0.027486322	0.67538625
-0.22076309	1.1292263
-0.30904898	0.5139418
0.21853141	0.4929268
-0.3144146	0.32839727
0.04794016	0.22294508
0.019187354	-0.063129224
0.20624384	0.24687171
0.3820487	-0.063129224
0.34679252	-0.021251323
0.22212908	-0.54346067
0.08017239	0.07262701
-0.20118968	0.22294508
-0.22208923	0.28222123
-0.08847136	-1.0940197
-0.027486322	-0.18042415
0.12931816	-0.15026963
-0.0715725	-0.6264007
0.11538333	-1.2215761
0.08523199	-0.34117568
0.007029626	-0.13540985
2.1683	1.828698
0.04318564	1.1045612
-0.37489304	1.1045612
-0.1926817	0.13675271
0.3114124	0.73317116
-0.5634782	0.24687171
-0.04337154	0.67538625
0.30331868	0.5139418
-0.3424061	0.24687171
-0.33646077	-0.13540985
0.19358568	0.019608757
0.19358568	-0.13540985
-0.7597343	-0.6264007
0.162057	-0.063129224
0.39292976	0.033015132
-0.1262698	-0.8417373
2.4680905	-0.8417373
-0.84598345	-0.44746646
1.5717095	-0.15026963
-0.3788937	0.80815035
0.44752043	1.3800663
-0.16913638	0.9254339
0.08934784	0.70445204
0.34081995	0.45028186
0.1037023	-0.39324245
-0.15867496	-0.8417373
-0.22208923	0.07262701
0.1671166	-1.0570737
2.236567	0.54509586
0.34690693	0.70445204
-0.24237317	0.67538625
-0.36786154	0.033015132
0.052682593	0.41773534
0.17354858	0.9165984
-0.6080944	-0.32425684
-2.4351609	-0.78948784
0.12931816	-0.92667645
0.3084148	-0.39324245
0.29830524	0.07262701
0.6573929	-0.7400691
0.34081995	-0.41106424
0.2575092	0.13675271
0.3114124	0.73317116
0.40180498	-0.81522816
2.1775532	0.9254339
-0.29742876	0.1493115
0.0049188244	0.75213075
-0.47342363	0.4610219
-0.28036314	0.28222123
0.14621703	-0.1957277
-0.31248182	0.13675271
-0.5778869	0.033015132
0.31520408	0.1493115
0.27061635	-0.81522816
-1.0806718	-1.4877468
2.4680905	-1.4877468
1.2203021	-1.4877468
-0.6513806	-1.0940197
-0.45677766	-0.81522816
2.2734876	-1.4877468
0.40180498	-0.44746646
-2.3284602	-0.4849561
1.0088004	0.033015132
0.29673377	-0.6264007
1.8882825	0.4929268
-0.27219322	0.24687171
-0.7202827	-0.15026963
-0.20958057	0.13675271
0.15460792	-0.92667645
-1.9979525	-1.0221295
-1.0196868	-1.4877468
1.8441964	-1.3985515
1.2203021	-0.78948784
0.0604161	-0.32425684
0.50850546	0.45028186
0.27477533	0.61616194
0.3820487	1.0545696
0.5964079	0.24687171
-0.30999166	0.07262701
-0.006586757	0.28222123
0.23411945	0.24687171
0.041415736	0.4929268
-0.48655248	1.7757846
0.27477533	0.6656183
-0.027486322	0.45028186
-2.3662589	-0.6050782
-0.27731812	1.9828839
-0.22612973	1.2962072
0.15146607	1.342235
-0.25366673	0.8988377
-0.36536136	0.58597517
0.09741042	-0.021251323
2.3960733	-1.0940197
-0.28307426	-1.2215761
-0.6513806	-0.34117568
-0.7640989	-1.0221295
-0.9948709	-0.32425684
-0.03836738	0.75213075
0.2923692	0.5139418
-0.29032856	1.1939731
0.2698719	0.70445204
-0.9069685	-1.4877468
-1.899169	1.9512985
-0.2076478	0.32839727
0.15267515	0.42863938
2.311286	-0.92667645
0.12931816	-1.3985515
-0.027486322	-1.7030833
-0.027486322	-1.4877468
2.4680905	-1.4877468
-1.7423644	-0.92667645
0.28279895	-0.6050782
0.12931816	-0.1957277
0.48368958	-0.6264007
-0.17035598	-0.7400691
-0.164269	0.54509586
2.4517982	2.3197346
-0.2427175	0.23494539
-0.44697115	1.288467
-0.38870022	0.6261372
-0.4945761	0.45028186
0.14621703	0.28222123
-0.20118968	-0.1957277
2.4680905	-0.6264007
-0.6513806	-1.0940197
0.40180498	-0.81522816
-1.0806718	-1.2724103
-0.027486322	-1.0570737
-0.9536422	-0.063129224
0.53036326	-1.2215761
