# Supplementary material for: Cross-species behavior analysis with attention-based domain-adversarial deep neural networks
Source: Nat Commun. 2021 Sep 17;12:5519. doi: 10.1038/s41467-021-25636-x (PMC8448872; doi:10.1038/s41467-021-25636-x)
Supplement: Supplementary file 3 — Supplementary Software 1 [file 41467_2021_25636_MOESM3_ESM.zip › SupplementarySoftware/normalized_dataset/normalize_each/dataset/trans-dop3/46.csv]

angle	speed
-0.26406944	-0.2080257
-0.31844157	0.7206489
0.21040036	-0.2080257
-0.15303867	-1.2224436
-0.11046023	0.05168625
-0.44295126	-0.8046738
0.39134967	-0.1632625
-0.13388436	-0.4766112
-0.16377094	-0.40183792
-0.30977678	-1.515194
2.209291	-1.5845629
-2.506946	-1.148208
0.6100633	-0.0035831863
0.22594674	-1.5845629
-0.054020606	-1.0821491
-0.68900496	0.15743174
-0.17347345	-1.515194
0.7004166	-1.4170916
-1.1175247	-1.00308
-0.19032398	-1.2224436
-0.018459849	-0.32115927
-0.7077152	-1.2224436
1.0094835	-1.515194
1.4548538	-1.515194
-2.9354658	-0.9146779
0.29678434	-0.5328252
0.9677454	-1.515194
-1.1739644	-0.8501739
-0.13388436	-0.25412586
-0.75201815	-0.8501739
2.9072886	-1.2224436
2.6546612	-1.2496204
0.18130082	-0.37103102
-0.28934202	-0.9146779
-0.49939087	-1.00308
-0.3630875	-1.2783539
2.209291	-1.2496204
2.9637282	-1.5845629
0.7004166	-1.0415138
-1.871962	-1.377557
-0.26406944	-1.0615325
1.2195324	-1.2496204
0.2550463	-1.2224436
-0.3630875	-1.2496204
-0.8084578	-1.2783539
1.1457868	-0.25412586
-0.19032398	-0.6928531
-2.9354658	1.6182592
-0.07688722	1.3944646
0.3516584	-0.2080257
0.008537276	-0.077321805
-0.03168558	-0.31139207
0.30645677	-0.37103102
-2.0820107	-1.515194
2.019677	-0.8980951
0.13559347	-0.244793
-0.4195271	-0.8501739
0.31148592	-1.5845629
2.518358	-1.377557
-2.1810288	-1.377557
1.0094835	-1.2496204
2.9637282	-1.2496204
0.7875026	-0.44404197
0.37800914	-0.37103102
-1.3275737	-1.5845629
1.4548538	-1.0821491
-0.13388436	0.26458657
-0.28322375	-0.6928531
2.9637282	-0.6928531
0.87318015	-0.9146779
1.2820902	-1.00308
-0.19032398	-0.1632625
-0.3630875	-1.2496204
2.9637282	-1.0821491
2.9637282	-1.4170916
-2.836448	-1.0615325
0.15602824	-1.377557
-2.4536355	-1.377557
0.39134967	-0.9146779
1.2195324	-1.0615325
-1.0922523	-1.0615325
-0.15303867	-0.56783366
1.3185503	-1.5845629
-1.1175247	-1.00308
-0.054020606	-1.00308
-0.30977678	-0.8980951
-0.070871145	0.12035111
-0.037170064	0.809783
-0.51096356	0.6863837
-0.33108005	0.43152344
0.23461154	0.15743174
-0.18719508	-0.4766112
0.14529596	-0.04415603
2.994704	0.28534126
-0.26088873	-0.8501739
-0.090251684	-0.10263383
-2.8596458	-0.8980951
-0.054020606	-1.7520341
-0.054020606	0.79881173
0.060134962	1.2155635
0.031140396	0.809783
-0.30977678	-0.25412586
0.18130082	-0.2080257
-0.15303867	0.36632785
-0.49939087	-1.2783539
0.7004166	-1.5845629
2.9637282	-0.9146779
2.3455944	-0.9146779
-2.4536355	-1.4170916
-0.054020606	-1.7520341
-0.054020606	-0.32115927
-2.7271416	-1.5845629
-0.64981943	-0.31139207
0.05466988	-0.027812272
0.87845796	-0.6286029
2.9637282	-1.00308
-0.85566133	1.4823724
-0.099487744	1.5467664
-0.21710609	-0.5443819
2.7741141	-1.515194
0.2550463	-1.377557
0.83671993	-1.377557
-2.6564074	-0.679695
-0.3281021	0.29221278
0.033902142	1.0998982
-0.124585375	0.52582073
-0.009887123	0.39264408
0.097981766	0.7376047
-0.1795917	1.0998982
0.250372	0.80430335
0.0052448832	1.0949768
-0.20151158	-0.077321805
-0.054020606	1.5973904
-0.25426796	0.028209435
0.009923392	-0.3309936
0.08228277	0.7600344
-0.11657849	-0.2080257
-0.12776609	0.14268647
0.15602824	0.43152344
0.09421481	1.1727251
-0.27600148	-0.077321805
0.27738133	0.52582073
-0.19222423	1.7688469
-0.3195783	0.028209435
-0.022224963	0.6281793
-0.50245976	-0.10263383
0.04292277	-0.40183792
0.08228277	0.15743174
-0.34437728	-0.32115927
0.35578892	0.6163668
0.2550463	0.12035111
-0.3630875	0.6163668
0.7004166	0.7600344
2.9637282	-0.077321805
-0.4195271	2.7572663
-0.25333717	1.2670965
0.5108025	1.5973904
-1.2761631	0.52582073
0.4136847	-1.515194
0.7004166	-1.4170916
-1.3071389	0.15743174
0.4446604	-1.515194
2.209291	-1.5845629
-2.626399	-1.00308
-0.1643687	0.20816632
-0.5084956	-0.40183792
2.1924405	-0.9146779
-0.436833	-1.0615325
-2.5526536	0.6163668
-0.054020606	-0.56783366
0.7004166	-0.9146779
-0.49939087	0.12035111
-0.054020606	-1.7520341
-0.054020606	-1.7520341
-0.054020606	-0.9146779
-0.8084578	-0.56783366
-0.24363467	1.2670965
-2.127718	-0.077321805
-1.1973885	1.8554065
0.5026965	0.29221278
2.7959416	-1.515194
0.7004166	-0.74720675
1.1457868	-1.2224436
1.0094835	-0.09415356
-0.24363467	-0.5443819
0.07164948	0.028209435
0.04832609	1.2108344
0.05800521	0.52582073
0.10461779	0.12035111
-0.12776609	1.177516
-0.24363467	0.7376047
-0.19874601	1.7004738
-0.32050908	0.79881173
-0.06774223	1.326887
-0.063723095	0.9535464
-0.18420573	-0.37103102
-0.20947829	0.26458657
-0.22097036	0.097746104
2.8612	-0.8980951
0.35757437	1.1727251
0.33180392	1.3631107
-0.11743768	0.43152344
0.9104655	-1.5845629
-1.0329866	0.80430335
-0.7867008	0.6457889
0.14875127	0.25762057
-0.8084578	0.37952664
1.4548538	-1.515194
2.019677	-0.8980951
1.0263339	-0.9146779
1.6276172	-0.6286029
-0.212659	0.52582073
-0.34075248	0.7600344
0.1279901	0.7376047
-0.09972795	-0.8046738
-0.054020606	0.14268647
0.18130082	0.20099919
0.042591497	1.3944646
0.17886896	0.809783
-0.40879485	0.43152344
-0.21836212	0.7376047
-0.057989918	0.97420007
-0.3580051	1.3223289
-0.100841016	0.12035111
-0.39309585	1.2809987
-0.27280787	1.1146115
-0.22149573	1.7448677
0.023174867	0.6457889
-0.12602381	1.2155635
0.010705622	-0.2080257
-0.046743628	0.6457889
-0.13798063	0.52582073
-0.076355636	-1.2224436
-2.9213407	-0.7333464
2.5042326	-0.077321805
-0.103237964	-0.44404197
-0.24740165	-0.679695
0.052274425	0.14268647
-0.12776609	-0.2080257
0.019724883	-1.0415138
2.8997843	0.028209435
2.7186053	-0.6286029
-0.49939087	-0.74720675
-2.604064	1.4693394
0.3390063	0.39264408
-0.073229626	0.86395013
0.34600168	0.6863837
-2.0500033	-1.515194
-1.253828	-1.377557
-2.9559007	0.7376047
-0.3285276	0.52582073
0.07032596	0.34637445
-0.4158817	-0.44404197
0.22267948	-1.148208
2.4650471	-1.377557
-0.7347123	-1.0615325
0.18130082	-0.74720675
-0.5731364	1.177516
0.019724883	0.8693053
0.14416984	1.5382534
2.712227	-0.40183792
0.5086044	0.7656104
-0.3782305	1.3765864
-0.011612951	0.48231068
-0.11612969	-0.0035831863
-0.4645464	0.028209435
2.145347	-1.5845629
1.0094835	-0.6286029
-1.9590478	-0.44404197
-0.054020606	0.86395013
-0.18479288	1.4078066
-0.09840883	1.3223289
-0.38757288	0.28534126
-0.35929078	0.45070598
-0.3527591	0.12035111
-0.5731364	0.43152344
0.036575418	0.15743174
-0.32349843	0.9535464
0.17627163	1.1292499
0.22920735	0.9946982
-0.17861018	1.5637269
0.22594674	0.7206489
-0.1312161	1.6389997
-0.089005984	0.29221278
0.087259814	0.8693053
-0.26734787	0.6281793
-0.013456879	-0.077321805
0.29678434	0.6863837
-0.26116154	0.7206489
0.293123	0.7822654
-0.18245055	0.15743174
-0.3630875	0.6632703
-0.24363467	0.14268647
-0.054020606	0.14268647
-0.42922962	0.42509177
-0.17749257	0.15743174
-0.07445538	0.31947055
-0.42564538	0.6163668
0.18302536	1.447499
-0.15476322	-0.244793
-0.44295126	-0.4766112
0.12486119	-0.2080257
-0.054020606	-0.2080257
-0.20947829	0.05168625
-0.32349843	2.0668976
0.016140645	0.05944418
-0.30007428	0.26458657
-0.51669675	-0.37103102
0.20933895	-0.40183792
-0.16377094	-0.4766112
0.07616451	0.20099919
-0.12776609	0.12035111
0.34213233	0.86395013
-0.19754624	0.26458657
-0.25333717	-0.40183792
-0.10733132	-0.6286029
0.2550463	0.37952664
-0.19032398	-0.077321805
0.08228277	-0.3309936
0.2810016	1.0201081
-0.26958996	0.15743174
-0.109529436	0.028209435
0.15681046	0.34637445
-0.01972878	0.8693053
0.08228277	-0.1632625
0.16383766	1.7807752
-0.1981334	1.7004738
0.18130082	-0.077321805
-0.054020606	-0.077321805
-0.054020606	-0.077321805
-0.49939087	0.12035111
-0.054020606	-1.7520341
-0.054020606	0.12035111
-0.3630875	-0.56783366
2.209291	-0.077321805
1.2195324	1.7004738
-0.26406944	1.9927363
0.8011592	0.27152845
-0.5595698	-0.06896906
-0.3736429	0.6457889
0.2550463	-0.23551767
-0.2567925	-0.1632625
-0.3630875	-0.077321805
-0.054020606	-1.7520341
-0.054020606	-1.148208
-0.17347345	-1.00308
0.14875127	-0.679695
-0.7021628	-0.244793
-0.23206201	0.97420007
0.3267927	0.6457889
-0.20880349	1.6015747
0.2070573	0.36632785
0.08228277	1.6182592
-0.089581355	0.27152845
0.072748795	1.4078066
-0.41255814	0.97420007
0.00325942	-0.37103102
-0.009374677	1.7448677
-0.098666534	0.31947055
0.34564233	0.15743174
0.18015318	1.2297064
0.14032534	0.4948282
0.09752877	1.5848063
-0.20556998	0.4948282
-0.004803246	1.1727251
-0.31963417	1.936137
0.003737201	0.52582073
-0.37223563	0.29221278
-0.3316044	0.8959185
-0.24363467	0.94835824
-0.3201052	0.45070598
0.09261117	1.7648616
-0.1424389	9.179874
0.20716122	0.12035111
-0.054020606	-1.7520341
-0.054020606	0.92750543
-0.09972795	1.7688469
-0.07225726	0.7656104
-0.34277618	0.5805701
0.09590709	0.6457889
-0.296619	0.12035111
-0.24363467	0.15743174
0.016140645	0.05944418
0.01212151	-0.40183792
-0.8084578	0.15743174
2.707972	-1.5845629
-0.054020606	-1.4170916
0.83671993	-0.9146779
-2.819142	-0.8501739
-0.75201815	-1.377557
0.09640791	-0.31139207
-0.64981943	0.92750543
-0.52466345	1.0949768
-0.19118316	1.3631107
-0.43597382	0.20099919
-0.028748035	0.43152344
0.019724883	0.7600344
-0.436833	1.009972
-0.09972795	0.809783
-0.31738016	0.43152344
-0.23060437	0.8478184
0.13236463	0.7656104
-0.33470425	1.1097156
0.17811482	1.1146115
-0.27655056	0.20816632
2.5443132	-1.2783539
0.6499064	1.4343232
-0.25383967	0.8478184
-0.03901278	0.31947055
0.18130082	0.42509177
-0.63569427	0.8959185
0.040544733	-0.027812272
-0.1317354	0.05944418
-0.5527016	0.12035111
-0.26406944	-0.37103102
0.22977372	-0.77551746
-0.6794314	-0.23551767
-0.3494632	-0.10263383
-0.041213643	-0.4766112
-0.030596487	-0.8501739
-0.5792546	-0.077321805
0.08228277	-1.2783539
2.9637282	-1.2783539
-0.054020606	-1.515194
0.39134967	-1.2224436
1.3984141	-0.8501739
0.15284753	-0.7333464
0.10461779	-1.5845629
-2.7062626	-0.8501739
0.11705177	-0.17211372
0.75963646	0.28534126
0.4136847	-0.1632625
-0.3630875	-0.244793
-0.13388436	0.26458657
-2.9919055	-1.2496204
-0.49939087	-1.00308
0.39134967	-0.5797355
-1.0757867	-0.027812272
-0.6148744	0.43152344
-0.20225602	1.1727251
-0.6282149	0.97420007
-0.32134947	0.4948282
-0.212659	0.52582073
2.8666103	-0.8980951
0.17172725	0.6457889
-0.13988087	0.7376047
0.31447527	0.26458657
0.1920331	0.05944418
-0.41142115	0.29221278
0.20085189	-0.44404197
0.22439991	-0.4766112
-2.6828384	-1.5845629
-0.054020606	-1.0821491
0.31148592	-0.8501739
0.6439769	0.12035111
0.29060706	1.447499
-0.2623449	0.8959185
0.052274425	0.6457889
-0.41607183	1.2670965
-0.19792736	0.7376047
-0.46523446	0.79881173
-0.44295126	-0.077321805
-2.9523165	0.94835824
0.4446604	0.7600344
0.018338764	0.028209435
0.28469846	0.34637445
0.25287795	0.12035111
-0.13701327	0.15743174
0.20173559	0.42509177
0.4446604	-0.40183792
-0.43324876	-0.40183792
-0.17347345	-0.5797355
-2.317332	-1.515194
-0.8084578	-1.4170916
-0.8084578	-1.515194
1.4548538	-1.0415138
-0.054020606	-1.0415138
1.3185503	-0.9146779
1.2820902	-1.377557
1.4548538	-1.00308
-2.008265	-0.5797355
2.8050897	-0.7333464
-0.0016772436	-0.23551767
-0.6150767	-0.44404197
-0.49380615	-0.10263383
0.14004056	1.1292499
-0.41449794	1.009972
0.06335755	0.5805701
-0.34676194	0.93273383
-0.25028217	0.6163668
0.15602824	0.43152344
-0.31738016	0.809783
-0.00070989295	-0.56783366
0.27189687	0.809783
-0.24363467	0.7600344
0.35578892	0.27152845
-0.13791269	1.2670965
-0.17716618	0.6457889
0.052274425	0.8959185
-0.45882714	-0.06896906
-0.022224963	0.7656104
0.009923392	0.5925631
-0.32134947	0.6863837
-0.02201315	0.31947055
-0.08602806	-0.5328252
-0.4673834	-0.2080257
-0.040680084	-0.44404197
-2.9692411	1.8709224
0.36417073	0.45070598
-0.15771809	0.8478184
0.41416693	0.48231068
-0.27187887	-0.244793
-0.34075248	0.52582073
0.3390063	-0.23551767
-0.16031565	-0.244793
-0.49939087	-0.25412586
-0.054020606	-1.377557
2.6546612	-1.2783539
-0.054020606	-1.0415138
-1.7525091	-1.148208
-0.61884373	-1.0821491
-0.054020606	0.7600344
-0.5612779	0.57455045
-0.1284369	0.8959185
0.27732378	0.8478184
-0.19262202	0.79881173
0.44740227	1.1146115
-0.41684207	0.8478184
0.25274828	1.0998982
-0.17895672	0.5985366
-0.29459104	0.36632785
0.18654983	0.5985366
-0.23585339	0.8478184
0.19630864	0.09014938
0.09261117	0.45070598
-0.25396308	1.2670965
0.18890418	0.809783
-0.44640654	0.6457889
