# Supplementary material for: Cross-species behavior analysis with attention-based domain-adversarial deep neural networks
Source: Nat Commun. 2021 Sep 17;12:5519. doi: 10.1038/s41467-021-25636-x (PMC8448872; doi:10.1038/s41467-021-25636-x)
Supplement: Supplementary file 3 — Supplementary Software 1 [file 41467_2021_25636_MOESM3_ESM.zip › SupplementarySoftware/normalized_dataset/normalize_each/dataset/trans-dop3/5.csv]

angle	speed
0.20922446	0.9478687
0.47754785	-0.36697453
-0.08080258	0.13698153
0.22168986	-0.13686734
0.83226633	-0.0580803
-0.31065723	-0.12793764
0.4317453	-0.29638836
0.3847843	0.09793566
0.25618547	-1.3446436
3.3469093	-1.4793607
1.1809458	-1.0850366
0.18752083	-1.2378564
3.8353584	-0.4519291
-0.8129682	-0.80100733
-0.33564845	-1.4793607
3.522469	-1.6242925
-2.3805535	-0.5306653
0.9025208	0.09793566
0.36308065	-0.9744876
0.14098023	-0.27679396
0.5311737	-0.032567088
0.64478564	-1.1255075
2.9488285	-1.3446436
-0.539976	-1.4793607
-2.0636342	-1.2378564
1.0642573	-1.1465873
1.0053859	-0.84541345
-0.59884745	-0.4519291
-0.38611978	0.09793566
0.08168839	-0.24784493
2.678284	-1.6242925
0.033664603	-1.1255075
-3.8532205	-1.3749
1.0053859	-1.5209907
-0.08964884	-0.10141838
0.15697804	-1.6973379
1.0053859	-1.6242925
-1.909778	-1.3749
0.37798637	-0.0580803
0.4855042	-0.6267225
-3.10402	-1.0850366
0.29483646	-0.74451244
0.8717501	-0.24784493
0.140212	0.79493105
-0.046562634	1.7231044
0.12403287	-0.4519291
-0.8791853	4.6296744
1.8278676	-1.2378564
-1.2674727	-1.4793607
0.033664603	-0.29638836
-0.25224862	-0.49636993
-0.6521435	-0.7583679
-0.36441615	-0.9919493
1.4034667	-0.6907125
-0.14830574	0.2789059
0.061778717	-1.2378564
3.1026847	-1.3160264
-0.36441615	-0.8156023
0.7611614	-1.2378564
-0.44960773	-0.07529027
0.6661766	-0.24784493
3.0438135	-1.1682965
-3.2109156	0.9698267
3.2782445	-1.6973379
2.9488285	-1.1255075
-2.396875	6.9030166
-3.754146	7.827009
-0.049088694	-0.5306653
3.8526914	9.953409
0.3967386	-0.9919493
-1.4311222	-0.84541345
0.70228994	-1.6973379
3.3469093	-0.6907125
2.853844	-0.41948944
-0.38159886	0.0741326
-0.25224862	-0.7583679
3.5512369	-0.35668966
-2.6877463	-1.3160264
2.5507479	-1.6242925
-0.6349608	-1.1465873
-3.758236	-1.3160264
0.20922446	-0.6907125
0.6759698	-0.60202783
-0.2105599	-1.6242925
-3.4551399	-1.4793607
2.9488285	-1.3160264
0.60730517	-1.6242925
0.7611614	-0.9744876
-1.091913	-0.29638836
-0.8205793	0.4790789
-0.6574535	0.6202399
-0.66751206	-0.24784493
-0.23688005	0.06613325
-0.43711084	-0.92402667
3.419604	-1.1255075
-1.1822813	-0.9744876
-2.500366	-0.74451244
-0.17593898	0.2498155
0.2668317	1.0186226
-0.30236766	0.7715218
0.20922446	-1.1255075
0.1286494	-0.24784493
-0.405642	-0.0580803
-0.49086976	0.2498155
-0.39861667	0.13698153
-0.6086407	0.8696322
0.20922446	0.7715218
-0.30236766	1.0186226
0.19413699	0.6202399
0.2778891	0.6696292
-0.10769474	1.1293981
0.5332077	0.52489495
-0.028533716	0.19040501
0.040775064	0.74790335
0.0037855313	0.582546
-0.26766637	0.2789059
0.3185001	0.9752898
-0.106681034	0.7300489
-0.056391	0.42559996
0.580985	0.9698267
-0.09308242	0.4790789
0.42643535	0.0741326
0.42244297	-0.5306653
-0.30328402	0.79493105
-0.035347868	0.42559996
0.1829043	-0.07529027
-0.4148875	0.2716702
0.23799215	0.24248032
0.4317453	0.35694903
-0.0038158693	-0.032567088
0.5720909	0.2498155
0.32246968	0.2789059
-0.38677335	-0.35668966
-0.006232339	0.033800695
0.12403287	0.13698153
0.033664603	0.13698153
-0.016806733	-0.35668966
0.48221663	-0.60202783
0.09253603	0.18285803
-0.18707094	0.0009105246
0.22184886	0.42559996
0.09253603	-0.4519291
-0.14189526	0.13698153
0.2778891	-0.29638836
0.60730517	-1.3446436
3.302741	0.33593813
-0.059076123	1.6970718
-0.28637868	0.74790335
-0.26806423	0.7300489
0.24040863	0.13698153
-0.56167966	0.09793566
0.58911186	0.52489495
0.051857907	-0.110213816
-0.36441615	-0.20070931
0.5422476	0.4988227
0.09872215	-0.6267225
0.14583209	-0.49636993
0.3922725	-0.5306653
0.23151456	-0.41948944
-3.5501246	-1.6973379
-1.7054504	-0.80100733
-1.7160248	-1.3160264
-0.539976	-0.6267225
-0.035000037	-0.07529027
0.2778891	0.24248032
-0.17066295	1.344348
0.48221663	0.823907
-0.5852994	1.0824314
0.31341925	0.42559996
-3.758236	-0.2865609
-0.5725273	1.124216
0.06621587	-0.29638836
-1.3361374	-1.5209907
-2.8814993	-1.3749
1.0053859	-1.1682965
0.4317453	-0.20070931
0.60730517	-0.12793764
0.087423526	0.9970381
-0.29063898	0.42559996
0.2013441	1.1293981
-0.4154072	1.3054578
0.18752083	1.675232
-0.23688005	1.7618039
0.39919406	1.2111297
-0.117519416	1.5999502
0.3340883	0.13698153
0.3479932	1.0186226
0.02704844	0.13698153
0.5484337	0.3076083
0.07558868	0.6512214
-0.10324428	0.91460764
0.4317453	0.7715218
-0.17066295	0.2716702
0.23799215	1.3005631
0.56150264	0.25712532
0.14813179	0.9698267
0.42813823	0.4988227
-0.14356044	0.880945
0.033664603	0.880945
-0.124712564	0.42559996
-0.24311118	0.74790335
0.08003915	0.9752898
0.06383506	0.81235427
-0.24476042	0.09793566
0.67069757	0.880945
0.14583209	1.1190248
0.23799215	-0.35668966
0.3467784	0.582546
-0.12986419	0.33593813
-0.7183287	-0.29638836
0.21563494	0.2789059
-0.4413431	0.4790789
0.09738316	-0.5898586
0.43854323	0.91460764
-0.00865769	1.0613159
0.35226667	0.9970381
0.05260038	0.2498155
-0.35739976	0.5762073
0.4170918	0.4988227
0.36668774	-0.29638836
0.033664603	0.09793566
0.033664603	-0.29638836
0.60730517	-0.63925517
-0.17066295	-0.80100733
-0.33564845	-0.29638836
-0.36441615	-0.12793764
-0.07850289	-0.49636993
-0.058495462	-0.35668966
-0.20589112	0.25712532
0.47754785	0.37084734
0.18752083	0.13698153
-0.12019163	0.6202399
0.47039628	0.6512214
0.051212844	-0.13686734
-0.55752426	0.38465998
0.524486	0.33593813
0.16302435	0.41882738
-0.012876006	0.6512214
0.5686542	-0.110213816
0.033664603	-0.2865609
0.17057349	-0.27679396
0.29483646	0.35694903
0.20922446	-1.0850366
0.18752083	-1.2378564
3.7033012	1.2060848
-0.85132307	1.0824314
-0.1977878	1.124216
-0.3969224	0.4988227
0.274282	0.7715218
0.16120067	0.18285803
-0.42328757	0.13698153
0.4317453	0.033800695
-0.006232339	-0.35668966
0.13243298	-0.84541345
0.59012246	0.0741326
0.14583209	0.41882738
-0.26943132	-1.1465873
0.5123204	-0.6267225
0.6542662	-0.110213816
-0.035000037	-1.2378564
-3.608996	-1.1255075
-0.2105599	-1.2378564
0.9790657	-0.24784493
0.30420926	-1.1682965
0.7611614	-1.2378564
-0.44960773	-0.07529027
-3.7943492	-0.41948944
-0.26943132	0.7715218
-0.66751206	0.42559996
-0.099971175	0.38465998
-0.539976	0.6512214
0.97134215	0.025631595
3.1753795	-1.2378564
1.2496104	-1.1682965
1.4596659	-0.13686734
0.107222684	-0.36697453
0.5426054	1.4815476
0.34334648	1.0824314
0.20311335	1.4395764
0.024466004	0.6512214
0.20555316	1.0613159
-0.20243812	0.9752898
0.38075426	0.13698153
-0.17800862	1.124216
0.17667319	0.91460764
0.25618547	1.1190248
0.033664603	0.37084734
0.66106415	0.6939677
0.295626	0.7773933
0.5141057	-0.20070931
0.3911948	0.2789059
-0.079641104	0.9698267
-0.07365102	0.6512214
0.40533873	0.4988227
-0.21964751	0.5762073
0.35203424	0.8696322
0.116025	0.0009105246
-0.4925791	0.25712532
0.17445193	0.18285803
0.33676052	0.12145478
0.033664603	-0.12793764
0.53461045	0.025631595
0.3922725	0.0741326
-0.058495462	0.2716702
-0.06510377	0.3076083
0.19985165	-0.27679396
0.17057349	-0.8156023
-0.4672813	-0.5306653
-0.76652694	-0.4519291
0.05998476	-0.84541345
-0.117519416	-0.13686734
0.08986383	0.09793566
0.82982606	-0.6907125
-0.046046477	0.5762073
-0.14779617	0.38465998
0.09050889	0.52489495
-0.31394482	0.13698153
0.06420738	0.63267845
0.7747868	1.2511938
-0.47197667	0.880945
0.07535333	0.13698153
0.2778891	0.49225983
-0.14189526	0.91460764
0.47976908	0.3076083
-0.094750814	0.19040501
-0.3127922	0.52489495
0.05602182	0.2789059
0.098157465	-0.21002965
-0.13477115	0.880945
0.49513766	0.35694903
-0.25078097	0.818137
0.14255032	-0.29638836
0.40297762	0.2716702
-0.29699743	0.6512214
-0.15884261	0.033800695
0.11885619	-0.4519291
-0.29575148	-0.12793764
-0.6086407	0.13698153
-0.17243804	-0.10141838
-0.08964884	0.24248032
-0.06920056	0.2498155
0.38075426	-0.07529027
0.40056112	0.7300489
-0.1231765	0.582546
0.15302524	0.49225983
-0.06920056	0.025631595
-0.35988417	0.95337415
0.03879832	0.7773933
-0.30986768	0.6512214
-0.39628163	-0.21002965
0.48055816	0.823907
-0.05152699	0.13698153
0.45806548	0.42559996
0.33676052	0.35694903
-0.2761921	0.6014647
0.09929681	-0.4519291
-0.017326469	0.2498155
0.135127	-0.80100733
-0.7443036	-0.29638836
0.08986383	-0.13686734
0.15302524	-0.20070931
-0.23688005	0.18285803
-0.33448893	0.4988227
0.37932536	-0.21002965
0.08247744	-0.4519291
-0.47131136	-0.110213816
-0.7624969	-0.63925517
0.4317453	0.35694903
-0.36441615	0.9478687
0.18752083	-0.4519291
0.71462077	-0.74451244
0.04726003	0.63267845
-0.11356661	0.42559996
0.47976908	0.7715218
-0.539976	0.49225983
0.07783276	0.33593813
0.524486	0.38465998
0.340639	0.25712532
0.35717505	0.2716702
0.58231395	0.6939677
0.38046086	-0.21002965
-0.015148242	0.9698267
0.6336253	0.42559996
-0.59079266	0.33593813
-0.3399197	-0.07529027
0.07004335	0.4790789
-0.3498038	0.2498155
0.033664603	0.2498155
0.45895588	0.8639583
0.071838714	-0.032567088
-0.19002678	-0.27679396
-0.62068564	-0.13686734
0.22168986	0.13698153
0.08247744	0.4790789
-0.25937274	0.09793566
0.53007853	0.95337415
-0.07797167	0.44579914
-0.26592144	0.41882738
0.43975317	0.7773933
-0.059534866	0.6202399
-0.09387147	0.3076083
0.448928	0.0741326
0.016481899	0.42559996
-0.23688005	-0.6267225
-0.09387147	-0.41948944
0.33676052	-0.110213816
-0.18885626	0.09793566
-0.62055105	-0.24784493
0.050847303	-0.49636993
0.20210035	-0.21002965
-0.64501935	-0.29638836
-0.539976	-0.110213816
-0.10324428	-0.27679396
-0.40306714	-0.6907125
-0.64501935	-0.21002965
0.033664603	-0.21002965
-0.08381288	-0.29638836
-0.17937574	-0.032567088
-0.32693568	-0.2865609
-3.70833	1.1448913
0.5161732	1.7575243
-0.27130878	0.8639583
-0.53298604	-0.07529027
-0.6056082	1.6267052
-0.7231848	0.3076083
-0.87183964	1.5184195
-0.7337292	0.09793566
-0.38611978	-0.4519291
-0.6086407	0.41882738
-0.5319681	0.0009105246
-0.7018401	-0.4519291
-0.5909671	0.025631595
-0.4672813	0.37084734
-0.4672813	-0.92402667
-0.7402068	0.3076083
-0.35435757	-0.21002965
-0.49116313	-0.60202783
-0.34951043	-0.5898586
-0.7814327	0.025631595
0.16011824	-0.5898586
-0.7692948	-0.9919493
-0.035000037	-0.60202783
-0.44960773	-0.9744876
0.290386	-0.5306653
-0.4672813	-0.8156023
0.2778891	-0.9744876
-0.7842005	-0.6907125
0.60730517	-0.110213816
-0.9380567	-0.876115
0.4317453	-1.4793607
-0.6086407	-0.60202783
0.580985	-0.84541345
-0.26943132	-0.6267225
0.033664603	-1.3749
-2.8814993	-1.6973379
-1.3361374	-1.4793607
-0.9380567	-0.7583679
2.8459635	-0.92402667
0.06383506	-0.5306653
-0.34396785	-0.10141838
-3.7722065	0.2716702
-0.34622285	-0.6267225
-1.7342181	-1.6973379
-3.2795799	-1.0850366
0.82982606	-1.0850366
0.033664603	-1.4793607
-0.7624969	-1.0850366
0.82982606	-0.6907125
-0.020094324	-0.0580803
-0.5267676	0.2789059
0.69365823	0.25712532
0.33218384	0.9970381
-0.20779204	0.025631595
0.5868004	0.7773933
-0.13691981	0.6014647
-0.6959765	0.13698153
0.4767902	1.0824314
-0.26022133	0.18285803
0.1286494	0.09793566
0.45344895	-0.4519291
-0.1817922	0.52489495
-0.22442187	-0.0580803
-0.18734376	0.63267845
-0.48772958	0.886584
0.5141057	0.0009105246
0.2807203	0.9698267
-0.2133911	0.0009105246
0.26967385	0.5762073
0.004489962	0.818137
-0.19047287	0.4988227
0.5655889	1.0824314
-0.16523653	-0.6907125
-0.6086407	-0.60202783
-0.55692333	-0.27679396
-0.19822907	0.42559996
-0.29113495	1.3054578
0.5484337	0.42559996
0.12754275	0.44579914
-0.45829427	-0.41948944
-0.6349608	-0.6267225
0.2778891	-0.60202783
0.36308065	-0.20070931
-0.539976	-1.3749
-0.10324428	-0.74451244
0.30748236	-0.74451244
-0.21541177	-0.49636993
-0.5227933	-0.41948944
0.45806548	0.6696292
0.580985	0.18285803
0.18484862	-0.13686734
-0.26675913	0.13698153
0.42001832	0.19040501
-0.16222358	-0.0580803
-0.43397066	0.63267845
0.3613056	-0.35668966
0.15875314	-0.4519291
-0.29575148	-0.6267225
-0.36441615	-0.29638836
-0.40306714	-0.27679396
0.3977016	-0.5306653
-0.6561442	0.44579914
0.48369935	0.6512214
0.5398865	-0.35668966
-0.33564845	-0.20070931
-0.6086407	-0.07529027
0.2778891	-0.8156023
0.60730517	-1.4793607
-0.843072	-1.1465873
0.09253603	-0.9744876
-0.8307411	-0.74451244
-0.03375408	-0.35668966
0.1729346	0.4988227
0.40181807	-0.84541345
0.1286494	-1.0850366
0.60730517	-1.6973379
0.033664603	-1.6973379
0.033664603	-1.6973379
-0.7624969	-0.9919493
