# Supplementary material for: Cross-species behavior analysis with attention-based domain-adversarial deep neural networks
Source: Nat Commun. 2021 Sep 17;12:5519. doi: 10.1038/s41467-021-25636-x (PMC8448872; doi:10.1038/s41467-021-25636-x)
Supplement: Supplementary file 3 — Supplementary Software 1 [file 41467_2021_25636_MOESM3_ESM.zip › SupplementarySoftware/normalized_dataset/normalize_each/dataset/trans-dop3/6.csv]

angle	speed
2.8985949	1.7359017
0.28306213	0.8340718
0.4905162	0.67126685
-0.22237845	-1.1704564
-1.1369504	-1.9893546
-1.3240478	-1.3900175
0.90922296	-1.0590128
0.46976408	-1.742414
2.8375292	-0.77648246
-0.50685745	0.4156662
0.7019621	-1.1902385
0.2992936	-0.2114221
-0.14016527	0.937903
-0.042461492	-1.3654237
2.9102957	-1.7895756
0.42858005	-0.7347203
-2.4501193	4.644361
0.28266674	-1.6240733
-2.5079303	-1.2956945
0.79135567	-1.1704564
1.1615845	-0.92562014
0.5876314	-0.57846355
-2.698564	-0.54171354
-1.8612106	-1.5573769
1.9586112	-1.9893546
1.3135931	-0.48222074
1.062179	-1.4688201
-2.6257975	-1.0590128
0.5485678	-1.1132905
1.2698781	-1.341543
2.2802029	-0.57846355
-0.5562258	0.65026003
-1.9740024	-1.7895756
1.6536465	-1.9893546
1.2698781	0.8538101
-0.2370398	1.0630336
0.4132443	0.4156662
0.44960055	0.08869792
0.112196274	-0.92562014
0.3132313	-0.97392523
-2.656362	-1.3900175
-0.14016527	-1.5573769
0.6568614	-1.1704564
0.48992762	-1.0242317
1.7513503	-1.1902385
2.5325646	-1.7895756
-1.0190831	-0.92562014
-0.14016527	0.008435754
-1.7635067	-1.742414
0.6042583	-1.9893546
2.2109728	1.4124343
-0.22205636	0.044463865
2.9720235	-1.9893546
0.1647994	-0.99045944
-0.3272626	-0.57846355
-2.320833	-1.7895756
-0.23160598	-0.22153834
0.9353995	0.40799373
0.80615634	0.31409064
-0.22419594	0.08869792
-2.6950276	-1.6240733
0.90922296	-1.9893546
-0.8845889	-1.742414
1.9586112	-1.6240733
1.9586112	-1.2956945
-0.27465948	-1.1902385
0.2992936	-1.9066035
-2.0684714	-0.99045944
1.929898	-0.10337929
0.89675224	-0.13228254
0.23559348	0.67126685
-0.16977532	-1.6240733
0.1647994	-2.1891336
0.1647994	-0.7485065
-0.20939529	-0.028192958
-0.77629524	-0.6676618
-0.008758441	-1.4688201
0.8786585	-0.97392523
0.102735505	-0.18137912
0.07033051	0.008435754
0.046932064	-0.57846355
0.28266674	0.008435754
-0.0056710574	0.044463865
-0.02538532	-0.03744752
0.1647994	-0.03744752
0.20386302	1.4124343
0.10262257	-0.6676618
0.075272225	0.31409064
0.19863607	0.937903
0.26420486	-0.48222074
0.13065815	0.40799373
0.42112675	-0.57846355
0.03030518	0.08869792
0.056505777	-0.03744752
0.08599569	-1.2956945
-2.7080107	1.8560834
0.73157215	1.9294168
0.03200685	1.6276393
0.6442581	0.24948034
-0.12698148	1.1597733
2.8554106	-1.7895756
0.90922296	-1.341543
0.90922296	-1.3900175
1.6536465	0.008435754
-0.11145195	-0.10337929
-2.6931763	-0.97392523
0.4558264	0.6361687
1.2869543	0.28199655
0.1647994	-2.1891336
0.1647994	-0.97392523
0.3213322	-1.7895756
3.048025	-0.18137912
0.6556737	-0.22153834
-2.4648767	-1.9066035
0.1647994	-1.6240733
-0.022297943	-0.028192958
-0.39252684	-0.79068035
0.37206027	-0.34726194
-2.8754702	0.43854934
0.56164443	1.1358522
0.49062836	1.0874861
0.041863505	-1.6240733
-2.3734357	-1.5573769
0.46976408	-1.5897964
1.4971138	-0.97392523
0.62629694	-0.29386324
-0.3272626	-0.15177926
0.24701254	1.4290185
-0.12672178	-0.22153834
-0.18321879	-0.77648246
-2.4728413	2.638745
0.1498742	2.0109801
2.072942	-1.7895756
0.6042583	-1.742414
0.46976408	-0.77648246
-0.31584352	-0.7347203
-1.0957664	-0.57846355
0.13713342	1.20711
-0.18859749	1.2305325
-0.05719886	1.2305325
0.18986842	0.017498005
0.063632175	-0.15177926
-0.20542948	-1.4688201
-2.3500373	1.8263754
0.5116298	2.3665295
0.50032866	1.247995
-1.9119384	-1.9893546
-2.8128948	-1.9893546
-0.6208082	1.0630336
-0.14203477	-0.22153834
-2.651974	-1.4688201
-0.1603288	-1.3654237
0.67702496	-1.6240733
0.90922296	-1.5897964
1.6536465	-1.7895756
0.1647994	-1.5897964
-1.3240478	-0.79068035
0.8232929	0.93151474
0.73137254	-0.7347203
-2.1096554	-1.742414
-0.36912838	-0.18137912
-0.18019061	-0.40225554
0.32800695	-0.10337929
0.1647994	-0.10337929
0.0015918608	-1.2956945
-2.656362	0.5281549
0.28451797	2.4747548
0.78950447	1.653693
-0.08943719	-0.34726194
2.9352329	-1.7895756
1.1615845	-0.57846355
1.0963203	-1.742414
1.4463856	-0.54171354
-2.3006694	-1.0590128
1.8241171	0.96965027
0.73875254	0.6077729
0.49537486	0.14921999
-2.0152783	-1.1132905
0.5254546	-1.1902385
1.7881408	-0.77648246
0.1162353	0.017498005
-2.8988252	-1.1902385
0.6042583	-0.40225554
0.85353255	-0.03744752
-2.4522398	-1.3900175
0.8232929	-0.6288094
0.43782687	-1.4688201
1.623082	-0.4705693
0.008266609	0.35363838
-0.16977532	0.67126685
-0.01285145	1.9294168
-0.2239314	1.4564918
0.18683797	2.0488198
-0.44512996	0.6361687
0.051601138	1.3678311
-0.13585046	0.14921999
-0.16577606	0.80755204
0.1647994	0.40799373
-0.23160598	-0.22153834
0.0038785401	-1.4688201
0.04079733	-0.06545337
0.48547253	-0.03744752
-0.062436204	-0.4705693
-0.73615694	-1.9893546
1.2141876	0.044463865
0.31717506	1.1597733
0.09122745	1.0383955
0.32537407	0.67126685
-0.018888496	0.8538101
0.011405107	0.4156662
-2.8330584	-1.4688201
0.41716096	2.2331638
0.61088634	1.8511474
0.61156785	1.247995
0.59758353	0.7605685
0.31138006	1.4124343
0.8827963	-0.22153834
0.12904921	-0.03744752
-2.124162	-1.742414
0.24360313	-1.1132905
-1.951715	0.58628535
-0.28003466	1.2129809
3.000873	0.017498005
0.82959366	0.24948034
0.46485308	0.80755204
-2.3900628	-1.1704564
0.9618261	-1.1902385
-2.3734357	0.937903
-0.25336355	1.3678311
-0.16146122	0.33789337
0.13608608	-0.10337929
-0.24594617	0.6361687
0.14276083	0.2412832
0.016367517	0.33789337
-0.3534632	1.2129809
0.24360313	0.35363838
-0.23160598	0.5934663
-0.25598547	0.4156662
0.11969873	-0.57846355
-0.3272626	-0.19134323
-0.24082284	0.31409064
-0.19062883	1.0322064
-0.5926074	1.6484964
0.19440944	1.8064471
-0.38354293	0.14921999
0.27368283	0.49118343
0.19863607	0.31409064
-0.037368167	1.3509599
0.3331303	1.3846226
-0.055624936	1.2998571
-0.21979462	1.2595872
0.17382607	0.2412832
-0.4230914	0.6361687
0.109108895	0.21652457
0.3860494	0.24948034
-0.20365311	1.1358522
0.5705855	1.1358522
-0.12402375	0.93151474
-0.3232236	0.044463865
0.39073431	-0.22153834
0.20785293	-0.40225554
-0.44512996	0.044463865
0.12030321	0.4762511
-0.1775602	-0.028192958
-0.5517549	0.4762511
0.25479746	0.33789337
-0.06136157	0.21652457
-0.12897097	0.4762511
0.37976608	0.40799373
0.046932064	1.0322064
-0.15679216	0.49118343
0.06709561	0.4156662
-0.22955883	-0.028192958
-0.03187165	-0.03744752
0.37809736	0.96965027
-0.22205636	0.8668979
0.18496294	1.4946097
0.0624227	1.4290185
-0.12718213	0.8668979
0.2992936	1.4124343
-0.2469935	1.20711
0.30760387	1.4124343
-0.20819286	0.49861833
-0.1289394	0.58628535
0.10373374	0.49118343
-0.40915373	0.6361687
0.2992936	-0.5909014
0.1647994	0.80755204
-0.022297943	0.8668979
0.21740253	0.6361687
0.22652696	0.4156662
-0.2357295	0.31409064
0.10863805	-0.304422
0.767023	0.4156662
-0.1717479	0.719693
0.27204725	0.2412832
0.13423485	-0.15177926
-2.7823303	-0.97392523
0.14293028	2.0816545
0.4376702	1.8263754
0.07033051	1.0073309
0.22048992	1.2129809
0.52295697	1.117798
-0.048968222	0.67126685
2.9424133	-1.3900175
0.5485678	-0.6676618
-1.8423104	-0.77648246
0.1647994	-0.77648246
-0.6322273	-0.028192958
-0.60749346	0.4762511
-0.5130895	0.5281549
0.12613393	0.6921206
-0.46011412	0.6148988
0.032306228	0.67126685
0.23924363	0.8340718
-0.36805782	0.93151474
0.47527465	0.5934663
-0.024345083	0.4156662
-0.20802097	0.24948034
0.45329475	1.0874861
-0.16539738	0.4156662
-0.032309853	-0.48222074
0.5691696	0.6361687
0.12361536	1.0630336
0.07148922	0.80755204
0.22652696	1.4946097
-0.28782296	1.2998571
0.3556137	0.67126685
-0.119413204	0.8340718
0.039163142	0.40799373
0.48992762	0.7807953
-0.1603288	0.6077729
0.008266609	0.2412832
0.3213322	0.80755204
-0.23957074	0.22480568
0.15932068	0.67126685
0.20045358	0.40799373
-0.32329684	0.08869792
0.21957147	-0.06545337
0.22789468	0.35363838
-0.022297943	-0.028192958
0.11969873	0.14067023
0.39699742	0.35363838
-0.022297943	-0.028192958
-0.22205636	0.044463865
0.3249044	0.14921999
-1.6546232	-1.9893546
-1.0716863	2.3665295
0.5223672	0.80755204
0.73875254	0.33789337
0.4066688	0.8142037
0.8378241	-0.19134323
0.112196274	0.6921206
0.50032866	0.5281549
0.76079106	0.20821474
-0.11145195	-0.10337929
1.929898	-1.9893546
2.263576	-0.19134323
-2.0518444	-0.57846355
0.22697623	1.2129809
-0.3166728	0.4156662
0.51486474	0.8668979
-0.35463384	1.3453183
0.2317906	0.3692864
0.2671761	0.4156662
-0.43886685	0.5934663
0.2562401	0.044463865
-0.27465948	0.008435754
-0.27465948	0.49118343
0.37206027	1.1057065
0.12074606	-0.10337929
-0.35906333	0.21652457
0.17065012	0.49861833
-0.090325505	0.937903
-0.20189284	0.4156662
0.3443943	0.08869792
0.3930808	-0.13228254
-0.4207277	-0.38005754
0.18375346	0.017498005
0.32953325	0.21652457
-0.218969	-0.29386324
0.21740253	0.08869792
0.41716096	0.008435754
0.24360313	0.21652457
0.08599569	-1.1902385
-2.8128948	-0.39112222
0.5816952	1.5643737
-0.0955636	0.2412832
0.20834711	0.67126685
-0.0352811	1.606668
-0.30337283	0.7605685
0.19351272	-1.742414
3.052496	-0.304422
-0.13609736	-0.6288094
-1.1036234	-0.19134323
-0.30426952	0.67126685
-0.030082813	0.4762511
-0.51456326	1.20711
0.05033132	0.24948034
-0.00076007016	-1.9066035
-2.7269647	0.93151474
-0.026014902	-0.9099236
-2.7080107	-0.77648246
0.46976408	-1.742414
-1.6290125	-1.9066035
-0.81182224	-1.3654237
-0.34742615	-1.6240733
0.46976408	-1.2956945
0.19988817	0.22480568
-0.25405777	1.2129809
0.109108895	0.80755204
0.2992936	1.4837594
-0.218969	-0.03744752
0.27231646	0.7605685
0.08039557	0.8538101
-0.14016527	0.21652457
0.33300233	0.9122709
0.035660096	-0.57846355
-0.05795212	-0.38005754
0.11315078	-0.97392523
0.24856554	0.4156662
0.103071846	0.6361687
-0.1813493	-0.13228254
0.13321678	0.14067023
-0.25449595	-0.7485065
0.11969873	-1.0242317
0.02676852	0.40799373
0.23006362	0.044463865
-0.27465948	0.6077729
0.03030518	0.6361687
0.023042262	-0.10337929
-0.08840617	-0.304422
0.02259942	-0.34726194
0.2791301	0.6921206
-0.022297943	0.07110807
0.03030518	0.80755204
0.2992936	0.9186987
-0.23957074	1.2246921
-0.018721243	0.2412832
0.21552749	-0.34726194
-0.34742615	0.33789337
0.109108895	-0.03744752
-2.8916986	0.937903
0.6042583	0.20821474
0.5254546	-0.03744752
0.0042247134	0.67126685
0.49417582	-0.304422
0.68473077	-0.84897506
-2.5605333	-1.1704564
-0.34268707	0.49861833
0.11495962	0.6361687
0.20598345	1.0630336
-0.50980914	1.2305325
0.21033306	0.2412832
-0.086202286	-0.18137912
-0.3195958	0.24948034
0.27036792	0.31409064
-0.050638102	0.21652457
-0.19585577	-0.40225554
0.23756607	0.14067023
0.18973653	0.4156662
-0.18526594	-0.15177926
-0.17883074	-0.97392523
0.477865	0.2412832
-0.19899426	-0.34726194
-2.605634	1.4068892
0.039163142	0.8340718
0.44696844	-0.97392523
-2.664463	-1.5573769
-0.14016527	-1.1902385
0.03030518	-0.77648246
-0.6322273	-0.7485065
-0.5490596	-0.97392523
-0.28859717	-0.19134323
-0.1769557	0.4156662
-0.44512996	0.4156662
-0.03356194	1.3509599
0.075272225	1.0383955
0.0025796979	0.86036116
0.5005769	-0.15177926
-2.6257975	-1.9893546
-0.050167244	0.4762511
-0.21622565	0.5281549
0.4001359	-0.03744752
0.5254546	0.008435754
0.07886928	0.017498005
-2.4947667	-1.3654237
0.37206027	-1.2956945
0.46976408	-1.6240733
1.5808799	-0.34726194
-0.12308911	-0.6676618
-0.28206426	0.8142037
-0.56162953	0.7807953
-0.40002927	0.6361687
0.46976408	0.49118343
-0.62267774	0.5934663
0.10296874	0.67126685
0.106476046	0.7605685
-0.3638135	1.0322064
0.1409096	0.7605685
-0.38217655	0.21652457
-0.039322987	0.5281549
0.21552749	-0.54171354
-0.27465948	-0.34726194
-0.21293193	0.044463865
-0.010878862	-0.7347203
-0.25551403	-0.97392523
0.08913419	-0.54171354
-0.115228154	0.14067023
-0.022297943	0.7807953
-0.2203547	0.22480568
-0.007372723	0.28199655
0.18496294	0.08869792
-0.33992374	0.08869792
0.012790817	0.22480568
0.03200685	0.4156662
-0.29482305	-0.57846355
-0.14016527	-0.15177926
3.0498655	-0.18137912
0.6802599	-0.19134323
0.55165523	-0.57846355
0.29620624	-0.03744752
0.5254546	0.40799373
0.6042583	-0.40225554
0.23756607	0.14067023
0.39699742	-1.0590128
-2.8128948	-1.0590128
0.90922296	-1.3900175
-2.4522398	-0.03744752
-0.0909716	1.4290185
-0.24504945	0.33789337
0.14463586	0.7807953
-0.5307473	0.7605685
0.07082187	0.40799373
-0.35408083	0.43854934
-0.2478413	0.6921206
0.34793097	0.40799373
-0.018332148	-0.028192958
