# Supplementary material for: Cross-species behavior analysis with attention-based domain-adversarial deep neural networks
Source: Nat Commun. 2021 Sep 17;12:5519. doi: 10.1038/s41467-021-25636-x (PMC8448872; doi:10.1038/s41467-021-25636-x)
Supplement: Supplementary file 3 — Supplementary Software 1 [file 41467_2021_25636_MOESM3_ESM.zip › SupplementarySoftware/normalized_dataset/normalize_each/dataset/trans-dop3/7.csv]

angle	speed
-2.6958902	-0.036120348
0.19249748	2.7506697
0.42621094	0.95606476
0.2813643	-1.2176661
1.5785866	-1.4125681
0.56584394	-1.1716559
-1.2951239	-1.1716559
-1.4249215	-0.37480196
1.0601821	0.8033338
0.54638445	-0.6136612
0.12568505	0.5715999
-0.56065005	-0.90474105
2.834878	-1.331837
-0.15258373	-1.1716559
-2.4376643	-1.0562041
0.8601589	-1.4125681
0.56584394	1.443228
0.33482483	-0.35948864
0.14173132	-1.6074699
0.14173132	-1.6074699
0.14173132	-1.6074699
0.14173132	-1.6074699
0.14173132	-1.6074699
0.14173132	-1.6074699
0.14173132	1.2702227
1.845191	-1.0562041
-0.84330076	0.42736596
0.40833572	-1.2176661
0.43604636	-0.37480196
-0.41918814	0.42736596
1.1267633	-1.331837
-2.0135517	-1.4125681
-1.2951239	-1.4125681
2.2970142	-1.331837
0.48979208	-0.12314099
0.6418957	-0.22930509
-0.08928778	0.15744211
-1.1939024	-1.4125681
0.14173132	-1.6074699
0.14173132	-1.4125681
-2.0135517	-1.331837
0.14173132	-1.331837
0.56584394	-0.37480196
0.43604636	-1.2176661
0.14173132	-0.43805838
-0.39613256	-0.20201212
0.67959523	-1.4125681
-1.1145601	-0.6136612
0.2554826	-0.37480196
0.56584394	-1.331837
0.14173132	-1.6074699
0.14173132	-0.99113595
-0.5766963	-0.30002803
-0.15258373	-1.331837
0.14173132	-1.6074699
0.14173132	-1.331837
-2.0135517	-1.4125681
-2.1941154	-0.90474105
0.6166101	-0.735842
2.0026991	-1.4125681
2.0729246	-0.47100618
-1.3653495	-1.1716559
-2.4376643	-1.331837
0.43604636	-0.30002803
-0.44689876	-0.735842
-0.2823813	-1.0227641
1.5785866	-1.2176661
-1.7192365	-0.735842
0.56584394	-0.2431564
0.14173132	-1.0227641
0.14173132	-0.43805838
-0.39613256	-0.90474105
2.34054	-0.8038687
-2.7319794	-0.8038687
2.7913523	-1.2176661
0.67959523	-0.90474105
-0.048071817	-0.5578909
-2.7096732	-0.12314099
0.19547705	-0.735842
2.591329	-1.4125681
2.2970142	-1.331837
-1.589439	-0.735842
0.33482483	-0.35948864
0.14173132	-0.35948864
0.06238911	-0.90474105
-2.7319794	1.2034458
0.57686424	0.3991683
0.38150033	-0.00026748283
1.0842484	-1.331837
-0.37667316	0.18943709
-0.48240444	-0.735842
-0.8710113	-1.4125681
-0.8710113	-1.1716559
1.154474	-1.4125681
2.2970142	-1.331837
-0.35260686	-0.8038687
-0.34896255	0.42736596
0.40833572	-1.4125681
-2.0135517	-1.331837
-0.2823813	-0.99113595
0.56584394	-0.22930509
0.8601589	-1.0227641
-0.75726	-0.90474105
0.027980005	-1.1716559
-0.058291834	-0.8038687
-0.082358144	-1.2176661
0.36582074	-0.8038687
-2.298533	0.46436602
-0.14543754	1.361188
0.28976893	0.93374026
-0.082358144	-0.37480196
-0.5766963	-1.1716559
2.7211268	-1.331837
-2.0135517	-1.2176661
-0.058291834	0.18943709
0.5223182	0.38014755
-0.3670109	0.05777295
0.14173132	-1.6074699
0.14173132	-0.99113595
0.56584394	-1.331837
0.8601589	-1.4125681
2.0026991	-0.735842
-1.7192365	-1.2176661
-1.0008088	-0.37480196
0.6360695	0.18943709
0.7899334	-1.2176661
2.2970142	-1.331837
0.32229504	0.5007168
-0.9083266	0.76361436
-0.2658518	0.7716114
-0.7364743	-0.63296026
0.8601589	-1.331837
2.2970142	-1.0227641
-2.5078897	-0.8038687
0.2119569	0.85786605
0.56584394	-1.0562041
-2.1646183	-0.4219278
2.4480805	-1.331837
1.5785866	-1.331837
-2.0135517	-1.4125681
0.14173132	-1.6074699
0.14173132	-1.4125681
-1.7589824	0.3991683
-0.48320472	0.49168816
-0.33612704	-0.22930509
0.69564146	-1.1716559
2.8856442	-0.99113595
-0.8710113	-1.331837
-0.15258373	-1.1716559
0.2554826	-0.90474105
-2.6216412	0.18943709
1.2246995	0.85786605
-0.0765319	0.7394602
1.5025347	-1.4125681
-2.0135517	-1.331837
-1.7894621	-0.8038687
1.892361	-0.90474105
-2.5514157	-1.331837
-1.2951239	-1.0562041
0.8601589	-1.4125681
1.6697565	0.3512703
0.47467396	-0.30002803
0.10018125	0.31209147
0.14173132	0.31209147
0.23404755	-0.036120348
-0.06654304	0.42736596
-2.7744942	-0.00026748283
0.56584394	1.9863441
-0.19269627	1.2899556
0.027980005	0.18943709
-0.23885559	0.38014755
-0.39613256	-0.5049382
-2.0135517	-1.4125681
-1.2951239	-0.82786226
0.8601589	-1.331837
2.807982	0.2312312
0.77330375	0.85786605
-0.10181755	0.5007168
0.14173132	-1.6074699
0.14173132	-0.99113595
0.38528013	-0.90474105
1.3887835	-0.5578909
0.21778312	-0.30002803
-1.7192365	-1.4125681
-0.41691834	0.7716114
0.700381	-0.63296026
0.14173132	-1.6074699
0.14173132	-0.63296026
-0.67791784	-0.35948864
0.14173132	-0.35948864
0.14173132	-1.6074699
0.14173132	-1.6074699
0.14173132	-0.63296026
-0.7064939	-0.63296026
2.056445	-0.12314099
-0.38689318	-0.90474105
-1.8329879	0.53645134
0.91390467	0.7394602
0.08798557	-1.331837
-1.0008088	-1.1716559
-0.8710113	-1.4125681
-2.602182	1.1488597
-0.16862999	0.38014755
-2.5514157	-1.2176661
0.8601589	-0.7805711
0.9899565	-0.22930509
0.3944963	0.31209147
-2.6904292	-0.30002803
0.8354425	0.6737987
1.0194124	0.7716114
0.6373744	0.31209147
-0.19413377	0.32196075
0.59355456	0.42736596
0.30711418	0.15744211
0.018863395	-0.8038687
-2.2135746	-0.37480196
0.7464077	-0.90474105
0.38528013	-0.99113595
0.43604636	-0.048254512
0.14173132	0.53645134
2.7211268	-0.99113595
0.6601358	0.8033338
0.8906387	0.3991683
2.7608726	-1.331837
1.154474	-0.37480196
0.69564146	-0.63296026
1.112924	0.31209147
-0.24083126	-0.63296026
0.027980005	-0.036120348
-0.011121796	0.42736596
-0.60440695	-0.30002803
-0.027812107	-0.18856247
-2.5347252	1.2702227
0.8883824	1.4182217
0.5197453	0.95606476
0.53996223	1.2034458
-0.26633504	-0.22930509
2.8856442	-1.2176661
0.8601589	-0.7805711
1.2082196	-0.5578909
1.9489533	-1.331837
-0.39613256	-0.6136612
-0.38689318	-0.5578909
-1.7484201	-0.08523713
0.7430652	0.18943709
1.0601821	0.8732267
0.08083938	0.46436602
-0.5158044	-1.4125681
-1.6431847	-0.5578909
1.4323092	-0.47100618
1.0064363	-0.12314099
0.09039591	0.6737987
-0.07017722	1.7287138
-0.013490955	2.1007922
-0.17129683	0.9262551
-0.07232035	1.0434829
-0.18208094	0.5007168
0.2393657	1.4369957
0.06488269	0.7716114
-0.059618168	1.9757587
0.07874618	0.85786605
-0.37667316	-0.8038687
-2.3078668	0.18943709
0.49263874	2.176841
0.014913317	1.443228
-0.2823813	-1.4125681
-2.114773	-0.35948864
0.11315528	0.34154943
0.56584394	0.13578601
0.027980005	1.2034458
-0.18208094	1.0434829
0.36790916	-0.08523713
0.27261397	1.3675791
0.071167804	1.0434829
0.22257225	0.6654576
-0.28981796	0.2312312
-0.23943897	1.1488597
-0.058291834	0.93374026
-0.2121557	0.13578601
0.11402068	1.2702227
0.24549377	0.49168816
0.11942523	-0.12314099
-0.20632946	-1.331837
-2.237641	0.8033338
0.05785404	2.522428
-0.1254811	1.0434829
0.49282095	0.8033338
-0.4958554	1.0434829
0.57929486	0.5715999
-0.33314744	0.5007168
0.06772586	0.3991683
0.69061553	0.13578601
-0.44689876	0.13578601
0.14173132	-0.30002803
0.43604636	-1.0562041
0.8601589	-1.4125681
2.591329	-1.1716559
-0.25380525	-0.35948864
0.6255154	1.1071998
0.4167045	1.3225485
-0.27742344	2.671504
0.30800357	1.2899556
-0.5572369	-0.735842
-2.237641	0.93374026
0.47957206	1.3739563
-0.025765732	0.49168816
0.8601589	-0.12314099
-0.69249403	0.3991683
0.2352229	-0.12314099
0.9362108	-0.30002803
-0.93058336	0.18943709
0.7899334	-1.4125681
-2.5078897	-0.8038687
0.5062719	-0.63296026
1.1197541	-0.22930509
0.7303614	0.59759367
-0.31503633	1.8462012
0.19043264	1.9061748
-0.42319912	1.230345
0.18884067	0.99284613
-0.2990109	0.18943709
-0.2566727	0.7475391
0.08734724	1.1071998
-0.40159357	0.99284613
0.2882992	1.3225485
-0.14543754	0.49168816
0.06567949	-0.30002803
0.18328136	0.31209147
0.3944963	1.1488597
0.027980005	0.6147541
-2.7429996	1.230345
0.50342345	1.7287138
-0.18948106	0.8033338
0.70168585	1.1071998
-0.029616307	0.5715999
-0.15258373	-0.22930509
0.27152887	-0.048254512
-0.24851784	0.7475391
-0.18644716	0.32196075
0.6360695	-0.00026748283
0.037642293	0.05777295
-0.24851784	-0.5049382
-1.589439	-1.1716559
0.011933748	-0.99113595
-1.7256331	2.3341777
-0.31925324	2.5636134
0.44459498	0.85786605
2.86659	2.577252
-0.1335296	0.8732267
-2.64905	-0.08523713
-0.09226458	0.06913995
-0.71994483	-0.37480196
-0.3304806	1.0146674
0.08860911	2.1364741
-0.030093227	2.1415436
-0.0795608	1.606935
0.07741985	1.7570591
-0.13179797	1.5352293
0.19838622	1.5170457
-0.22528489	1.007414
0.14173132	1.007414
0.007194257	0.7716114
-0.16911319	0.06913995
0.2927978	1.7001256
-0.038832422	0.5007168
0.055690628	1.2702227
0.20831257	0.93374026
-0.015545706	0.9262551
0.274942	0.6654576
0.18525703	0.5007168
-0.2748837	1.3419316
0.33951384	0.6737987
-0.037667163	0.95606476
-0.08083104	0.5452923
0.60190505	1.796346
0.21266581	1.705863
0.5552286	1.0434829
0.03234623	2.116126
0.14173132	2.116126
0.23766541	1.3160592
-0.070995614	1.4369957
0.5189757	1.443228
-0.06965437	1.4369957
0.58413607	1.183101
0.05502809	2.2759235
0.3734287	2.1007922
-0.12394381	1.2899556
0.14173132	1.2899556
0.37945396	0.7394602
0.08798557	1.1488597
0.5381333	0.42736596
0.08258671	0.99284613
-0.06572851	0.9262551
0.36582074	0.8033338
-0.082358144	0.7313532
0.14173132	1.705863
0.14173132	0.9262551
-0.13131475	1.0434829
0.46852314	1.7115905
0.08798557	1.1211572
0.3015093	1.7570591
0.4060659	0.5715999
-0.15258373	1.1488597
0.2554826	0.6147541
0.24624322	-0.5578909
-0.20632946	0.14664753
-0.24083126	0.31209147
0.10018125	0.5715999
-0.15258373	-0.22930509
0.027980005	0.6147541
0.2554826	0.046327822
0.32229504	-0.20201212
0.031393167	0.18943709
-0.15258373	0.6654576
-0.024428412	0.05777295
-0.08522562	0.15744211
-0.16695005	0.99284613
0.25802118	0.3512703
-0.061413776	-0.37480196
0.06567949	-0.12314099
0.08798557	-0.735842
0.19547705	-0.12314099
0.51209813	0.14664753
0.071505725	0.93374026
0.5257314	1.2899556
0.21820603	0.7475391
-0.24851784	0.53645134
0.2813643	0.95606476
0.18266205	-0.6136612
-0.038832422	-0.43805838
0.14173132	-0.82786226
0.27152887	-0.22930509
0.11315528	0.15744211
0.22107351	0.38014755
-0.17846541	0.95606476
0.41116187	1.1488597
-0.064118065	0.7394602
0.08798557	-0.22930509
0.3626988	0.3512703
0.3986221	0.49168816
-0.11515951	0.3512703
0.50732905	0.83464444
0.34249938	0.46436602
0.002600088	0.93374026
0.3955002	0.7394602
0.20173687	0.6147541
0.09820559	0.18943709
0.071505725	0.8732267
0.24295284	0.8884927
-0.11926821	0.7716114
0.3015093	1.1488597
-0.0015172025	1.0434829
-0.13913278	0.85786605
0.19547705	0.49168816
-0.20632946	-0.43805838
-0.038832422	-0.6136612
0.09820559	-0.8038687
0.14173132	-0.00026748283
0.14173132	-0.00026748283
-0.17204313	-0.20201212
0.2554826	-0.735842
-2.602182	2.0905344
0.14173132	1.4742002
0.06567949	1.361188
0.16403738	0.49168816
-0.32985708	0.8884927
0.45041266	0.2312312
0.14173132	0.2312312
-0.529587	-0.18856247
0.6055898	-0.5049382
0.14173132	-0.7805711
-0.5766963	0.34154943
0.8601589	-1.331837
-2.0135517	-1.4125681
-1.2951239	-1.2176661
0.2927978	-0.4219278
-0.30365023	-0.99113595
-2.4376643	0.53645134
0.27152887	-0.22930509
0.7303614	-0.22930509
-0.37667316	0.18943709
-0.058291834	-1.4125681
-1.2951239	-1.4125681
-2.7319794	-1.4125681
2.0026991	-1.1716559
-0.5766963	-0.99113595
-0.10181755	-0.90474105
0.67959523	-1.4125681
-1.2951239	-1.4125681
-1.589439	-0.99113595
0.43604636	0.14664753
0.36582074	-0.00026748283
-0.23342468	0.76361436
-0.38588393	1.5653038
0.18491481	-0.08523713
-0.05494935	0.6147541
-0.20837584	-0.18856247
-2.268121	-1.331837
-1.0008088	-1.1716559
0.56584394	-0.63296026
-0.082358144	-0.00026748283
-0.35260686	-0.22930509
-0.15258373	1.007414
0.2554826	1.2034458
-0.33903623	1.5170457
0.0085831005	0.7394602
-0.37084693	0.34154943
0.011933748	0.046327822
0.14173132	0.32196075
0.2927978	0.06913995
0.41477737	-0.99113595
0.011933748	0.13578601
0.41477737	0.76361436
0.1915763	0.15744211
0.24295284	-1.0227641
0.14173132	-0.2431564
0.2554826	-0.036120348
0.45209262	-0.735842
-0.2823813	0.7313532
-0.038832422	0.38014755
0.24624322	0.7394602
-0.25709566	-0.036120348
0.32229504	-0.37480196
-0.07492147	0.2312312
0.35838407	0.85786605
-0.046999443	1.1001942
0.0869132	-0.90474105
0.45550576	-0.00026748283
0.36582074	0.7313532
0.027980005	-0.036120348
0.2554826	0.14664753
-2.7319794	1.3160592
-2.7319794	-1.4125681
-0.038832422	-0.6136612
0.12227189	0.18943709
0.43292442	0.3512703
0.13349073	0.5452923
-0.30232552	0.9262551
