# Supplementary material for: Cross-species behavior analysis with attention-based domain-adversarial deep neural networks
Source: Nat Commun. 2021 Sep 17;12:5519. doi: 10.1038/s41467-021-25636-x (PMC8448872; doi:10.1038/s41467-021-25636-x)
Supplement: Supplementary file 3 — Supplementary Software 1 [file 41467_2021_25636_MOESM3_ESM.zip › SupplementarySoftware/normalized_dataset/normalize_each/dataset/trans-longA/Long_A_Female_1.csv]

angle	speed
0.21889156	-0.17233354
-1.1625464	-0.2713742
-1.1699464	0.16817728
-1.4854922	0.07257535
-0.49167418	-0.51758265
-0.43826708	-0.51562893
-0.077443555	0.14132138
-0.41714233	1.4861162
-0.36918056	0.039232355
0.24888189	-0.46629804
0.31967345	-0.7923025
0.67857444	-0.13159771
0.6876589	0.55964273
-0.8741446	-0.18365353
-1.4615626	-0.47550908
-0.34851152	-1.1586332
0.1665859	-0.18516949
1.2045344	-0.44352803
0.8196266	-0.47181377
-1.5742753	0.24429043
-0.258277	0.12913436
0.69291824	-0.5505578
-0.41721702	-0.32254723
-0.41086656	-0.46211508
0.52709913	-0.57976973
0.8921809	-0.16732945
-0.059989467	-0.31921458
-0.16666436	0.71257836
-0.017288681	0.103125535
0.09127332	0.17071651
-0.4081621	-0.5669957
0.06550587	-1.2978741
0.19306003	-0.21490204
0.102691665	0.32484314
-2.154375	-0.44115677
0.590845	-0.40614158
0.09327741	-1.0698408
-0.848184	-0.09068468
1.0784152	-0.88655716
0.2846974	-0.44521594
1.4545201	-0.85312057
-1.0742099	-0.3783163
-0.8409251	-0.017959086
-0.35930118	-0.9400271
-0.3505946	-0.57909757
0.1368068	-0.5421426
-0.22158952	-0.7663962
0.23238775	-0.4308391
-0.5769875	-0.120180644
-0.42177883	-0.11424561
-0.65078896	-0.68023694
-0.99199104	-1.0574886
-0.17873447	-0.4700158
0.6560492	0.55715644
-0.0040546255	0.12643339
0.30836704	0.12200932
-0.035417315	0.3095069
0.3534722	-0.17578898
-0.760055	0.47039118
-0.14545985	1.2758563
-0.19922441	0.5355313
-0.26051483	0.76938796
-1.3598133	-0.7602533
0.07011292	0.032117054
1.1781178	1.111741
0.42428285	1.1894579
0.5284125	0.307352
-0.49385837	0.44242913
-0.054147214	1.4042137
-0.07162514	0.94978046
-0.39687708	0.76783156
1.2955443	0.009504786
1.1800297	1.1203505
-0.16474237	0.7978926
-0.3058004	0.63007593
-1.2936763	0.17029123
-0.3489766	1.8293222
-0.24696516	1.1170765
0.047161035	0.6154201
0.13351458	0.71353626
-0.1064157	0.010098788
-0.050905976	0.4135716
0.18858923	-0.7191611
1.0568268	-0.30075982
-0.20538953	-0.05971645
-0.082119316	0.92603236
-1.1341848	1.3143287
-0.6741601	0.8688015
0.6757427	0.95415914
0.4942592	0.96372455
-0.04631663	0.82850915
-0.55326694	0.09877534
0.07143882	0.41788536
1.0395565	0.8589555
-0.42447394	0.80114913
-0.7126311	0.32268426
0.41149735	0.7406063
-0.47661486	2.0278044
-0.70929956	1.4770409
0.7090516	0.9337669
-0.11735915	1.3031214
-0.6660872	0.6551474
-0.23836713	0.02413571
0.6366968	-1.1221262
2.7944458	-3.363352
3.8880146	-3.8869536
-7.9633474	-2.3627625
0.48547986	0.40872374
1.0800875	1.0868757
-0.23491745	-0.8377337
-1.0002943	0.7323901
0.1282976	-0.24349102
0.7221629	0.7009669
-0.9561252	0.7931461
0.17208481	-0.63625133
0.71794415	-0.5580816
-0.95339185	0.34847894
0.3034642	1.6057098
-0.6731565	0.18944605
0.25916553	0.62645906
0.019100485	0.47555152
1.0934051	0.06882315
0.6605123	-0.14281861
0.00992408	-0.04717651
-1.2931871	0.29673085
-0.032542475	1.3407688
0.40468037	1.4164127
0.9777939	1.802657
-0.9413805	0.7567961
0.2376923	1.6902523
-0.04343793	1.6082275
-0.5296785	1.3824233
1.1824923	-0.26958445
0.87774485	-0.0165517
-2.284551	-1.4111743
-0.034670915	0.3864147
-0.07118979	0.6701147
-0.6250212	0.622612
0.34683874	0.9509046
0.14482251	0.4542967
-0.1473341	0.075369656
1.9913455	0.32824242
-0.38247728	-0.22534326
-1.1997056	-0.051169805
-0.1692877	0.020800313
0.3891601	-0.044327296
1.3362805	0.14468673
-0.40522692	-0.008461288
-0.7565436	-0.6064976
-0.4337217	0.12986912
-0.17538299	0.44133696
0.5085333	-0.6348931
1.0596569	0.16525719
-2.059565	0.103125535
-0.5393113	0.46743265
0.100198545	1.8360794
0.664468	-0.9243317
-0.6632913	0.25356734
0.06567165	-0.08097674
-1.0750494	-0.15534808
0.28227717	0.9373234
-0.25190786	1.098943
-0.30127767	0.07238667
0.7017376	-1.2445394
0.25376213	-0.45351276
-0.8027649	0.5661663
0.12512898	-0.6770521
0.007777326	-0.5190165
1.8619134	-0.17329893
-0.9778476	-0.4338775
-0.043859534	-2.023927
-0.81725085	-0.2148344
-0.47057602	0.2277018
-0.7578711	0.18588553
1.5562817	-0.35496178
1.7369643	-1.0543495
0.31874153	0.2362664
-0.34852076	-0.65865594
0.16335906	-0.41588748
0.327586	-0.32643995
0.3408732	0.73070097
-0.58692116	0.09237809
0.76460856	-0.5568839
-0.7110665	0.51350576
-0.21225187	0.3469974
-1.6599289	0.11029799
-0.2701683	0.24045888
-0.5662474	0.82496214
-1.571735	2.200637
2.450984	0.12737031
0.36646476	1.3140411
0.42814437	0.5447278
0.13602325	0.07233425
-0.61639833	0.55745643
0.13808507	0.9689627
0.67831117	1.147756
-2.6425767	-0.9852574
0.8152804	0.067917176
-0.108179234	-1.8742435
-0.58686435	-4.0588284
0.903458	-4.1163692
-2.2642694	-4.0686836
2.1489108	-4.0803766
-0.057673804	-4.152362
-0.057673804	-4.1163692
-3.1627195	-3.9373398
6.2186856	-2.9459007
-0.5293375	0.71473575
0.3494352	0.63723695
0.90054923	0.81915885
-0.870177	0.51094854
0.32088932	0.28916007
1.1663647	0.9379813
-0.7835177	2.0487695
-2.61674	0.24416265
0.20892589	0.5247444
-1.2767284	0.34264573
-0.9231169	0.53816533
1.6398417	0.22258389
-0.7316191	-0.7994307
-0.8335274	-0.40911433
0.20476967	-0.7465598
0.81735563	0.52212226
0.20115447	0.4503798
-0.48757774	0.126965
-0.5516779	-0.5535929
-1.1657025	-1.192704
0.6073542	-1.1127423
1.7671001	-0.15814762
0.1637272	0.23445046
-1.8599735	-1.5355431
0.9677431	-1.1605542
0.6303158	-1.3815061
-1.3031757	-1.2487056
0.8509058	-2.552896
0.48286983	-1.6667098
-0.33740515	-0.797655
-0.6814134	0.83210063
0.30525365	0.14964989
0.6114899	0.042374577
-0.4957028	-0.11494743
1.165296	-0.0041420427
-0.1034657	-0.29257983
-0.27719527	0.60071576
-1.126733	0.23059693
-0.37125129	-0.54218334
0.6952855	-1.8534359
0.04430674	0.97777593
-1.3120122	-1.0000181
0.34505045	0.13299736
1.1268072	0.0990389
-1.5890634	-0.021919433
-0.5391364	-0.17644963
0.47538328	-0.66666
0.2581986	-2.436837
-0.2653751	-1.5254029
-0.842154	-2.6842308
0.45452648	-3.4326854
0.16197063	-1.7104219
0.49870175	-1.377422
0.36771825	-0.12667672
0.41066378	-0.6405394
-1.7872435	-1.7621101
0.9696865	-1.0294621
0.56237596	0.038344346
0.5730709	0.34501976
-1.860825	0.071216136
-1.2697703	-0.18828276
-0.42465708	-0.34031066
0.80298716	0.093959935
-0.22096689	1.2188925
0.72020376	0.32809168
-1.3688327	-0.40911433
0.57792807	-0.91066116
1.6717027	-0.3078976
-0.62756824	-0.5412891
0.6479331	-0.0902297
-0.5678172	-0.5568839
-0.8014887	-0.96624106
-0.20546727	-0.54615664
0.92470235	0.31143615
0.70189166	-0.100257106
-1.0600247	0.17251998
-1.5155454	-0.15852748
-0.23744126	0.29612586
-0.012652333	-0.15435673
-0.5671885	0.5948202
-0.381948	-0.6488629
0.5775273	-0.3765957
0.8043516	-0.5957786
-0.042905238	-0.84644705
1.1104431	-0.062322572
-1.2672185	-1.4052422
1.6525791	0.13837333
-1.4038849	-1.1110648
0.23731786	-0.9138715
0.68477297	0.54720813
0.114330195	-0.6668719
-0.03269206	0.42700553
0.98521125	-0.23474622
0.32295915	-0.16550876
0.05301291	0.096269056
-0.12308558	-0.55371696
0.07785819	0.4567865
0.21945502	0.048970997
-0.10079753	-0.5315824
0.60290563	0.32156414
-0.34584746	1.5000896
-0.62824214	1.083691
-0.0067662015	0.166554
0.34631687	0.47123426
-0.4349803	0.8422102
-1.4002198	0.97097987
0.6370029	-1.3560007
0.030994153	-0.39112207
-0.07528312	1.188224
-0.20356025	0.84238887
0.56707096	-0.412137
-0.19756716	0.26702225
0.06440581	0.3361656
0.6687858	0.2506782
-0.72280836	0.6491889
-1.1111286	0.19583832
-0.93982846	0.027503554
0.07171334	0.010230067
-2.2944162	-1.5118132
0.15662444	-1.3214859
-0.22392642	0.029919496
0.98099595	-0.35713315
0.1458394	0.59514016
-0.07114298	0.574679
-0.0025018475	-0.10805276
1.2051604	0.33739057
0.39526537	0.30821955
-0.5531601	1.2849779
-1.1129218	0.3963725
0.8835425	-0.6616771
1.4548043	0.2884792
0.265773	0.4357728
0.23940189	0.38236552
0.56334484	-1.8753194
-0.6569306	-0.8286382
0.35116076	-0.9848718
0.3676875	-0.67073065
0.45444107	0.22885436
0.6475379	-0.7408112
0.31419423	-0.8414896
0.45425358	-0.26381463
0.14693305	1.1113911
-0.0675008	0.32363418
1.4025971	0.8174018
0.5642922	-0.025127795
0.32101703	0.19094054
0.7519053	0.872968
0.9091133	0.5484955
-0.10889975	1.1625316
-0.030517256	0.28123337
0.38827708	0.43531108
1.4510193	-0.09765348
1.7205243	-2.2480526
-0.70487434	-0.26955175
0.67570823	1.804449
-1.3214182	0.3345628
1.6065012	-0.14143944
1.396681	0.09152103
0.5336735	1.015838
-0.7291754	0.6311821
0.73676705	0.49921325
-0.22980458	1.2866098
-0.35169774	0.8333081
0.091964975	1.0077851
0.39357102	0.76381785
0.26014242	1.6512882
-0.061809175	0.9389607
0.28314453	0.90703577
0.38364944	0.0007504895
0.2670304	0.89216226
0.30179957	-0.07910513
0.95833623	-1.5492771
2.2324836	-1.286739
-0.2308929	0.91462255
1.2254741	0.11483337
-0.11428178	0.6002051
-0.57982713	-0.16043977
-1.1112148	1.055735
1.052268	0.460963
1.186378	1.8181809
-2.0703897	-0.7683554
2.392932	0.2910414
0.0064236764	-0.2683121
0.45576105	0.3286208
0.808992	0.63865054
0.14048447	0.52309614
0.17182308	0.6293457
1.4434249	-0.09938183
-0.024104455	1.0945927
-0.23348743	1.1193571
-0.112030305	0.7965978
0.28827566	0.1991762
0.74611735	1.1171694
-0.5140791	1.7576156
-1.2885215	0.72868735
-0.23625432	0.40467754
-0.22851701	0.036662173
1.719332	0.46754894
0.4629331	0.81017
-0.6956103	0.3566652
-0.0094952285	-1.1326036
1.3569019	-0.6411995
0.55408734	1.0404447
-0.5979809	-0.26862207
-0.69484836	1.149524
0.5572564	-0.39289707
1.0852199	0.5618066
-0.56830317	0.21816681
0.3772768	0.5528462
-0.11339113	0.88905644
-0.44412586	0.12842505
-0.34117547	-0.48059854
0.5768277	-0.10418127
0.83579814	1.1167381
-0.80504924	0.2523524
0.57884073	1.1218405
0.35819995	0.21422243
0.22906426	0.19556877
1.3198233	2.7373896
-1.2672288	-0.23223294
-0.021974918	-1.3260335
1.2135643	-2.8965683
-1.6092422	-0.29465184
-1.2009885	0.7019253
1.7930473	0.93152565
-0.3483918	1.3553053
-0.4827106	0.8400318
-0.0046580457	0.51310444
-1.1159838	0.65022165
-0.87333965	0.9507993
1.1583757	-0.5412893
0.88112503	1.4848782
0.21243976	1.9495877
-1.7195363	0.968246
-0.58040196	0.009548712
-0.977154	-0.58107203
0.40770808	-3.418009
3.74925	-3.6456733
-4.8062773	-1.200659
0.62763196	0.7688878
-0.23270807	-0.097353734
-1.6436619	-0.9577875
0.18947744	0.03619845
0.21817884	0.55625296
0.9806651	0.770574
-0.91297	-1.8722209
0.61687845	-0.2014409
0.30423462	-0.19979717
-0.43145093	0.5796512
-0.20559873	0.20329279
1.476401	0.013190345
-0.3267053	-0.2767629
-0.7156638	-1.1020166
-0.39301196	-0.79238534
1.1271613	0.059934083
-0.055295136	-0.29989952
0.53962743	0.5487191
0.5204154	1.1272818
0.59566045	-1.0783572
-1.1302232	0.1968621
-0.37984216	-0.12192272
-0.3192371	0.13223913
1.0232011	0.7561787
-0.27350435	0.34436685
-0.8262932	0.3078417
-0.44718617	-0.685723
-2.2457306	0.14892761
-0.08259271	0.13788266
0.10053941	0.6380211
-0.13184758	-0.45980895
0.01357853	-0.7056208
0.6372007	0.75467116
0.39813256	-1.8128321
1.7456166	0.4051318
-1.6931137	0.6389845
-1.238249	-0.15510598
-0.050410014	0.4995971
-0.36354214	0.46536762
-0.86822957	0.8387659
-0.24135707	-0.65806645
-0.6881688	-0.34586284
1.6848959	-0.6002925
-0.097385645	0.019446338
-0.17521845	-0.0010187888
0.31911603	-1.4752102
0.65661967	0.3224876
-0.05977798	0.28654346
-0.17150952	1.085511
-1.176639	0.8841437
0.29077992	-0.06301166
0.45767733	0.53423244
0.51371306	1.8661443
-1.7201124	0.6115366
-0.44861764	-0.0561145
-0.24595612	-0.49074075
0.4766696	0.13392581
-0.27577624	0.0076281875
-0.74405456	-0.010686301
-0.22171333	0.5058486
-0.36023813	-0.49961534
0.7369323	0.9121557
-0.6788346	-0.53779894
0.8663556	-0.68485045
0.05428125	-1.1121001
2.3773053	1.1471974
-0.14246821	-0.12340697
-0.50079703	0.042655107
-0.34054342	0.2562768
-0.5189713	0.0659375
-0.034377877	-1.0109248
0.5495066	-0.18077287
0.96000475	-0.48953575
-0.6718426	0.5079351
-0.061602462	0.23923843
-0.14510284	0.38718593
0.08049942	0.66731143
0.28620225	0.46902397
-1.8337601	0.042203363
0.72542	0.13352048
1.3483812	-0.20602795
0.9745332	-0.17218529
-0.60687363	0.16811338
-0.47738415	1.6408303
0.77583814	0.59793496
0.19430448	-0.3681866
0.7889531	0.34875447
-0.7471029	1.389451
-0.61341244	0.9105718
-0.8261215	0.4588181
-0.21790503	0.5706213
0.47786057	0.34669992
