# Supplementary material for: Cross-species behavior analysis with attention-based domain-adversarial deep neural networks
Source: Nat Commun. 2021 Sep 17;12:5519. doi: 10.1038/s41467-021-25636-x (PMC8448872; doi:10.1038/s41467-021-25636-x)
Supplement: Supplementary file 3 — Supplementary Software 1 [file 41467_2021_25636_MOESM3_ESM.zip › SupplementarySoftware/normalized_dataset/normalize_each/dataset/trans-longA/Long_A_Female_10.csv]

angle	speed
0.40810704	-1.0959076
-0.48348418	-0.57332134
0.8124925	-1.0379032
-0.39678493	-1.1366113
0.46092516	-1.7122761
0.20202059	-0.24637
0.17937987	-0.6622929
0.23193677	-1.3912886
0.14448968	-1.6157433
0.28973573	-1.6426502
0.32658118	-1.6410128
0.7408714	-1.35516
0.20157798	-1.0359846
0.35367927	-1.248816
0.36404118	-1.3872236
0.58826333	-1.1693588
0.11531497	-1.1466789
0.07470591	-0.9180838
0.63497806	-0.7017257
0.42624873	-1.0314199
0.337411	-1.0643038
0.09428243	-1.2832191
0.64676595	-0.9408511
0.9289442	-0.9351419
0.36139318	-1.3877056
0.09990271	-0.29677466
0.10057087	-0.67461354
0.5106122	-0.6713414
0.57412654	-0.95503545
0.35138246	-0.98581576
0.9871995	-0.43068674
0.359595	-0.4747043
0.4805728	-0.73124635
0.61155176	-0.5710036
0.5166104	-0.29857403
0.7129632	-0.70544565
-0.21444675	-0.26407263
1.2855728	0.08022968
-0.20162287	-0.93550867
-0.35865706	-1.0636202
0.5384146	-0.7056921
0.19225085	0.13662447
0.39501444	-0.29614854
0.5220058	-0.8162988
0.36289322	-0.8762064
1.0574014	-0.31011853
-0.536117	0.3241917
0.47612903	0.34194118
0.23731051	-0.34023067
0.2646955	-0.28504395
-0.47564176	0.20736843
0.15230341	-0.15883115
0.7639239	-0.9147949
0.41073164	-0.6654806
-0.026543643	-0.7273291
0.23857601	-1.3190944
0.37765485	-0.8327033
-0.15752654	-0.24550475
-0.21576239	0.27989247
0.555984	-0.23550616
-0.44252118	-0.5455328
-0.24549447	-0.6209366
0.1991115	-0.7405302
0.18857399	-0.8374595
0.3678129	-0.6671459
-0.5191516	-0.13581197
-0.20938572	-0.26704487
0.56636506	-0.2858235
0.30949032	-0.46822038
-0.2322292	-0.63160604
-0.15395288	-0.09979468
0.014977261	-0.1006588
0.5030149	-0.29693857
-0.09000349	-0.87252396
-0.6362197	-0.041803055
0.34396592	-0.051108032
0.7326533	-0.11548264
0.11097302	-0.42964917
-1.2981392	0.24380766
0.049062993	-0.11943516
-0.29770693	-0.28635663
0.11473173	-0.25604418
-0.011947198	0.52468586
0.27784255	-0.5598286
0.39179084	-0.5533051
0.36083612	-0.59652334
-0.19443648	0.16483699
-0.18958288	-0.14507352
0.15912646	-0.09260191
0.26178077	0.1461061
0.45604947	0.30478537
-0.07574125	-0.15870225
-0.1027889	-0.2489071
0.9051064	0.0018412168
-0.253238	-0.126078
0.9334917	-0.37793162
0.22754747	-0.11690397
0.20835847	-0.2673227
-0.7874153	0.06340229
0.51535946	-0.28937998
-0.25349134	-0.539911
0.5975195	-0.6839176
-0.8388637	-0.23833948
0.9807407	-0.8978566
0.3394136	-1.0326474
0.17423248	-0.7592504
-1.2493876	0.48168838
1.2862264	-0.29641044
-0.1294302	-1.1855994
-0.65249276	-0.54718965
-0.5951999	-0.11464081
0.26667646	-1.3330967
1.592446	-1.9798594
0.31357718	-1.7683733
0.01654682	-1.877902
-2.1156156	-2.7615228
0.114889205	-2.0805557
-1.7829554	-1.8572164
-0.10377069	-1.3032403
0.7745825	-0.18893398
0.42088553	0.039853852
0.2988954	-0.45903838
0.27140567	-0.20840555
0.76621187	0.014728598
0.2924598	-0.57668096
-0.01715928	-0.60308367
0.5732963	0.74003273
-0.5522993	-0.3891499
-0.004798467	-0.060366176
0.0516695	0.43205917
0.31158113	-0.21041206
-0.4251095	-0.40414333
0.15383592	-0.34680146
0.024337286	-0.17400692
0.47446194	-0.12932213
0.8279271	0.08501038
-0.42988998	-0.18369542
-0.1454704	0.03009579
-0.13488375	0.072228484
-0.28317723	-0.48939085
0.1864273	0.49675617
0.15883884	-0.6808799
-0.16235201	-0.38179913
-0.21500437	-0.50759953
0.0021976822	-0.63627625
0.10177686	-0.47816485
0.6298692	0.028361877
-0.15371554	0.13320984
-0.13044725	-0.43022954
0.34243914	-0.97876394
-0.09607788	-1.1911119
-0.5205912	-0.4318664
-0.4413115	-1.0002679
0.07990454	-1.150399
-0.120047845	-0.60022146
-0.40696475	-0.25685644
0.10082802	-0.076538146
0.22402087	-0.18420467
-0.047980074	-0.09853477
0.5732116	-0.16210687
-1.0358634	-0.21179017
0.083061665	-0.068114795
0.028565116	-0.07773395
0.7185263	-0.09763041
-0.62260246	-0.50509745
-0.4224364	0.1720809
-0.101397075	0.046368927
0.0530847	-0.11190638
0.046913996	0.75541174
0.011414649	0.13557895
-0.14974803	0.20655161
-0.025165914	0.79727507
0.011859603	0.6628428
0.3089601	0.32796916
0.113328055	-0.061219152
0.4690246	-0.18975446
0.22164918	0.30750322
-1.1044608	0.27297068
-0.6483025	0.51499987
0.7744784	0.20130895
-0.17661431	0.32496965
-1.1037846	-0.83237934
-2.2228098	-0.11958816
-0.7298519	-0.6672732
0.19105758	-0.59895086
0.4124966	0.45103264
-0.17787509	-0.23719233
0.15855081	-0.054729994
0.695388	0.3606091
0.34817946	-0.49321103
-3.1661959	-2.4750044
-3.1777873	-2.7481985
1.1681515	-2.4022183
-0.7790428	-0.39259884
-2.827983	0.5282248
-1.1944796	-0.11475607
-1.5955796	-0.16279867
-1.7040964	-0.2614396
1.8369879	-1.4205221
-0.25963968	-2.9780264
9.269285	-2.4656224
1.190849	-2.4193854
3.1536157	0.24114417
1.142052	0.11229309
1.1708437	0.06522645
0.07776082	0.022406965
0.7649023	0.00225952
0.30825606	0.16259451
-1.1021156	0.07021768
-0.30845442	0.5685634
0.9484959	-0.97095555
-7.6743836	-2.8391042
-1.0705664	-2.055265
0.58657885	-0.6155393
0.45674676	0.24978803
0.060598273	0.115395345
0.21462883	0.45932007
-0.93561405	0.4604238
-0.83272994	0.67793584
-1.2614375	0.45087898
-1.1884376	0.29124168
-0.85607207	0.19424666
-1.0861269	0.41900015
-1.3345141	0.378994
0.1960451	-0.34948656
0.012362465	-0.39267045
0.39990598	0.019046215
-1.411108	0.1436206
-0.401375	0.2800791
0.13200022	0.70445585
-0.18667263	0.8014258
0.07067803	0.8441712
-0.09645012	0.68039745
-0.3494971	0.668108
-0.56862366	1.0422956
1.8621875	-1.1374377
1.1326842	-2.9080677
1.3451643	-2.9780264
0.10082802	-3.0108116
0.10082802	-3.0108116
0.10082802	-2.9370055
-0.8014559	-2.408331
0.091661304	-2.3465557
0.7073836	-1.2327036
1.0449295	-0.32136974
-0.10587117	-0.14087844
-0.094081536	0.06055578
-0.29156923	0.55842
0.31858602	0.23514219
0.700409	-0.8347557
-1.0289631	-0.103611924
-0.279038	0.42333528
-0.33261806	0.8139215
-0.10717383	1.0903064
-1.0700668	0.3786525
-2.0327368	0.27809104
-0.48048607	0.45376685
-0.85689443	-1.6155478
-4.4949903	-2.5534863
-2.0723603	-2.1256993
-2.3004239	0.030681869
-0.116944015	0.27210474
0.14696696	0.97750497
0.5604201	-0.041744858
0.051476475	0.7309224
-0.57591885	-0.15169886
0.749396	-0.053319585
0.14340049	0.4177357
0.49443224	0.7365797
0.081033505	0.7368955
-0.10480792	0.6282523
-3.2384033	-1.1416721
-0.7959459	0.020398427
0.3329594	0.28684312
-0.044074185	0.6433035
0.16236618	0.444428
0.37345168	0.98032075
0.07379338	1.0843451
-0.13540451	1.0365025
-0.18369752	0.680768
-0.9271033	0.20448646
-0.16466123	0.9647212
-0.6059475	0.55418354
-0.579775	0.2430072
-0.85987955	1.1904945
-0.59735453	-0.9122494
-0.45326856	-1.933625
1.9940065	-2.5850215
2.8490367	-2.171213
-0.8190505	-1.9187157
-1.8480898	-1.1685318
-4.055584	-2.3745954
-2.1040626	-2.2658885
-0.1806798	-0.030628672
0.121772796	0.44376168
0.12503263	0.9427098
0.2237091	0.8380758
0.18715557	0.57677853
-0.23374903	0.28709638
0.1744607	0.7479066
-0.3684734	0.8579179
0.54789144	0.33455765
0.06670567	0.60294473
-0.07373904	-0.3136143
0.99900323	-0.67113864
-0.54858893	-0.3225833
-0.26061478	-0.31583926
0.027546586	-0.38105437
-0.01924097	0.39040184
0.34188798	0.841194
0.14777867	0.76227194
-0.42188722	0.852259
0.39759892	1.0192866
-0.16196714	0.753303
-0.5118597	-0.9587945
-1.6358576	-0.2995807
2.2278514	0.47549272
0.56249183	0.18532953
0.46620622	0.5454046
-0.044969767	0.49681708
0.49876904	0.6282112
-0.46927917	0.79269785
0.46693587	0.57958275
0.074329525	1.1408129
-0.2927469	0.5321674
0.23619996	0.5453837
-0.4776935	-0.117850155
0.02956564	-0.2108465
-0.11868496	0.2814654
-0.31100285	0.7066869
0.24529205	0.77270204
0.39048406	0.5886685
-0.18562692	0.8259414
0.39730594	0.72898954
-0.28269964	1.2259557
-0.49129575	0.6828241
0.42509556	0.816896
0.3085822	0.8344825
0.050867878	0.5284622
0.31869373	0.6186566
-0.4808089	0.7517073
1.0594151	1.0180258
-0.2731335	0.6719255
0.03951961	1.0334467
0.7185391	0.49999392
-0.8884676	0.76063377
-0.15966879	-0.021980932
0.4799544	0.01288238
0.32882446	-0.2647567
-0.637316	0.6688648
0.7099654	0.5387522
0.14414442	0.57889163
0.37127087	0.33997014
0.21798444	0.7063271
-0.4780113	1.0555854
-0.25828004	0.54075783
0.513858	0.6106897
0.22855021	0.7285299
-1.4382	0.6648668
-0.32680607	-0.7548271
2.8325708	0.45201612
0.7137556	0.33836922
0.15490277	0.662533
-0.6779489	0.9192635
1.0234969	0.57958275
-0.3952525	-0.30712378
-3.1339872	0.14303747
-0.6612094	-0.14787842
-0.5228642	-0.23614907
-0.2586263	0.60387206
0.6186145	0.82846117
0.82956237	0.32336715
1.607518	0.4525699
-0.94334525	-1.9059364
7.040763	-2.555718
1.0785934	-1.7993004
2.1114035	-0.45198566
1.5762551	0.06435893
0.010293696	0.108173475
0.3025476	-0.15613718
-0.39512494	0.90616196
0.9248443	0.31045133
-0.76378274	0.21930349
0.19538403	0.084582984
0.5604678	0.6138952
0.5934908	0.7221639
-0.7038365	-0.75598603
-0.26812094	-0.2951235
0.9405664	-0.10866771
-0.40192643	-0.63548964
-1.0402634	0.36571786
0.00021450063	0.81979364
-0.42208335	0.7664568
-0.08822366	0.5579162
0.19014618	0.87215203
-0.64137113	0.80357665
0.5563115	0.6324413
-0.5255682	0.5724916
0.26217735	0.38615128
0.1431929	-0.53804064
-0.009095003	0.103063814
-0.12001509	-1.4273932
-0.4302838	0.5176636
0.23072559	-0.11515824
-0.53556806	1.0432231
0.11659377	0.26086104
-0.21360777	0.4163337
-0.25587863	-0.103317745
0.82459396	0.29448193
-0.26361215	-0.013677383
-0.66597545	0.37513855
0.6179546	0.8871523
-0.70548576	0.6805239
-0.5372832	0.116833724
0.15761292	0.8704343
-0.09074215	0.6240725
-0.19724339	0.45366636
-0.06788537	1.0897421
-0.56241643	0.5682356
0.05845159	1.2115021
-0.016153352	0.5534906
-0.266956	0.7199403
-0.44739157	0.6326056
-0.30643073	0.8592474
0.41425753	0.7743184
-1.759392	1.2341154
0.56386334	0.7668158
0.32695043	0.3932281
-0.845574	-1.071555
-1.1881793	-2.9002516
2.3143287	-2.9944189
0.10082802	-3.0108116
0.10082802	-3.0108116
0.10082802	-3.0108116
0.10082802	-2.2796535
0.30076218	-0.9794057
-0.2985187	0.32402438
-0.015751507	1.0330697
-0.9663321	1.3049169
0.9938049	1.3525866
-0.5675323	1.426013
0.8796088	0.9984833
-0.26267487	0.99207234
0.45528263	0.87691164
-0.7341207	1.7031199
0.6160589	0.7621228
0.1325348	0.6998913
-0.16916338	0.5388061
0.48734424	1.1758375
-0.3094846	1.3613011
0.704096	1.6384511
-1.0654383	1.4771646
0.12714598	1.3099425
0.20397842	1.5181402
0.0466584	1.2112678
0.40209213	1.8954507
-0.3417021	-0.06421298
-0.029654142	1.2566615
0.61537343	1.9274387
-0.20460685	0.532913
0.20611423	1.5982648
0.7365195	1.4810294
-0.9755822	1.3306772
0.67320424	1.4763768
-0.12452532	1.3260708
-0.4659754	0.88001615
0.6815616	1.44232
-0.13915467	0.6301963
-0.3133131	1.0193712
0.6669907	1.3646002
-0.53486484	1.5935075
0.84589547	1.3664689
0.21925794	1.3526644
-1.1316864	1.2242566
0.06803201	0.58139074
1.0703913	1.0468105
-0.3389539	0.63261884
-0.2648396	1.0436032
0.9324671	0.74446154
-0.45478526	1.0084794
-0.20482278	0.8817539
0.089999214	1.0700432
-0.80261403	1.1570016
-0.029772803	1.567596
0.03384507	0.66059333
-0.7491401	0.26830432
2.997833	-2.0723794
1.705917	-0.9410759
0.12488272	0.16587502
0.2762906	0.82183427
-0.24027276	0.7016889
-0.013739696	1.1704915
-1.7233852	1.0671
-0.19708548	1.4581004
-0.21169043	1.475341
-0.19383779	1.4858081
-0.16190962	1.8900447
0.44080526	0.9951737
0.06624726	1.1351867
-0.55791044	1.2781423
0.041632723	1.2954464
-0.026769806	0.82635194
0.4927827	-0.081394106
-1.5623221	0.1591076
0.152822	0.7386728
0.23075457	0.58066416
0.7383384	0.9719956
0.33683732	0.6337066
-0.42624763	0.71777904
0.25196177	1.0944126
0.01241064	0.8539554
0.09956286	1.6576171
-0.15337278	1.6714693
0.05174222	0.9478831
0.14091106	1.0892015
0.04381689	1.0037489
-0.4405869	1.5045435
-0.3001497	0.76971
0.17489928	1.0391501
0.4912703	1.0473711
0.13520497	1.0272307
-0.35438758	1.1811877
0.13208395	0.8531088
0.28491873	1.2380683
0.16639534	1.1009722
0.10762533	1.087371
-0.5095553	0.5650355
-0.79801464	0.22641306
-1.0034269	-0.0078027216
0.22000335	0.32036307
0.7667867	0.9013869
-0.10228199	0.7978016
0.4800691	1.740839
-0.8560208	1.0462463
0.46958956	1.2146388
-0.65266603	1.1013772
-0.6544184	0.33836922
-0.638594	-0.4051332
