# Supplementary material for: Cross-species behavior analysis with attention-based domain-adversarial deep neural networks
Source: Nat Commun. 2021 Sep 17;12:5519. doi: 10.1038/s41467-021-25636-x (PMC8448872; doi:10.1038/s41467-021-25636-x)
Supplement: Supplementary file 3 — Supplementary Software 1 [file 41467_2021_25636_MOESM3_ESM.zip › SupplementarySoftware/normalized_dataset/normalize_each/dataset/trans-longA/Long_A_Female_11.csv]

angle	speed
0.2868571	3.074915
0.0529588	3.540488
-0.6405671	3.2309928
0.08211111	1.4245782
0.10320718	1.8323193
0.77291816	3.4929464
0.625776	2.146215
-1.2868631	2.040879
-1.4460264	1.3206587
0.7479782	1.1424017
-0.09429559	1.3824856
0.4349798	3.0471907
-0.3062139	2.6543174
-0.42055193	1.8121536
0.670739	1.4563255
0.4873828	0.8626667
-0.8603933	2.2557166
-0.1299927	2.0212052
-0.26748788	1.2467376
-0.3774581	1.475359
-0.75165004	0.36771372
1.3070165	1.5839783
-0.01378164	1.9624901
-0.1653541	1.762664
-0.39601797	1.607211
-0.18543312	1.2620132
0.69917077	1.3093702
-0.1849558	0.78361785
-0.30269346	0.93018466
-0.7565899	0.25187236
-1.1921756	0.5436419
0.034981847	1.017751
-1.12857	0.40796217
0.66701806	-0.08718675
-0.004508299	-0.19869965
-0.40091136	-0.28868783
1.160566	0.1435235
-0.73570395	-0.13164516
0.40014037	-0.48016632
0.052801542	0.20934084
-0.104909614	-0.26782095
-0.67829734	0.72336143
-0.8738823	0.092084244
-0.8232822	0.10796145
0.5497295	-0.21647388
0.28432995	0.15304649
0.86317796	0.25559986
3.836976	0.08371652
1.2421659	-0.43387806
0.2608341	-0.3353046
0.11985825	1.2519163
-0.7811808	-0.82084763
0.53772366	-0.6484477
1.7464653	-0.3922155
0.82696635	-0.8773466
-0.1642048	-0.8138447
-0.44385287	-0.48358923
-2.0111542	-0.91798174
0.12016592	-1.8114495
-0.6878237	-0.2731507
5.183619	-1.9555826
-0.6204393	-1.5715511
0.80981886	-1.2932185
-0.27946126	-0.45347765
-0.058000147	-0.5528131
-0.61297864	-0.7290887
-0.15845557	-1.1164268
-0.71393645	-0.9384548
0.019040205	-0.27217755
-1.4239005	-1.0171493
0.5894091	-0.54067355
-0.4565172	-0.65495586
1.154594	-0.9343742
-0.25539148	-0.6217787
-0.08038963	-0.098585755
0.3503712	-1.0044029
0.7465004	-0.5241298
-0.5272194	0.026027244
0.06802977	-0.33458805
-0.1354591	-0.35159707
-0.30936924	-1.1573066
0.4439961	-0.4957773
-0.36108634	0.11434626
-1.1987545	-0.39202225
-0.74019474	0.37683213
-0.13210125	0.52104473
0.3190406	0.11662084
-0.3078178	1.0218842
0.37874845	-0.05213549
0.2837689	-0.37871486
-0.36465156	0.2726553
-0.24620153	-0.9147299
0.5816512	-0.18121465
0.7792004	0.45808217
0.34279674	-0.5923541
-1.1283574	-0.72606605
0.8581869	-0.032044962
0.18698385	-0.16530061
0.5121548	0.08280718
1.0526264	0.79283357
-1.201412	-0.028697025
0.8921976	0.43153653
0.083741285	1.1437494
-0.08429009	0.7882016
-0.08202585	1.3007951
0.94994044	0.9244461
0.1062158	0.44141477
-0.9486591	0.723747
0.6564424	0.14410436
-1.1350375	1.9728701
0.90544826	0.62706923
0.08372591	-0.046226893
-0.02510004	0.3940217
-0.11546625	-0.10713691
1.5971794	0.17484076
0.1543056	-0.5278332
-1.477092	-1.0815881
-1.4578112	0.3337499
-0.2542845	-0.36395764
-0.09716967	0.6868443
0.111189134	0.72822636
1.7627065	-0.722346
-0.18413676	-0.3181545
-0.66943854	-2.0010993
-1.3162551	-2.3188038
-1.0119703	-1.9628036
-0.048324913	-2.3484468
1.9422292	-2.3852494
10.009777	-2.3311388
0.07807658	-2.0283837
-0.46557087	-2.0075443
-4.5298014	-1.4108762
0.47554564	-0.31112504
-0.6036809	0.22159296
-1.1708528	-0.29053554
-1.0909115	0.17997392
-0.98879254	-0.09858553
0.45199814	0.064110674
-0.6495106	0.9631312
-0.5515971	0.09003505
-0.3013531	0.32907844
-0.33449325	0.3079353
-0.4682647	0.34529752
0.29104504	0.7585749
-0.36749372	0.3308572
0.5019238	0.516274
0.44044188	0.004964892
0.6566746	-0.05329186
1.1984859	0.47070783
-0.17196308	0.51789296
0.1672997	0.12826398
-0.37956658	0.6729699
0.89813143	0.9968228
0.6547829	0.69601333
-0.6878551	0.5513565
0.16360696	0.362174
-0.19124694	-0.12071098
-0.19330178	-0.18969461
-0.08945087	0.63464564
0.5050026	0.42743033
-0.093237445	0.37358975
-0.13340367	1.0211623
-0.6531987	0.13427857
0.44667894	1.2436963
-0.24412048	0.14169568
-0.2757396	0.14703791
-0.25594315	0.41296142
0.6280107	0.43380287
-1.048145	-0.7392359
-0.30328533	-0.8421226
0.50786686	0.23615135
-0.32724613	0.022184802
-0.57960516	-1.0909058
0.50670713	-0.17269896
-0.3036131	0.9480363
0.119152874	0.65522355
-0.12108162	-0.64056754
-0.610716	-0.9936151
-0.049709957	0.5180469
-0.37666422	0.30086765
0.30635273	0.33728057
0.32280675	0.63380015
2.1666877	0.12832355
0.78446645	0.6978133
-1.1016077	0.49785307
0.47012126	0.82374513
-0.97749454	0.51212984
1.0932081	1.1675185
0.79744023	0.9458312
-0.58912545	1.1639061
0.83258075	1.1444829
0.15152684	-0.54683244
0.1831745	0.5676148
-0.1617619	1.0928912
-0.37817383	0.689633
-0.45560297	0.5827775
-0.7305278	0.91201234
-0.09819366	0.50673693
0.42753568	0.4533306
0.014114779	0.8543784
0.39247733	-0.060471527
0.47832388	0.80463666
-0.22528103	0.7241391
0.4639371	0.11109851
-0.21484636	-0.62251145
-0.09769954	-0.5525609
-0.6018522	-0.2664283
0.33637267	-0.022359082
0.30530834	0.021674901
0.078754544	0.06764562
0.044346713	-0.47440434
0.33932027	0.0649524
0.3787909	-1.2109324
-0.9439294	-0.86078477
-1.0773194	-0.6068696
-0.69455177	-1.381778
-0.3909488	0.028193818
0.7863006	-0.58563036
1.0402112	-1.2136853
-0.19781674	-0.55576104
0.8748695	0.20723006
-0.46419287	-0.10336298
0.9518815	-0.91285646
0.5994578	-0.8194248
-0.2261474	-0.12758158
1.8992984	-1.3066157
-1.5425491	0.8838442
0.5594039	-0.6409192
-0.9686024	0.38274297
0.12200871	1.1363664
-0.42607287	0.7154887
0.09484489	0.045491163
-0.3925338	0.13536063
-0.44845977	0.42080897
-0.36125275	0.19682719
-0.040274635	0.7882016
-0.36866248	1.4057599
-0.20082249	1.0382887
-0.40791082	-0.23856138
-0.04229102	-0.3236273
-0.17750981	0.73448443
0.30159864	2.3823848
-0.21212056	1.2020112
-1.2631041	0.57339776
-0.8624788	1.0978358
-0.8305291	-0.2240869
0.358115	-0.87453246
-0.11873341	-0.19131625
-0.5537242	0.5248454
-0.028025908	-0.4343873
-0.19933626	-0.77177733
-0.8440203	-0.4609423
0.55236125	-0.3789079
0.9641086	-0.28157377
-0.10569065	0.3224397
-0.23232092	-0.15226947
0.4354695	0.110538855
-0.12885502	-0.58278465
0.021299591	-0.5443464
0.5980948	-1.2073566
-0.42377174	-0.29498985
-0.3918073	0.19222982
0.59347945	0.45541683
0.05665977	1.3655994
-0.8933983	1.1377156
-0.18113367	0.37894604
-0.3753847	1.0892656
0.049161956	0.60329807
0.5406135	1.3956805
0.30750078	0.5041944
0.21912803	0.4805046
-0.691857	-1.0989461
-0.76740897	-0.51305366
-1.0170937	-1.8938521
0.03429473	-1.7678984
-0.57806563	-1.8321552
-0.19374716	-2.4174306
-0.19374716	-2.4174306
-0.19374716	-2.4174306
-0.19374716	-2.4174306
-0.19374716	-2.4174306
-0.19374716	-2.4174306
-0.19374716	-2.4174306
-0.19374716	-2.4174306
-0.19374716	-2.4174306
-0.19374716	-2.4174306
-0.19374716	-2.3852494
4.935508	-2.365025
-0.77692515	-2.3426137
-0.19374716	-2.4174306
-0.19374716	-2.4174306
-0.19374716	-2.298032
0.019326802	-0.6243724
-0.35129315	-0.697954
-1.5437915	-0.9959093
-1.9263524	0.10898929
-0.30203998	0.6328957
-0.049335495	0.031159498
-0.60250306	-0.026730392
-0.36006454	0.5133766
-1.5611479	-0.30287647
1.3826004	0.93832254
-2.2631335	1.822963
0.13156012	0.81675225
-0.22132744	1.1610194
1.5144894	0.5178927
1.4300997	0.80562276
-1.4106469	1.4550058
-0.16243888	1.0052043
-0.5555627	-0.12085402
-0.3279684	0.082958475
0.6107928	0.16498351
-1.2099392	0.49602702
0.2914685	0.6110369
-0.24053538	-0.22910357
-0.03332625	0.23294935
-0.5240932	0.084779166
-0.04573849	0.81519866
0.26697233	0.81698143
-1.5192925	1.443364
0.6582987	1.6664594
0.27385908	2.0082726
0.44520977	1.1869454
0.8118143	0.8737149
0.6929157	0.57384473
-0.1539728	0.66788673
-0.45637354	1.3327118
-0.04110869	1.0564706
0.13061583	0.44821954
-0.4120147	0.6202031
0.084316246	1.1884749
-0.50769246	0.57384473
-0.25911504	1.1040764
-0.46798065	1.2490305
-0.21664533	1.7104399
-0.020877697	2.1942496
0.308496	1.3795093
0.454799	0.1434338
1.2880361	0.7170793
0.7724958	0.31120694
-0.7682892	0.7137744
-0.81214225	0.13773853
-0.037508722	0.101685554
3.2102232	-0.1366567
-2.3180113	-1.1652095
2.3858895	-0.51301396
-1.260608	-0.14441767
0.93479204	-1.2915928
0.6725186	0.23647358
-0.11409739	-0.45429105
-0.86604816	-0.36594793
-0.0045670173	-0.22551462
-0.27285087	-0.15561675
-0.45687518	-0.48551303
0.6316055	-0.38957205
-0.31932858	-0.7340619
-0.8169559	1.1280127
-0.57564026	-0.4330283
-0.3333874	-0.39304405
0.22820787	0.96679175
0.27283734	-1.0316079
-0.6603316	0.96679175
-0.5726628	0.72274953
0.6426371	-0.25169227
1.6710669	-0.22602072
-0.3120017	-0.5168332
-0.82342905	-0.07771621
-0.18825424	-0.82084775
-0.5929023	-0.18913673
0.6910594	-0.13107345
0.0912715	0.23643185
1.4011067	-0.41521415
-1.204296	-0.577144
-0.7157813	-0.14096239
-0.30216	0.021682935
1.3632066	-1.2792114
2.7401009	-1.3635379
-0.3599222	-1.1803702
0.7379243	-1.2216909
-0.004064242	-0.50692976
-1.7786382	-1.5211831
-2.346626	-0.9604221
0.6975053	-0.22020763
1.5471692	-0.6624868
-0.8068778	-0.42140615
0.60493404	-0.6314836
0.66920483	0.25788316
-0.1927998	0.2817561
-0.018091442	0.32907844
0.34548706	0.5718917
0.43914983	0.46532834
0.50054187	-0.17667218
-0.2859975	-1.1378928
-0.50277555	-0.51310277
-0.027219191	-0.6915482
0.2693704	-0.44275835
-1.0548235	1.0761057
1.1658347	-0.9691102
-0.23778619	-0.058186237
-0.6660363	0.17386672
0.47683147	-0.13092484
0.3470754	0.24786857
0.28939894	-0.1271355
-0.5123144	-0.062356934
-1.1619073	0.74555296
-0.52509046	0.98817366
-0.38426873	0.113351
0.72220844	-0.078603454
-1.1191064	-0.022359082
-0.25468883	-0.355471
0.7283601	0.2857284
0.08964009	0.11414252
-0.22532028	0.03569862
-0.051831536	0.2681249
-0.22012815	-0.3578288
-0.9987757	-0.11660924
-0.16993614	-0.5030505
2.1608305	0.93998104
-0.39221746	0.7246307
-0.31243622	0.04055751
-1.417786	-0.21458378
0.24763969	-0.7685846
0.49558508	0.0477952
0.7255682	0.6548591
-1.0402739	-1.6042145
-0.58466697	-1.0673634
0.9205701	-1.2962601
0.066892594	0.34612584
0.2007585	0.6293643
0.724553	1.3605556
-0.42038485	1.0696622
-0.033887718	0.7366546
-1.1939808	-0.5099559
-0.14242552	-0.1582555
0.6999325	0.50117826
0.31864223	-0.04140281
0.05373934	0.51141775
-0.29854178	1.34908
0.26062927	0.43583667
-0.12488774	0.57661426
-0.31000555	1.021736
-0.09245082	0.99257374
0.4357331	0.8085907
-0.6780503	0.6181137
-1.169785	0.06357511
-0.05227943	0.4542569
-0.69334245	-1.7469656
4.304048	-2.1227963
-1.5248364	-1.6619672
-2.4510756	-0.63240266
-2.777219	-1.4832668
-3.2067246	-1.2030591
2.0877335	-0.88568574
0.06803124	-1.3762856
1.117894	0.28319675
-2.0390847	-1.310994
-0.4527921	-0.9927219
0.7328281	-1.8937536
2.3685825	-1.0779898
0.1110435	-1.4393324
1.0127505	-0.61773974
1.0454445	-0.62133795
2.0564904	-0.8184066
-0.8477735	-1.5290804
-0.61990577	-1.7961617
2.1738036	-1.7456732
-0.6861555	-0.9531601
0.592478	-0.9839967
-0.2113314	0.11529242
0.045908343	-1.3426259
0.4170967	-0.7731023
0.61800814	-0.87148863
-0.4412793	-0.4264123
0.14245628	-0.22183062
-0.49933884	-0.098106205
0.12746736	-1.0880758
0.06822197	-0.6880414
0.2925909	-0.08688549
1.6452787	0.20878832
1.4249479	-0.054053027
0.84657264	-0.06549265
-0.15830047	-0.47571713
-0.7124433	-0.5682451
-1.1145127	-0.54265493
0.31861705	-0.029055182
-0.5350072	-0.22777626
-0.6397114	-0.6376323
1.7190425	-0.21582249
0.16681013	0.101386525
0.941237	-1.0982803
-0.86051404	-0.008005774
-0.3269529	-0.2646576
-0.7584828	1.4299749
0.2971728	-0.75303185
-0.20316678	1.654461
-0.6481802	1.0855384
1.3628355	0.3940217
-0.8263987	1.68686
-0.0006267476	0.99227273
0.8911137	0.8791201
0.63361937	-0.11191056
-0.42537722	0.6579114
-0.541147	1.2718531
-0.19330376	0.3696384
-0.52404517	-0.1689806
0.08897062	0.4538501
0.77698886	0.4612094
0.89945334	0.86304337
0.7648585	1.0578743
-0.83311087	0.6962856
-0.22239088	0.54794985
-0.19486316	0.33832806
-0.41403025	0.16387981
-0.20760913	0.19501632
1.5351452	-0.25950167
-0.007515071	-0.17014478
-0.2286586	0.2852022
-0.8879548	-0.16981451
-0.40964368	-0.41507602
-0.33073968	-0.32255706
0.7020287	0.22003804
-0.01943374	-0.28939834
0.67791045	-0.19679059
-0.14971595	0.21753652
-0.85112655	0.40046138
0.68962866	0.41319618
-0.18809862	0.2919157
-0.025080733	-0.9153092
1.4754536	-0.68161243
-0.14616832	-0.8162354
-0.027948728	-0.37296292
-0.10358064	-0.52498716
0.41019425	-0.5444495
-0.9458804	-0.30328795
-0.6012826	-1.1719464
1.1162666	-0.2876118
-0.51699257	-0.3822355
0.0551956	-1.2648005
