# Supplementary material for: Cross-species behavior analysis with attention-based domain-adversarial deep neural networks
Source: Nat Commun. 2021 Sep 17;12:5519. doi: 10.1038/s41467-021-25636-x (PMC8448872; doi:10.1038/s41467-021-25636-x)
Supplement: Supplementary file 3 — Supplementary Software 1 [file 41467_2021_25636_MOESM3_ESM.zip › SupplementarySoftware/normalized_dataset/normalize_each/dataset/trans-longA/Long_A_Female_12.csv]

angle	speed
-1.1609118	0.73687714
0.04709158	0.25595182
0.7002248	0.91701424
1.2315782	1.229302
-0.618161	0.8110125
-0.6632617	0.8853562
-0.5550266	-0.1604539
1.1875535	2.0152798
-2.0140705	-0.17243816
-0.4156603	-0.68581784
-0.6274248	0.3557094
-0.21550108	0.25892654
-0.042293787	0.73677796
-1.3694177	1.2739099
0.022893658	1.4469764
-0.08042284	1.4720132
-0.8980299	1.5978837
1.2229313	1.2372571
0.37029472	0.7895507
-0.9924956	-0.29459003
-0.6582639	0.03558797
1.0598108	0.1443556
1.405598	-0.455623
0.01467902	1.5903739
-0.97518456	0.027828341
-0.6370811	0.01011087
0.19936694	-0.060275733
-1.2841328	0.009396563
1.9872897	0.59036237
-0.10944377	-0.70234364
0.3552729	0.8271523
-1.4253343	-0.28078175
2.7295785	1.5823448
0.5956513	0.45921576
1.0754509	0.39919475
1.3886178	1.3702805
-0.54824436	-0.21282685
-0.82711256	-0.06441348
-0.280736	-0.3852991
1.3667196	0.11551726
2.8455343	-0.4974299
2.6230013	-0.63104177
0.6263464	-0.6460842
-0.9591959	0.3277068
2.31786	-0.6668356
1.5472481	-0.5342115
0.9064703	-0.73704946
1.0632602	-0.496764
0.6708441	0.25328958
-0.4720974	-0.55489534
0.4733062	0.14285739
0.88453203	0.1875472
0.61712235	0.21189682
0.278463	0.5041085
0.62742823	-0.37826857
0.6210626	1.732716
-0.8306945	0.16436803
0.038042948	-0.28509226
-0.7405872	0.8332943
-0.13842715	0.08042244
0.09394078	-0.46883297
0.40082592	-0.40287092
-0.51808864	-0.9517245
0.29791623	0.059409875
-0.017828988	0.03327326
-0.32963985	-0.605268
-0.294655	0.17399266
0.20119055	0.18788782
-1.0413795	-0.8924988
-0.34047636	-0.8814263
0.12549114	-1.390347
0.066233754	-0.3880709
-0.5520281	-0.33218074
-0.86817986	-1.6416453
-0.21214479	-1.1541685
0.9540126	-1.0196439
0.67346627	-1.0517126
0.6494392	-2.025957
1.6973729	-1.5042493
0.5684204	-1.3150563
-1.1610918	-1.8997437
-1.0855415	-1.3872336
-0.35587436	-0.9996245
0.21057951	-0.8879656
0.66567343	-1.0850723
-0.9343721	-0.39169872
-1.2981808	-0.4770512
0.25785258	-1.482093
0.51981425	-1.6068645
-0.16892278	-0.7046445
0.44258872	-1.1066248
-0.27764764	-0.15467034
0.027451979	0.5578878
0.23354295	-0.12874895
0.13986258	-0.6012552
0.83867687	-0.28014594
0.5849587	0.12796357
-0.6288291	-0.60067016
-0.73790854	-0.5965236
1.8215123	-0.2351851
-0.2797208	0.39817634
-1.0537857	1.2236161
0.20979941	0.12995642
0.92214084	0.18289508
0.019660182	-0.24928166
-0.17128356	-0.8554639
0.102871604	-1.7710394
-0.6450193	-0.14601721
0.12066491	-1.208406
-0.8041979	-0.83322066
0.088710256	-1.1442333
-1.0078247	-0.41992542
-0.84905505	-0.39506736
-0.27919987	-0.055155136
-1.5331905	0.767387
1.3822727	-0.2315099
0.8789904	-1.1844443
0.8296589	-0.34907725
-0.18017253	-0.5686873
-0.5533366	-1.6086603
-0.16280779	-0.6035634
0.008493807	0.3734644
0.97070366	-0.46883297
1.4481367	-0.508616
1.194297	-0.44015408
0.4169689	0.23932086
-1.1446497	0.41277692
-1.3940843	-0.13456412
-0.31530842	1.4603267
-0.8110553	0.0627721
-0.05745836	-0.41445386
-0.059036493	0.13964818
-0.60389066	0.19059695
0.19826064	-0.34085855
0.27162114	0.13780195
0.6758649	0.23291482
-0.21261679	-0.022358736
-0.08257985	-0.07960299
0.41154352	-0.36209473
-0.17900077	-0.483516
-0.35029164	-0.5069652
-0.320012	-0.46721876
0.07747807	0.012748424
0.59298	-0.23497282
0.52354985	-0.73415077
0.09019646	0.52998495
0.2139171	0.6592769
0.466867	-1.7022069
-0.9558393	-1.6363748
-1.2222608	-1.6578436
0.017117469	-1.1015369
-0.013656552	0.19466016
-1.120642	-0.610008
0.9414932	-0.41735995
1.5360237	-0.29962277
0.5940715	0.9924099
0.3453845	0.11458624
-0.2318258	-0.026421448
-1.0686609	0.927172
-0.87807524	0.87380785
-0.4793298	0.031429492
-0.08275615	0.87570983
0.52608186	0.5845319
-0.11126908	-0.0049201758
0.039746996	0.025590146
0.37504295	0.03327326
-0.17886835	-0.22153823
-1.0970181	-0.12874895
-0.95897806	1.151686
-1.4760575	-0.042302553
-1.5417418	-0.46436647
0.12585579	1.0588878
1.314245	1.2542672
-0.58554065	0.9348191
1.2928569	0.32449466
0.9420395	-0.25618678
0.78370106	0.21380724
0.30189517	0.11228041
0.65640616	-0.5913704
-0.4092956	-0.19306223
-0.9372922	-1.0234972
0.6922613	-1.2334323
0.663768	0.2980954
1.4935586	0.6756887
0.58323514	0.3843019
-0.44146776	-0.5134611
-0.3163479	-0.10781094
-1.2006441	0.9431691
-0.8455693	0.14605424
-0.11218986	0.4860489
-0.12797692	0.13867372
1.1284664	0.4799489
1.538258	-0.31058022
0.5005899	-0.7061289
1.9439533	1.0342178
-0.83606267	-0.24727647
0.50492543	0.31361368
-0.3169321	-0.027457612
0.5971103	0.38980508
0.76128775	0.04130292
0.49939793	-1.2049494
0.7663801	1.4226185
-1.7996559	0.8489468
-0.7551123	-0.5547665
-0.9300341	-1.1422306
1.4913167	0.056868583
-0.40999395	-0.5392758
0.4220985	-0.67378664
1.3547726	-0.1363062
-0.37354648	-0.2830846
0.92518234	-0.43150836
-1.3186829	-0.68347347
0.079297215	-0.11462919
0.9695683	0.04711314
0.15568945	-0.81307006
0.6643271	0.6354871
1.0148691	0.48397607
1.2698869	0.90367293
-0.45574352	0.966761
-1.5109614	0.59182155
-1.1341319	0.44745165
0.46459973	1.4485062
-0.5174782	0.031841192
0.37186086	0.33158195
2.3679051	-0.5891322
0.92980474	0.9666884
0.0770092	0.3899833
-0.7044652	-0.19232868
0.49067312	0.44393244
0.22124667	0.6268285
-0.47934854	0.0727181
0.63095504	-0.06723319
0.30210012	1.3230001
-0.47562292	0.8403944
0.18822984	1.6989554
-0.8844679	1.2567374
-0.35203758	0.90748245
1.0236795	1.2692168
-0.08707782	1.0312594
0.19861647	0.67298746
0.31244615	1.0171746
-0.5251325	0.41023564
0.5415276	0.20742191
-0.031235317	0.7091678
-0.59336865	-0.5680352
-0.004583382	0.83972496
0.64596206	1.1709298
-0.2219392	0.46626997
0.401189	0.8296714
1.1581991	0.99493635
1.7893927	0.34866902
-0.5050827	0.37329015
-0.83638746	0.6024147
-1.1220379	0.46786642
0.32895318	0.6749018
-0.8063181	0.58190864
-0.5301686	0.25504252
1.0208222	0.4599597
-0.7438173	0.948268
-1.2585016	0.2756651
0.36383826	0.57708424
2.7561378	1.4064955
-1.4562078	0.37833816
-0.11703044	0.65623456
-1.4606613	0.9614913
0.29852915	0.38667586
-0.7375937	0.45315772
0.10782757	0.8044169
-0.712641	-0.630097
-0.062240224	-0.2877323
1.2603688	-0.04311164
-0.14114055	-0.87844515
-0.47715706	-1.0120881
-0.39279968	2.6346655
1.4212554	0.11597388
-0.5302384	0.3147935
0.4407125	-0.55616844
-0.5564045	-2.5011003
-0.2613484	-0.39878798
0.7011033	0.32647616
-0.42842805	-0.47259507
-0.103683874	0.7201944
0.040345322	0.8635854
-0.05640904	1.1974761
0.60455555	0.6478174
-0.13657801	1.9084896
-0.6049357	-0.11489032
0.46405214	1.233106
-0.6082803	0.45866928
-1.0164663	0.9585847
0.73408777	1.0143529
0.05746267	0.056158226
0.44122112	0.33992752
1.6586766	1.5258152
-0.08871663	-0.13392484
0.936705	0.4369266
0.9203053	0.53726965
-0.19181739	0.6823712
-0.7470916	-0.828303
-1.015232	-1.1870819
0.32506996	-0.26367837
-1.02915	0.67153513
-0.5521054	0.04671082
-0.46917838	0.29221758
0.56121105	0.63149697
-0.9893305	-0.6142282
-0.39839813	-0.6256028
-0.13079222	0.6501765
-0.08502984	-0.11242456
-1.0063202	-0.43695277
0.07921471	-0.86764514
1.2664913	-0.7782561
0.8661208	0.06641867
-0.45215547	-0.28137413
1.4581751	-1.0187751
1.091919	0.9616562
-1.1173822	-0.4544417
-0.85188377	-0.6135939
-0.5201137	0.032314602
0.57849514	0.8357042
-1.2434396	0.08108146
0.36986017	0.5533981
1.4523796	0.04667478
-0.90344167	-1.1963338
1.6120265	-0.65945756
1.4546101	-0.4068275
-0.21204773	0.815403
0.30676085	0.333053
0.95085394	0.008138752
-0.05355606	0.08118216
0.8773066	1.0002149
-1.4314028	1.0237702
0.7717425	0.1550006
-0.89838874	-0.68899935
-0.17102847	0.42705962
-1.3522793	0.3478614
-0.23547162	-0.1429576
-0.56049985	-0.18643996
1.0538659	-0.095047705
-0.015476814	0.22022958
-2.2248948	-0.2429699
1.9213971	-1.5051441
-0.38933668	-0.7170133
0.9329482	1.0829259
-1.1434709	-1.1770135
-0.83834505	-0.41868982
-1.1018534	-0.057843536
-1.1909611	-0.1624981
-0.5126554	0.36513066
-0.09145693	0.059154168
-0.6656739	0.5553105
1.4946849	0.99188215
-0.03899711	0.2756651
1.4633006	1.1436232
0.08084259	-0.630097
-0.10002789	-0.66159356
-0.04454984	-0.56713086
0.30116257	0.7541089
-1.419102	0.09979708
-0.46163842	0.037437666
-0.056103915	0.92348593
-0.23218367	-0.14119379
-0.035623793	1.2015215
0.3251645	1.5148771
-0.06135295	0.8237007
0.88297653	-0.078261256
0.7446935	0.7870262
-0.74443746	0.18735172
-0.28474054	1.059647
0.06929716	0.5615788
-0.35665488	0.577259
-1.1033604	0.10189508
0.26591575	-0.18624991
-0.76328146	0.7406432
0.6110989	0.8296714
0.68855435	1.2698432
-0.011328458	0.14808461
-1.0705439	-3.3357787
4.750818	-4.954816
-0.57877094	-4.944586
-3.0864618	-5.3883348
-6.324009	-5.3766017
-0.023089258	-5.412196
-0.023089258	-5.412196
-0.023089258	-4.464902
-2.6728685	-1.3072634
-4.940882	0.30082232
-2.5541785	1.7966219
0.5289662	0.81250775
-0.7120658	1.1709259
-0.17962119	1.5204582
-1.2672552	1.1195476
1.3795692	0.47564578
-1.8435757	-0.5054591
-0.16854984	0.60387987
-0.90975904	0.4422649
-0.76986027	0.21902952
-0.16441503	-1.0373732
-0.41984028	-1.2892934
-0.24592912	-0.7898726
-0.6255098	0.01762664
-0.22762421	-1.1906352
-0.08597308	0.008961167
1.10487	1.249034
0.05955063	0.27379715
-0.08426696	0.8003883
0.026901213	0.9344908
-0.265033	1.6938822
-0.14962108	1.0853833
0.5795629	1.1592106
-0.4070702	1.1673918
-0.2158745	1.5344442
-0.48371035	0.38187268
-0.9354316	-0.58088976
-1.097331	-0.123074986
0.8517868	0.091514185
0.47766456	0.10834013
-0.32447717	0.3585311
1.0132941	0.3771539
-1.7532276	0.20725703
-2.6341174	0.93632966
0.85789824	0.30748853
2.0830064	-0.6206678
-0.42120963	0.6782374
-0.40550765	-0.17317124
0.6110577	-0.29962277
-0.81902355	0.14692305
-1.0400313	0.15888806
-0.42898247	1.0959232
-0.22787915	0.76788753
0.6799706	0.71599346
-1.5268018	0.98111373
0.78988725	1.3227873
1.1597582	0.30254662
-0.25941727	-0.19949049
-0.10073271	1.4060364
0.07997882	-2.330153
1.515824	-4.2465057
-0.02557303	-2.1317468
0.20276888	-1.3986684
-0.13155465	-0.8733359
-1.0958295	-0.5966307
0.80890274	-1.6561247
-0.08400966	-0.7211288
-0.022619488	-1.1030291
0.74853206	-0.92480844
0.39667276	0.450803
0.40274966	-0.28453445
-1.3879687	-0.78573585
0.34672117	-0.45494965
0.21186884	0.4811692
0.6759137	0.37818614
0.23423952	0.9801324
0.033402897	1.0326016
0.68377465	0.9527212
1.0481528	0.91180086
-0.54418087	1.7884407
-0.4885523	0.72065
1.4556413	0.61047995
0.22830975	0.5364986
-0.5144061	1.1301007
-0.0047690417	0.5318317
-0.00066809537	1.3591512
-0.85648316	0.26028258
0.0089597525	-0.03028917
0.034773234	0.56658584
-0.74698037	0.83949494
-0.18252455	-0.22734994
-0.4895428	1.7722777
0.37995875	0.19349219
1.5228051	-0.14827861
1.6096956	0.71599346
-0.49174616	0.08012921
0.18724662	-0.025604462
-0.74363995	0.1886737
-0.5247802	1.3337072
0.21891733	0.40159732
2.6320794	0.4902286
-1.4182196	0.576637
-0.7633187	0.34613168
0.5713422	0.04942686
0.5245893	0.112013355
-1.3305807	-0.48924032
2.5926063	0.9335336
-0.5394335	-0.67278457
-0.061361533	-1.5369073
0.4890067	0.079901144
-0.5662166	-0.11969943
0.26480973	0.4338364
0.57266444	0.014283171
-0.198305	-0.096653044
-0.25141037	-0.12821236
-0.88548297	-0.76908857
0.9515662	-0.40773037
1.5680075	0.056382343
-0.5901856	0.05899225
0.048359394	0.39561877
-1.7698181	0.270818
2.055075	-0.6781347
-0.097215235	0.25892603
-0.8396669	0.035314493
-1.0961403	-0.25474584
0.3278833	-0.10211524
-0.15791	-0.4096482
0.28779772	-0.5855908
1.4571542	-0.18000183
-0.83344144	-0.6612071
-0.005656283	-0.5376572
-2.5279818	0.26792473
-0.7215823	0.014913558
0.19123244	-0.60948324
-0.70443165	-0.6812615
-1.1242957	-0.037911568
0.4044379	-0.4401057
1.6307617	0.056329522
3.2303648	0.76962864
-0.11222986	1.0867764
-0.33144343	0.37949675
0.09544217	-0.029314216
0.87180495	0.5907563
-2.8156471	0.15913983
-2.4960034	-0.727019
1.3867428	0.14828157
0.58971405	-1.5873822
0.7018597	-0.7990322
1.4267128	-0.8062271
0.12276181	-1.4102885
-0.38243803	-1.0839897
0.53992957	0.11266694
0.50950944	0.13207169
0.65198237	-0.3421065
0.14568289	-0.04991014
-0.63079315	0.3278939
-1.3565923	0.24648121
0.27773684	-0.13463521
0.6075781	-0.107587814
1.2757974	0.32318106
-0.8044591	-0.19695216
