# Supplementary material for: Cross-species behavior analysis with attention-based domain-adversarial deep neural networks
Source: Nat Commun. 2021 Sep 17;12:5519. doi: 10.1038/s41467-021-25636-x (PMC8448872; doi:10.1038/s41467-021-25636-x)
Supplement: Supplementary file 3 — Supplementary Software 1 [file 41467_2021_25636_MOESM3_ESM.zip › SupplementarySoftware/normalized_dataset/normalize_each/dataset/trans-longA/Long_A_Female_13.csv]

angle	speed
0.46008646	-0.0017981912
1.1372995	1.4057952
0.7401325	0.08127737
-0.48665997	0.30068693
0.4701393	0.14317062
0.7705834	-0.1107769
-0.63305247	-0.2919084
-1.3973464	-0.45151466
-0.9574861	0.49530554
-2.3782587	-1.239684
-0.82670677	-0.7076603
1.4392909	-0.050458867
1.3763701	-0.9319559
0.5204128	-0.838863
-1.7043388	-0.7932538
-0.22811605	0.23339647
-0.19148143	0.4889836
-0.21603528	0.44967705
-0.04244214	0.15983796
0.9100269	0.07402941
0.42794457	0.5612192
-0.5393145	0.40794587
-1.7773851	0.57265145
-1.337328	0.22546253
0.49137524	0.74507976
1.6116834	0.3743024
0.9211157	0.14317062
0.031584214	-0.93266946
-2.7756019	-1.0301682
-1.1627437	-0.7508944
0.49532208	-0.039064337
0.8358805	-0.8326322
-0.1502358	-0.82152724
-0.2722996	-0.86432767
0.21208246	-1.1096317
-0.20449838	-0.89715683
-0.7093965	0.3527092
0.2626885	0.8774503
0.103810705	0.7202827
-0.1681155	0.07243228
-0.45996776	0.24054718
-0.11108575	-0.007234818
0.00457217	-0.37830222
0.13561678	-0.29059646
-0.63072616	-0.31819487
-0.31445733	-0.07791753
0.27652377	-0.563455
0.27989456	-1.0267401
0.28609467	-2.1584103
-4.881701	-1.2631503
-2.187427	-2.5638707
-4.4324365	-2.3365664
-0.66483474	-0.54095596
0.20682251	-0.783049
-0.78958464	-1.0500009
1.2215717	-1.184407
-1.5623494	0.40740618
-2.849163	-1.443145
-1.0679996	0.6727356
1.18148	0.17356203
1.2252043	0.58616567
1.1846547	-0.13380909
0.2947156	-0.22484837
-0.50917476	0.42153808
-0.44805497	-0.19772875
-1.4033685	-0.23625386
-1.9842823	-0.9026999
2.1983593	-1.2634302
2.1089873	-2.332704
-0.05400719	-0.9910938
-0.45927954	0.32156917
0.09238767	-0.90375733
1.215386	-2.1288102
1.9673245	-1.6739583
0.0045439783	-2.050289
-0.7289431	-3.6456635
-0.8147619	-1.5646634
0.16420393	-0.9974017
0.09434044	0.5308011
-0.97704613	-0.24672586
-3.288285	0.03868148
-1.3633704	0.92468905
1.6018553	0.6919891
-0.27168772	0.2509018
-2.535962	-0.44721344
-0.9040928	0.2836639
-0.09337157	0.8552513
-0.5891933	-0.8829653
-0.63385755	1.2007484
0.94266635	-0.08679941
-0.697251	-0.74526244
-3.237112	-0.5126181
1.7170204	0.29327118
3.2063308	-0.20875752
1.8343214	-0.60639346
0.78383297	-1.0163473
2.5557086	-0.59534454
0.9656189	0.16073245
0.033103395	0.6104327
-1.4914842	0.5095338
0.15272313	0.14299278
-0.985216	0.32320485
2.1113007	0.34468195
-0.13011867	-0.16247895
-2.865926	-0.008344834
-0.7899413	-0.32704785
0.5294177	0.507655
0.41416013	0.77545017
0.9942332	0.5590693
-1.3694277	-0.27528054
-0.43764055	0.92280763
0.017754463	-0.051358182
1.205059	0.10425786
0.12307267	0.67230844
0.7223431	-0.6302426
-0.68158984	-1.3526003
-1.0348315	-0.602444
-0.708407	1.193126
-0.7821031	0.8264951
-2.2309856	0.097796634
-1.0518774	-0.03279498
-0.15255512	0.8530356
-0.87483925	0.45809984
-1.6214969	0.075980045
0.0070970436	0.47314858
0.4447185	0.24353643
0.892678	-0.24862173
-1.6602783	-0.36914083
-0.5579202	0.13984978
0.5972823	-0.28811052
0.55281585	0.44928718
0.3822908	-0.19571199
0.31834	-1.7952125
4.9586716	-5.193603
0.06022355	-5.879151
0.06022355	-5.855713
0.06022355	-5.879151
0.06022355	-5.8475647
0.06022355	-5.879151
0.06022355	-5.6661177
-2.4010122	-2.7242837
1.4092764	-0.10408658
1.4828115	-0.39007434
0.43241546	1.473614
0.7202982	0.8594509
0.4652127	0.79967517
-0.3154062	1.3848298
0.846753	1.5851045
-0.054064114	0.6888868
-1.0179257	0.22826998
-0.29474238	1.3430526
-0.25525194	-0.2621167
1.4048986	0.16906853
0.31223515	0.04129751
0.5359172	-0.46540388
-1.1502289	-0.23269384
-0.6224547	0.89669645
-0.7274521	0.5968773
-1.2040948	1.3987997
1.3926451	0.601801
1.8419943	0.6577937
0.8678266	1.7067262
-0.54053074	1.1716015
0.5122848	1.9486291
0.7291668	0.9014221
-0.614445	0.99239177
0.30359715	1.2607353
-0.8439677	1.0243859
-0.55424595	1.5185736
0.9474453	0.77808416
0.7929963	1.3099265
-0.6177126	1.0007344
0.26937822	0.31817165
0.6310499	1.1985455
0.6868126	-0.10757564
-0.28483257	-0.5456562
0.7771859	0.41478994
0.34980837	0.42158934
0.8941145	2.073452
1.0363278	0.5253982
-1.0294313	1.209796
0.54260576	1.1159685
0.22696155	0.66434604
-1.5704674	1.6240156
-0.15880227	1.3498297
2.487193	0.6451179
-0.6071452	-0.43976268
-2.5770206	0.9345653
-0.7698263	1.5639502
0.31834608	0.30767292
0.38535455	1.254137
0.49415857	0.956565
-0.076611824	-0.115550324
-0.6049936	-0.42393684
-0.7271206	-0.2955727
-0.006136441	-0.22118978
0.95229286	0.104640715
0.23644266	-0.1752678
-0.50138533	1.0511901
0.4368254	1.104927
0.9551232	1.2033509
-0.28274533	1.9178281
-0.95531744	0.34798613
-0.83758235	0.7503469
-0.0087804105	1.3415313
0.11456332	0.64396226
1.9748255	0.971849
-0.1985762	0.85183454
-0.26274684	0.23815674
-0.6487562	1.452868
-0.5606465	0.45344207
0.5524381	0.8468057
-0.41295993	1.2377894
0.49722615	-0.46105844
1.5761104	-0.020460833
0.5618141	-0.45486355
-1.1339036	-0.33722153
-0.31980738	0.084690645
-1.2451745	-0.9135771
-0.3174874	1.1001908
0.7744073	0.7484821
-0.26118633	0.46440598
-1.789618	0.75486624
-2.4232426	-0.38379622
-1.2739415	-0.107554175
0.88186026	0.35302457
2.7827973	-0.031663936
0.11202791	0.51422226
0.63222045	0.2996334
-1.2828718	0.3359249
0.84773153	1.0351515
-0.52765983	0.10370416
-0.79397243	0.44636625
1.514745	0.0073114764
-0.25054187	-0.40445986
-0.2196776	-0.19505535
-1.1742394	0.114555076
0.8101397	-0.7412416
1.600474	-0.3014684
1.227648	-0.3096205
-0.23018526	1.1433097
-1.4862018	0.3365636
0.023365913	0.7423963
0.10192748	0.48161608
-0.7244386	0.29618642
-0.29452363	-0.022378173
0.65757537	0.057214897
0.089135714	0.7529467
0.2208241	0.11014217
0.45631915	0.44510862
0.5116762	0.19073574
-0.38518625	0.6869682
-0.43426353	0.5715659
0.6354835	0.22864231
-1.3091431	0.050202172
-0.21535274	-0.5277076
-0.18593098	-0.39746335
-0.040082596	-0.99993277
-0.23284167	-0.10037499
0.270102	-0.60727966
-0.92963815	0.48556772
0.5202636	0.65408295
0.87057674	0.90551215
1.366876	0.8995757
1.3291824	0.099037625
1.0449837	-0.25692713
0.46274924	0.6295487
0.29205003	0.45187998
-0.036064032	0.834486
0.03287579	0.2211727
-0.39659852	0.075820155
0.45545903	0.52059764
0.39340708	-0.053277712
-0.4986909	0.15838452
0.21794133	0.07978888
0.41204697	-0.41499802
-0.6267505	0.5468052
-0.22928087	-0.9404978
0.21723454	-0.9271763
-1.1805074	-0.27342844
1.3483042	0.22081569
0.5374957	0.16094884
-1.7579678	-0.07991109
0.13369705	0.4116005
0.06283907	-0.6111226
-0.4955385	0.4753384
1.6006268	1.1748799
0.36463693	0.2803203
-0.9997885	0.89365023
-0.612552	0.5557651
-0.03912227	0.6869673
0.06529373	0.287941
0.588052	0.1607307
0.6312346	0.39265007
-1.1611369	0.11419982
-0.25415587	0.61145204
1.442732	-0.1434593
-0.07097087	-0.4460925
0.25557	-0.12586331
0.31267533	-1.0315524
-0.3387403	-0.08420704
-1.2443979	0.6423976
0.017834246	0.21067837
-0.41314116	0.12326042
-0.1112479	0.49201754
1.081029	0.452435
0.5826287	0.06599953
0.470633	0.45390773
-0.3299999	1.6480696
0.3791421	-0.37283754
-1.3111372	0.5119987
0.87039894	1.2504823
0.68763345	0.50179654
0.62144053	0.1783683
-0.28744856	0.42096555
-0.8596281	0.12702371
-0.25935987	-0.09406971
-0.4794536	-0.8641949
0.32433546	-0.21504177
-0.4426912	-0.3947746
-0.3220939	-0.85695267
-0.58690226	-0.3926654
0.36476934	-0.18203565
0.6267986	0.5716912
-0.48428357	0.43502212
-0.8750942	-0.1727328
0.4255122	-0.57481277
2.4037707	0.4889836
1.0940206	-0.47930622
0.5020632	0.16887622
0.81465024	0.18029091
0.25288326	0.7273086
-1.1341861	0.6815127
0.15502957	0.53934216
0.12942459	-0.11150144
-0.68302244	0.20561846
0.24472861	0.04736712
0.6627428	-1.4432734
-0.6348383	-0.33875427
0.2747322	-0.9176562
0.042926006	-1.2011774
-0.76030207	-0.34668866
-2.1165776	-0.5014238
1.0526543	0.2965684
2.1211917	0.15632612
1.3789288	1.1092576
0.4515337	0.296914
0.584557	0.19268681
-0.6062107	1.0072324
0.1397233	0.546202
0.5183922	0.97813237
-0.41605106	0.12083714
-0.0006395225	0.9860733
-0.112433806	0.15544389
-0.21202569	0.05998906
-0.3398625	0.07076331
0.9435283	-0.77083266
0.89298254	-1.4023829
1.3571922	-0.3983964
-0.43957835	-0.8895339
-0.64606255	-0.50751877
-0.25390106	-0.9950428
-0.046900954	0.18599299
0.2935524	0.65347016
0.23108675	0.6437297
-0.5799928	0.67777133
-0.044503946	1.0675653
-0.05428446	-0.45004588
0.23746826	-0.1789658
-0.3103112	0.77015066
0.03014259	0.32501355
-0.5870938	0.999885
0.13144585	0.3041519
-0.9291707	-0.1434593
2.0186138	-0.32872906
1.872036	-0.27199033
0.88009894	0.23166399
0.5631788	-0.21825574
0.6450446	0.06463282
-1.2065238	-1.0431007
-0.042352628	-0.4755333
0.7759048	-0.5039452
0.42163762	0.26597506
0.21112993	0.33801308
-0.447074	0.20349173
-0.5111597	-0.0062058405
-0.0015160127	0.2234177
-0.38353655	0.36723182
1.6037729	0.6316864
-0.47613007	0.5788625
-0.8947243	0.70514023
-0.097472474	0.52837646
1.2317137	0.83178854
0.24744588	0.56054854
-0.54916507	0.37283668
-1.7082454	-0.32358813
1.341916	0.7727894
2.311586	0.6837104
0.053419515	-0.3108479
-0.49712753	0.6210756
-1.5481474	-0.08923059
-0.4494596	-0.7800926
1.0697377	-0.59391123
-0.031248666	-0.65082085
-1.7065399	-0.08030622
-0.19120659	0.03310205
2.5716372	-0.2813094
1.7525684	1.3093872
0.32690075	0.55721897
-0.552774	0.5702465
0.60428023	1.0509024
-0.2317279	0.41630122
0.36025736	0.51521707
0.18376131	0.97413737
-1.7256548	0.116152205
0.08662222	0.7508182
1.2488092	-0.24832474
0.7380349	0.07375432
-2.7681048	-1.7363895
-1.8226405	-1.6552492
-0.049502328	-2.128375
1.845203	-1.2812986
1.1490681	-0.94588363
0.4843885	-0.9360201
-0.5077914	-0.892768
0.43038622	0.5369618
0.75458217	0.33228955
-0.25250244	0.42013764
0.79078686	0.8626478
-1.5572274	0.18668467
0.015040366	0.5629793
1.0815053	0.8188954
0.66211593	0.28612837
-1.3105804	0.3395984
-0.15621984	0.78360534
1.0688195	0.56840056
0.51473516	0.50876987
-0.42569134	0.17078568
-0.33924532	-0.08589791
-1.1625859	-1.0974779
-0.06568193	-0.4753467
0.60930634	-0.44006273
-0.22371559	0.038745873
1.3264443	-0.2079064
-0.18841903	-0.50904536
-1.6251402	-0.60731554
-0.61542153	0.36182192
-0.6907551	0.60535485
0.952238	0.8911516
-0.05407391	0.66868186
-0.18291858	0.35220236
-0.06361132	1.2045897
-0.7051024	-0.022008898
1.304253	-0.11314193
1.3229992	0.095286615
-0.81597143	0.15561035
0.2914291	-0.62893194
-0.08205751	-0.11900522
-1.0121019	0.8719309
0.54017186	-0.46249655
-0.15366931	-0.83698463
0.18158497	-1.5096878
-0.167201	-0.18850827
0.8284003	-0.9856782
0.21597132	-1.403736
0.1641396	-0.7187101
-0.8694157	0.048299287
-0.5407092	-0.07401101
0.25632104	0.53909993
-0.18411094	0.5809104
-0.09538606	0.44181538
-0.19016676	0.32140708
-0.72456557	-0.2000456
-0.58904535	-0.1729606
1.3490335	-0.5593076
1.19735	-1.1483858
0.13605691	-0.079894446
-0.7909845	0.6279047
-0.29997784	-0.07174455
0.59345835	0.5771248
0.5531413	-1.0049624
0.32810524	-0.023248138
0.5923277	-1.0542312
0.065987386	0.5188375
0.04634125	-0.87103117
0.080250315	-1.3531567
-0.41950697	1.1505563
1.0947307	-0.18824457
0.09731553	-0.25959617
-1.3502815	0.09043259
-0.8383643	0.42528078
-0.00862138	-0.40776408
0.53166634	0.9608662
-0.17735311	0.5093161
0.5921629	0.2860114
0.3874474	0.3586995
0.016680997	0.14264847
0.53449637	-0.23097888
-0.13938808	0.93535423
0.11623608	-0.028251097
0.30527386	-0.75529116
-0.3162001	0.024380933
-0.59573	-0.77408385
-0.56322014	-0.6216691
0.5257213	0.22428153
1.3149934	-1.2575783
-0.40317976	-1.1462591
-0.9657258	0.5044989
-0.12769392	-0.2584498
-0.108127035	-0.4996742
-0.66399527	0.87398887
0.021966308	-0.16648228
0.6169457	0.24175575
0.5587818	0.7088531
0.3592395	-0.096766785
-0.37304384	1.2041862
-0.06417312	0.5393159
-0.038369082	0.15562612
0.14088525	0.6021746
-0.094686344	-0.2890138
-0.17155537	0.10226298
0.1881299	-0.58310455
0.25351745	0.4734434
-0.21576963	-0.13410345
-0.43553963	-0.32693657
0.59041446	-0.7930111
0.30894604	-0.30994028
0.37319234	-0.35592446
-0.4814372	0.43505758
-0.1721786	0.008674685
-0.22604579	0.8663786
-0.40116647	1.0271369
0.39707023	-0.15740108
0.29750112	0.86483055
-0.9531177	-0.07230832
-0.33481288	0.11266051
0.47457013	0.34595755
-0.10079451	0.10960381
