# Supplementary material for: Cross-species behavior analysis with attention-based domain-adversarial deep neural networks
Source: Nat Commun. 2021 Sep 17;12:5519. doi: 10.1038/s41467-021-25636-x (PMC8448872; doi:10.1038/s41467-021-25636-x)
Supplement: Supplementary file 3 — Supplementary Software 1 [file 41467_2021_25636_MOESM3_ESM.zip › SupplementarySoftware/normalized_dataset/normalize_each/dataset/trans-longA/Long_A_Female_14.csv]

angle	speed
1.6756327	-1.5852238
-0.0061172224	-0.2057983
0.16249624	0.21586701
-1.8811134	-1.0836282
2.2169626	-1.9085486
0.69006413	-2.7790449
2.0925965	-1.1393555
-0.56106627	-1.0847834
0.6382868	-0.96997637
0.6779868	-1.6148844
0.9958762	-1.590983
-0.34332526	-1.1075828
-0.98160136	-1.2453485
0.5282963	-2.0578444
0.6687473	-0.30948856
1.6837213	-1.3554301
-0.75726694	-1.2279835
-0.4688651	-1.6264305
0.6889106	-0.49812967
0.48054335	-0.93876696
-0.073558465	-1.4373333
-0.94232357	-1.223359
-0.30315635	-1.0113251
0.7096547	-0.8593833
0.71890104	-0.1717558
0.7151159	0.11136139
-0.074781954	-0.604944
-0.2907194	-1.6378005
0.41588268	-1.5912617
2.0404224	-1.1554098
-1.7748379	0.24823745
-0.46482068	-1.3082136
1.5396681	-1.8325113
0.03318568	-1.9126238
-1.4175289	-1.5259897
-1.3248028	-0.68378484
-0.95561594	-1.3875699
-0.4419831	-1.0009576
-0.4463551	-1.7839813
2.954042	1.6083819
-1.4994024	0.08987348
0.79652196	-0.6492825
-1.084364	0.118736565
-0.11047388	0.236655
-0.6295801	0.25389364
0.12625822	0.039003707
1.4855609	-0.993853
1.8056053	-1.3010416
0.59400177	0.34521422
0.8131646	0.11612726
-0.013294117	-0.3723358
1.5499247	0.085081376
-0.30577242	0.585446
0.082445405	0.35737684
-0.4181936	0.08474746
1.0070382	1.4229599
-0.57066965	0.5799864
-0.731314	-0.05840881
-0.2850539	-0.115467764
0.02837973	0.11686669
0.36516854	-0.028720196
0.19148602	-1.3007858
1.5709662	-0.1717558
0.8045012	0.619832
0.18541671	-0.19625175
-2.8749065	-1.8096272
-0.21704349	-2.360017
1.639703	-1.1065824
-1.8522269	-2.3612905
-0.54787064	0.049960915
0.0685126	-1.0320926
1.4407284	-1.3503661
0.66406226	-0.39390165
0.013830997	-0.66538596
1.4590336	-1.4214494
-0.054796673	-0.46836513
-0.22903031	-0.8503478
-0.4161537	-0.5381086
1.254263	-1.3319318
1.332258	-0.14635995
0.5351449	0.017526286
-0.30511096	-1.0660062
1.4539601	1.617814
0.72969824	-0.5956641
-1.334764	-0.46147525
0.3693971	0.6079205
-0.17257418	0.07640295
2.1464334	-1.2111421
-0.10002479	0.76278365
-0.9213466	-0.26704663
0.060466316	-0.08462433
0.1894386	-1.0655476
-0.15763341	-0.22053629
-0.5295112	-0.6687248
0.068145856	0.75258374
1.5292885	1.5625974
-1.3543409	0.4347732
0.49853328	0.2637121
1.8963387	-0.7310261
-0.6776393	0.020267978
1.8794333	1.8176607
-0.42066753	0.17005382
0.8142829	-0.015574942
0.3807535	-0.83014387
-0.30640978	1.4284192
-0.8250493	1.3527483
1.0947492	-0.13944061
0.031071171	0.80678374
-0.21893008	0.2669803
-0.72101194	-0.6231898
-1.1285893	-1.0284324
1.013052	0.6043496
0.624466	0.3493795
0.27120116	0.1950531
1.9467031	-0.0377131
-0.48579204	-0.551212
0.09992125	-0.24716286
-0.23760411	0.46498954
-0.17448619	-0.66724885
2.174571	0.18213467
-0.63125014	-0.06489765
-1.1657043	-1.5323662
2.2024944	-1.5244845
0.661901	-1.223359
0.8638905	0.4490736
0.22618064	1.1955919
1.1544778	1.0555924
1.0765809	-1.3796532
-1.0146446	0.8404457
-0.2987258	-0.50950366
-0.69205445	0.021268493
-0.67255545	0.1662539
-0.15007785	0.26275077
0.562035	1.2950752
0.85784304	0.16100167
-0.36157596	-0.14690188
0.070469856	-0.17222798
0.8297888	0.6863776
-0.46664432	0.11532518
1.8524894	1.3933024
-2.7429824	-0.13608818
-1.5574445	-0.10867494
-0.5795841	0.07627889
0.9526993	-0.26515576
1.0313892	-0.043525156
0.25199082	-0.6213925
0.03470501	0.6746424
-0.3247615	-0.30207944
-0.33072597	-0.036298737
1.0195745	-1.6826434
2.8706465	-1.6531446
0.20993079	-0.3311874
-0.08770611	0.015717521
0.27696946	-0.04440593
-0.0357993	0.8909504
-1.2160376	-0.5178326
2.2539523	1.8690944
-1.7763928	-0.45530614
0.16444156	0.022553856
0.7477913	-0.26487863
0.6436664	0.21770695
-0.1445814	-0.22302769
-0.9187056	-1.0755097
0.33387077	0.59028006
1.3465538	-0.29211333
0.70908195	1.1616417
-0.8259398	-0.78054017
-0.4769673	-1.0318893
-0.7988197	-0.79199606
0.47353867	-0.6076522
1.0549552	-1.2039458
1.9867688	-1.0105783
-0.9993409	0.61078787
0.408641	0.07873789
-0.6415679	-0.03464119
0.2879512	0.34324065
-0.86594665	0.66545415
-0.96186644	-0.39196405
-0.7699946	-0.5597786
0.34640715	0.13002615
-0.2655776	-0.045091353
-1.1655551	-0.46628526
-1.7589837	-0.28172398
0.22552772	0.4345356
0.6453908	0.02260601
-0.36368898	0.5433883
-0.341655	1.0494251
-0.5785815	-0.7793258
-1.3345956	1.3304654
0.5710621	-1.4062703
0.31599194	1.2187979
0.17232563	0.80126274
-0.36132732	0.7755524
0.6609241	-0.18158288
0.54054767	0.83332425
0.33535543	1.8547461
-0.33342874	-0.029400373
-0.84931725	0.7798606
-0.72222686	-0.5881565
-0.040450286	1.4983991
-0.8795521	-0.5969573
0.7728893	-0.11179005
-0.2562239	-0.17857856
-0.14165422	0.9348953
1.4893814	-1.0910378
-0.12969549	0.13691
-0.281365	-0.26930287
0.55579764	-0.24597688
-0.27908278	-0.35383523
-0.0073372913	-1.2118571
-0.11886923	-0.3141475
-1.0521044	0.09450912
-0.44277605	0.20513138
0.53897476	1.4351541
-0.3404454	1.4812443
-0.24354382	-0.05885815
-0.075240865	-1.7158697
0.70695204	-0.94474876
-0.23067138	-0.1965588
-0.56174487	0.3067802
-1.4868503	-0.98822683
-1.3713639	-0.7760914
0.07128932	-0.30422306
0.34778136	0.02260601
-1.3925397	1.3330902
2.0746129	-0.11565756
0.022226172	0.7516987
-0.68827975	0.13060756
-0.5219551	0.08593808
2.4895074	1.3648677
0.19704267	-0.32630458
-0.2535869	-0.09335769
0.015575038	-0.5770658
0.3087833	0.59477746
-0.44895768	0.5605967
1.2060883	0.7505423
1.5928102	-0.48344228
-1.0696157	0.488339
1.3325746	-0.93134195
-0.699538	0.61279166
-0.044901695	0.61923575
0.47935975	-0.18828712
-0.5633607	-0.8200035
-0.32147673	-0.6321636
1.1086695	-1.0009576
1.3263102	-0.40650004
0.6763047	-0.5832243
0.58237123	0.18869172
1.3490076	0.1587201
-1.1282326	-0.33213946
0.19319923	-0.072238564
-0.8033808	-0.11854368
-0.30906475	0.22153711
0.68108195	0.41432378
0.5154137	-0.428368
-0.30813515	0.7265124
-0.27098793	-0.29275233
0.8023435	-0.38030058
2.0766687	-0.15696658
1.1132486	-0.98331666
-1.2215923	-0.47096843
-1.6074914	-0.73475474
-0.18933761	-0.6649338
-0.24278937	-0.39273387
-1.3639331	-1.4636481
-0.3322294	-1.4599774
0.07743065	0.18109311
0.8343345	-0.8886048
2.0040524	-0.51688313
0.15256542	-0.8257182
0.40970984	-0.28027907
-0.60881793	-0.9483161
-1.1306212	-1.9634831
-0.76962477	-0.41647294
-4.7634997	-1.6605883
-1.1491965	-1.0820524
0.23063767	-0.15307532
0.08396062	0.13890702
0.0502027	-0.3281172
0.36199793	-0.22549072
-0.042491242	0.76099306
0.024245406	0.6980909
0.10433553	0.30558866
0.05823531	0.41431668
-0.26293436	0.63739
-0.6084923	0.44782248
-2.4343826e-05	-0.029697565
-0.50318205	-1.0394063
-2.5626297	1.5777931
-0.11049279	-1.0387945
0.574075	2.2291336
-0.52948993	0.07991802
0.4144694	-0.044573195
-0.73349845	0.8322848
-0.26792133	0.03472606
0.73931384	0.7140655
0.27554554	0.38765582
0.52129847	-1.185888
-0.5147077	1.0433033
-0.6707514	0.6322245
0.27335325	1.5702331
0.7828903	-0.17031923
0.7431623	0.56307703
-0.23530251	0.8429646
0.13153005	-0.50015754
0.39879593	-0.53765154
-0.31406948	0.19118127
-0.42487922	-0.5144743
0.24976942	1.1708475
-0.50326544	0.8084697
0.09992111	-1.4485614
-0.07062124	-0.6575213
-1.4279932	-1.5985962
0.37986568	-0.28492227
0.8109228	-0.6687248
-0.45226172	-0.52570957
0.35446593	-0.33582336
-1.0955423	0.25363782
-0.96367735	-2.0045128
0.878898	-0.7693311
1.475068	-0.75330746
-0.5907799	-0.9781251
1.2066544	-1.137769
-0.78955126	-0.6578623
1.9451883	-0.42188874
1.3927008	-0.078176536
-0.13939756	-0.8071121
-1.4883338	-2.2444947
-1.4101645	-0.6718896
-0.68955195	0.10110196
0.22983114	-0.36113265
-0.09077061	0.5661137
-1.569367	0.15782884
0.054209173	-0.04933135
-0.22402075	-0.043525156
-1.217861	-1.0423222
2.588086	0.34240153
0.8687072	-1.1813662
0.75501657	-0.0516629
0.54079497	-0.2620857
0.4318409	0.6300488
0.28269807	0.7640829
0.027702864	0.23259585
-0.20665005	0.34567714
0.15898255	-0.01579282
0.6129126	0.79450816
0.45002338	-0.39323768
-0.16606845	-0.3589779
-0.20791368	-0.10304404
-0.25307485	-0.1484548
0.5819574	-0.4620897
-0.081180535	0.044111826
-0.7062125	-0.3621239
0.7865	-0.86399096
-0.37335736	0.115238465
-0.6783246	-0.33201587
0.48263162	-0.15911266
-0.665838	-1.1307166
-0.566436	0.6142915
1.5990282	0.3677369
-0.9173382	-0.84328663
0.9590673	-0.8113368
-0.9123255	-0.4243712
0.1721343	-0.868872
-1.4934908	-0.88860464
0.7869705	0.19192842
0.20542307	-0.50394005
-0.35648173	0.4212061
-0.28808448	0.75664294
-0.0005514216	-0.59892315
-1.9172668	-1.6559329
-0.11510101	-0.92915016
-0.91343117	-0.8678843
2.6764617	-1.7108859
0.5211664	-0.6701541
-2.36052	-0.31433806
-0.16905762	-0.48726228
2.561338	-0.39097878
1.5683409	-1.7343384
-1.8679105	-0.56824636
-2.9666574	-0.30207944
-0.43113303	1.0445781
-0.43790185	0.49395356
0.17057398	1.2221142
0.38820824	0.44197187
1.9229575	-1.0601794
-0.14416687	0.34203708
-0.6074086	1.4267107
-0.7031264	1.3353368
1.2161753	-0.13976218
2.142805	-0.8359633
1.186051	0.7497853
-0.07269295	0.7748043
-0.17027017	1.3920804
-0.29040307	1.1442448
-0.68079937	2.1028156
-0.27512747	2.2134633
-0.8635084	0.99692255
0.029059865	1.9736212
-0.3484345	1.7202756
-1.2357395	0.46616226
-1.3501463	-0.93930703
-2.2349455	-0.7618033
1.563998	1.6153547
0.4090265	2.9072874
-2.230903	2.0013072
0.6365257	-1.0052927
1.7132754	0.17725338
0.5396472	1.9490482
-0.57827926	2.328949
-0.35326985	1.2197487
0.2082482	2.0674906
-0.072167374	0.5247103
1.134472	-0.03595248
1.4758819	-0.35902885
-0.28326118	0.1646661
-0.41596588	-0.05840881
-1.0267408	2.3559797
1.1954868	0.35634053
1.324827	1.0178914
-0.33395785	1.3622276
-0.09753952	-0.1947985
-0.58739495	1.5237514
0.28634298	1.0113797
0.38811523	0.07466609
0.39760503	1.3623585
-0.8773971	-1.2649771
-1.0059233	1.3007904
0.38673818	-0.805662
0.44018283	1.8159593
-0.18890667	0.34095508
-1.8268487	-0.7256213
-1.0923232	-0.074508086
-0.7472752	0.06518836
0.968761	0.7510938
-0.708043	0.34203708
-0.0019586566	-0.27194658
-0.033414118	0.76584196
-0.31481424	0.22567804
0.5833013	0.58079773
0.6917965	0.6949946
0.18009852	0.392605
-1.3893296	0.14084941
0.80780023	-0.91675746
-0.29282287	-0.51756114
0.058367707	-0.6887849
0.2714361	0.20674017
-1.124549	-0.22673286
-0.76716423	-0.16179942
-0.9033544	-1.5872687
0.18380947	-0.5389591
0.9817448	0.26869583
1.6505727	0.13423929
0.48670894	0.13437076
0.37412107	0.020319825
-0.52012104	-1.4302421
-0.5993676	-0.22112603
0.6005892	0.6734317
0.018958068	1.0627643
1.0955136	0.4437442
0.82130754	0.0114330845
0.23723996	0.2089313
0.3615974	-0.19403315
0.9087891	-0.9447489
1.3354597	-1.3204955
-0.19141307	0.28048968
0.44710445	0.5399556
-0.4205157	0.9556564
-0.30686012	0.8018503
-0.009602504	0.92659026
-0.5969184	1.5138158
0.15257023	0.68503976
-0.41155106	-0.26553875
-3.4857986	-2.1181912
0.77691483	-1.2626066
-1.2642131	3.3381183
-0.1128428	2.5306742
0.12281147	1.0417047
-0.061762836	2.124836
0.58736694	0.02790855
0.4194154	1.3896886
0.9365311	1.3984587
1.4185805	0.59010476
0.24754782	0.6096111
0.6578809	0.4599154
-0.34932354	-0.47353667
-1.7583331	-0.47810888
-1.3295529	-0.2022431
-0.17865872	2.3531756
-1.5818766	1.0670708
-0.6606982	0.7763338
-1.4610829	1.7784796
-0.5528637	1.7141742
-0.25749987	-0.32439736
-0.612071	-0.20919208
0.66227114	0.7951204
0.44666633	0.39895746
0.12848584	0.56297517
0.06149255	0.7290911
-0.25466934	0.39181095
-0.9421265	0.15809579
-0.16168292	0.31258363
-2.441159	1.3214074
-0.14611882	0.7639002
-0.4127487	0.79897314
-1.9183283	2.023567
-0.32907242	2.2092226
-1.3864139	0.24493624
-1.7340393	0.15430328
-0.7922288	1.5475962
0.8235711	0.32242644
1.5846249	1.5064988
0.34769538	0.35088462
-1.0052159	-0.464495
0.3189212	-1.1759267
-1.3063328	-1.407408
-3.8270586	-2.3286722
-1.7980152	-1.8566468
-1.4952406	-0.30083466
-0.6161481	2.0576541
0.009360244	1.3712958
0.5777567	2.6282358
-0.10184198	2.8399227
-0.82045287	2.7062814
0.519817	1.2805187
1.9887943	-1.4659231
-0.38987336	1.7539846
0.09200661	3.4149709
-0.58163744	2.268722
-1.1671703	1.7750802
-0.27611345	0.8181517
0.91443557	1.1704338
0.2501633	0.81755763
-0.47511148	0.86074305
-0.08165757	0.7662373
0.4456027	1.417054
0.13059105	1.1109987
0.062490005	0.41019273
