# Supplementary material for: Cross-species behavior analysis with attention-based domain-adversarial deep neural networks
Source: Nat Commun. 2021 Sep 17;12:5519. doi: 10.1038/s41467-021-25636-x (PMC8448872; doi:10.1038/s41467-021-25636-x)
Supplement: Supplementary file 3 — Supplementary Software 1 [file 41467_2021_25636_MOESM3_ESM.zip › SupplementarySoftware/normalized_dataset/normalize_each/dataset/trans-longA/Long_A_Female_15.csv]

angle	speed
1.1521599	-1.3385396
-0.29107165	-1.385218
-1.9284037	-1.2642465
0.14061712	-0.991728
-2.2250433	-1.4787613
-0.61178964	-1.2302842
0.5203512	-1.7578694
-2.7926188	-2.01353
-1.1802869	-1.808544
-0.05405337	-1.3203441
2.2161055	-1.2970523
2.2865577	-1.4020666
0.7289609	-1.7928427
0.3743792	-1.625019
1.1034954	-2.0982375
1.0467317	-1.6661752
-0.103102215	-1.4609873
-2.0691009	-0.95917356
1.1037402	-0.79079056
-0.6344493	-1.1930163
0.27048427	-0.85123706
0.17161681	-1.080897
-1.7064658	-0.8015067
0.5348916	-1.1925836
-2.007883	-0.28883648
1.7650709	0.3112596
-0.096104264	-0.9775304
0.4818166	-0.2044653
-1.2171862	-0.79565775
1.269281	-0.8912396
-1.7027154	-0.4114851
-0.1036253	-0.2697509
0.5454345	-0.9412244
0.12769759	-1.0706878
-1.0696982	-0.44438088
2.0115528	0.05250203
-1.432205	-0.96324193
-0.035082605	-0.61980724
-0.17930673	-0.6238908
-1.5257556	-0.6771023
1.7082305	-0.73760235
0.042439222	-0.60634327
0.02792069	-1.0497934
0.56648093	-0.9542451
-0.57859087	-0.93590385
-0.23826513	-0.26298723
-0.58446187	-1.5329465
0.8411728	-1.0838877
1.4398279	-1.0524085
0.3959711	-1.6833997
-2.3573403	-1.0401764
0.5090144	-0.9844733
2.6786742	-1.5500469
-3.0792794	-1.2045039
-1.3833905	-1.0559208
1.829644	-0.50594753
0.22369596	-0.5582639
-1.1986945	-1.255428
0.8083531	-0.594476
-1.1700947	-1.2749232
1.3759544	-0.9450431
-0.1144763	-0.92314744
0.5422311	-0.6070263
1.448668	-1.4523288
-0.60447323	-0.9941168
0.06523843	-0.119394474
0.15528052	0.10122817
0.95097715	-0.6776039
0.19937971	-0.67832893
0.014139453	-1.3567338
0.06448906	-0.628069
0.5137364	-1.6050044
-0.70985156	-1.254299
0.6944901	-1.2033868
0.7745113	-1.7448635
1.3384478	-1.7419624
0.8397173	-1.5580964
0.19690159	-1.3226798
-1.113432	-1.5902468
-0.28899875	-1.4239563
0.9962019	-1.6853454
-0.9937714	-1.7484903
-0.6815109	-1.1840969
2.098875	-0.6987752
-0.3782648	-1.1238052
0.3216838	-1.7922794
-2.42216	-1.8574789
0.82390016	-1.9476519
2.69422	-2.0395982
-3.1228132	-1.4238626
2.9051764	0.7426478
-2.595599	-0.72925323
0.35319585	-0.78658384
-1.8250055	-1.4746916
2.9618566	-1.4176583
-2.7277846	-1.9069473
4.120892	-1.1231457
-4.02722	-1.6038684
3.0482059	-1.1145685
0.06438251	-1.5361679
-0.44448432	-1.6541178
0.34594396	-0.35856467
-4.0262036	-1.7725549
2.8079326	-1.6192045
-2.2270322	-1.194351
1.055065	-1.3552212
0.54778934	-1.5318714
1.391441	-1.7022555
-1.3544503	-1.0797186
1.8280877	-1.2527062
1.3736502	-1.0493308
-1.495917	-1.2700537
-1.395104	-1.2796887
2.0046906	-1.6662633
-0.1318315	-0.61590666
0.4697992	-0.66025686
-0.38001359	-0.5076351
0.5968541	-1.6110237
0.02039557	-1.7843957
0.76508963	1.1967983
-1.5729078	-0.45237
0.19631419	-0.91421574
-1.0431551	-0.53384954
1.1478796	-1.2075086
-2.3278487	-1.7554078
3.9891531	1.1897843
-3.1078823	-0.39952135
0.027619481	-0.34956437
0.8759975	-0.4878131
0.9184829	-0.30988145
0.90920347	0.040997475
-0.47501054	-0.888128
0.9056189	0.082751006
1.0976973	-0.681466
-1.7076027	-0.8661588
-0.24735439	-1.1252116
0.10656373	-1.2012957
1.6952081	-1.8025651
-0.10979755	-1.1586288
0.0070474586	-0.4128221
-0.7588355	-1.0324246
-2.5164158	-0.62547964
0.51751703	-1.0664722
1.1698349	2.1758268
-1.3433542	0.8432774
1.0142498	-0.3742329
0.09598593	-0.42107546
1.0344752	0.9510349
-1.0777574	-0.8517367
-0.75702274	0.014029987
0.0034323572	-0.89706033
0.41003513	-0.52604884
-0.20079434	-1.0452355
-0.6413113	-1.03003
-0.88179433	-0.9542451
-0.025734259	-1.1554254
1.0206952	0.22655758
0.838027	-0.4847843
-0.97885734	-0.5744727
1.5633836	-1.0187975
-1.8027288	-0.18381894
0.68213785	-0.628069
-0.77467126	-1.1141316
0.46983248	-0.1940443
-0.7117711	-0.76290524
-0.61026317	-1.1820625
-0.39413846	-0.2526452
0.23141843	-1.2945149
0.18867813	0.23005572
0.99033475	-0.16005446
-1.989437	-1.2108145
1.3954183	-1.0346457
-0.29907957	-0.45755026
-1.0115156	-1.020863
0.98114324	-0.60239506
-1.792189	-1.0215036
-0.20469852	-1.0622768
0.64662445	-0.70878386
0.21651657	-1.422931
-0.5586394	-0.61004364
0.109316446	0.06756636
-0.100869216	0.96408236
0.005585524	-0.3119554
0.16729547	-0.57261944
-0.24253808	-0.72535735
-1.2598163	-0.90354484
0.13497676	-0.06232022
0.7600015	-0.30323792
0.55218214	-0.72535753
0.046836052	-1.3250806
0.046836052	-1.8498385
-0.16810061	-0.76145
0.18546759	-0.08790485
0.044292927	-0.16286205
0.1256843	-0.35053042
0.046836052	-0.38801312
0.046836052	0.32415822
0.046836052	-0.12563415
0.046836052	-0.6878748
-0.7476865	0.052605186
-0.30068523	-0.37730807
-0.87998897	-0.30033806
0.58385265	0.28894803
0.49605086	-0.267385
0.5299458	-0.33694825
-0.2147967	-0.550314
0.095701806	-0.43929693
-0.16007897	-0.3108657
-0.28607208	0.10781356
-2.3541956	0.37171286
-0.14436789	0.31098166
0.5404227	-0.08916213
1.2301351	1.139104
0.06620993	0.67961776
0.3603276	0.40150106
0.28867283	1.1060611
-1.408319	1.3601463
0.14716269	1.7157209
0.06916004	1.122564
0.3617974	0.7364533
0.17702924	0.5233019
-0.08335712	0.7364533
-2.8694398	3.017937
0.89089066	1.2673616
-0.100723945	0.7715197
0.0055527776	0.42023322
0.21613453	-0.19367898
-1.3514612	2.8531818
0.29863885	0.61234564
1.6049628	0.50263834
-0.5170598	0.34336376
-0.8004871	-0.48189846
-0.43293968	-0.4497456
-0.5971748	-0.7352284
-0.5439068	2.577581
1.1716704	1.4095134
0.22193718	0.2903533
-0.11220116	0.51148576
0.1839072	0.7233018
0.2823433	0.22642659
-1.6602099	1.7732905
0.82082725	-0.10755699
0.28337476	-0.3261556
0.09046807	-0.0018525678
-1.7759451	0.70681995
0.029294368	-0.9540896
-1.1615598	-0.93131936
0.04297823	1.0790294
0.36700702	-0.5376287
-0.6221406	0.5432773
-0.8133977	-0.42912042
0.2638989	0.05955135
-0.32433277	-0.67164147
1.7089689	1.2707865
1.2295005	-1.2269131
-0.23340443	1.7928127
-1.1761472	0.23589346
-1.3482938	-0.70054
-1.2187424	-0.5744727
-0.6199499	-0.9542452
2.6195111	0.4579424
-0.29505962	-0.60207367
-0.81695366	0.33412087
-0.49698585	0.78051317
0.008063124	0.7561776
-0.23692822	0.2879354
0.44239703	-0.9293934
-0.6539056	0.15469746
-0.70543116	-0.31180337
0.21697387	0.26708955
0.612883	0.0033510146
-0.21583973	0.05097311
-0.7036391	-0.034136776
-0.20843731	-0.50594735
-0.9868192	-0.44255581
1.282819	-0.7225554
-0.8703502	0.4163337
0.19348656	0.6011122
0.14548896	0.741087
-0.9222377	0.66621405
-0.42775425	0.7453774
-0.34669313	0.5490546
0.41019475	0.51862264
0.35565585	0.76258016
1.1054462	0.7184604
0.71924645	0.26360875
0.63562983	-0.09502807
0.44802654	-0.67274326
-0.6699207	0.08036761
-0.5119592	-0.088163525
0.181309	0.26833194
-1.5499277	0.5723895
2.261649	-0.7872644
-0.13140129	-0.6902875
-1.1736835	0.39680713
-0.7728483	0.043282975
-0.43596134	-0.3119554
-0.3437242	-0.011036071
1.1008186	-0.058490213
0.64606607	-0.15425508
0.23175596	0.26317042
-0.32430497	-0.8307924
0.14843836	0.64976305
-0.29364845	0.06998969
0.34007594	0.7586417
0.08839642	0.26142642
0.23742373	-0.2982319
-0.82830435	-0.78756773
-0.032883864	-0.5642232
-0.5301557	-0.7628402
0.7057138	-0.5230138
0.17062223	-1.047492
-0.449371	0.06548437
0.37708226	0.7584242
0.019045332	1.2091306
-0.37898228	0.8504978
1.2768164	0.035407547
-0.29993075	-0.19396234
0.37282598	0.07159164
-0.41478577	0.3279966
-0.7538267	0.8121445
0.36597416	1.7248996
-0.3823152	0.21171008
0.23109472	0.4758763
-0.1374226	0.28667548
0.1107688	0.36184758
0.5345122	1.1309291
-1.5727767	0.7648145
0.62344754	-0.60496056
0.45666146	-0.23781852
-0.41973314	-0.7914545
0.49641582	-0.6125907
0.14539228	-0.16311686
-0.31652272	0.030172441
0.27694872	0.25005445
-0.22696331	-0.23149934
-1.3256732	0.33107093
-0.6693608	0.5406948
0.07427775	0.8693237
-0.005559895	0.29428753
0.55730385	1.0239817
0.42256194	1.447686
0.6970496	1.9375446
0.94813704	1.8614856
0.07784351	0.999015
0.09882618	0.9238814
0.046836052	0.848916
0.046836052	0.96136427
0.10121636	0.8490918
0.27050352	0.77844626
-0.2312117	1.1862602
0.32818756	0.741017
-0.12052723	0.6997221
0.05624911	1.8996284
-0.21171401	1.5249155
-0.7766822	2.2385082
-0.512697	1.734084
-0.8029046	1.463228
0.42389387	1.7858053
0.24586679	1.72597
1.1909213	1.7049876
-0.05989742	2.776806
-0.07256027	2.0731783
0.7388345	0.51333606
0.03701224	0.3635005
-0.04279341	0.741017
0.2651072	0.3993275
0.38003424	0.21520382
1.1075497	0.68602765
0.8960072	-0.48591533
0.7469569	0.049965214
0.41989708	1.1370851
0.28331634	0.16274942
-0.48964894	0.69232446
-0.6102586	0.8583631
-0.2695842	1.257937
-0.5630859	0.7309058
0.16811883	0.3608136
-0.3800228	-0.23068672
-0.25395417	0.61867636
1.5878364	0.5293661
-0.20160381	0.50887173
0.10626668	1.3788716
-0.98786813	0.72811764
0.7297099	0.76496476
-0.025706558	0.78946114
0.0087710675	0.8606391
0.5025106	0.43975297
0.41072688	0.4918839
-0.07420901	0.08431373
-0.61846966	0.15626352
2.9083967	1.3589032
-2.807333	0.03888098
0.21037965	0.026049785
-0.5852782	1.0943253
-0.61033374	0.7173591
-0.25588226	1.6037128
0.01524601	0.62703973
0.11500963	1.1171478
-0.25482506	0.39912364
0.046836052	0.62401974
-0.06191286	0.8496193
0.15558496	1.6735352
0.046836052	1.3736739
0.33994097	2.430772
0.010658378	1.0404836
0.3067187	0.3375351
1.1115949	-0.13503867
-0.90692294	0.41944408
0.82425123	-0.6238901
-0.33312184	-0.8453618
-0.60554206	1.8718028
0.14579202	0.9751022
0.78205174	0.552481
-0.07219294	1.0354971
0.18811029	0.20860967
1.0778828	-0.30746442
-1.567426	-0.48582163
0.27282864	-0.7777161
-0.89482033	0.13696952
0.11640929	-0.9502536
-0.14618905	-0.57417834
0.23986116	-0.23808245
1.1046314	0.45745674
-0.5078453	0.41214556
1.1782342	-0.20649897
-1.0106844	-0.56422335
-0.6734914	0.06270622
0.1901717	-0.35053042
-0.6471281	-0.10541335
2.31062	-0.92126316
-0.17086597	0.10781356
-0.15523209	0.8523423
-0.19253784	0.3279968
0.7359478	1.7539485
-0.24733458	1.8425466
-0.23698391	1.2558508
1.0889848	0.14537509
0.413321	0.689695
-0.61024094	-0.067466885
0.33742794	0.14537509
0.25916559	0.5633214
-0.6065586	0.6971438
-0.09791025	0.7490941
-0.0072031566	0.7398313
-0.033924766	-0.009549883
-0.40781945	-0.20640369
-0.24553947	0.56835264
-0.40826976	0.10017492
-0.09436131	0.81143343
-0.11259529	0.92542785
1.0247571	0.851205
0.03508902	0.015559608
0.34184453	-0.30405563
0.86716974	-0.5247021
-0.11818401	-0.14941262
0.56604636	0.5633214
-1.1918411	1.3727474
0.5987345	0.5337619
-0.07911727	0.90253645
0.37983796	1.0108632
0.50239533	0.26833194
-0.8108749	-0.35294113
-0.31652376	0.53093666
-0.20153369	0.77195716
-0.4367068	0.5538908
-0.034045618	0.02641354
-0.17140327	0.848916
0.046836052	0.6615026
-0.12833038	0.6257189
-1.0003735	-0.2160182
-0.11114317	0.5773241
-0.23024465	0.7432359
-0.6935225	-0.57348007
0.046836052	-0.57348007
-0.7821025	0.98656434
0.14157179	0.354524
1.185709	0.41390353
0.9055553	0.5815252
-0.35061088	0.406384
-0.25993255	0.54181427
0.76980823	0.31073996
1.0396171	0.4748833
-0.3268307	0.44945768
0.36147177	0.51333606
2.35638	-0.6983147
0.4492557	0.212167
-0.26127297	1.0427725
-0.20388132	0.81225306
-0.785075	1.1963458
-0.9785036	0.69972247
-0.067152165	1.2612256
-0.10411973	1.1127592
0.0938218	0.999519
0.016931709	1.5623858
-0.08787536	0.89074117
0.20540878	0.8121445
0.35722828	2.0141191
-0.09169949	3.3231742
0.084585816	1.1494218
0.17511119	0.7019323
0.62364775	0.24298848
0.2674229	0.7213554
0.24394491	1.2480223
0.00068592874	0.9329257
-0.074227035	1.9874234
-0.07217492	1.7777776
0.025755648	0.89933497
1.0172086	0.47153682
1.2016042	0.860209
0.007804016	1.0228174
0.23026434	0.37372938
-1.580138	-0.21666007
1.1375172	0.24430357
-0.6473126	0.0030711503
-0.5317497	0.8482876
-0.5152663	0.43338054
-0.09446418	1.2916902
-0.83786654	0.92662996
-0.90393716	1.1231843
-0.0454662	0.86776114
-0.13858071	0.7037418
0.5035537	1.2126074
0.07529018	1.1326878
0.08450725	1.4706755
-0.2792132	1.3288193
0.20449305	1.5332477
-0.64973766	1.6439947
-0.3517456	1.6047602
1.5010543	0.767092
0.540274	1.3774579
0.116389394	1.9005591
0.21134742	1.3736739
-0.7016771	1.8670973
-0.17378584	1.8207676
0.34379247	1.5562452
0.0828036	1.7793905
0.16482659	1.0156138
