# Supplementary material for: Cross-species behavior analysis with attention-based domain-adversarial deep neural networks
Source: Nat Commun. 2021 Sep 17;12:5519. doi: 10.1038/s41467-021-25636-x (PMC8448872; doi:10.1038/s41467-021-25636-x)
Supplement: Supplementary file 3 — Supplementary Software 1 [file 41467_2021_25636_MOESM3_ESM.zip › SupplementarySoftware/normalized_dataset/normalize_each/dataset/trans-longA/Long_A_Female_16.csv]

angle	speed
-1.3716434	-0.024508132
-0.2595365	0.52906346
-1.0292245	0.83205956
0.9098027	0.6965202
0.21401952	1.6447507
0.3112469	2.1591482
0.83228207	0.2392283
0.92126185	0.5997801
-0.60560733	0.7711318
-0.423294	0.42522895
-0.32678267	0.30950978
-0.30114573	-0.38075376
1.4518309	-0.4194504
1.1407794	-0.60476696
-1.1807901	-0.044014014
3.125444	-0.123958595
-1.8321614	-0.9696799
-1.7434576	-1.4307957
-0.04790183	-1.3766804
1.7538297	-1.6896205
1.3667116	-1.4834217
1.0491475	-1.8559123
-2.3419816	-2.884682
2.4094367	-1.553987
-0.02502509	-1.7049669
-0.29961637	-0.8121103
-1.6261292	-0.11168878
-1.5521001	-0.60314566
1.254798	-0.63724476
-0.84673834	-1.8203077
0.16269112	-0.8457089
-0.33768323	-1.080899
-0.9322536	-1.3766804
-0.62803733	-0.87397975
0.056446854	-1.5468558
-0.27171466	-1.3866869
-0.27203164	-1.9499651
0.519966	-1.4916526
1.0876051	-1.3690029
-0.7091383	-2.726467
0.14570184	-2.5251715
1.5567906	-1.4092379
1.587686	-1.6133004
0.37164232	-1.0014366
0.5035421	-1.3355799
-1.0302721	-1.6094986
-2.4913461	-1.4639866
0.12354518	-1.1600735
-0.39879942	-0.99461895
-0.3722393	-1.2785227
0.54355484	-1.0953412
-0.5369102	0.027848173
-0.72190225	-0.18830165
-0.062975205	-1.335038
0.49884364	-0.5323566
0.7544073	-0.43751413
0.08434587	-0.1082214
0.13885984	0.3503504
-0.71898633	1.1010339
0.10240041	1.1429677
-0.2897068	1.783509
0.35524926	0.35349905
-0.36204496	0.5134479
1.1404238	-0.7337442
1.0315837	-0.3245384
-0.5133433	-0.3167758
0.3071287	0.12744473
-2.0280933	0.2819103
-0.30648223	-0.10094966
-0.28522167	-1.0579658
0.028918417	-1.2528676
0.10560003	-0.9162749
1.2042154	-0.8470318
0.5411233	-0.5770131
1.06625	-1.0432934
0.9612039	-0.3771796
0.3008167	-0.29894748
1.3265932	-0.10071659
0.9937999	-1.0892026
-2.0876095	-0.47500744
-1.4134082	0.23827727
-1.1069392	0.050456077
-0.10873015	0.5912149
-0.34279987	0.75782317
-0.5619634	0.986835
0.44824833	0.93914557
-0.16795558	0.42449927
-1.0009335	0.6197076
0.21518175	0.8541412
0.45602542	1.7999707
-0.40532395	1.0533377
0.17009838	0.58901805
-0.010981943	-0.114861116
-0.43054608	-0.44187865
0.74996686	-0.5158556
1.4564296	-0.25562018
-1.2528228	-1.4694952
1.3944623	-1.712562
-1.6846248	-1.031795
-0.55502135	-0.63481873
0.15106966	-0.96576446
0.3916048	-1.1458969
-0.07528997	0.006188685
0.66453576	0.30786058
-0.6398263	0.4308317
-0.56910723	0.8144104
-0.20406295	0.028313788
-0.4511797	0.47772977
0.020540953	0.1703223
0.28847185	0.08310051
0.046684228	0.41759837
-0.36155188	-0.16365264
-0.9585511	0.3262665
0.16735362	-0.0042783045
0.89224225	0.3362921
0.14050922	0.41787806
1.2229378	0.6215239
-0.821858	-0.052338336
-0.15552431	0.028313788
-0.09773271	0.055337757
1.9226563	0.43482435
0.24991259	0.068375535
-1.3580582	-0.1666091
0.23926927	0.33368042
0.5508997	0.26082736
0.41946656	-0.2283272
-0.5826201	-0.51071846
-0.5277166	0.37578118
-0.80926245	0.44620407
-1.0068067	0.62367314
-1.6286569	0.100950435
-0.53280824	-0.044235103
2.0521934	-0.09987025
1.1335992	-0.7802022
0.19912322	-0.27495393
0.43520284	0.3614067
-0.61271304	2.0075147
-0.532469	0.927226
-0.3215527	-0.007415225
0.71101886	-0.19557
0.0025062363	-0.19557
1.3110653	-0.7838448
-0.25047308	-0.2646127
0.33305353	-1.7795436
-1.5134753	-0.66876185
1.0396448	0.17527507
0.022646734	-0.21797271
0.68571293	0.22721186
-0.58347553	0.5531182
0.10612106	0.3657259
1.4054779	1.1763434
-0.9167817	0.9792255
-0.89701295	0.6102903
0.6282406	-0.15255702
-0.515884	-0.22531945
0.59093636	1.4316329
-0.73062885	1.4771018
-0.3360559	1.930137
0.41845015	1.8211416
-0.089295596	2.485286
0.63498765	1.5832742
-0.024342967	0.12495806
0.90478826	0.9831179
0.3830616	0.84518355
0.20828068	0.6906992
-2.1867383	0.74076307
-0.22663558	0.14380562
-0.8342025	0.625246
-0.1681757	-0.7387415
0.57073796	-0.05580155
1.9585341	0.55914646
0.77696174	0.5605769
-1.010787	0.6905065
-0.804829	1.1238387
-0.65638286	0.056172118
0.8497299	0.3523535
0.8046141	0.6654385
0.42526206	-0.5591613
-0.35267156	0.2099726
0.24133514	0.2247408
0.37052807	-0.6685905
-0.90711915	-0.35685575
0.81693834	-0.32160383
0.6272505	-0.21493292
0.39072037	-0.50265324
-1.5043266	-0.54912585
2.0505886	-0.761839
0.35253835	-0.79997826
-0.7008903	0.7647423
0.87193996	0.50671333
-0.7951164	-0.088919416
-0.014619596	0.14307673
0.2859548	0.35940623
-1.7262242	0.5997803
-0.6351822	-0.041209377
1.1846175	-0.24840963
0.8823441	0.20321387
0.21237093	-0.20183733
-1.732456	0.25090724
0.08932452	0.26850143
-0.47138914	0.1536984
-0.42153087	1.409176
0.004981965	0.09772185
0.27429307	-0.53138685
1.8120314	-0.57669145
0.07942141	-0.8557915
0.6032071	-1.6956378
-0.260502	-1.1510835
1.7269526	-0.7698615
-2.4812865	-1.4218396
1.1202078	-1.2080238
1.4492159	-2.8884108
0.874016	-2.212034
-3.007024	-2.1511884
1.6209893	-0.8338218
-2.01792	-1.2267725
0.19798405	-2.884682
1.1516241	-2.6818366
0.8569886	-2.851394
-2.520144	-2.2376838
2.2682872	-2.6086564
-2.8098125	-1.2828206
-1.2982057	-1.9401883
-0.15946968	-1.9158716
-0.23564914	-1.6964412
0.7527461	-1.616291
-0.003161514	-1.3604876
-1.2996082	-1.3100623
-0.57266724	0.18636446
-0.7993769	-0.91363615
0.8251246	0.52151513
-0.6908932	-0.038281567
-0.7428656	-0.99530137
-0.16335441	-0.31483832
-0.75022495	-0.21493319
0.9956627	0.2949218
-0.0447684	-0.82093996
0.54217565	-0.67894316
-0.37117466	0.33155182
-0.0516059	0.63571537
-0.50898826	-0.27615207
-0.16832447	0.62172496
1.1379695	2.1082747
0.41313726	1.3522205
0.1080869	1.1976857
-0.39937863	1.3115422
-0.2488732	0.287655
-0.4998099	1.6278375
0.02192004	1.7411
-1.4121292	0.40695196
-0.21408539	-0.022379005
2.0439613	0.24100535
0.8790373	0.6752635
-2.5561087	0.48648873
-1.2690785	1.1339762
-0.1601354	0.36298662
1.4476326	0.44946676
0.16753425	1.6892259
0.77259064	0.6310631
0.9853943	1.2962852
0.24564989	-0.108759925
-3.476848	0.29097548
0.73202807	-0.08113962
-1.0521759	-0.6845027
1.2074287	0.5231443
-0.57067484	0.96097195
0.032317527	0.7563688
0.10142386	0.48117086
1.0372425	0.0062407674
1.5616292	-0.14198092
1.0189241	-0.17924272
0.3715713	0.8395758
-0.295441	1.217145
0.1310358	0.39902294
0.7759361	0.67385966
0.6547181	1.170192
0.13562542	1.3568239
-0.7033963	1.0679255
-0.34840116	-0.36265123
-0.054830436	-0.30703795
-0.38750347	-1.0553325
0.65741456	-1.2807077
0.21780147	-1.4166515
0.41391736	-0.61505765
-0.98364896	0.19496767
1.3909696	-0.6423629
2.084256	0.3519009
-0.70521206	-0.4788847
-1.1822731	0.49658307
-0.053281263	-0.11386868
-1.4248713	0.8912449
-0.2031304	0.670478
-0.21664949	0.20263836
-0.28789762	-0.45611143
-0.41627276	0.08256016
0.17742601	0.32075384
-0.08844824	0.61236733
0.5506539	1.2126149
1.1600142	0.69046354
0.7917127	0.69192576
-0.117126256	0.21744563
0.9631401	0.9236344
-0.26767227	1.2710245
-0.5759778	0.289025
-0.4592433	0.2657507
0.03352017	0.46646047
-0.071121186	1.2211905
-0.31844658	1.4439764
-0.48961136	2.0348043
-0.62744623	0.8495129
-0.2530397	0.951468
-0.19729681	1.7049026
0.5278658	0.09146286
0.23547336	-0.8073332
0.4961953	-0.35974947
2.3640163	-1.8097199
-1.7743087	-1.7711025
-0.8686606	-2.5921357
0.0025062363	-2.9544075
-1.0203991	0.41153052
-0.640916	0.6705212
-0.6255746	0.77558273
0.4646136	-0.23418699
0.3178694	1.2214631
0.6389612	1.4691061
0.64297855	2.6514266
0.07823484	1.5896543
0.058280524	1.1706021
1.1974059	1.4664025
1.691311	0.66577154
-0.48556328	0.38310605
-0.7596836	0.50286263
-0.45597395	0.27432504
0.06180573	0.50731
1.287309	0.9879933
0.50792277	1.4680264
-1.143656	0.893316
-0.92456114	0.057643704
0.47471905	0.5874605
1.6111804	0.33404577
0.14139532	1.0164618
-0.24896075	1.1772723
-0.6694126	1.0352596
-1.5262896	0.7155081
-0.08756268	0.48641974
0.72808164	-0.67491955
0.26371214	0.039664615
2.7216005	-0.85399115
-0.65463465	-1.0600485
0.47007903	-1.0523195
0.2283285	-1.1379122
0.5289238	-1.0570672
-1.9342376	-0.8480632
0.30642465	0.3101754
-1.1639047	0.9401304
-0.83515495	0.82260996
0.22097519	-0.54968625
0.8650584	-0.91644114
-0.637613	0.16679633
-0.802312	0.8409432
-0.48149893	0.47772977
-0.067274526	0.866343
0.99937075	1.6869729
0.112860635	1.5344064
-1.0145645	-0.6658872
-0.52907854	-0.08235287
-2.229904	0.7533605
-0.63209677	1.3091264
-0.65099335	1.1063625
0.3195579	1.3916394
-0.4851312	1.1590834
0.3563147	0.75059235
0.7158045	0.21327098
-0.27529624	0.10239833
-0.12263634	0.9214245
0.81117016	0.90123874
1.1759375	0.52226174
-1.6188948	1.4198935
0.39120013	1.4361348
0.49768937	0.9401307
0.40930125	0.85840803
1.1128542	1.1550128
-1.1966504	0.93242824
-0.80934036	1.3138264
0.55123407	0.81024176
0.14972939	1.5385053
-0.09908642	2.6774151
0.6259363	1.3221427
0.48313224	1.4310011
0.5630652	1.0334227
0.18051279	0.25039995
0.04896924	0.6125749
-0.202739	-0.054502357
-0.37833598	-1.4421626
-0.87828547	-1.4307948
0.08325821	-1.7795436
0.4970282	-1.2914057
0.58639526	-1.0289835
1.4431741	-1.6485486
0.5929309	-0.7728406
0.8599159	-1.6010313
0.744155	-0.5530807
0.9798648	-0.3118251
-0.51666474	-0.38871846
-1.0029194	-0.17608522
2.0810041	0.10085643
-2.3747685	-0.48513043
-0.121722735	-0.68839794
-0.2655062	-1.1434547
0.4495633	-0.9029651
0.3535029	-1.031242
0.12592624	-1.1048735
-0.27851745	-1.2124859
0.38173762	-1.665515
-1.9443798	-1.6759036
-0.41204187	-1.1568009
-1.0988069	-1.3072214
-0.2932609	-1.832813
-0.14641629	-1.8574046
0.80608326	-1.9790605
0.75495625	-1.3811355
0.4965533	-0.19059563
-0.47183263	0.33377105
0.30431336	0.95486164
0.24411786	0.81601113
-0.72909355	-0.40617567
-1.8491619	-1.0722269
-1.3075031	-0.036325876
-1.7695476	0.34327218
1.2464992	0.3584107
0.7798651	0.39260247
0.2418331	-0.19355129
-0.31553626	-0.22498117
0.5588552	-0.26073673
0.7093602	0.45258078
-0.31240734	0.03347124
0.6856311	-0.84635067
0.46146008	-0.6102338
0.10935009	-0.83518356
0.21241236	-0.8086448
0.56547654	-0.04315934
-0.01079361	-0.51952976
-0.99021494	-0.60702866
-1.3254243	0.71869814
0.10532189	0.7578237
-0.25569755	0.19136566
1.2682273	0.66276586
0.52008945	0.167607
-0.17117867	-0.6102328
-0.7993118	-0.14586495
-1.431444	0.23362553
0.37530693	0.32954952
0.4213236	0.04688323
-0.031836927	0.8400503
-0.41239074	0.2164855
-0.33514813	1.1509634
0.7619734	1.4511976
0.72437656	1.9734205
0.8505549	1.1448127
-1.2695953	0.78527266
-0.9357026	1.0235323
0.46414867	0.90558577
1.2109876	-0.0043283035
0.15912156	0.26682803
0.35198918	0.5879043
-0.49097237	0.24765053
-0.53119755	1.0391296
-0.3469227	-0.08835198
-2.1331913	-0.63534606
-0.27803084	-0.012356537
0.2870197	-0.29151976
-0.086687796	-0.26153752
0.063320085	-0.35135195
1.3557265	-0.82650185
0.69341934	-2.8076558
-5.5454354	-1.2680827
2.485933	-2.4589746
1.5779437	-1.8111645
1.5878111	-0.49117875
-1.1514523	0.7993146
-3.4772797	0.0018874643
-2.647019	0.804258
0.6647742	1.1154113
0.7337227	1.1643794
1.7905256	0.38908485
-0.022748118	0.40979436
-1.5482972	1.0806715
2.2094722	0.8108641
2.2191365	0.5171381
-0.70681334	-0.37258047
-2.17733	-0.26762047
-0.5085713	-0.20639297
0.18766905	0.080095105
0.9573057	1.316178
1.1904529	0.8463114
0.8155296	0.6029298
0.0036973644	-0.04339736
0.5678986	1.2584745
0.58806604	-0.08859338
-0.71381795	-0.5290205
-0.4155573	0.37100238
0.17596744	0.443464
-1.1528268	0.057003092
-2.6744459	0.75752085
-0.116983354	0.9987332
-1.4570223	-0.78711665
0.4002774	1.4934031
1.735777	-0.1925797
0.78343946	-0.09599793
0.081700735	0.35052228
0.0007645545	-0.09878641
0.43179435	0.2869076
0.910561	-0.25902167
0.9191106	0.62699986
-1.6098975	1.5607595
1.4633429	0.813119
0.1583724	1.33416
-0.78916234	0.6810051
1.3605291	0.69752955
0.76773	0.31621563
-0.10473105	-0.6628781
0.6688281	0.17946301
0.3901938	0.5373078
0.2146829	0.5215149
0.40910783	0.8106524
-0.4546369	0.9176616
0.096294746	1.023019
0.6473398	0.44546425
-0.04131262	0.41750515
-0.12185608	0.6412285
0.60283095	0.17674875
0.46688688	0.06514043
0.43856478	-0.119730294
-0.0711871	0.2718342
-0.08692488	-0.36456448
-0.33710024	-0.22175883
-0.15958247	-0.23176411
-0.37846106	0.19945301
