# Supplementary material for: Cross-species behavior analysis with attention-based domain-adversarial deep neural networks
Source: Nat Commun. 2021 Sep 17;12:5519. doi: 10.1038/s41467-021-25636-x (PMC8448872; doi:10.1038/s41467-021-25636-x)
Supplement: Supplementary file 3 — Supplementary Software 1 [file 41467_2021_25636_MOESM3_ESM.zip › SupplementarySoftware/normalized_dataset/normalize_each/dataset/trans-longA/Long_A_Female_17.csv]

angle	speed
-1.0479826	-0.711417
-0.3334598	-1.0569746
0.0018939241	-0.63222885
0.25395903	0.5657148
-0.033953767	-0.28872055
-0.21432349	-1.2268728
-1.8968316	-1.0400858
-1.4536355	-0.9818013
1.9709187	-0.7049827
-1.7547349	-1.0689979
0.51770955	-0.4474015
3.5065417	-0.5866141
-0.13688967	-1.1291528
0.0018939241	-1.4817203
0.0018939241	-1.3967712
0.0018939241	-1.0569746
0.0018939241	-1.4817203
0.0018939241	-1.0466903
-0.09520916	-0.44512782
-2.3313768	-0.7236602
0.81460506	0.06871339
-1.2686805	-1.3549981
1.0792475	-0.1653908
-0.68298674	-1.0400858
1.6485544	0.5657148
-0.1228163	-0.10958466
-1.454666	0.03439997
-1.1081083	-0.9469299
1.8029926	-1.0172018
0.54709405	-1.0466903
-1.0076176	-0.9718299
-0.6827544	-1.3549981
1.916317	0.5764832
0.9757079	-0.17663035
0.17069547	0.90448785
-0.353408	0.4083317
-0.4086443	-0.717178
-1.3833364	-0.31661397
1.3871242	-1.1419237
-0.683452	-0.34192044
0.54947686	0.389525
-0.7729558	-0.043512695
0.73632634	-0.034526616
-0.5597466	-0.42401767
-1.3000326	-0.7882922
-1.0062112	-0.3285991
1.8675289	-0.35912988
0.26459715	0.22808148
0.49363264	-0.87968737
1.8168999	-1.0933515
-0.5799027	0.4704668
-0.2729011	-0.010290203
-0.5267447	-0.80212706
0.0018939241	-1.2268728
2.2930925	-1.3549981
-1.2501534	3.0905602
-0.6074816	-0.27765444
1.8633164	-1.228276
-1.0941365	0.29901055
-1.1932739	-1.1419237
0.9705406	-0.93843627
-0.96675277	-1.0569745
0.0018939241	-1.4817203
0.0018939241	-1.2268729
0.2092603	4.7373652
-0.20547245	-1.0569745
-0.110389166	0.81383336
-0.24068959	-0.025390716
0.35676053	-0.9720254
-0.5546675	2.247749
-0.10249795	-0.69438714
-1.7875896	-0.39633524
-0.22029574	-0.118711114
-0.53664356	0.048993353
0.44610542	1.0726646
0.660361	0.41048697
-0.6237549	0.86840034
-0.6986733	-0.39297736
0.6877228	0.4142057
0.459568	0.419112
0.7475609	-0.07448776
-0.9748909	0.7631409
1.3103653	-0.1653908
-0.46593916	-0.33872235
-0.9566883	0.0068892427
1.4999154	1.3053912
0.8262669	0.1432331
-0.9161084	0.028462706
0.46741107	0.55193913
0.6744367	1.1533815
-0.49733654	0.25839958
0.054686513	-0.5285426
0.30410397	0.6503191
-1.3626202	0.047950976
0.3381123	1.4624231
-0.5259795	0.9842566
0.80810684	1.9700538
-1.1260604	0.53694516
-0.16935785	-1.1015538
-1.2573895	0.08160887
0.6090384	-0.94692975
-0.86941826	-0.52616817
0.67468446	-1.0689979
-0.75120854	-0.91116476
0.75499696	-1.2753592
1.7585218	-1.2875359
0.0018939241	0.07175484
0.98557746	-0.19367953
0.17066813	0.73494977
0.08315384	0.21986285
-0.24814011	-0.19367953
1.050559	0.5278834
-0.14528908	1.6280572
1.0673659	1.648739
-0.1782833	1.2368611
0.35881227	-1.1649936
-0.59801596	0.37635413
0.5316087	0.48763844
0.121765584	1.3009247
1.7130213	-0.5978872
-1.7978182	2.070984
-0.8619544	0.38930377
0.40450585	0.8805081
-0.5002893	-0.42401767
-0.2211516	1.0262691
-0.17952774	0.058886267
0.014656343	0.74489987
0.49317002	1.6366531
1.3292927	1.2961997
-0.39323053	0.8596894
-0.801126	0.9630576
0.3275609	-0.24160667
0.99877876	0.6725563
-1.0754595	-0.1653908
-0.06971232	-1.0172018
0.93991435	0.1576927
1.5641403	-0.41642842
-1.4738207	1.2961997
-0.24493206	0.851947
0.4507745	0.7432253
-0.27156922	0.28406644
0.08827505	0.09715061
-0.5079162	0.48763844
-0.18153378	0.70139354
0.08453818	-0.2682869
-0.058407187	-0.58418
-0.4059987	-0.28146282
-0.07546813	1.3475586
0.924138	0.5359913
-1.3489258	0.25839958
-0.5951446	-0.8021271
0.0018939241	-0.88707626
0.0018939241	-1.4817203
0.0018939241	-1.3967711
0.97054064	-1.2100784
-0.22693199	-1.1291528
1.5532717	-1.3549981
0.0018939241	-1.4817203
0.0018939241	-1.2753592
1.0520569	0.5887422
-0.31886777	0.13702223
0.08340586	-0.8180325
-0.13622859	-1.0039443
0.25653774	0.5002614
-0.5644473	-1.1871092
0.67973167	0.40085098
-1.3598957	-0.16448233
0.9633743	1.2000759
0.1163746	-0.91116476
-0.07841804	-1.0039443
-0.11695868	-0.3249074
-0.1909504	0.2859459
-1.359242	1.9890499
-1.1712762	-0.3951524
1.3244456	-0.34122097
-2.2893045	-1.3967712
0.8643963	0.037022937
-0.39837492	-0.3614824
0.3790526	-0.23437089
-0.09767741	0.98625237
2.0810735	-0.8231013
-1.1036385	0.9280381
-0.9250199	-0.15312898
0.35757843	0.37635413
-0.50213784	-0.2594333
0.44187757	-0.7459036
-0.5763611	0.07316848
0.0018939241	1.109761
0.06274801	-0.093567975
-0.5588957	-0.29243225
0.0018939241	0.30221182
-1.4293414	0.9686972
1.8099045	-0.79565245
-0.3748814	-0.46233055
0.0018939241	-0.7171779
0.0018939241	-1.1419237
0.0018939241	-1.0569746
0.08612686	1.5778944
-1.9397455	-0.28210515
0.58186114	-0.4356644
1.0705423	0.9889729
-3.4851122	-1.096116
1.7777258	0.851947
2.9289958	0.6119249
-1.0052433	-1.311822
0.25395903	-0.45800278
0.3192677	0.34143296
0.5106457	-0.7459037
1.7427037	-1.1524109
-1.9673599	1.9080174
1.4433461	-1.3549981
-1.211114	0.7257298
-1.0762967	-1.311822
3.1437528	-1.2753592
0.55583173	-0.3249074
0.067665465	0.24463911
-1.7340815	2.4265213
-0.8098542	-0.8235555
-0.1913269	0.06871339
1.7015775	0.53927445
-1.0016142	1.2447495
-0.020107463	-0.02205599
-0.14737289	-0.07448776
0.9278313	1.3949947
-1.3913842	-0.010086889
-0.39095077	0.7978794
0.48175642	0.5698476
-0.06975809	0.45433533
-0.7148872	-0.10958466
1.0603131	0.77454245
-0.4126764	0.06871339
-0.01601344	0.88354325
-0.6829571	0.1432331
0.14626168	1.8789934
-0.049801372	0.4083317
-0.21327657	1.15841
0.4205508	1.4806056
-0.06788472	-0.5285426
0.027086936	0.34143308
-0.3513276	-0.28872067
-0.21432346	0.8119066
0.43166962	0.9264116
0.6860497	0.18302137
-0.77668387	0.058886267
0.21078622	-0.5285426
0.33625233	1.2035981
-0.6439381	-0.37338528
-0.23087852	-1.3967711
0.0018939241	-1.0569746
0.5531106	1.812773
0.92360455	1.0895281
-0.5023868	-0.3951524
0.750047	1.2447495
1.4269531	-0.24355325
0.30927113	-0.09843815
-1.1561434	-1.228276
0.7605478	0.8245221
1.2565277	-0.35332814
0.0018939241	0.022802567
-2.427664	0.6011059
1.3637079	-0.36354837
-2.4950275	-1.1291528
1.2481766	0.22032242
0.17663747	-0.15605302
0.98290616	-1.2753592
-1.192107	0.5359913
1.1038883	0.8245221
-1.6627284	-0.51079834
1.3177665	0.21022004
-1.18834	-0.58418
0.12970412	-0.14550865
0.5354318	-0.029461697
-2.1703231	-1.311822
1.5127628	-0.58418
0.23317349	-1.1649936
0.15847114	-1.0400858
0.5029197	0.10996997
1.105095	-0.008665128
-1.2098602	-0.21449883
0.529696	1.4820652
-0.52590805	-0.46794313
0.22067466	0.8894368
-1.3658464	-1.0172018
2.5245395	0.35469565
-1.0598303	1.2928392
-0.12979735	-0.5228153
-0.17837648	-0.9748316
0.58541274	2.097597
1.431663	0.116835274
-1.5784224	1.3226407
-0.43107736	-1.228276
0.0018939241	1.1794449
-0.49109933	0.9842566
-1.7963111	-1.3967712
1.6603968	-0.6553423
0.17672628	0.03439997
-0.44621065	-1.2875359
-0.5047323	-0.5866141
1.0220151	0.28481776
0.15580122	1.4182124
1.3035161	0.018036852
-1.713682	-0.14550854
0.2317395	0.15949264
1.5214602	-0.18760607
0.36336333	0.6301525
-1.4564683	-1.228276
1.860621	0.025198936
-1.2733139	-0.2886147
0.8229735	-1.096116
-0.1323851	-0.21294758
-1.2684255	-0.9748317
0.85255456	-1.068998
0.62160325	-0.6185406
0.5448119	-0.63542616
0.0018939241	0.39893338
0.0018939241	-0.9175242
-0.3062515	-0.7246776
0.20245953	0.6826991
0.109473735	-0.72945887
0.0018939241	0.21086799
0.0018939241	0.21086799
1.1645213	-0.24355313
0.20041546	-0.4121394
1.0465057	-1.0400858
-1.3361226	0.75462353
-0.26431656	-1.1871092
-0.7996397	-1.1055896
0.49173063	0.90716004
-0.48794279	0.4929661
0.0018939241	1.2452276
0.0018939241	1.0571622
-0.3765444	-0.24754526
0.38033223	-0.9175242
-0.27225515	-0.6311733
-0.64035237	-0.18760607
0.023190487	-0.6874631
-2.4388466	-1.2100784
1.3244448	-1.3549981
0.57336175	0.04064149
0.28108728	-0.6562756
0.36298743	-0.89249825
-0.32881272	5.50002
-0.8791536	-1.228276
0.4348655	1.3226407
0.49214828	2.9041288
-5.8851566	-1.0273838
0.38332197	-1.3549981
2.2930923	-1.1419237
0.0018939241	-1.3967711
0.0018939241	-1.1419237
2.1878786	1.8026464
-2.1840909	-1.3967711
2.2930923	1.9397776
-4.580503	-1.3549981
3.9228976	0.36435658
-0.8413571	-0.15312898
-1.1614355	-0.79565245
3.460661	2.062235
-1.3379494	-1.1649936
1.4466296	0.8742666
0.57657754	-0.6185406
0.42699894	0.49479252
-1.5952194	-0.90162086
0.0018939241	-1.4817203
0.0018939241	0.6026371
-1.2325692	-0.6983466
1.3332801	1.4444118
-0.5606754	-1.1871091
0.80343026	-1.1055896
-0.09328334	0.9646048
-0.19308713	0.12583849
-0.5094808	-1.1871092
-0.8284332	0.78996176
0.370081	0.6182886
-1.2967712	-1.1649935
-0.69159764	-0.47442004
0.6953861	1.6855464
0.15847066	-0.15681674
-0.98421896	-0.043512583
0.05792821	-0.9384365
1.1633035	1.7360119
-1.3107107	0.1180155
-0.31562242	-0.44512802
0.09899674	0.2583998
0.43651956	-0.20286947
1.2614293	-1.2282761
-1.228182	0.26137206
0.22736306	0.8044382
0.100531265	0.46012366
1.6464689	-0.53481865
0.20883116	0.75462353
0.8795117	-0.25634724
-0.032530803	-0.44387838
-0.14264748	0.41612196
0.3709863	-1.0115569
-0.0650013	1.998526
-0.6428865	0.1723018
0.3351313	0.9866298
-0.046717104	0.7075619
0.1547944	-0.6311734
0.2760428	-0.25929543
0.0018939241	-0.8234915
0.0018939241	0.4929661
0.20780586	-0.350135
0.0018939241	-0.350135
-0.2040189	-1.1996223
0.0018939241	-1.2936549
0.0018939241	1.0571622
0.0018939241	-1.4817203
0.0018939241	-0.9175242
0.0018939241	-0.63542616
0.0018939241	-1.4817203
0.0018939241	-1.3549982
-2.0113928	-0.35332814
0.0018939241	-0.07123003
0.0018939241	-1.4817203
0.0018939241	-1.2282759
-0.71813226	-0.26828712
0.3785815	0.53599155
1.0750662	1.1528095
0.3689547	1.1065079
-2.283221	-0.28146282
0.15179746	-0.62966436
1.8064221	1.0307765
-2.3156934	-0.42401755
1.5532733	-1.3549981
-1.3897398	-0.31508467
2.7981243	1.21751
-1.5121393	0.09715061
0.69897676	2.9614658
0.6260008	-0.89249825
0.0018939241	-0.59788716
-0.12771495	0.8121891
0.4090319	-0.14082225
0.016110666	0.8146866
0.0018939241	0.8146866
-0.8494661	-0.94692993
1.1315061	1.5380982
-1.2520577	-1.1524106
1.2814693	-0.350135
0.20780587	0.39893338
-0.30625123	-0.7246776
-0.13608764	0.6147196
-0.71460587	-1.2753592
1.1645205	-1.0115569
0.0018939241	-1.0115569
-0.23707344	1.4444118
0.016310295	-0.44387838
0.2264449	-0.16526273
0.0018939241	-1.0115569
0.0018939241	-0.63542616
0.0018939241	0.39893338
0.0018939241	-0.35332814
-0.60679495	-1.0961161
0.61058277	-1.293655
-0.36269608	1.0797998
-1.6468047	-1.1015538
1.4345982	0.5381299
-0.5801483	-1.068998
1.0791819	1.2465504
0.08723236	-0.63542616
-0.5410235	-0.61854064
0.19309716	0.50934315
0.0634498	0.1258386
0.29205224	-0.54139346
0.0018939241	-0.35332814
-0.18823193	0.9690256
0.19201978	-0.35332814
0.0018939241	0.39893338
0.0018939241	0.5869988
0.0018939241	-0.8234915
0.0018939241	-0.07123003
0.0018939241	-0.63542616
-0.12180221	0.40085098
0.12559006	-0.8234915
0.0018939241	0.775064
0.0018939241	-0.7294588
0.0018939241	0.39893338
-0.7996391	-0.89249825
0.13413464	1.3286339
0.1813496	0.90716004
-0.4783544	0.72375554
0.8866404	1.2465502
-0.30614027	0.8935276
0.1578235	3.4263923
-0.5621961	-1.1871092
0.59751505	0.7814503
0.112628184	0.9646048
-0.2648687	1.7434819
-0.73772085	1.992313
0.9133233	2.1943986
0.09684238	0.9646048
-0.22092682	1.4530307
0.14330763	2.4758663
-0.23104674	0.8005017
0.41141888	1.7153908
-0.10568575	0.6826991
0.6945631	0.92371726
-0.048545297	1.5855191
0.4431476	0.22385332
-0.5357132	1.1852354
0.7262242	-0.24355313
-0.290948	-0.39297745
0.08233995	1.017875
-0.078552395	-0.39297712
0.8849143	0.51071197
-0.38976178	-0.4121394
-0.03019867	-0.20623198
-0.41576838	1.9007468
0.46527869	1.5212396
-0.5713519	-0.008664908
-0.40313864	1.464075
-0.08646123	0.032364864
-0.15636496	1.6260059
0.42962542	2.1723983
0.97988945	0.4142057
-0.4956189	0.5483988
0.0053188484	1.6665661
-0.36742416	-0.122116685
-0.53575224	0.025199046
0.35712004	0.8146864
-0.507894	-0.25929543
0.0018939241	-1.1055896
0.0018939241	-1.4817203
0.0018939241	-0.068674065
-0.16294722	-0.25929543
0.0018939241	0.022802347
0.0018939241	-1.2936548
-1.3039956	-0.00019837011
0.8179472	-0.5261683
-0.99375534	-0.8231011
0.2648851	0.29025742
0.7973389	0.70756173
-0.52128804	0.51795614
0.2599164	-0.8019186
-0.9701232	0.006889133
-1.2531354	-0.8991672
1.2347163	1.1669768
