# Supplementary material for: Cross-species behavior analysis with attention-based domain-adversarial deep neural networks
Source: Nat Commun. 2021 Sep 17;12:5519. doi: 10.1038/s41467-021-25636-x (PMC8448872; doi:10.1038/s41467-021-25636-x)
Supplement: Supplementary file 3 — Supplementary Software 1 [file 41467_2021_25636_MOESM3_ESM.zip › SupplementarySoftware/normalized_dataset/normalize_each/dataset/trans-longA/Long_A_Female_18.csv]

angle	speed
0.3324778	-0.2661481
0.925128	-0.58877873
0.3924328	-0.9514629
-1.419446	-0.19850954
2.7790864	-1.0577046
-0.27185565	-0.28752965
-0.8636018	-0.65854913
-0.5254115	-1.4486625
-0.6061798	-0.40969136
2.550205	-1.5845886
-1.0886191	-0.5045547
0.6669745	-1.1180221
-0.14330386	-1.4364667
3.6742508	-1.5905615
-3.5946636	-1.450974
-0.647429	-1.6592755
1.414307	-1.1025547
-0.5722583	-1.5822306
0.48209408	-1.1404977
-0.3627247	-1.7876323
-0.38818243	-1.7982411
-0.2761421	-0.81412923
-0.5649575	-1.189976
0.36951706	-1.5421299
1.2733036	-1.5217632
-3.115103	-0.025107956
0.017513428	-0.1618976
0.38608256	-0.57948965
0.0019486042	-0.30295432
-1.2102661	0.419842
-1.0714229	0.014378041
-0.99648726	0.14374942
0.32481733	0.3298525
-1.1411233	-0.2892076
-1.0028405	-0.2803517
-0.7772452	-0.79028285
-0.58330375	-0.09221398
-0.052697815	-0.13850586
0.25826958	-0.02337315
1.6607847	0.46714988
-1.1907592	-0.16903853
0.30621925	-0.4535962
0.101508	-0.67682767
-1.1140814	-0.5722658
-0.80011976	-1.1389797
1.5453815	-0.5847514
1.753697	-1.2422966
2.4180355	-1.6116962
0.8035981	-1.4138386
-0.2806784	-1.3772247
0.1683955	-1.6532899
-0.81922305	-1.5741197
0.7891122	-1.6874658
-1.3283573	-0.8842122
-0.8129805	-1.3044481
-2.296719	-1.9127606
4.065202	-1.719541
-1.0873289	-1.7761205
-0.36544767	-1.2140579
-2.00664	-1.1551359
0.44354242	-1.2406414
-0.46096888	-1.399365
0.40148905	-1.3801165
-1.5272849	-1.7711818
-1.0412596	-1.6312038
0.685501	-1.4753684
-1.2928582	-1.2004405
-0.303442	-1.694863
0.9134964	-1.8051662
-0.9121479	-1.9601773
0.20864795	-1.5997213
-0.2072995	-1.5243038
0.00067422516	-1.9412264
0.7290685	-1.3266566
-0.09144194	-1.4816655
-0.53882045	-1.1640543
-0.2561334	-0.99308014
0.8492433	-1.4041892
-0.41071868	-1.1247867
0.6169994	-1.5349284
0.20647186	-1.4720367
-0.8387326	-1.3717296
-0.14968008	-1.2587857
-0.1088394	-0.9936748
-0.21446075	-0.8787693
-1.9671097	-1.1911405
-1.0670242	-1.107841
-0.6282899	-1.2676938
-0.23408355	-1.2538292
1.2316628	-1.2776607
1.6348524	-1.7234243
1.2498468	-1.2210872
-0.9926852	-1.3389221
-3.7667403	-1.4609277
1.3135812	-1.0481553
0.122995056	-0.9944961
-2.2824137	-1.8696369
-0.56535923	-1.3987911
-0.24047995	-1.2310959
-0.6105841	-0.31672367
-0.20949063	-1.1231102
1.560904	-1.5798018
1.4037702	0.07480605
-0.09894878	-0.18912819
-0.53400475	-0.7267998
0.09259062	-0.732354
1.1789799	-0.82181644
0.784234	-0.6523306
0.5471259	-1.2661432
1.2332827	-1.2389182
-0.814284	-0.8631548
-1.2410103	-1.5161403
-1.3727766	-1.5043175
1.4794317	-0.99791855
-1.2635851	-0.613618
0.35253444	-1.0261616
0.9149464	-1.1656971
1.230291	-1.077718
-1.2485279	-0.9469869
1.4318069	-1.0308905
-1.4560467	-0.67731047
-0.8724941	-0.82284236
-0.112297595	-0.49130756
0.5650072	-0.88323575
0.6758303	-0.63685656
0.744783	-0.7585434
-0.10193329	-1.0003109
-1.9946511	-0.10718174
-0.39299664	-0.423414
0.44497624	-0.859291
1.3484385	-0.8297371
-0.24438123	-0.5455034
0.2197191	-0.47908154
0.5255929	-0.17167988
0.37770158	-0.13882533
0.9131085	-1.0095608
0.4553801	-1.0825262
-0.4695341	-0.3878676
-0.34773657	-0.19788086
0.018868333	-0.59534836
-0.6800877	-0.6827173
0.12573181	-0.94632477
0.8865953	-1.183498
0.6920434	-0.953484
-0.4765965	-0.3638456
-1.1689512	-0.19078685
-0.13394517	-0.37690657
-1.0141053	-0.936392
-0.0015986732	-1.3483882
2.7208185	-1.1613617
-1.1327181	-0.07620455
-0.65959877	-0.06303394
-0.38513806	-0.32715076
-0.91840833	-0.8066376
-1.1468446	-0.3165416
0.3513201	-0.20557788
0.8594845	-0.43525
1.551794	-0.6794249
-2.7836294	-1.3728379
0.041115843	-1.0646225
-0.4017571	-0.58821726
-0.97461116	-0.060635913
0.65617007	-0.4655778
0.764308	-0.8344501
0.6317251	-0.82284236
0.23428991	-1.0767142
-1.5390481	0.1506665
-0.81335217	-0.4753484
-0.69256914	-0.7052951
-0.3155622	-0.9169893
-0.5653875	-0.01996835
0.65703	-0.9503344
0.8043832	-0.73078597
1.5924323	-0.55086344
1.5330735	-0.56048715
0.78125995	-0.063900456
-1.5847605	-0.6198023
-0.43228075	-0.48595473
-0.6996053	0.73326576
0.66249394	0.0772974
0.7405446	-0.27405727
0.073882885	0.22446029
0.9030023	-0.06863558
0.035654064	-0.077786
0.82205445	-0.14118989
0.48998615	0.28571463
-0.9383974	0.28493115
0.83371246	0.6977298
-1.1210564	0.47648484
-0.6817924	0.3064597
0.45162413	0.2594343
0.86003083	1.4035829
0.06171937	0.48223045
0.06970198	0.5284904
-1.8538152	0.26028222
0.33447894	0.8389668
-0.22065195	0.44245347
0.7816067	0.6824704
0.12370863	-0.011428372
0.70660543	-0.6794249
1.0294752	-0.37949285
-0.57242835	-0.50780255
-2.7805035	0.5560657
-0.015936008	0.5057952
-0.6936712	0.40812302
0.14202268	-0.087193556
1.0452617	-0.41591868
1.1318346	-0.052630052
-1.8229191	0.6575119
0.37052447	0.42402107
-0.76120806	0.2796605
-0.9525999	-0.17516154
-0.95569605	1.3807895
-0.004369541	0.22608335
0.8193414	0.8077293
-0.35611883	0.63033617
0.8676796	1.1812772
0.504683	1.9044755
-0.14624265	2.2239804
0.19601867	1.9473791
-0.83082175	1.4891852
-0.050821684	1.8375175
-0.4152198	0.91030943
-0.8084207	1.9491686
-0.51749355	1.0720657
0.3449315	1.0521243
-0.08455704	0.9313956
0.023522211	1.3253196
0.04182332	1.7367644
-0.09332261	1.0682968
-0.52207476	1.5360272
1.0386596	1.5870631
-0.9039413	1.3884825
-0.18715154	0.9025568
-0.53630245	1.2654277
-0.98617625	1.2053838
1.5030113	0.5071654
0.1887974	1.8539224
0.100739166	2.242064
0.025564201	1.691681
-0.8698746	1.3789155
-0.7847368	0.29104283
-1.2876097	-0.18685326
0.98983365	0.61588055
0.9571546	1.6714395
-0.7975295	1.2752397
0.23570706	0.64280146
0.14509249	0.9585247
-0.13960837	1.3295678
0.045394532	1.5568676
0.039608285	2.1904757
-0.96971154	1.5500665
-0.2045329	1.8758253
-0.8143096	0.88826627
1.4469309	1.064291
1.1306691	1.0284317
-1.412095	-0.19933233
1.8822668	0.1342565
-0.9631415	0.053104483
-1.7577101	-0.048044037
-1.387437	0.10219408
-1.1833131	0.08477021
-0.03856766	0.2172926
0.9682597	-0.27852622
0.6746606	-0.794604
-1.9266763	-1.2832791
-0.68110293	-1.6375805
-2.727957	-1.448185
1.46092	-0.59876645
0.5376443	-0.8734546
0.50104463	-1.581157
1.8724608	-1.1126595
2.677438	-0.8097389
-0.4629968	-1.1395967
-0.432774	-0.4404872
0.47174823	-0.46475202
-3.0535228	-0.26558068
0.6567639	-0.10596387
0.8369669	-0.19442825
0.37266046	-1.7199031
1.6405954	-0.38438508
-0.04914217	-0.8877539
-2.0449376	-0.8759297
1.804235	0.58545095
-2.536875	0.060202565
-0.3948674	0.39586833
-0.5832413	0.09602698
-0.7630499	0.18128915
0.071216136	0.2573554
0.23131876	0.6417118
0.55806386	0.23863555
1.1368924	0.71405727
-0.23498581	0.59398544
-0.024271717	0.30315584
-1.2771591	-0.07469112
-0.14782113	0.072160624
0.00067422516	1.0978048
-0.20442952	1.0917026
-0.55000454	1.3720776
-0.3680267	0.25417924
1.2975023	-0.1689576
2.4565432	-0.28145498
2.3998094	0.6188557
-0.6897752	-0.23840499
0.6486048	0.010193677
-0.6392208	-0.48294023
1.7445706	-0.41229305
-2.4086046	-0.8098604
-1.3116503	-0.07524984
-0.517721	0.33552322
0.642089	-0.1790723
-0.11919747	0.016306058
1.5321	-0.55199236
1.7656014	-0.85873485
0.5969599	-1.3216903
0.39689955	0.28465012
-1.6726531	-0.5905029
-0.7306729	-0.3206541
-0.9850709	-0.757363
-1.1932188	-0.80180585
-0.24340992	-0.22005455
-0.22459221	-0.23935385
-0.6795263	0.22175856
2.6765213	0.37128422
-0.26093543	0.47516087
0.15760353	-0.5816168
0.65993357	-0.77436316
-0.50072694	-0.35255712
1.501848	0.089796476
-0.31162745	1.0099629
-0.72106147	0.3384488
0.34476885	0.2892595
1.210602	0.13603452
-1.0082036	-0.2511952
-0.065645196	-0.25717655
-0.69197315	-0.20777242
0.119230226	-0.17802727
2.0559623	-0.011304053
0.09273152	-0.122324295
0.54009223	1.6543946
0.019725963	0.67696327
0.30532402	-0.35225198
0.027498001	-0.026578894
0.12337886	0.061365716
0.064899035	-0.074143186
-0.32042876	0.4177229
0.7844113	0.03591721
0.77028877	0.19787413
0.3677984	-0.013160523
-0.07969339	0.60388285
-1.3454982	-0.7393445
-0.49326155	-1.0375084
-0.40751654	0.8052914
0.40886497	-0.6779807
2.1006513	-0.6444528
1.5161906	0.24685074
0.9040016	-0.040536337
1.02253	-0.02911257
-0.43618003	-0.36933264
0.17934148	0.516232
-0.6536117	-0.16016385
-1.3072096	0.7779039
1.3706709	-0.15318991
1.5789127	0.48184508
0.45127174	0.0043054963
0.23208241	0.22345369
0.12525824	-0.5189954
-0.07042572	0.051232073
0.20281336	0.56036747
0.031735815	0.655065
0.029985916	0.71197253
-0.1637384	0.9405855
0.045952644	0.6555656
0.1903764	0.39030725
0.75791425	0.33492234
-0.032870196	0.13923813
-0.65192586	-0.59475005
-0.17030084	-1.126332
-0.23924163	-0.9923372
-0.11750625	-0.87664044
0.3047172	-0.5197986
0.9675496	0.28238207
0.3104022	0.43638733
0.51417166	0.48694733
-0.71196777	0.19684681
0.06646165	0.067657314
-0.27716362	0.5617029
-0.02932553	0.96257997
0.5834613	1.0720948
0.13232715	0.060419507
2.014066	-0.56507
-2.3721442	0.40504745
-0.7552815	0.5119428
-1.012015	1.0244212
0.16687256	1.4114887
0.259926	1.4544672
0.11831939	0.67451304
0.011328881	1.0345232
0.5431468	0.91609436
0.22527307	1.2405312
0.6597689	1.0489925
-0.509734	0.29452872
1.5701383	0.25131688
-0.28514078	0.83420104
-1.3249477	0.21387577
-0.28047404	0.48085335
-0.3648339	0.67539656
-0.48154297	0.62398404
-0.059901383	1.026127
0.6068072	0.99933416
0.08562763	0.67953396
0.40049416	1.2030568
1.3036054	0.42294416
0.85267365	0.44064978
0.022685625	0.65906125
0.37188444	0.109742865
0.45707092	0.61387306
1.0828061	1.0812951
0.3512381	0.72931033
-1.1051401	1.033907
-0.24330735	0.6635851
0.5008	0.9684373
0.40979248	0.33331254
0.08738644	0.10839926
0.7928003	0.27208018
0.39148152	0.7971419
-0.33278292	0.6260755
-1.0274402	1.1363332
0.6043219	1.8830315
-0.9548676	1.2214614
0.10329442	1.7395983
0.9887603	2.0934412
-0.31613585	1.9979872
-0.5834769	0.8770116
1.4192063	1.747684
-0.99309784	1.483288
-0.61422265	0.40535736
-0.8635284	0.8046397
-0.9765956	1.27949
0.16010883	0.61094743
1.1235609	1.6691706
-0.10037618	0.6039923
0.9086908	0.9972887
0.59311616	0.5506946
-0.010591564	1.1678662
-0.83742285	1.1189052
0.023926314	0.6355858
0.10431545	1.2040032
1.0127636	1.3527348
0.919335	1.2027016
-1.0154934	1.195978
0.07896322	0.98576224
-0.2149967	1.2598472
-0.22251026	1.0101428
-0.97394866	1.2610592
-0.75078624	0.48506978
1.4485286	0.6124212
0.6516752	0.79812264
0.38657406	2.249245
0.10963299	1.2073846
-0.6985028	0.972332
-0.7956946	1.1348826
0.25934872	0.8097125
0.45807034	0.67015386
1.3824627	0.51097393
0.5030195	0.5617629
-0.8798118	0.18554968
-0.11851198	-0.92449796
1.115277	-0.45353138
0.22970028	-1.8935267
0.00067422516	-1.9791285
0.00067422516	-1.9791285
0.00067422516	-1.9791285
0.00067422516	-1.9791285
0.00067422516	-1.9791285
0.00067422516	-1.9791285
0.00067422516	-1.5216458
-0.35643223	-0.66935235
0.07152866	-0.094445184
-0.25061774	-0.16965535
1.0500722	0.20222975
-0.8682862	0.74117595
0.14067426	0.670739
0.3652764	0.70193046
-0.37192038	1.0559464
-0.12074781	0.8241122
0.2703718	0.828194
0.7884544	1.3708595
-0.6266663	1.4599546
-0.14656915	1.410378
1.6945864	-0.2230285
-0.03803367	-0.52767795
-2.3863645	0.42763466
-0.98527193	0.7517527
0.116305105	1.5716963
0.18448862	1.6977627
-0.11807542	1.3661247
0.5505585	0.91912603
0.28171858	-0.4310793
0.7178119	0.06910612
1.5903884	-0.88323575
1.2775275	0.2110235
-0.39446008	0.8848719
-1.139377	0.7257646
-0.11116506	1.1342932
-0.76948076	1.104952
0.82534236	1.3854702
0.3131136	-0.28422436
-0.0065845232	-0.15655859
-1.4252598	0.1635823
-1.6165655	1.0858376
-0.2455027	1.7195336
0.28391704	1.6789118
-0.09006045	1.1016605
0.16414174	1.6280987
0.67859787	1.5368288
0.91793513	0.12006069
1.3042572	0.8648644
-0.7335243	1.165546
-0.47923976	0.99779093
-0.7335751	0.860778
0.012493006	1.5838478
-0.80444	1.9517725
-0.6520527	1.03428
0.66023827	0.24569769
0.76342314	0.79600143
1.1634821	1.4026563
-2.4720268	1.8514292
-0.4343385	1.8176068
0.13143769	1.4146612
0.6529461	1.7202611
0.20384552	1.3393868
1.7560983	0.6004297
0.31466484	1.1534309
-0.40525058	1.8347024
-0.6220058	1.4714034
0.7693519	2.061988
-1.1116297	1.4797763
