# Supplementary material for: Cross-species behavior analysis with attention-based domain-adversarial deep neural networks
Source: Nat Commun. 2021 Sep 17;12:5519. doi: 10.1038/s41467-021-25636-x (PMC8448872; doi:10.1038/s41467-021-25636-x)
Supplement: Supplementary file 3 — Supplementary Software 1 [file 41467_2021_25636_MOESM3_ESM.zip › SupplementarySoftware/normalized_dataset/normalize_each/dataset/trans-longA/Long_A_Female_19.csv]

angle	speed
0.076016404	-0.09284521
-0.3421667	0.048192784
-0.2566462	0.13129418
-0.40070286	2.226691
0.34800243	-0.45353493
-0.29887792	-1.4854878
0.08880324	-1.9137584
1.4707537	-1.8344738
0.531669	-1.3366531
0.2853257	-0.0979612
-0.33289108	-0.84378284
0.6812061	-1.747742
0.59033304	-1.7965448
0.18991922	-1.7816395
0.34437254	-0.84526086
0.21021567	-1.3474581
0.30805933	-1.1897128
-1.6721845	-2.4216783
0.68152213	-1.1107197
2.353237	0.79214394
0.7517442	0.20492046
-0.027290437	-0.4121633
-0.9984322	-0.6642867
0.35019198	-0.27075604
-0.37434456	-1.1053195
-0.16642246	-1.7237695
-1.350219	-1.5516436
2.6740599	-1.5642923
-1.7429934	-1.5329412
0.848377	-0.8143556
-0.7346717	-0.52718586
-0.6914737	-0.87935454
-0.9572288	-1.5594571
1.1551896	-0.29440755
-0.12217888	-0.6472621
-1.3628699	-1.0607079
-0.2511765	-2.057507
0.7296132	-1.2051151
0.9582407	-1.2564586
-1.2260339	-1.489223
-0.9379019	-1.727154
-0.12033481	-1.2605815
-0.022308083	-0.8463372
0.03811125	0.2653254
0.08021605	-0.30466998
0.24782766	-0.7429342
1.163876	-0.8145625
0.034175076	-1.6026864
-0.8911781	-1.8479023
-0.45528585	-1.1065118
-0.2568637	-0.66469026
1.4650011	-0.11592493
-0.35747516	0.93795186
-0.8648752	-0.02038035
0.77276707	-0.34864962
0.12912266	-0.4933981
-0.8332344	-0.5112415
0.1075308	-0.6129953
0.1721604	-0.9705195
0.61066705	-1.2456315
-0.3603531	0.3662315
0.15197046	0.119091675
-0.36840835	-0.24349798
-1.1524271	0.16518393
-0.74391234	-0.40101156
0.61697793	0.33300972
0.4868358	-0.6864969
0.048399754	-0.9987843
0.26652408	-1.4168335
0.042048067	-1.0031393
0.8922881	-1.3323305
-0.4991815	0.11786741
-0.03176623	-0.7381421
0.3324844	0.579092
-0.45693144	0.112278245
-0.28312802	-0.8996305
-0.9775845	-0.06703278
0.024071047	0.21773437
0.091392666	0.7554287
0.76044774	0.8082778
0.7402404	0.6494617
0.27454495	0.12786064
0.073159344	0.05743105
-0.05439503	-0.33970374
0.1373222	0.6955534
0.22635405	0.17664066
1.606492	-0.20138204
-0.38211572	0.4889481
-1.2796783	-0.25161493
0.13903329	-0.39045042
-1.0846217	-0.5079075
0.64613616	0.5760819
0.13417369	1.6406643
-0.3788564	0.9416184
0.5467076	0.85466343
-0.10481791	0.9696551
-0.05856488	1.4326941
-0.52972126	0.17765708
-1.0342246	0.7191131
0.08949386	0.066238195
0.124288484	0.682597
0.08341624	0.7577027
0.30998647	0.109720975
0.75823575	-0.39407778
-0.7364356	0.3170339
-0.44617212	-0.3002079
-0.3459947	1.067972
-0.81446916	0.39180905
-0.87485904	2.0325477
1.7875695	1.0597067
0.06651391	0.27725822
0.86449385	-0.2449291
-0.54240537	1.3258687
-0.093855806	0.83674705
-0.2774683	0.43545327
0.044183597	1.6252536
-0.14478788	0.07863788
0.3907258	-0.79392403
1.1875412	-0.15066534
0.11962567	0.7540396
-0.9818824	0.80785584
0.17250763	1.0969807
0.24529076	0.02112177
2.1915727	-0.6462089
-1.7043474	-1.0085064
-1.0500174	0.057200987
-0.35177624	-0.5044546
0.47796217	-1.8303366
-0.59340656	-1.8479023
1.2479385	-0.24863379
2.0780668	-0.18753721
2.0513144	0.37470517
-1.5642865	-0.21460725
-0.9967908	-0.2238233
-0.09614772	-0.02888058
0.1084648	0.358421
-0.3912931	0.98417944
4.002989	1.082799
-2.008279	0.9385159
-1.7737932	0.96717465
-0.07451823	0.56466186
0.14977078	0.90905875
-0.27848682	0.74788976
0.27572995	-0.077707484
1.1601427	0.47544983
0.58321995	0.24952215
-0.7828915	1.7895153
-1.2690462	0.66008663
-0.8206902	-0.86588186
1.6338484	-0.6038368
-0.8884734	1.2884207
-1.6272612	0.44910622
-0.3206362	0.031502616
-0.73201776	1.1087143
-0.7901496	0.8675329
0.58604413	0.5059829
1.679954	0.44806418
1.1651865	0.44694865
0.2029595	-0.69657713
2.9881241	-0.0025258546
-0.19997194	0.796648
0.5237848	0.4693643
-3.1392348	0.4645001
-1.9125763	1.2282715
0.29061776	1.0657719
-0.59477675	1.5053847
0.028323257	0.8072933
0.0147483265	-0.5374038
-0.71476364	-0.1530781
-0.51873016	-0.41674617
0.25554356	0.70417595
0.13428615	0.68959504
-0.3008537	1.3013202
0.8748869	-0.12186789
-0.0635441	0.5266315
-0.70933956	-0.1250733
0.5029252	0.7948438
-0.1484848	1.1945354
-0.16463971	0.89779437
0.042863876	1.2575933
-0.86424124	0.9484318
-0.45144957	1.0611074
1.2052587	2.1553354
-0.61627823	1.7401301
-1.7074823	1.5199192
0.58706135	0.7330024
0.555472	0.83577704
-0.19809014	0.6188015
1.5457921	1.4328458
-0.11073113	0.923485
-0.033889502	0.09341408
0.5732533	-0.09529615
0.17766115	2.2037313
0.19598514	1.0673282
-0.20684348	1.0658917
-0.13380848	0.084935606
-0.73436826	0.9667324
-0.11460443	1.5312048
0.6996495	0.68470573
-0.713679	1.0093722
-0.8476191	1.693515
0.42513904	1.558328
-0.42724302	2.366504
1.6560707	1.7938212
0.03861942	0.7577027
-0.706108	1.6424149
-0.86225027	1.7367879
-0.20075643	0.57906306
0.33672562	1.3278614
0.45054197	0.10883504
-0.9358387	0.5082502
-0.72307336	-0.05045281
1.2260556	0.23132062
-0.9572199	2.2051256
-1.531114	2.1210325
1.4236284	2.0553772
0.76674396	0.77746826
-0.43280837	0.21294993
-0.38616976	0.33296573
0.10314007	1.2761636
0.18063982	1.2643758
0.37857813	1.7655926
1.3783578	1.6667604
-0.9126241	0.51881856
0.59458274	-1.300223
0.7411393	-0.22452556
0.2723213	1.8675505
-1.7758983	0.74001205
-0.57910275	0.7872232
0.5189248	-0.8554643
-0.059542067	-0.46907285
-0.6249189	-0.54680544
0.23001803	-0.24730852
-0.5099713	-1.0341419
-0.23468356	-1.056199
-1.067221	-0.57733464
0.47505984	-0.05435952
1.4657884	-0.9324511
1.6424041	-1.2529497
0.455838	0.13472867
1.5915599	-0.4606577
0.51655275	0.40265873
-1.1716298	0.31674004
-0.3843718	0.59386826
1.8415854	-0.094402
1.7796046	-0.5444874
-0.4572823	-1.5676676
-0.54789156	-1.084138
0.15163013	-0.8595117
-0.6741007	-0.5510365
2.407427	0.08320288
-1.5230936	0.2960286
-0.22896817	-0.5992346
-1.1734544	-0.3508642
0.30816606	0.2537952
-0.4079611	1.2548335
-1.7217557	1.1507825
1.1641542	2.0432336
0.38401297	1.7183545
0.3676483	1.070943
0.36793697	1.9000874
-0.94121057	2.2238894
-1.2328182	0.9238514
-0.085880496	0.58261013
-0.36432096	0.108868875
-0.7229248	-1.1097153
0.8909714	0.47270888
0.5429138	-0.19979045
-0.5506738	-0.30345297
0.15028575	-0.09246532
0.28315982	0.18165177
0.65769	-0.40411207
-0.4800595	-0.012062333
0.36138663	0.6049209
-0.64224654	0.8755856
-1.1230174	0.052886833
-0.5101365	0.8382652
-0.8904251	0.73005754
-0.49465147	-0.8698654
1.3008579	0.1934449
1.2914565	0.3937902
0.2888529	0.37604105
-0.37825134	0.05714734
-0.31745866	0.91718054
-0.35376662	-0.09931596
0.037249167	-0.543674
0.5286951	1.2474333
0.1345344	-0.6927478
-0.010210262	0.70371
0.33935195	0.50514483
1.2479237	-0.7229565
-1.1860981	0.40468386
-0.7592383	0.2702882
-0.7086022	0.30147085
0.06328182	0.0062460043
-1.581672	0.19868025
0.8986962	-0.13135749
0.7144373	0.028535003
-0.090874	-0.56333035
-0.5461604	-0.3852344
0.9445832	0.027137712
-0.34766644	-0.15066582
-1.2920467	0.41567612
-0.63082474	0.45614487
0.061156373	1.7656391
0.78067994	0.65602475
-2.5870357	1.171564
1.2243572	0.2604303
1.4129658	-0.54846954
1.3055296	-0.87824774
0.2625482	-0.89167404
0.16429281	-0.042779546
-0.2893773	0.20343278
-0.32363883	0.43858954
-0.9922097	0.36593378
1.2710851	0.64738965
0.19812118	0.32440314
-0.26180792	-0.6209049
0.025355106	-1.1939061
0.08498226	0.021121286
-0.44651273	-0.9863991
0.30314663	-0.80106276
0.7753563	0.7561416
0.0021295676	1.9718113
-0.81692195	-0.12264507
-1.3304806	-0.5662443
0.57138586	-0.26972222
1.0592053	-0.710987
0.19699357	-1.9068546
0.653425	-0.19035257
0.91458255	1.301308
1.097268	0.42378968
0.22775961	0.16274217
-0.24732184	-1.2991527
-1.1783023	-1.5612161
6.4673386	-4.042715
1.8769113	-1.6418978
0.09781684	-1.8833032
-1.7832949	-1.133185
-1.7435449	-1.3906014
-0.545025	-0.4866523
0.86035526	-0.49539566
0.18012236	0.36722282
-1.950241	-3.5787072
0.16032742	-4.941837
-3.7160707	-4.091761
2.2550347	-1.8889188
1.8422337	-1.4022236
0.3094523	-0.677553
0.7217407	-0.40653065
-1.5168571	-0.1945691
0.123604715	-0.98799604
2.7059493	0.30063227
-1.1947703	1.12471
-0.5871225	-0.15324822
-0.72018784	-1.1198885
-1.1894038	-0.117038995
1.3353031	-0.5172908
-0.70300186	-0.9623704
0.31341705	-1.9446666
0.49848667	-1.3003477
0.32247415	-1.7689549
-0.12044675	-1.7176949
-1.6783017	-1.1856157
0.17864002	-0.32185072
-0.47457004	-0.86763877
0.34202853	-0.97860575
-0.28912938	-0.3904166
-1.4560212	-0.54668367
-0.16512252	-0.28439933
3.2476687	-0.6049726
0.03869182	0.018509883
-1.0195776	-0.8493918
0.8737219	-0.63655645
0.20279992	-0.34692317
-1.0568595	-1.0988791
-0.71897984	-1.2862301
-1.5323342	-0.6821813
0.5791327	-1.1001586
-0.014634272	-0.9628994
0.15576921	-0.7218685
1.8174655	0.3260252
-0.99412715	-0.1872738
-1.1824231	-0.59499824
0.12353401	-1.3452439
0.10777096	-1.6016127
-0.3803062	-1.622972
-0.35676542	-1.4397107
3.239739	-0.7757974
-2.525663	-0.33873615
-0.1737994	-0.41632956
-0.699322	-0.5500853
0.69430006	0.028582368
0.41226548	0.4524861
-0.27686712	0.38055533
-0.77489156	0.80883217
0.03327689	0.9526986
-1.1736647	0.50708586
-0.5069872	0.3974243
-0.26118666	0.3157526
0.058983676	0.16080114
-0.37754545	-0.06663404
-0.37300822	-0.46186936
-0.24519123	-0.8072092
0.74768424	1.8440788
0.20824426	0.6778512
0.6257577	1.1989312
-0.54459065	1.9976677
-0.11274021	0.41919616
0.09636956	1.3767232
-0.6701464	1.010106
-0.3246314	0.41601202
-0.13153923	0.95467055
-0.5547665	0.68060035
0.5576085	0.06431697
0.53777534	0.19987407
-0.09409233	1.8148415
-1.1642898	0.4470835
-0.29912272	0.057223704
-0.53338027	0.7897085
-0.66125095	-0.6322012
-0.22610065	-1.6513346
0.9305712	-1.6463228
0.53797525	-0.8478297
0.555333	-0.14341258
0.30529457	-0.36973223
0.43386006	-0.4104185
0.5000956	1.1196147
0.0840073	0.031773277
-0.015821166	0.80785537
0.1694643	-0.097793974
0.011813007	1.0919744
0.3047334	-0.115843736
0.18925944	-0.10582006
-0.79036814	0.05978484
-1.4375229	-0.23737282
1.0689256	-1.247508
0.50636053	-0.77013576
-0.14024359	-1.3374704
1.2096585	-0.7748926
1.1271199	-0.6821813
0.79237413	-0.044769395
-0.1353643	-0.5707426
-1.4785622	-0.21302582
-0.505941	0.04206326
0.351168	0.0029115477
0.6857151	-0.46907285
-0.45793408	-0.2543293
-0.28195322	-0.05595111
-0.62302196	-0.18871121
1.571999	0.6877347
0.81264275	0.5363922
0.6962467	1.0888082
-0.9213266	0.79245955
-0.55700094	0.28983238
1.1508186	-0.010173017
0.4285833	-0.1872738
-0.30453655	-1.0519316
1.1776352	-0.44977272
-1.6770637	-0.031127557
0.91205037	-1.0556724
2.521517	-0.11115452
-1.305485	-0.4177636
-0.45197603	0.9530243
-2.525345	1.1421247
-0.7358656	0.18110996
1.5053108	0.20015924
0.6583066	0.1703555
0.02429995	0.5101066
-0.109808035	0.43009463
-1.0419146	1.5149038
-0.9208375	0.7302127
1.1949047	0.3057826
0.98412085	0.6257159
-0.70536417	0.2624216
0.8416667	-0.30945924
-1.4001409	-0.05403521
0.08761364	-0.55518633
0.29080185	-0.36248332
0.058280814	-0.5139916
-0.7474178	-0.42887813
3.869997	-0.030213589
0.7024973	-1.2396059
-0.6783234	-0.046551414
-1.204916	-0.991764
-0.33488438	-0.8904067
1.8982457	0.09713907
0.4060061	0.914137
-0.53122556	-0.24273482
0.2535542	0.19644101
-0.50809985	0.35224265
-0.6689098	-0.7244693
-1.3656181	-1.1080599
-0.17575662	-0.99003106
1.6458235	-0.727305
0.31831732	0.051128015
-0.97195935	-0.7630816
-0.06645465	-1.8428651
-0.21862404	-1.8266222
2.6659229	0.04142479
-0.8482072	0.44195253
-2.0814784	-0.26005524
-0.54553956	-0.53959763
1.1253935	0.38662636
-1.708764	1.5579215
1.2698873	0.72495216
-1.4080738	1.1235172
-0.15889071	-0.35315904
-1.1749529	0.6554607
1.3567276	0.9064449
0.40552834	-0.5880548
-1.7624735	-0.64759606
-0.5789185	-0.9829429
0.05270362	-0.008694043
-0.35209408	1.3347256
-1.0222777	0.08836237
1.2254637	0.60169566
1.1001923	0.86740774
-0.26780516	-0.24471934
-0.8010472	1.0500808
0.813573	0.69610393
-0.53875643	0.46047837
-0.8803224	-0.60902625
0.5108955	-0.3171581
-0.28043225	1.6344995
-0.61311036	1.5571047
-0.68889344	2.2446535
-0.120861456	1.5821018
-0.63085616	1.3462327
0.77580357	2.085467
-0.6896058	0.72050846
-0.2911755	1.4452262
1.0343817	0.9885255
-0.23365316	-0.0833416
-0.5594416	-0.5675841
0.45143095	0.031837076
0.29935968	0.41997963
-0.08186125	-0.5879388
