# Supplementary material for: Cross-species behavior analysis with attention-based domain-adversarial deep neural networks
Source: Nat Commun. 2021 Sep 17;12:5519. doi: 10.1038/s41467-021-25636-x (PMC8448872; doi:10.1038/s41467-021-25636-x)
Supplement: Supplementary file 3 — Supplementary Software 1 [file 41467_2021_25636_MOESM3_ESM.zip › SupplementarySoftware/normalized_dataset/normalize_each/dataset/trans-longA/Long_A_Female_2.csv]

angle	speed
0.7246969	-0.55956316
1.064014	-0.655304
-1.0524454	-0.79971534
0.21513037	-0.18096599
0.81338274	-0.3385232
-1.4083986	0.32002395
0.71141386	1.1698344
-0.7063344	-0.88605756
-0.32079384	-0.029699583
1.8687125	0.5572977
0.03806485	0.31127813
-0.30381897	0.50365496
0.09920632	0.87132645
-0.04538837	0.3701046
0.23602283	0.697014
0.0093144085	0.5991505
-0.44649023	0.19195238
0.7239094	0.3428257
0.17383996	-0.06219005
-0.9283883	0.34331483
0.6674856	0.24801384
0.13453706	-0.6190086
0.27388442	-0.12242762
-0.1968826	0.41768792
-0.19144642	-0.017453337
0.09198699	0.43919846
-0.88597566	0.5855986
0.44520876	-0.041696545
-0.20883127	0.8645888
-0.50438184	1.2204365
-0.024310054	0.15929374
-0.37502605	1.0637057
-0.8797147	1.0946363
0.072944	0.40825444
0.42429313	0.066731386
0.2977418	-0.43768632
0.05508205	-0.23466994
0.42114747	0.06936305
0.07515483	-0.4018293
0.38303056	0.16279018
-0.3662277	0.20794982
-0.49081022	0.07770385
-0.32614607	-1.3468477
0.70255476	-0.25334233
0.76804036	-0.24429995
-0.15662207	0.40227613
-0.41899186	0.49654713
0.0003808283	0.12709087
0.48641965	1.0913169
-0.117781594	-0.2699926
0.06510511	-0.18282442
0.043457832	0.82543784
0.2551245	-0.13602677
-0.43094018	-1.6437942
-2.966517	-2.336392
2.415995	0.54507387
2.0212843	-1.0119228
2.4386241	-0.7887578
0.53998625	-0.44752932
-1.4114445	0.061836272
0.044691138	0.105998285
-0.4431023	-0.60151595
-0.016461384	-0.17424677
0.109543286	0.15616849
0.25968373	-0.7639966
-0.39169675	-0.3178814
0.03768056	1.2675829
-0.18674836	1.516046
-0.4676472	0.7560827
-0.6866004	0.8689595
-1.0597923	0.6900947
-4.4618006	-0.74841017
-1.1200458	-0.5075599
3.2859106	-0.7001447
2.665885	-0.039067373
1.3034213	1.3673964
-0.1121642	1.2316493
0.22201021	0.7703138
-0.28538653	0.8008518
0.174236	0.7382821
-0.34031942	0.78143007
0.53672624	0.10427669
-0.060167443	-0.21037002
0.04784104	-0.23548546
0.15739995	-0.2511734
-0.04687514	0.14390333
-0.5245068	0.8392141
-0.66874754	0.78946334
0.2736855	0.15065837
-0.18104494	0.8368208
-0.20400664	0.019777
0.45244363	0.026129503
0.18833895	0.68848956
0.33243608	0.03234567
-0.18862164	0.30193123
-0.49844795	0.4001868
-0.58595	-0.46839797
0.58295727	-0.5039097
0.93536174	-0.68828505
0.65748614	0.5593527
-0.084738545	0.2911404
-0.60575384	-0.28198457
-0.7102649	-0.5717935
-0.16600707	-0.12445672
0.44758803	-0.37353137
-0.4923453	-0.7215577
0.10058518	-0.03223372
-0.38284096	1.021023
-0.02427607	-0.048797894
0.21891801	0.87367994
-0.10209142	0.9950333
-0.08183996	-0.11376987
0.5529008	0.9044936
-0.33355433	-0.28622687
0.31647736	0.7513847
0.03788558	0.61884636
0.2826666	-0.39242667
0.18253101	1.039342
-0.027029779	0.25101468
-0.62142456	0.28423807
-0.19115458	0.10670235
0.22637177	0.3728303
-0.04799988	-0.061815377
-0.54051876	-1.1958883
0.3616033	-0.42807624
-0.09571195	-0.5461819
-0.44108924	-0.12613355
-0.23185976	0.6078247
-0.5594769	0.57846093
-0.18059681	0.44422343
-0.4205222	-0.5461337
0.71709305	0.293685
-0.5007569	0.12709136
-1.281031	0.5105777
1.5660169	-0.47490522
0.12366986	0.0139902355
-0.14710297	-0.22940165
-0.92315996	0.9732491
0.6558365	0.5148319
0.590968	-0.103794046
-0.80896616	0.5851309
-0.28130132	0.6790108
1.0080211	-0.29030797
-0.27575505	-0.49510765
-0.71186167	-0.59603816
0.33155552	0.33111385
0.6446612	-0.5801109
0.055969514	0.5956396
-0.35806096	1.5738719
-0.17150083	-0.28622687
0.30448028	-0.5866664
0.4617906	1.2808149
-0.07572439	0.68083936
0.1379753	0.5837755
-1.467093	1.2960241
-0.23346569	0.76395386
-0.2917315	0.5063662
-0.19116011	-0.41537273
0.28908998	1.5680912
1.0863109	0.31046113
-0.41893974	0.44241625
-0.21747388	0.08062062
-0.039521165	0.857572
0.13231337	-0.38904917
-0.0005539214	-0.18945059
1.1360037	0.03226805
-0.21491744	-0.24234499
-0.7448073	0.5618072
-0.6629475	0.50697577
0.2537746	0.20882156
0.40844026	0.9544946
-0.011968077	0.13930975
0.04417147	1.5575336
0.13142215	0.9656089
0.64885634	0.61658245
-0.2842276	-0.2191248
-2.600572	-1.7749244
-1.1258123	-0.27360496
2.9891872	1.4074196
0.9211517	0.40722796
0.0957931	0.0854197
0.2095109	0.39087126
-0.0037684143	0.4630237
0.46203294	0.0885554
0.14789237	-0.05525787
-0.62123054	0.36681962
0.2686421	0.065882534
-0.18472368	0.4403797
0.15592867	1.4855314
1.115912	-0.21853168
1.4530021	-0.078615405
-0.8029733	0.741576
-1.4586138	-0.6214691
-3.8387513	-3.0599937
-1.1751891	-0.3138461
1.7002522	0.5976677
1.8867564	0.77952635
-0.30484593	-0.23309712
0.2296053	0.16149251
-0.21535432	0.08273082
0.8393294	0.8613496
0.23522612	0.63160115
0.15894453	-0.42452258
0.11600933	0.20833445
-0.29354942	-0.4747082
-0.14222501	-1.409067
-0.04762624	-0.22684562
-0.24716209	-0.68520856
-0.22263224	0.032066036
-0.029849768	-0.18157054
0.4009782	0.11744692
0.213476	0.4403797
0.40142953	0.021491135
0.31917265	1.0426136
-0.43545905	0.32565102
0.2561742	0.59642726
0.74777496	0.57094413
0.65248936	-0.2729467
-0.43852535	-0.7996183
-0.53048605	-3.0587423
0.99473244	-4.0538797
-3.3495982	-3.5730698
0.4448051	-1.2700051
-1.4840038	-2.6058877
2.6263573	-3.0224016
6.5690365	-4.2915
4.564524	-3.1289294
-1.471427	-1.1253917
-2.285181	-0.996932
0.5500787	-1.7357284
2.9608312	-1.2775946
0.22152294	0.22263367
1.2716982	-0.88825035
1.0993288	-2.7353303
-3.6109123	-3.1944275
-3.7679744	-1.6550459
-3.0315893	0.45693094
-1.667669	0.64515454
0.9674249	0.76800555
2.4363594	-0.37530524
-0.9879443	0.7639887
-1.4487361	0.8377408
-1.6955651	0.43134576
-0.40177453	0.53068453
1.1503571	0.258023
1.6165239	-0.39985096
1.2044083	-0.6658978
1.1201427	-0.7178334
-1.5732185	0.7282809
-2.8353565	0.018276323
-1.5957295	1.115275
-0.7304458	0.8744626
-0.77747923	1.3492255
-0.15585361	0.61023885
1.1081055	0.19058605
0.34997356	1.2697424
0.29362425	0.54763037
-1.2643924	0.9055106
-0.33719414	0.19823621
-0.5367525	0.92329437
0.6617503	1.3181149
0.45657146	0.3939577
-2.0685015	-0.969267
-2.793823	-0.4454171
-0.40607953	0.61984897
-0.57557106	-1.6726807
-0.18502197	-0.42463204
-0.31559953	-0.041497514
-0.30823648	0.37990278
-1.1232862	-0.21370424
-1.2058439	0.6766896
1.6805098	-0.36980554
0.745373	-0.20598193
0.21971963	0.329542
0.5765439	1.0655463
0.06260168	0.5292904
0.110296644	0.340712
-0.68830615	-2.6542983
-3.9319305	-5.587547
0.79979455	-3.0220804
3.0976973	-2.46264
5.127188	-1.0686625
1.4451891	0.5130775
0.08176933	0.46246395
0.7366714	-0.280975
-0.55932033	-0.24167477
-0.04874417	0.71812147
-0.1845285	-1.2693542
-0.24003296	0.4819857
-0.31034324	1.1280532
-0.7133864	-0.018011613
0.77425283	0.86375934
-0.057971813	0.28233188
1.0531194	0.29143944
0.1910624	0.5636985
0.1765872	0.24662162
0.4241437	1.6332984
-0.40139383	-1.1721541
-2.5137691	-0.6686708
-1.079552	0.6020623
0.2988706	-0.45442465
0.32219443	-0.08639842
0.62757534	0.44981217
-0.6375602	-0.17601316
3.0308418	-1.2186507
0.35599378	-0.6105683
-1.0940953	-0.71316665
-1.790172	0.07158172
-0.33759248	0.059638
-0.5198991	0.08118188
-0.36974046	0.82704496
-0.01532075	0.990289
0.94824606	1.0930516
2.363236	0.6471353
-0.7523617	0.9013922
-0.03166542	0.8378806
1.0002834	0.39177784
0.20358834	0.17728645
0.6834115	1.4845288
-0.26385117	-0.089921236
-0.68136466	0.05631123
-0.89656454	0.5895369
0.06623874	0.19626234
-0.35141256	-0.22778155
0.5913083	0.32547238
0.62484246	-0.42628348
-0.026110716	-0.4979657
-0.075746976	-1.4822081
0.5541153	-0.08959632
-0.11190085	0.067616075
-0.107738346	0.27639136
-1.3253713	1.2340331
-0.96808785	0.25306368
0.7766136	1.4231219
0.048951037	0.79313594
0.34159696	-0.17891201
0.11402082	0.49964303
-0.70281863	1.4256098
0.356921	0.88812596
-0.14565079	0.52449626
-0.075119734	1.6697799
0.33563682	-0.12597731
0.18676011	0.3342401
-0.34169513	1.4708312
-0.20716773	0.6643155
-0.21658659	0.26390877
-0.48485443	-0.046329934
0.45450807	0.32791346
0.6019488	-0.60131395
0.06015928	-0.49575797
0.038888447	1.0652163
0.9528343	0.8727365
0.0955294	0.32336068
-0.28297126	1.3793675
-0.16584806	0.041879155
-0.009605896	0.33160496
-0.203525	0.64714134
-1.1574978	-0.22302824
0.51412565	0.30561328
-0.69697595	0.50512326
1.056274	-0.44237646
-0.9251161	0.36717588
-0.54770416	0.2870862
-0.100549854	0.785736
0.95690477	0.90952754
1.0699728	-0.0061256103
-0.38046286	-0.3645711
0.059956428	0.6190499
-0.23417419	-1.3321434
-0.13658266	-0.613183
-0.688576	-0.09161248
0.04015169	0.5041466
0.42858687	0.6722687
-0.04300304	0.46379495
-0.696771	0.6151111
0.34127772	0.45332503
0.24039987	0.33276778
-0.9680028	-0.7520106
-0.0055044238	-0.86194915
0.6118991	0.28033462
-0.36843184	0.060843617
0.6214302	0.7038307
-0.37060907	0.2648422
-0.039021347	0.81215465
0.14662336	-0.1908413
-0.45520946	0.14313209
0.59873587	0.04129749
0.28004676	-0.45768526
0.43488234	-0.75488955
0.1403083	-0.5151459
-0.63757306	0.16366142
-0.72007173	-0.6101165
0.7283486	-0.043540545
-0.3372469	0.11010077
0.09118959	0.31729925
0.7666695	-0.18157054
-0.45930934	0.32643467
-0.038472142	0.5404822
0.25264046	-0.09703801
0.27880034	0.9276969
-0.19571747	0.36810735
0.46803612	-0.16386244
0.24192259	-0.06310707
0.5092256	0.0038497155
-1.0792118	-0.08664671
0.04458826	-0.19412328
-0.076665625	0.35788324
0.104160756	-0.24949859
0.3498514	-1.0673002
0.1822749	0.0070177573
0.057678565	0.87194836
0.079302326	-0.61867076
-0.03059628	0.030343441
0.021007936	1.3537047
0.030529683	0.0075616036
-0.5975242	0.43204984
0.30095646	0.18027835
0.22510134	0.19869497
0.35182014	0.29604447
0.045965306	-0.13229348
0.2566756	0.71812147
-0.5701162	0.009011031
0.40216124	0.73133945
-0.30306652	0.28037244
0.46458852	-0.011125713
0.19573872	-0.13188149
-0.2342405	0.93181974
-0.10773217	-0.25682732
-0.19108227	-1.1291987
0.16177805	-0.4545401
0.30711418	0.29737648
-0.48964402	-0.4057855
-0.19627346	-0.34950662
0.21937753	1.4339297
-0.45366222	0.12654503
0.07076474	0.5353991
0.5817242	1.7681111
-0.20617582	-0.35297668
0.17964743	0.08761897
0.21495473	0.7744556
-0.5805421	-0.20138684
0.17439045	0.42077935
-0.22404201	0.9755668
0.0145420795	-0.6365445
0.04036102	-0.19982198
0.14872237	-0.32903847
0.08306483	0.5545725
0.651564	-0.026473325
0.93232936	0.0881663
-0.18412587	-0.513373
-0.8794382	-0.71207297
-0.8795235	-0.23043112
0.19869255	-0.19012977
1.0870401	0.023501327
0.954139	-0.7316405
-1.0558935	-0.27252275
-0.67969155	0.37296513
-0.46265545	-0.29889953
-0.37888968	-0.37560177
0.56436414	0.44471654
-0.4790623	0.511627
-0.039591573	0.5365634
0.3768766	0.88708603
-0.06263669	0.11080633
0.03446503	0.54763037
0.32612944	0.49992415
0.1926801	0.10670235
-0.62115604	-0.061151616
-0.22469933	-0.3785081
0.116517894	0.031065417
-0.032087844	-1.244303
-0.2549332	-0.13206808
-0.16478412	0.5093626
0.3054315	0.6559235
-0.40984604	0.42619193
-0.5134509	1.2167156
0.2377247	-0.12972303
0.54540443	-0.03712087
-0.49480468	0.7097145
-0.31238133	0.6771648
0.5787222	0.56193256
-0.003472939	-0.017745413
0.10970316	0.6933389
0.21979742	0.102791436
0.03242157	-0.57110983
-0.38726544	0.97397304
-0.30558872	0.52394193
0.21330278	-0.44028616
0.5572643	0.6322569
0.048094608	-0.23219353
-0.12663199	-1.509173
-0.3243595	-1.1836892
0.099964134	0.51912844
-0.0351617	0.64207053
-0.5767773	0.7744556
-0.3432459	0.8719101
0.3728341	0.64153665
0.14326885	-0.051414624
0.21602704	-0.32903847
0.2672402	0.442572
0.19740428	0.4394796
-0.020758582	0.22274514
0.07400819	1.1148964
-0.68814033	0.032776073
0.35365224	0.6872814
0.48788524	-0.10213215
-0.19472715	0.5846547
0.048936523	-0.1832986
0.40567386	0.005491206
-0.1987617	-0.3601223
0.07176406	-1.0523207
0.29955503	-0.6647459
-0.16373779	-0.83954996
-0.5792172	-0.16230704
-0.2511062	0.6660824
-0.14165744	0.7296084
0.3431156	0.15059517
1.7715442	-0.27164254
-0.53063804	0.21790873
-0.929763	-0.5838695
-1.151309	0.05108175
-0.50896007	-0.2953877
-0.10917924	-0.12145785
0.28178	-0.1655094
-0.64780253	0.23099986
-0.9450391	0.017351335
0.91929555	0.11047196
0.3748455	0.9236103
0.0966938	0.71831006
-0.102527246	-3.4646957
1.4666443	-5.8383875
-3.6240726	-5.718926
-1.7369713	-5.1296477
2.4528942	-3.9308095
3.018075	-3.095399
0.84867525	0.08478629
-0.13900971	-2.9698536
-1.125172	-2.970285
