# Supplementary material for: Cross-species behavior analysis with attention-based domain-adversarial deep neural networks
Source: Nat Commun. 2021 Sep 17;12:5519. doi: 10.1038/s41467-021-25636-x (PMC8448872; doi:10.1038/s41467-021-25636-x)
Supplement: Supplementary file 3 — Supplementary Software 1 [file 41467_2021_25636_MOESM3_ESM.zip › SupplementarySoftware/normalized_dataset/normalize_each/dataset/trans-longA/Long_A_Female_20.csv]

angle	speed
-0.84046394	1.6286966
0.32288972	1.0693526
0.09843574	1.3336785
-0.24884973	1.0378631
0.25297812	-0.42925823
0.017917361	-0.9907469
0.18115537	-1.000091
0.18115537	-1.000091
0.18115537	-1.000091
0.18115537	-1.000091
0.18115537	-1.000091
0.18115537	-1.000091
0.18115537	-1.000091
0.18115537	-1.000091
0.18115537	-1.000091
0.18115537	-1.000091
0.18115537	-0.9814028
0.18115537	-1.000091
0.18115537	-0.986152
0.18115537	-1.000091
0.18115537	-1.000091
0.18115537	-1.000091
0.18115537	-0.986152
0.18115537	-1.000091
0.18115537	-1.000091
0.18115537	-1.000091
0.18115537	-1.000091
0.18115537	-1.000091
0.18115537	-0.977392
1.4545927	-0.9690613
-0.20408066	-0.92708784
-0.31153652	-0.93527883
0.72156847	-0.8335474
-0.017852794	-0.9475374
-1.487496	-0.986152
0.18115537	-0.986152
0.18115537	-1.000091
0.18115537	-1.000091
0.18115537	-1.000091
0.18115537	-1.000091
0.18115537	-1.000091
0.18115537	-1.000091
0.18115537	-1.000091
0.18115537	-0.8719338
1.1734717	-0.986152
0.18115537	-1.000091
0.18115537	-0.9276954
0.18115537	-1.000091
0.18115537	-0.9814028
1.9977304	-0.90919256
-0.11816314	-0.9787314
-0.45609224	-0.78535795
-0.11564808	-0.57154316
-0.0017199746	-0.68897325
-0.8731172	-0.8565361
0.11114893	-0.8268838
-0.114174575	-0.5343198
0.47015953	0.5884689
-0.56002957	0.7792909
-1.1624386	0.7060207
-0.18864122	0.8958238
-0.0882724	0.9708881
0.035240248	0.93126327
0.8822564	1.4645292
-0.3395612	1.9718122
0.34040838	1.6882432
0.8568859	0.9360007
0.22090341	0.17227376
-0.809341	0.2202933
0.48478886	0.22168986
1.1999254	-0.015507287
-0.24131395	0.15583074
-0.60113955	0.09333746
-0.21705578	0.29887718
0.5559906	-0.18292943
0.29340738	-0.20295763
0.33824462	-0.14486974
-0.41216487	-0.24914941
-0.5822516	0.3574796
0.103518955	0.81115586
-0.5743898	0.746991
-0.27635488	0.8179374
-0.37183	0.83446544
-0.5441284	0.9916435
0.48572087	1.2978258
-0.07253857	1.6254251
0.03857502	2.016257
-0.023378074	0.8958242
0.18187453	1.3402561
0.4555531	1.1992396
0.277671	2.050697
0.58124745	1.6603229
0.74092984	1.2387418
-0.45312372	0.49285442
-1.1487241	1.0199953
0.00012963777	0.7501308
1.4344562	-0.39441273
-1.2330886	-0.9702114
0.18115537	-1.000091
0.18115537	-1.000091
0.18115537	-1.000091
0.18115537	-1.000091
0.18115537	-0.0011229418
0.9848163	-0.80518025
1.2023522	-0.8232657
0.49896902	-0.98974764
-2.3581932	-0.8128728
-0.8132899	-0.919154
-0.26463053	-0.701513
-0.55401224	-0.8318976
0.18115537	-0.9346824
1.1434989	-0.9016328
0.19414827	-0.77330893
0.18115537	-1.000091
0.18115537	-1.000091
0.18115537	-1.000091
0.18115537	-1.000091
0.18115537	-1.000091
0.18115537	-0.9702114
-5.9281735	-0.8336561
-1.0170742	-0.8805727
3.834934	-0.8863154
0.4271086	-0.88593227
0.383759	-0.93733203
2.8796995	-0.7305545
0.28739843	-0.75691855
1.4529573	-0.67239463
1.0246991	-0.7129813
0.7473134	-0.63386065
0.022026422	-0.9702114
0.47384244	-0.8339766
1.3370686	-0.986152
0.18115537	-1.000091
0.18115537	-1.000091
0.18115537	-0.9546931
-0.750577	-0.986152
-1.2674545	-0.9702114
0.8130241	-0.92269593
0.99789065	-0.986152
2.386331	-0.74151015
0.18115537	-0.9690612
0.18115537	-0.8759723
-2.7170172	-0.90919256
-1.0878334	-0.94308037
2.7212484	-0.92764544
1.8082236	-0.98974776
-1.6572602	-0.8863199
1.5518197	-0.75927836
0.6489067	-0.87597215
-1.3493569	-0.7512236
1.4951196	-0.74083567
0.329926	-0.58625615
0.06428714	-0.5441263
0.009355944	-0.4480113
-0.049996	-0.56776035
-0.4095376	-0.46273965
0.44025564	-0.34921366
-0.22985299	-0.32458195
-0.4255522	-0.37865198
-1.0794303	-0.27386692
-0.019223565	-0.05049778
0.15483369	-0.28050777
0.14170508	-0.6935195
2.5214276	-0.7445037
-2.3680427	0.5500964
0.4480551	-0.21659695
0.3250041	-0.15553305
0.11192913	-0.18629836
-0.668361	0.5189554
-0.14853872	0.3673166
0.4674162	0.9697483
-0.20188813	0.72967696
0.25363427	1.0686768
0.83859044	1.740984
0.19086967	0.8192689
-0.01940068	0.69296664
0.8083385	1.2352642
-0.44144186	1.3537621
0.2537372	1.5114136
0.07794797	0.46068066
0.056490105	0.3829916
-0.610026	-0.051759228
-0.60119575	0.17757675
0.036489524	0.56701565
-0.4890957	0.052603513
-0.78950906	0.5342879
0.45770702	0.8941973
0.8632658	1.1810895
-0.20770115	1.4069259
-0.17143463	1.2918718
-0.30633566	0.57943094
0.620712	0.2436082
0.59058464	1.219453
-0.018400256	1.4302274
-0.4827949	1.5296276
0.90143317	1.0301082
-0.25499573	1.8272846
-0.1222253	2.1267176
-0.48535344	1.7769291
-0.62363076	1.9383378
0.24069989	2.3027852
0.13412297	2.1559782
-0.12742285	2.1941774
-0.13566697	1.8903526
-0.08185873	1.6266446
0.21296105	1.8437306
-0.45784444	2.1649013
-0.710286	2.357192
-0.040991057	2.175547
0.51011777	2.0121644
0.05554584	0.8619631
-0.07069007	-0.3690047
1.5524398	-0.8317184
0.71957135	-0.09928437
0.0759322	0.26108146
-1.0405304	-0.23971716
-1.4175798	-0.8594223
-1.2204249	-0.4277609
-1.3208565	0.11385681
1.3336555	0.6612204
0.5135775	1.0463758
0.10892106	1.6729277
0.38868865	1.8348651
0.28036976	2.4390895
0.21448979	1.9807416
-0.051633578	2.5539947
0.334888	1.4868106
-0.10207545	2.250056
0.13343321	1.9644376
-0.9643467	2.2181633
0.5990348	2.1870959
-0.027798044	2.17354
0.19437459	2.2498016
-1.1977094	2.168943
-0.0786978	0.85940117
1.6964281	0.028422859
-0.1391988	0.8893574
-0.1609708	0.18584397
0.58266276	-0.50881124
-0.5898031	-0.986152
0.18115537	-0.97221303
0.18115537	-1.000091
0.18115537	-0.896787
1.5431511	-0.7311748
-0.87981313	-0.7571449
-2.628995	-0.65332144
-1.5808356	-0.8033475
2.2437236	-0.95827407
0.18115537	-1.000091
0.18115537	-0.83712924
-0.2774833	-0.6182413
-1.0945661	-0.16836995
-1.076356	-0.51135767
-1.7639731	-0.86806726
0.22415987	-0.8468052
0.12783311	-0.36121508
0.9620116	-0.88188213
-0.33157125	-0.47103393
0.3108134	-0.6532117
-0.62751186	-0.68082714
0.5752048	-0.676343
-0.5541225	-0.30093604
-1.3867098	-0.20713
-0.7232757	-0.43746907
0.8553639	0.40121663
-1.7049596	0.009037372
-0.8498307	0.39083365
-0.24600142	0.5514219
-0.41087002	0.32735145
-0.49141544	-0.050544176
0.22471839	0.26928586
-0.7261011	0.31506175
0.16454802	0.06245337
0.27927542	0.1798754
-0.69592124	0.25892133
-0.52069604	0.2621609
-1.4626122	1.3262929
-0.03714534	1.7012503
-0.46967107	1.6806827
0.15879159	1.4386203
0.12177302	1.7403971
-0.07419825	1.7715164
0.10531245	1.9783028
-0.2138796	2.029932
-0.98936766	2.1371548
-0.18177083	2.0969055
0.15368323	1.8810252
0.22435173	2.4847229
0.15132704	2.200966
0.52044314	2.3122883
-0.70512	2.183742
-0.19339846	1.6375818
0.473377	1.3407713
0.78425497	0.9976301
-0.9996686	-0.66792256
-1.4436177	-0.9362823
7.3703976	-0.5807075
-2.2555842	0.72523385
-1.2838683	0.50765157
-0.8070468	0.671232
-0.8244148	0.83432394
-2.5740352	1.3856505
-1.1136911	2.103246
-1.6047236	2.4590287
-0.5135234	2.2447991
0.32811072	2.0927246
-0.9567679	2.5910616
-0.47540265	2.2658627
0.009685407	1.6737461
1.1917312	-0.33946297
1.1351552	-0.1818063
-1.2378563	-0.89011264
2.0954342	-0.94400495
1.7291064	-0.55982447
0.27991962	0.37446168
0.85698086	-0.6672121
0.18115537	-1.000091
0.18115537	-0.872846
0.9256267	-0.8144576
1.5765347	-0.93041354
1.435406	-0.9043878
-1.1729729	-0.83332354
-1.8810956	-0.69308853
-0.0780345	-0.85408473
0.012467517	-0.7408357
-0.035392694	-0.67945075
0.18115537	-0.7932263
2.1010206	-0.7809311
0.19819516	-0.8447312
0.40857875	-0.49056664
-0.072663374	-0.8586091
0.18115537	-1.000091
0.18115537	-0.9676849
0.18115537	-1.000091
0.18115537	-1.000091
0.18115537	-0.49679586
0.80481744	0.0099022435
0.026237324	-0.20251504
-1.6950598	-0.44387552
0.42139068	-0.7088718
0.3175026	-0.7223768
-0.5951181	-0.7946212
-0.86492556	-0.01252721
-1.0364081	-0.07951594
0.75765413	-0.7009017
-3.2441063	-0.8544089
-0.3782738	-0.32344836
1.4266524	-0.31205004
0.61784935	-0.5970341
1.6021357	-0.8717655
0.18115537	-1.000091
0.18115537	-0.8343356
1.1086301	-0.9253154
5.1373143	-0.8418937
0.941232	-0.775747
1.0003259	-0.39914507
-0.3362958	-0.6738345
1.5953722	-0.6274575
1.1899784	-0.51252437
1.069795	-0.18411404
0.8348719	-0.6690058
3.399516	-0.8315798
0.36550373	-0.6730482
-0.9132862	-0.7100436
-0.87299	-0.8267185
-1.5070769	-0.578812
0.18115537	-0.38437554
-0.06811613	-0.28103703
-0.36776823	-0.648297
0.14071815	-0.28634682
-0.45712507	-0.29306245
-0.14805907	-0.10970952
0.50535464	-0.01836007
0.6288607	-0.4615129
0.57023424	-0.035270214
0.06452258	-0.2755223
-0.0033429728	0.23107268
-0.8746468	0.45579416
-1.0935181	0.7206286
-0.63655967	1.1390721
-0.048631955	1.294877
0.55834854	1.8575573
0.05279621	1.1358621
-0.2698672	0.84367865
-0.5027445	1.2796463
0.34088296	1.7639887
-0.86596584	0.9144533
-0.83104193	-0.2738669
-1.9755373	-0.9451018
-0.44513547	-0.728582
-0.012400263	-0.49189633
0.896968	-0.84793526
0.18115537	-1.000091
0.18115537	-1.000091
0.18115537	-1.000091
0.18115537	-0.86747015
-1.544822	-0.75622
0.47147927	-0.7990143
1.4239483	-0.8865963
-0.4237835	-0.9362823
0.18115537	-1.000091
0.18115537	-0.71503806
-0.51077205	-0.56976587
0.3254983	-0.6076397
-3.5809076	-0.7605759
1.6972498	-0.6048356
0.2397536	-0.61179894
0.4256563	-0.5198355
-1.9462966	-0.69308853
-0.0020957426	-0.63376224
1.2992214	-0.49772924
-1.195029	-0.5854131
0.23170222	-0.66792256
0.009700006	-0.6586364
0.099007465	-0.56567526
0.26088828	-0.648297
1.3748599	-0.7504027
0.103141874	-0.18091957
-0.2004876	-0.30229047
-0.362204	-0.48082334
-1.0419505	-0.40130338
-0.7823556	-0.63944966
-0.818824	-0.46826017
-1.1004905	-0.33618388
-0.017503548	-0.51145446
-0.077256665	0.0373079
-1.2250376	-0.5230745
-0.6911602	-0.1403081
-0.041234378	-0.08896931
0.13907336	-0.21321556
0.656209	-0.4164052
-1.1143464	-0.25755736
-1.0081658	-0.36742643
1.0218453	-0.27230957
-0.66310024	-0.35711098
-0.0063208486	-0.08983863
-0.74031764	0.40598118
-1.8263559	0.90877503
-1.000896	-0.063521124
-0.43234056	0.47630954
-0.06096829	0.40533185
-1.3860544	-0.09695189
-1.9051676	-0.5265605
2.4346266	-0.47713163
0.5052271	0.11123446
0.5257726	0.7899025
-0.73770416	0.8068937
-0.11123725	0.99006003
0.18506607	0.49081683
-0.47767025	0.28157857
1.482534	0.64459294
-0.67400247	0.062408328
-0.93931544	-0.5044878
2.2211125	-0.15553305
-0.46248606	0.06145434
0.98063946	-0.62964916
0.5431821	-0.46017835
0.81763786	0.1455501
-0.2467209	0.33772856
-1.5125842	-0.068590984
-1.7370281	-0.10353363
0.18115537	-0.5518123
0.16459121	-0.843821
-1.4520897	-0.5234134
-0.7204511	-0.30937275
-0.2120409	-0.19563241
-0.16618378	-0.08340748
-0.8673462	-0.6239702
-0.71904695	0.038390152
-1.6591805	0.52924776
-0.015620066	1.06618
-0.7939053	1.3801315
-0.2135506	1.1099676
-0.37456232	0.9209652
-0.3303434	1.4627328
-0.28907493	1.596055
-0.36994514	1.910561
-0.8267949	1.9656277
0.114652306	1.7005559
0.16460298	0.018745918
0.62802106	1.1269575
-1.4303395	0.16651657
0.16951376	-0.9360123
-0.6821588	-0.95223933
0.18115537	-1.000091
0.18115537	-0.941266
-0.22914772	-0.86747015
-0.5396142	-0.843821
0.64721656	-0.4842105
1.1781303	-0.6726084
-0.36825076	-0.75040275
-0.0514842	-0.72514516
-0.69546974	-0.6582531
0.08649721	-0.5965967
0.27581355	-0.31641525
1.4947329	-0.6244987
2.1418877	-0.5487619
-1.3204224	-0.9224111
2.6167865	-0.7273419
0.1840553	-0.6333309
-0.9290347	-0.59916633
0.113400005	-0.5515408
0.40132648	-0.7531298
-1.963069	-0.5007145
1.6699504	0.12715387
-1.5502844	-0.4728272
-0.8496373	-0.3588106
0.37118575	-0.40934318
0.29925066	0.18527786
1.5610338	-0.47436184
-0.10253044	-0.31635973
0.031134525	-0.33238214
-0.9329912	-0.39952898
-0.7103216	-0.43426517
0.60240585	-0.063542776
0.3983026	-0.0064375363
0.26121756	0.70664454
0.56607926	0.4371503
0.6063623	0.42300895
-0.19336879	0.815955
-0.21009567	1.4409294
-0.71887535	1.5302929
-0.7741054	1.3668071
-0.65209866	1.7013085
0.8031885	0.8024915
0.2945499	0.58127505
-0.567737	-0.13875204
-0.78210294	-0.9403319
-0.87981313	-0.9907469
0.18115537	-1.000091
0.18115537	-0.9814028
0.18115537	-1.000091
0.18115537	-0.8525974
0.6056245	0.5015394
-0.14943577	0.7600377
-0.14348918	0.83412945
-0.34755173	1.1305678
-0.031625703	1.6741997
