# Supplementary material for: Cross-species behavior analysis with attention-based domain-adversarial deep neural networks
Source: Nat Commun. 2021 Sep 17;12:5519. doi: 10.1038/s41467-021-25636-x (PMC8448872; doi:10.1038/s41467-021-25636-x)
Supplement: Supplementary file 3 — Supplementary Software 1 [file 41467_2021_25636_MOESM3_ESM.zip › SupplementarySoftware/normalized_dataset/normalize_each/dataset/trans-longA/Long_A_Female_3.csv]

angle	speed
-0.21884556	1.5889671
-0.24137571	1.6276454
-0.05211793	1.42981
0.37974158	1.513243
0.2314011	0.95836043
0.24661249	1.0433762
-1.2703092	1.3683728
-0.76827496	1.672329
0.09787273	1.3765743
0.04533222	1.7272553
-0.6455418	1.5207846
0.0024001114	1.3814827
-0.13242888	0.9315691
-0.36314318	0.6930186
-3.4475923	-0.80621755
0.4960337	-0.820947
0.0076105376	-0.8301605
0.0076105376	-0.7724128
2.0132785	-0.31491178
0.9047866	0.61607623
0.5871554	0.1788072
-0.38392267	0.25104898
-0.68744135	0.51432866
0.41648307	0.46064472
0.3437598	0.39277846
0.17687519	0.6240035
0.8215367	0.21490449
2.0763786	-0.11806111
1.604272	0.60475177
0.100933805	1.0054283
-0.062438667	1.0263472
-0.61637056	1.3443705
0.8852951	1.5860081
-0.7335686	1.685776
-0.26937014	1.6052744
0.07303151	1.7132478
-0.29953837	1.6316159
0.12551208	1.7359228
0.14042443	1.488698
0.7179983	1.4831809
0.3726338	1.2709575
-0.1420614	1.2099487
0.28441468	1.2047085
-0.019273147	1.4581097
-1.0196197	1.2626375
-0.16737977	0.7710917
1.7437037	1.0054055
0.24719144	1.5050089
-0.87935674	1.0523603
-0.07750536	1.4725031
0.55186105	1.4892919
-0.23031123	1.4290576
-0.5734942	1.7420596
3.2865086	0.6282466
1.3342519	1.5362717
-0.06880523	1.2172195
-0.1260043	1.5849217
0.30260566	1.6164013
-0.11935155	1.4325633
-0.12102716	1.784406
-0.17943658	1.2075521
-0.06289785	1.441783
0.10689911	1.262349
0.32359532	1.2366247
-0.18433793	1.5735855
-0.22447161	0.9189924
0.034809876	1.2450581
-0.22257079	1.6929669
-0.37316096	1.3523309
-0.1366075	1.8207692
0.055589	1.5012273
-1.2046121	1.3763345
0.5304158	1.4366034
0.60245305	1.3440914
0.27668804	1.8258317
0.03889074	1.5246884
-0.13169606	1.4183648
-0.047423035	0.67910355
-0.29327694	-0.29789445
-2.73685	-0.78514904
0.0076105376	-0.8301605
0.0076105376	-0.8301605
0.0076105376	-0.8301605
0.0076105376	-0.8301605
0.0076105376	-0.8301605
0.0076105376	-0.8301605
0.0076105376	-0.8301605
0.0076105376	-0.8301605
0.0076105376	-0.13181667
-0.08666038	0.71865654
0.41346774	0.8679535
-0.99276954	0.955032
0.008731732	1.416786
0.39226106	1.3585141
-0.083133556	1.4973137
-0.0892189	1.6097809
1.1494203	0.9982023
-1.1688291	1.3521944
-0.45246586	1.3267812
2.4081597	0.9444343
0.4149035	1.1252344
0.08778357	1.0799425
-1.2305353	1.1961424
-0.8468258	1.1243985
0.5967272	1.4563633
-1.2171625	1.1018833
-0.17700769	1.4041406
-0.4081272	1.5788742
-0.03317036	1.9471775
0.17830345	1.5385602
1.1335791	1.3813102
-0.7724602	1.3935237
-0.85851485	1.5570896
-0.20081562	0.75900835
-3.0639956	-0.41628695
-7.0879884	-0.63535833
0.03815482	-0.11028531
-0.7900067	1.16142
-0.37278697	1.1316818
-0.56813085	1.302202
-0.70692533	1.5298483
-0.60533077	1.3079314
-0.23788221	1.4004668
0.112684965	1.3844318
-0.6760912	1.0261906
0.4971651	0.94330806
0.55689913	1.1816149
-0.01678763	1.2903768
-0.95249003	1.5837387
1.1426166	1.6645336
-0.2420329	1.6187564
-1.5311633	1.8522848
0.7844799	1.6205952
-0.20450151	1.681718
0.2770341	1.8292277
-0.04239662	1.5146929
-0.55915177	1.6876487
0.36065006	1.8428099
-0.31754708	1.438061
-0.1937173	1.6505154
0.5756019	1.2373402
-0.70298845	1.3621646
0.36290064	1.2694762
0.37684712	0.70564705
-1.244965	0.60847133
-0.7490124	1.1938802
-0.19486327	1.0246142
0.275159	0.97972804
0.090847224	1.2642134
-0.10670815	0.9705827
0.059635	1.6446344
0.49682176	1.2051841
0.010972842	1.861155
-0.5316173	1.3512671
-0.08097202	1.3519412
0.5595408	1.3262683
0.76839095	0.9708477
0.32846665	0.77198523
-0.3711376	0.7371957
-0.10248207	0.6726893
0.13366851	1.1297297
-0.62455636	0.9150055
0.08618957	1.1425785
0.43261847	1.2604818
-0.4449863	0.9051706
0.49509424	1.4352589
0.3285231	0.81386256
-0.27922276	0.9480068
0.6594892	0.73771584
0.19933978	0.05088133
-1.9012866	0.3162005
0.26515606	0.7640596
2.0623093	-0.09151585
5.4513006	0.004272731
-0.7344533	0.8304195
-1.6218901	0.84773415
-0.54775095	1.4797434
-0.23975517	1.0671177
-0.27100405	1.4123427
-0.29584128	1.0992378
-0.08611387	1.656866
-0.5047225	1.3721412
0.5768804	1.2548586
0.20830436	1.3136837
-0.025257433	1.3566815
-0.528771	0.7514142
-1.053426	1.2227769
1.8901064	-0.03649116
4.5896134	0.15171939
0.19481461	1.0100523
-0.6636144	1.1223007
-0.49285302	1.2273884
-0.42690778	1.6538123
-1.1928287	1.5766169
-0.30607086	1.3844318
-0.3015654	1.204514
1.9076887	1.4799706
0.1122723	1.3689173
-0.5092264	1.3313477
-0.080261216	1.5516918
-0.22367707	1.2615048
-0.30376396	1.3290658
1.177354	1.0242149
0.55592316	0.87463915
-1.5576558	0.55175143
0.027048139	1.1870074
0.22393015	0.94131196
-0.10125953	0.85601413
-0.24457502	0.8204584
0.20864151	0.84092176
-0.47454453	0.7288322
-2.2068608	0.17032121
-3.4056604	-0.78638875
-4.563961	-0.7478868
0.19815873	-0.78913975
0.0076105376	-0.8164869
0.0076105376	-0.82332367
0.0076105376	-0.8233237
0.0076105376	-0.8301605
0.0076105376	-0.8301605
0.0076105376	-0.81604207
0.0076105376	-0.8301605
0.0076105376	-0.8301605
0.0076105376	-0.80452657
-3.1870115	-0.5290879
-2.651581	0.20708498
-0.9992025	0.61650646
-0.5069098	0.6593475
0.28925064	1.1951032
-0.09237921	1.1289399
-0.4994327	1.167242
0.035869174	1.8011894
-0.0028987608	1.5589865
0.100878306	1.8826559
-1.1910571	1.5398179
0.9434343	1.2543666
-1.4528034	0.988722
-0.09924995	0.50676644
5.6500635	0.025961004
0.4933533	1.3302759
-0.09777127	1.5645108
-0.16474015	0.0980823
3.9707582	0.7241283
0.13883029	0.47563192
-0.81594723	-0.016256988
0.62383366	-0.59298235
-0.08825976	-0.79247695
0.0076105376	-0.8301605
0.0076105376	-0.8301605
0.0076105376	-0.82398415
0.0076105376	-0.8301605
0.0076105376	-0.8301605
0.0076105376	-0.8301605
0.0076105376	-0.8301605
0.0076105376	-0.8301605
0.0076105376	-0.820947
0.0076105376	-0.8301605
0.0076105376	-0.8164869
-0.3178607	-0.7336515
0.18053988	-0.7274228
-0.58157843	-0.8087403
-1.1137285	-0.820947
0.0076105376	-0.8301605
0.0076105376	-0.8301605
0.0076105376	-0.8301605
0.0076105376	-0.8301605
0.0076105376	-0.80621755
5.365573	-0.82398415
-0.6040264	-0.7729162
0.6192475	-0.7931023
0.0076105376	-0.8239841
0.0076105376	-0.8301605
0.0076105376	-0.8301605
0.0076105376	-0.8178078
0.0076105376	-0.8301605
0.0076105376	-0.584756
0.6784315	-0.80251986
1.6652219	-0.75479335
0.0076105376	-0.8301605
0.0076105376	-0.37506735
-0.8926697	0.35072798
2.4648912	-0.43784353
0.13358656	-0.7412922
-3.3851159	-0.75495577
0.0076105376	-0.8301605
0.0076105376	-0.8233237
0.0076105376	-0.8301605
0.0076105376	-0.8301605
0.0076105376	-0.8301605
0.0076105376	-0.8164869
0.0076105376	-0.8301605
0.0076105376	-0.8301605
0.0076105376	-0.8301605
0.0076105376	-0.8233237
0.0076105376	-0.8301605
0.0076105376	-0.8301605
0.0076105376	-0.8301605
0.0076105376	-0.8301605
0.0076105376	-0.8301605
0.0076105376	-0.8301605
0.0076105376	-0.8301605
0.0076105376	-0.8301605
0.0076105376	-0.8301605
0.0076105376	-0.8301605
0.0076105376	-0.820947
-0.8872478	-0.63124347
1.8249732	-0.64983165
0.80764216	-0.5675299
-1.0583076	-0.7048657
-2.512077	-0.8233237
1.8706812	-0.820947
-1.8554599	-0.8233237
0.0076105376	-0.8233237
0.0076105376	-0.8301605
0.0076105376	-0.8301605
0.0076105376	-0.8301605
0.0076105376	-0.8301605
0.0076105376	-0.8301605
0.0076105376	-0.8301605
0.0076105376	-0.8301605
0.0076105376	-0.8301605
0.0076105376	-0.8233237
0.0076105376	-0.8301605
0.0076105376	-0.8301605
0.0076105376	-0.8301605
0.0076105376	-0.8301605
0.0076105376	-0.8301605
0.0076105376	-0.8301605
0.0076105376	-0.67462933
0.45214382	-0.24482708
0.73567384	0.6937772
0.12852551	-0.36974263
-1.3532398	-0.70745826
0.35541335	-0.7219288
-0.45656207	-0.78514904
0.0076105376	-0.8301605
0.0076105376	-0.820947
0.0076105376	-0.8301605
0.0076105376	-0.8117334
0.0076105376	-0.8301605
0.0076105376	-0.8301605
0.0076105376	-0.820947
0.0076105376	-0.8301605
0.0076105376	-0.8301605
0.0076105376	-0.8301605
0.0076105376	-0.8301605
0.0076105376	-0.8301605
0.0076105376	-0.8301605
0.0076105376	-0.820947
0.0076105376	-0.8301605
0.0076105376	-0.8301605
0.0076105376	-0.8301605
0.0076105376	-0.8301605
0.0076105376	-0.8301605
0.0076105376	-0.8301605
0.0076105376	-0.8164869
0.0076105376	-0.77546614
1.7895916	-0.5434615
-1.5228124	-0.019432755
-0.6700194	0.868779
-0.5161327	0.9255559
-0.8442757	-0.26196247
1.8093119	0.09964373
-0.6049772	-0.75270677
2.4832635	-0.820947
0.0076105376	-0.8301605
0.0076105376	-0.8301605
0.0076105376	-0.8301605
0.0076105376	-0.8164869
0.0076105376	-0.8301605
0.0076105376	-0.8301605
0.0076105376	-0.8301605
0.0076105376	-0.8301605
0.0076105376	-0.820947
0.0076105376	-0.8301605
0.0076105376	-0.81780773
1.2894845	-0.81604207
-1.2742633	-0.82398415
0.0076105376	-0.805455
0.0076105376	-0.8301605
0.0076105376	-0.8239841
0.0076105376	-0.8301605
0.0076105376	-0.8301605
0.0076105376	-0.8301605
0.0076105376	-0.8301605
0.0076105376	-0.8301605
0.0076105376	-0.8301605
0.0076105376	-0.8301605
0.0076105376	-0.3707216
-0.47251597	-0.72077173
0.13620208	-0.22090246
2.1435144	-0.3068409
0.72868645	-0.7766618
-1.1148907	-0.820947
0.0076105376	-0.820947
0.0076105376	-0.8301605
0.0076105376	-0.8301605
0.0076105376	-0.8301605
0.0076105376	-0.8301605
0.0076105376	-0.8301605
0.0076105376	-0.8301605
0.0076105376	-0.8301605
0.0076105376	-0.8301605
0.0076105376	-0.8301605
0.0076105376	-0.8301605
0.0076105376	-0.7869259
0.0076105376	-0.786926
3.4885159	-0.7674017
0.5100202	-0.8233237
0.0076105376	-0.8164869
-2.6938317	-0.8019235
2.7090528	-0.80965006
-0.17294386	-0.5697023
-0.040304065	-0.7615142
-0.50564826	-0.8087403
0.7493384	-0.8164869
0.0076105376	-0.8301605
0.0076105376	-0.8301605
0.0076105376	-0.8301605
0.0076105376	-0.0043561053
1.3721575	-0.35883713
-2.7099226	-0.8233237
0.0076105376	-0.8233237
2.7090473	-0.816042
0.0076105376	-0.8301605
0.0076105376	-0.8025199
-1.8554612	-0.8164869
0.0076105376	-0.8301605
0.0076105376	-0.8301605
0.0076105376	-0.8164869
-1.8554593	-0.820947
-2.1126344	-0.82398415
0.0076105376	-0.8301605
0.0076105376	-0.8301605
0.0076105376	-0.8301605
0.0076105376	-0.8301605
0.0076105376	-0.8301605
0.0076105376	-0.8301605
0.0076105376	-0.8301605
0.0076105376	-0.82398415
0.0076105376	-0.8301605
0.0076105376	-0.820947
0.0076105376	-0.8301605
0.0076105376	-0.82398415
1.289482	-0.816042
-1.274261	-0.82398415
0.0076105376	-0.8301605
0.0076105376	-0.8301605
0.0076105376	-0.8301605
0.0076105376	-0.80251986
0.0076105376	-0.8301605
0.0076105376	-0.8233237
0.0076105376	-0.8301605
0.0076105376	-0.8301605
0.0076105376	-0.80621755
-1.3670369	-0.8233237
0.0076105376	-0.8301605
0.0076105376	-0.8301605
0.0076105376	-0.8301605
0.0076105376	-0.8301605
0.0076105376	-0.8301605
0.0076105376	-0.8301605
0.0076105376	-0.8301605
0.0076105376	-0.8301605
0.0076105376	-0.8301605
0.0076105376	-0.8301605
0.0076105376	-0.8301605
0.0076105376	-0.8301605
0.0076105376	-0.8301605
0.0076105376	-0.8301605
0.0076105376	-0.8301605
0.0076105376	-0.8301605
0.0076105376	-0.8301605
0.0076105376	-0.8301605
0.0076105376	-0.8301605
0.0076105376	-0.8301605
0.0076105376	-0.8301605
0.0076105376	-0.8301605
0.0076105376	-0.8164869
0.0076105376	-0.8096501
0.0076105376	-0.8301605
0.0076105376	-0.82332367
0.0076105376	-0.8301605
0.0076105376	-0.8301605
0.0076105376	-0.8301605
0.0076105376	-0.8233237
0.0076105376	-0.8301605
0.0076105376	-0.8301605
0.0076105376	-0.8301605
0.0076105376	-0.8301605
0.0076105376	-0.8301605
0.0076105376	-0.820947
2.1278555	-0.8116314
0.0076105376	-0.8301605
0.0076105376	-0.820947
2.1278555	-0.82398415
0.0076105376	-0.8301605
0.0076105376	-0.8301605
0.0076105376	-0.820947
1.8706806	-0.8233237
0.0076105376	-0.8301605
0.0076105376	-0.8301605
0.0076105376	-0.7959765
0.0076105376	-0.80965006
0.7493384	-0.8087403
0.0076105376	-0.8301605
0.0076105376	-0.8301605
0.0076105376	-0.8301605
0.0076105376	-0.8301605
0.0076105376	-0.8301605
0.0076105376	-0.820947
4.5721216	-0.81604207
0.0076105376	-0.8301605
0.0076105376	-0.8301605
0.0076105376	-0.8301605
0.0076105376	-0.8301605
0.0076105376	-0.8178078
0.0076105376	-0.8239841
0.0076105376	-0.8301605
0.0076105376	-0.8301605
0.0076105376	-0.8301605
0.0076105376	-0.8301605
0.0076105376	-0.8301605
0.0076105376	-0.82398415
0.0076105376	-0.8301605
0.0076105376	-0.8301605
0.0076105376	-0.8301605
0.0076105376	-0.8301605
0.0076105376	-0.8301605
0.0076105376	-0.8301605
0.0076105376	-0.8301605
0.0076105376	-0.8301605
0.0076105376	-0.8301605
0.0076105376	-0.8301605
0.0076105376	-0.8301605
0.0076105376	-0.8301605
0.0076105376	-0.8301605
0.0076105376	-0.8301605
