# Supplementary material for: Cross-species behavior analysis with attention-based domain-adversarial deep neural networks
Source: Nat Commun. 2021 Sep 17;12:5519. doi: 10.1038/s41467-021-25636-x (PMC8448872; doi:10.1038/s41467-021-25636-x)
Supplement: Supplementary file 3 — Supplementary Software 1 [file 41467_2021_25636_MOESM3_ESM.zip › SupplementarySoftware/normalized_dataset/normalize_each/dataset/trans-longA/Long_A_Female_4.csv]

angle	speed
0.7934412	1.1863644
1.7242198	0.87507445
1.0421739	1.739137
0.9965338	1.3506389
0.9528991	0.9574266
0.16580224	2.008363
0.2819353	1.306331
-0.26030403	1.0339409
-0.205222	1.6704508
-0.22999313	1.8192036
-0.25459984	2.1118522
-0.46710834	1.592134
-0.6149859	1.7515192
-0.33920318	1.4281222
-0.5246413	1.1997393
0.83208716	1.2307451
0.7517505	0.45132935
0.7859319	0.042136356
0.88225746	0.41085234
-2.2898936	0.4085092
-1.8733718	1.6374245
0.05719033	1.636957
0.50467294	1.8238646
0.5357768	1.6478446
0.547006	1.7984899
0.26217097	1.3143313
0.85131884	2.1253762
0.43952382	1.7434789
-0.7815211	2.1528604
-0.33404067	2.0683196
-0.1775807	1.6373938
0.13615054	1.1758553
-0.63475835	0.9940418
-1.1627257	0.6275844
-0.47616404	0.46150222
-0.13564786	0.8080336
1.3988333	0.7280554
3.1589692	-0.15014902
1.4679911	0.81361187
0.031739403	0.6941709
-0.57969874	0.20707437
0.014302744	-0.5874341
-0.846237	-0.9869905
0.13881764	-1.1998502
-2.6356947	-1.4870734
-0.91912556	-1.2921973
0.3844731	-0.08782528
-0.8014967	-0.6319631
-0.29686454	-0.5588112
0.84613276	-0.4504627
0.28764877	0.2535337
0.50259954	-0.3016998
1.0470957	-0.51482093
1.2763231	-0.36136496
0.029757656	-0.32856688
-0.6744799	0.50624865
0.30295232	0.8761293
0.7929658	1.1130073
0.21036759	-0.7130742
-0.15150075	0.37905288
-0.23654768	0.16698074
0.28194982	-0.6717295
-0.6387643	-1.2267216
-0.06615582	-1.7152555
-0.06615582	-0.008506888
-1.5234964	-0.9161716
-1.2761456	-0.97518486
0.22943905	-0.908468
2.4646	-1.4180161
-0.573768	-1.5905461
-0.7917406	-1.4022721
0.93547213	-1.5789223
-0.7995398	-0.7426112
0.37223542	-1.3184259
0.7407253	-0.07044471
-0.10814565	-0.6289995
-0.68774056	-1.1709431
0.15462942	-0.12241938
-1.0726968	-0.59488666
-1.1617371	-0.028081423
0.022202345	-0.5199436
-0.9688324	-0.93195415
0.284045	0.5171178
-0.054027513	-0.22591785
-0.66701025	0.062794045
0.01733077	0.5402152
-0.364871	0.263424
0.15456857	0.30002734
-0.10875898	0.50201875
-0.09018853	-0.83533794
-4.0588136	-1.6454095
3.800438	-1.4954088
-0.4292699	-1.2563562
-1.4576107	-0.3018695
0.5420993	-0.042879898
0.6377556	0.29519218
-0.6853951	-0.6555704
-1.485047	-0.1667987
1.8405638	-0.55076593
0.26691043	-0.5627536
0.5223504	-0.9167627
0.8071178	-1.1598741
1.3794376	-1.2366588
0.124735765	-1.2839504
0.7607509	-0.97793156
0.8349387	0.35250834
0.8190819	-0.38341206
0.5178177	-0.6714311
-0.12619999	-1.0868202
1.7684028	-0.79824424
0.07545807	-1.281873
0.032989044	-0.9076363
-0.4241339	-1.104468
-1.0053225	-0.26212528
-1.1376665	0.57639354
-0.29366505	1.2544426
-0.91073185	1.6542528
-1.0952861	2.117583
-0.18638372	2.1112552
-0.6689243	1.609504
0.8041457	0.98948884
0.925046	0.86524355
0.09691676	0.993245
-1.6047902	1.4947952
-1.8665622	1.6158556
-0.28592882	1.7492344
-0.9761528	1.623073
0.31072053	2.0824413
-0.39845347	1.6623636
-0.40114507	1.0095612
0.94531626	0.7772388
0.37389216	0.620288
0.84888387	0.89683855
0.38203117	0.552583
-0.41166747	0.53330904
0.071933486	0.2634071
-0.08698471	0.9241962
-0.5921226	1.0436355
-1.540801	0.8906443
-0.774164	1.0075046
0.48729163	0.904846
-0.57999355	1.0585743
0.041900743	0.92573494
-0.21172972	0.7538397
0.3079611	0.66652757
0.53237534	0.14688897
0.5963061	0.43275833
-0.0008497199	0.35720268
0.38605738	-0.035903238
-0.02500373	-0.24973856
0.34370586	-0.69986945
0.36751574	-0.8763265
0.67721564	-0.86878383
0.99719137	0.7325263
0.5210793	0.7654965
0.2962187	0.4246865
-0.8391064	0.8165179
-1.1481923	0.55767953
-0.06738437	0.2997462
-1.7140801	0.72499055
-0.7540052	-0.51473886
-1.3632582	-0.5266445
-0.29072475	-1.1738787
-0.37079275	-0.3433129
-0.4466422	0.10069102
0.25164765	1.2182051
0.35779488	0.028281333
0.26667807	-0.8106624
1.2756873	-0.7682961
-0.15082455	-0.26481992
0.7485456	-0.91496587
-0.16259634	0.35052267
0.4433105	0.14418504
0.17875636	0.29399034
-0.6479763	-0.17571361
-0.54463476	-0.8981553
0.6117026	-0.04635503
-1.7782291	-0.36542544
1.1012596	-0.93963397
-1.5136145	-1.0547159
0.25712147	-0.41363996
1.0154846	-0.32261175
-0.58856755	-0.38303548
0.3655965	-0.8981553
1.1662737	-0.9747541
0.48852137	-1.0597397
0.6723009	-1.2861084
0.66584355	-0.62725085
0.033740696	-1.0421882
0.5956311	-0.94466287
1.2245818	-0.8851596
-0.73427874	-0.018213084
-0.8689395	-0.6881657
-0.29604268	-0.8289898
-0.25183305	-0.66055447
-0.53263384	-1.0807064
-0.052506354	-0.8490756
0.042003814	-1.3148094
-0.27945378	-0.8913591
-0.25404915	-0.20621593
-0.6779424	0.59636873
-0.8723474	1.9103087
-0.2623779	2.2807133
-1.4171697	0.48211378
-0.36995462	-0.87703997
4.065132	-0.61526394
0.24613868	0.6462401
0.7095701	0.74731976
-0.70120335	0.5943565
-0.47638908	-0.2790558
-0.25360072	-0.0180865
-0.459544	0.2310795
-1.2290736	0.49374005
-1.3998667	0.10797
-0.85475606	0.23058833
0.009738832	0.6090067
-0.21273439	0.45985395
0.26264745	1.0092419
0.4309227	0.74851036
-0.8034361	0.27512157
-0.21823512	0.2680626
0.30783322	0.3922178
-0.41109824	0.56369627
-0.009636029	0.11948029
1.6337807	0.8364676
-0.4860292	0.89271784
-0.57753253	1.2879746
-0.56783354	1.11077
-0.553461	1.2052445
0.6471044	1.6367067
-0.14687829	1.0021175
0.6074605	0.76880664
1.7845781	0.27546307
-0.072279505	0.5924797
0.4199848	0.7177327
-0.5708685	1.260428
-0.9408894	1.0785885
0.1954115	1.2644249
-0.05042064	0.80486506
-0.036271255	1.3478565
0.32359788	0.5331946
0.32238185	1.1724237
0.52089804	1.3127452
0.4166471	0.9687977
0.71831405	0.76693726
0.84358746	1.26892
0.8136444	0.34072465
-0.4161222	1.0637834
0.21486177	1.6322563
-0.03424464	1.7699044
-0.46619198	1.5778245
-0.94160914	1.3689314
-0.24879715	0.7579571
-0.1429347	0.7047464
-0.5661624	0.16618142
0.67407846	0.75615394
-0.08754409	1.034568
0.10975649	1.0308887
-0.12593204	1.6210943
0.74987537	0.8617961
0.7411893	0.45842898
0.15502608	1.0210325
1.2680283	0.35571924
-0.19145577	0.26912123
-0.47932127	0.87757504
-1.2428956	1.1412661
-0.059584007	1.3819249
-0.82059026	1.2874094
0.34334823	1.063637
-0.23392463	1.2325605
1.9401603	0.21280068
0.845813	-0.39476022
-0.08217753	-0.20821379
0.6603192	-0.07347261
2.6717882	0.17093961
-0.6418458	0.44763613
-0.6143012	0.6317675
-0.74973905	1.3033667
-0.48748994	1.8141052
-0.39693278	1.7693177
-0.71247965	1.2617582
-0.122846976	1.3964589
-0.15122955	1.5830117
0.36622646	1.3272469
0.6694175	1.4566013
0.6823611	1.2292197
0.66590416	0.6955578
-2.29596	-0.13510291
-0.66945463	0.26813686
-0.6366699	0.80119205
0.7883282	0.009763404
0.32482278	-0.7958054
2.1773455	-1.3050297
-2.7327816	-0.71748954
-1.9758661	-1.1676779
-0.78428775	-0.65429157
0.17730407	0.91154456
1.4522412	0.99981755
1.0410821	1.505
-0.2434351	1.752097
0.76340383	0.9177323
1.668701	1.5132145
0.15774173	1.6105714
0.7682035	1.7182901
0.28909	1.3495008
-0.5806681	1.6143221
-2.122977	1.9281496
-1.0804174	1.5745858
0.30408463	2.2774186
0.90433455	1.6288756
0.9376228	0.7385461
-1.0641034	0.015971394
-0.8723677	-0.08129206
1.0986164	-0.48960513
1.3370397	-0.5579466
1.2395766	-1.1191489
0.76484466	-1.6847003
-4.7058606	-1.609287
-0.5853788	-1.6126441
0.19764088	-1.368511
-0.31469327	-1.1163044
-1.2147362	-1.1497048
-0.47394356	-0.30947247
-0.27749267	-0.6414575
0.19457656	-0.7698965
0.8831372	-1.0726266
1.37164	-0.7253914
0.9070255	-0.7487438
1.3002504	-1.414224
1.1150355	-1.4656036
-0.60636747	-1.5198419
-0.06615582	-1.7152555
-0.06615582	-1.681433
-0.06615582	-1.7152555
-0.06615582	-1.7152555
-0.06615582	-1.7152555
-0.06615582	-1.7152555
-0.06615582	-1.6370176
-0.5583608	-1.6664021
-0.06615582	-1.7152555
-0.06615582	-1.7152555
-0.06615582	-1.7152555
-0.06615582	-1.7152555
-0.06615582	-1.7152555
-0.06615582	-1.6983441
-4.4845204	-1.6175486
-0.06615582	-1.7152555
-0.06615582	-1.7152555
-0.06615582	-1.7152555
-0.06615582	-1.7152555
-0.06615582	-1.7152555
-0.06615582	-1.7152555
-0.06615582	-1.7152555
-0.06615582	-1.7152555
-0.06615582	-1.7152555
-0.06615582	-1.613221
-0.06615582	-1.7152555
-0.06615582	-1.5159273
-1.4295702	-1.1252273
0.45001236	-1.1436929
-4.095778	-1.4664794
3.9331598	-1.6069831
4.945842	-1.445532
1.3235391	-1.2921973
-1.3723123	-1.0909275
-1.3688556	-0.8434287
0.7378469	-0.95990425
0.4836515	-0.8629766
-1.2056636	-0.5903017
0.49958858	0.04675296
0.36125374	0.06700577
-1.1808034	0.18566476
0.22564045	0.3021434
1.9312797	0.60239655
-2.142057	0.53606397
0.05427281	0.3673177
0.48347396	0.26096582
-0.97392267	0.04531597
-2.024214	0.16740048
-0.87967056	-1.3602256
3.2965572	-1.0790105
1.3677088	-0.84792227
0.35459495	-0.19316308
0.7036295	-0.05088124
0.73856604	0.4194604
-0.31493792	0.7021991
-0.91020584	0.539972
-1.4235001	1.1513963
-0.8135121	0.9913824
-0.78053856	1.328251
-0.3739748	0.41937107
-2.1191683	0.020724537
-0.5243519	1.1477568
0.27258423	0.5100103
-1.3598996	-0.5633321
-3.3212514	-0.81074363
1.614141	-0.06186039
1.7288512	0.68548244
0.5466321	-0.37538385
0.09960581	0.45573404
0.23936264	0.08525678
1.0945172	-0.039096918
1.3336523	-0.5400692
-0.20569542	0.23525804
-0.7206421	0.35941687
-0.4295949	0.17456931
-0.7952679	0.7356081
-1.138823	0.6012186
-1.4029677	-0.023842359
-0.6750669	0.7784929
0.43799046	0.60299736
0.05886329	0.25561056
0.6883404	0.3167437
0.5060812	-0.123945184
1.0419228	-0.4058755
0.63420665	-0.5659005
-0.75717103	0.1235983
-0.5286608	0.7392076
0.85499054	-0.67173004
-0.004870939	0.4696948
0.8995727	0.14878568
0.52253675	-0.5307637
-0.21959859	-0.57981426
-0.74401015	-0.15885456
0.09689588	-0.38082
-1.0115719	-0.39662746
-0.5596607	-0.037036333
-0.07314596	0.2831994
1.507882	-0.42059284
-0.59113294	-0.026100485
-1.0979394	-0.62886137
-0.58415025	-0.54480785
-0.36244586	-0.9626808
-0.56037444	-0.7794901
1.0733014	-0.46888763
2.3016963	-0.78305864
1.6864309	-0.24325986
-0.09877803	-0.9536344
-1.1790959	-0.45654586
-0.55282253	-0.36098787
-0.19025573	-0.10239192
-0.18594016	0.48397538
1.2523195	-0.21849412
0.3802126	-0.47837046
0.25270966	0.044115398
0.5418472	0.11145588
-0.44419643	0.50900805
-0.27465236	0.19669685
-0.43644673	0.030889817
-0.045783337	-0.2917529
-0.6932201	-0.4799646
-1.3312784	-0.41640308
0.4302592	-0.58894354
1.3773624	-0.22510304
0.40278044	-0.341273
0.28434375	-1.0112029
0.38750854	-0.31703258
0.18369533	0.15181737
0.9986467	-0.47203666
0.7566522	-0.16001642
0.04420031	-0.043063216
-0.6174825	-0.6584194
-0.06615582	-1.7152555
-0.06615582	-1.7152555
-0.06615582	-1.7152555
-0.06615582	-1.7152555
-0.06615582	-1.7152555
-0.06615582	-1.7152555
-0.06615582	-1.6664021
-1.8178843	-1.6696749
-2.2976859	-1.4597526
-0.06615582	-1.2042496
2.1653738	-1.6696749
2.1114457	-0.6310054
0.5833755	-0.82769996
0.4594782	-0.7490558
-1.2152048	-0.82109565
0.3302275	-1.0074145
1.6514466	-1.3244284
0.54654855	-1.2745607
-2.1224482	-1.3329397
-0.63564676	-1.1227582
-0.7703436	-0.5730731
-0.06946121	-0.97007054
0.06492786	-0.89906377
-1.4138391	0.23465262
-0.47423396	-0.22129303
-0.3137034	-0.2180502
0.39491448	-0.8298857
-0.19973013	-0.9300614
-0.25174093	-0.7881627
0.5611589	0.12238303
0.25700974	0.11258249
0.015181223	-0.46624574
-0.3490351	-0.97665715
1.6189551	-1.2941813
0.69361675	0.6528424
0.50967604	0.94903445
0.51458085	0.7681361
1.0309511	0.6448273
0.52034646	0.23758966
0.78416306	0.106240965
1.0787194	-0.51641023
-0.64762247	-1.0748713
-0.5416265	-0.36859968
-0.35489827	-0.7712843
-0.15186247	-0.46332127
-0.012850323	-0.70347214
0.4808083	-0.75252235
0.48471913	-0.20649582
0.21408594	-0.51641023
-0.28774148	-0.6555704
-0.39032272	-0.403162
0.2686812	-0.056543227
0.08689161	-0.09311969
0.57502323	0.014020325
0.19058935	0.38174418
-0.12126045	0.29741964
-0.09101325	0.36533773
0.3175711	0.66064054
0.36975837	0.9268462
0.041326355	0.9269031
0.111438595	0.20406464
0.27202144	0.28431147
0.5091495	0.44587392
0.6198028	0.22436123
-0.8142753	0.016016906
-0.98161703	0.036881145
-0.23124634	-0.4504736
0.021294557	-0.12964019
0.91244763	-0.22079444
0.27259526	0.054466207
0.12504931	0.08139083
-0.5170001	0.053648707
-0.21478966	0.09001071
-0.19643474	0.35857284
0.1067372	0.4301993
0.6239011	0.025060315
