# Supplementary material for: Cross-species behavior analysis with attention-based domain-adversarial deep neural networks
Source: Nat Commun. 2021 Sep 17;12:5519. doi: 10.1038/s41467-021-25636-x (PMC8448872; doi:10.1038/s41467-021-25636-x)
Supplement: Supplementary file 3 — Supplementary Software 1 [file 41467_2021_25636_MOESM3_ESM.zip › SupplementarySoftware/normalized_dataset/normalize_each/dataset/trans-longA/Long_A_Female_5.csv]

angle	speed
0.63220614	-1.7356348
1.0305839	-0.9892011
1.2391217	-0.09761935
0.2106003	-1.1953176
-2.0652966	0.5610938
-0.5488094	1.2798722
1.884018	0.3024858
0.92707926	0.5631715
0.37961167	1.003181
0.25996348	1.2949052
0.25516006	1.4585288
-0.40245807	0.8913067
-0.7550775	0.646056
0.32156935	-0.752234
-0.85193205	-0.77533585
-0.2951215	-0.9990801
1.0787014	-1.4934206
-0.13660824	-1.1196032
-1.554399	-0.9164501
-0.13295886	-0.6638644
-0.71194804	-0.96328634
-1.0935526	0.5823177
-0.3206466	1.0203148
0.05131299	0.36712795
-0.45996553	0.3203404
-0.067676105	0.09515726
0.13117112	0.35437042
0.8033349	0.90962535
0.07738548	1.0404967
-1.2090584	-0.2897544
-2.1539907	0.5568858
-0.17626904	0.47757322
-0.1716925	-0.10257586
0.49564064	0.7029687
-0.38751468	0.8949881
0.13741943	1.0763296
-0.026012994	1.0313876
-0.7492586	0.5675511
-1.3617336	1.6025602
0.16035655	1.2263924
0.29661804	1.5938015
0.11106508	1.2060858
0.4248517	0.75604075
-0.4151101	0.9909623
0.18158261	1.2009829
-0.7066784	1.3207775
0.84338474	0.750302
0.83430886	1.1152595
-0.07447424	1.5119027
-0.11932002	2.1734743
0.37846863	1.4653735
-0.49661678	1.5698966
0.56840134	1.2639134
0.24645035	1.2997314
1.1590004	1.0464972
0.760959	1.0183955
-0.48767248	0.98605853
-0.72393996	1.5155561
-0.3895237	1.1671342
-0.3540087	1.7612643
0.41305152	1.3900366
0.17179793	1.370436
-0.27237344	1.1565529
0.5492549	0.72570485
0.41242182	0.7986368
0.2767263	0.6485819
-0.8666814	0.55823797
-0.7006931	1.282684
-0.10654202	1.2769816
-1.1034285	-0.23500916
-2.9619353	0.3886703
-0.59669626	0.65448254
1.2006289	1.0265771
0.82901114	0.5245088
1.5533462	0.72170115
1.5903422	0.95131814
0.3660021	1.4739074
0.3206177	1.4969985
0.12105344	0.59654707
0.09658881	-0.5078196
0.15235567	-0.5077466
1.2652091	-0.33014044
1.8498845	-0.83147496
0.021943608	-0.98309445
-0.8925079	-0.39946514
-0.31434235	-0.7822763
-0.14077531	-0.42957282
-0.756114	-0.09910756
0.7300595	-0.3301406
0.43220937	-0.9635488
-0.46111086	-1.3025026
-0.6392085	-1.0722616
0.5862558	-1.140118
-0.4461775	-0.54708743
0.26164722	-0.26951778
0.503032	0.35578462
0.84522116	0.3811948
0.12703052	0.5482504
0.11284831	1.1694101
-0.7437935	0.8106964
-0.95107275	0.4639926
0.43401417	0.64453363
1.0877987	0.37552664
0.6458516	-0.0067259017
0.28958508	0.14328843
-0.7683984	0.60656095
-1.0907332	1.0434711
0.6543904	1.5689304
-0.0942112	1.5889256
-0.17321593	1.4209884
-0.15821297	1.2529821
1.2621156	0.44135422
0.22016484	0.6745091
0.35215318	0.5776435
1.0114608	0.6334442
0.70690477	0.21359082
-1.2152842	0.5887408
-0.3921538	0.24664384
0.29511255	0.7899589
0.040499024	-0.22324102
0.35771325	-0.06331155
-0.19096941	-0.6916306
0.26974913	-0.65776974
-0.41397247	-0.4476991
0.24468903	-0.28386495
0.1269814	0.0032632472
0.045654602	0.13922444
0.24382344	0.06609718
-0.015686039	-0.19273226
-0.4071246	0.1980184
0.14237909	0.49717528
0.67784363	-0.18749769
-0.0726123	-0.17671147
-1.7668921	-0.58720034
-1.987764	-0.116908476
0.21673086	-0.28107592
2.5922148	-0.59979284
1.0782754	-0.67652255
0.3612339	-0.47786823
1.6995736	-1.6515146
-0.082583874	-1.3805442
-1.2729551	-1.5368978
0.07116402	-1.8102901
0.07116402	-1.8102901
0.07116402	-1.8102901
0.07116402	-1.8102901
0.07116402	-1.6837534
-2.825593	-1.6265925
-1.4746228	-1.2417194
-0.0010265104	-1.2481483
-0.23375872	-1.6305823
-1.249145	-1.7951775
-6.9644055	-1.7790816
1.4104979	-1.6729296
-1.9031228	-1.6683351
-1.4660219	-1.7771246
2.2433088	-1.7166648
-2.1009808	-1.7771246
1.1230412	-1.708459
2.136323	-1.4740266
1.3050617	-1.7000283
-0.3947335	-1.578195
0.07116402	-1.5235844
-0.17844024	-1.1942502
-0.55911136	-1.4571346
-0.80504483	-1.2916493
0.36921126	-1.1943892
-0.39658597	-1.3891128
-2.228707	-1.2523687
-1.1482393	-1.4322307
-0.11951575	-0.6264646
0.16588455	-1.5982748
1.9578106	-1.2615114
1.3776914	-1.5973575
-0.13148642	-1.5671117
-0.34058657	-1.2783204
0.89542514	-0.9648897
1.9213225	-1.6321634
0.0473079	-1.6457628
-4.852376	-1.2811759
-1.768712	-1.3408617
-1.175502	-0.99885416
1.1284586	-1.5584894
-0.2699992	-0.97875905
0.45407227	-0.3469792
0.25191915	-0.23681739
-0.15484226	-0.22648492
-1.1943965	-0.5156452
-0.6472657	-1.3187805
-0.50838995	-0.2219518
0.07464264	-0.7979965
-0.19429576	-0.039318126
-0.35358396	0.60792965
0.05856241	-0.02077155
-0.021128027	0.49705723
0.028473642	0.6881906
-0.06783237	0.75925386
-0.30077845	0.8021236
-0.6823534	0.026801502
-0.08776308	0.27378485
0.71077293	0.31072477
-0.89176375	0.25242382
-0.269597	0.86089283
0.16762882	1.2696731
-0.8067735	1.2400354
-0.0016559145	0.84955823
0.77094424	1.9972994
0.40102157	1.3526124
1.0302559	1.7629853
-0.4825602	1.2080028
-0.4018156	0.6876178
-0.18258274	0.39341286
-0.43124297	-0.9160087
2.3488023	0.65812945
-1.4763873	0.5519602
-0.42477933	0.7326564
-0.4345968	0.12886304
0.798667	1.1017758
-0.071455516	1.1887044
-1.3840232	1.3679978
-0.8886668	1.2866071
0.7007209	0.77134514
0.53688043	0.43320182
0.035399117	1.3614075
0.710387	0.8243787
1.0561793	0.23483588
-0.4861995	0.22105601
-0.54652596	1.1934526
-0.32914892	0.99525976
0.33510736	0.7301175
0.72381246	1.0206147
-0.5641246	0.47256544
-0.77686095	1.1292875
-0.32619506	1.0927095
0.47241762	1.3042309
0.46970445	1.097136
-0.120254405	0.8694281
0.9569739	0.3260547
1.6349604	0.15342954
0.27157965	-0.06835562
0.54385376	1.0962338
0.34122875	0.14414947
-4.0292153	0.55889285
-1.1097882	0.40933254
0.6387673	0.8658792
0.44688642	0.40326405
2.7317417	0.9870112
1.1057922	1.64344
-0.53520894	0.26119393
-0.27870512	0.37083098
-0.45027384	1.2853757
0.037148297	1.217339
-0.8842952	1.5680944
-0.17523864	1.3991385
0.12591463	1.452427
-1.0722873	1.2763188
0.5996327	0.47402298
1.0078573	1.2582312
0.3309089	1.1820595
0.34313557	0.9176025
0.6717387	0.8344225
-0.23025429	0.5950713
-0.99954516	-0.4753889
-0.9978309	-0.079691045
0.6904296	0.23252392
-0.59619445	0.054606114
0.27632493	-0.4517631
3.6534598	-1.3119324
0.80177176	-1.5200219
-5.711205	-1.7629416
-8.952672	-1.0721534
-1.2163218	-1.1018349
-0.43411243	-1.1202482
-1.0442322	-0.9990865
1.5843526	0.08139025
0.1157654	0.26137725
0.043513484	0.43546775
0.5063484	0.11718838
0.86373204	-0.070024595
-0.16250813	0.0686286
0.014535451	0.38446695
-0.36538163	0.6292897
-0.3285967	0.42152223
0.5680297	0.9731261
0.545148	1.3323866
-0.05343996	1.2023332
0.35225976	1.471891
0.28783968	1.4626613
-0.04088339	0.88971424
-0.0053791613	1.2007728
-0.1476602	1.2233238
-0.40061647	1.246831
-0.28716755	0.6846653
-0.005501602	0.67904747
0.056270387	1.3577572
-0.14314076	0.7318461
0.22915983	0.6275467
0.13987455	0.8945424
0.12608209	0.82552147
0.45811552	1.3222878
0.050699733	1.2325062
-0.054027367	1.0589973
0.11645117	1.6924545
0.05389489	0.85961986
0.15030812	0.764056
0.15464728	0.987658
-0.21899833	0.8246278
-0.40109634	0.33445847
0.32202134	0.575084
1.2468933	0.28589222
1.8456569	0.8148537
-0.34762603	1.0561745
-0.19943817	0.8947822
0.40298027	1.3774261
-0.29056284	0.30675966
0.43916875	-0.13337173
0.3386578	-1.2954136
-0.40967402	-1.6714494
-0.23290603	-1.3791392
1.0212281	-1.4730643
-0.47967198	-1.5985895
0.5474849	-1.4207426
0.063471295	-0.8770965
0.4858659	0.12576629
0.0885453	-0.5637072
0.20422427	0.17546588
-0.8621136	0.6876178
-0.28333795	0.94861907
-0.44622475	-0.61841553
0.18069631	-0.20339462
-0.381315	0.060695946
0.05419036	0.105030745
0.11828643	-0.38491982
-0.47767237	-1.1289947
0.026237402	-0.64534557
0.3923648	-1.2302016
-0.24794915	-1.2353656
0.22165604	-1.066637
0.23161484	-0.92519367
0.3089436	-1.2849845
-0.29481348	-0.7317568
-0.44569874	-1.0082802
0.47938615	-1.022544
0.090684935	-1.4465634
0.43743768	-1.2108674
-0.54972863	-1.0546643
0.27166313	-0.8868104
-0.12933509	-0.8582016
-0.13823938	-0.7049665
0.054150306	-0.17448805
0.29758114	-0.812864
-0.007313867	-0.041651417
-0.24107726	-0.030305818
-0.009652063	0.15825373
0.06367414	0.4183697
0.047384635	0.31368962
0.29419196	0.17621677
0.12452344	0.23446248
-0.25761405	0.5333121
-0.59176064	0.2077724
0.3143083	0.01791799
0.36173168	0.5036255
0.62034273	0.9272551
0.17450677	1.0914413
-0.11023864	0.79422045
-0.15941373	0.38471705
-0.07371733	0.8748279
-0.33888	0.11653607
0.78227675	0.2827757
1.0282254	0.7635575
1.7473712	1.2913921
0.25479248	0.78348833
-0.1975003	-0.30982235
-1.0607017	-1.0586909
0.6741609	-0.80536944
0.21880578	-1.1880852
-0.7933984	-0.56078935
-0.03815085	-1.293227
-0.24629678	-0.7823139
1.5631886	-0.8859109
0.8444106	-0.6756217
0.9003061	-1.1932975
-0.45788372	0.011247449
-1.9753637	-1.0443932
-0.687047	-0.7467905
-0.31720465	-0.64654636
-0.33991235	-1.3986139
0.6058452	-0.70673853
0.2781386	-1.1732196
-0.14501025	-1.1905265
-0.14255421	-1.144779
-0.11443017	-1.096729
0.6631233	-0.59751743
-0.17688164	0.59263855
-0.11906556	0.6259255
0.11809424	0.42786175
-0.053065423	0.6142175
0.08434225	0.74988455
0.2877096	0.6833124
0.26616383	0.55046225
0.34372085	0.97975856
0.020358352	0.86798424
-0.36578202	0.5776435
0.0072186254	0.44250914
0.09487288	0.5327863
0.15014811	0.29034963
-0.02447269	0.6086759
0.02111966	0.41330445
-0.32599252	0.072659396
-0.10190931	0.33812127
0.1252865	0.30024827
0.55601984	0.02081999
-0.039582998	0.2827757
0.21140966	0.70076394
0.5357143	0.5272663
0.2821114	-0.40288317
-0.4228877	-0.45009524
0.18283287	-1.4926336
0.43187723	-0.9850157
0.90335625	-1.1717211
0.2775793	-1.2211688
-0.08029224	-0.3759016
0.8158702	-0.5375328
-0.5156823	0.41360426
0.35662195	0.6771924
1.1637977	0.14574261
-0.9629751	0.22230005
-0.3676327	0.4174502
-0.7542682	0.6964044
0.45435935	0.7360588
-0.18457368	0.09612267
-0.6874227	-0.6164014
-0.86119306	-0.5540335
-0.14432426	-0.20798297
1.1302997	0.27595192
0.9844453	0.2295472
1.2928993	-0.8005007
-0.20717554	-0.8515368
-0.15885901	-0.96954507
-0.18474841	-1.4037235
1.0695403	-1.4817433
-0.594459	-1.0959791
0.6890716	-0.73992616
0.5061961	-1.4248608
-2.596561	-1.7800651
2.1466262	-1.644059
-0.3491422	-1.5193542
-0.45083123	-1.6023058
-0.12963967	-1.5590388
-0.23081973	-1.4412217
0.9332882	-1.4260269
-0.7733802	-1.5947868
2.2899864	-1.6279268
-1.6206139	-1.7299453
-1.1038336	-1.7951776
1.2910715	-1.6165175
-0.16620421	-0.09126501
-0.443421	-1.4135878
-0.39679024	-1.7347275
0.07116402	-1.74984
2.560676	-1.7491913
-2.2384474	-1.5530148
0.07116402	-1.8102901
0.07116402	-1.8102901
0.07116402	-1.2853562
-0.3627951	-1.3025026
-0.39395404	-1.0233727
-0.05959659	-0.79765946
-0.46930853	-1.153462
0.28091326	-0.6728295
0.44710535	-0.2833766
0.33905232	-1.2935706
0.6741884	-0.29901552
-0.06093204	-1.0781629
0.67907894	-1.5781319
-0.54790646	-1.1254541
-0.31249255	-1.5969601
-0.1938219	-1.5379224
0.5447094	-1.0869998
-0.8269231	-1.6284268
0.32578254	-1.4475896
0.16117768	-1.2962832
2.0462406	-1.4048176
-0.46865615	-0.36683238
0.23939252	-0.24340573
-0.426008	-0.5862413
0.10961659	-0.35457787
-0.4109459	0.23480622
0.23548418	0.18148778
-0.1857672	-0.47015643
0.35278195	-0.61591446
-0.7777719	0.18530929
0.2615817	0.47969058
1.081771	0.53477484
0.06910079	0.5016398
-0.25023708	0.31649953
-0.2658988	0.17376852
0.11537528	-0.16038732
0.04021546	0.42152223
-0.20708433	1.3365655
-0.124554865	1.1404747
0.7657663	1.0483936
0.2707831	0.9234135
1.8067694	1.0467103
-0.32915798	0.9370989
-1.010565	0.5259091
0.29646465	0.1423983
0.0099760555	-0.4585301
-0.15127692	-1.2099732
-0.31597808	-0.79430366
1.0975485	0.24235702
-0.7708976	0.14320539
0.14228359	0.5248449
-0.086008064	0.64793426
-0.14927572	1.2883406
0.19018802	1.0337759
0.16147079	0.724283
-0.07981318	0.89644694
-0.5372507	0.70287865
-0.053465653	0.5630031
0.67269564	0.04029652
2.924403	1.0982299
0.10071271	1.0207031
0.17034702	0.7895683
-0.25812012	0.37118247
1.1468205	0.3429073
0.61241835	1.2116382
0.8935755	-0.32277295
0.6014908	0.68226933
-0.07625165	0.86387235
-0.6584622	1.7000353
-0.05060598	0.79740983
-0.068016194	1.4152777
0.38498408	1.8251177
0.69875634	0.89654243
0.8106395	1.0087472
0.41268826	1.3124626
-0.59465945	1.6822773
