# Supplementary material for: Cross-species behavior analysis with attention-based domain-adversarial deep neural networks
Source: Nat Commun. 2021 Sep 17;12:5519. doi: 10.1038/s41467-021-25636-x (PMC8448872; doi:10.1038/s41467-021-25636-x)
Supplement: Supplementary file 3 — Supplementary Software 1 [file 41467_2021_25636_MOESM3_ESM.zip › SupplementarySoftware/normalized_dataset/normalize_each/dataset/trans-longA/Long_A_Female_9.csv]

angle	speed
-1.5925951	0.084514566
0.2946096	0.46619993
1.1256942	1.0005827
0.19354428	0.12000216
0.31348953	0.6922072
-1.0761164	0.13880378
-0.23183107	0.25455612
1.2891744	-0.29468584
1.282256	1.0745318
0.41512066	-0.07589785
-0.94033194	-0.73334104
-1.9298142	0.3896195
-0.5166178	0.20015909
-0.3512223	0.987298
-0.20315985	0.14480913
-0.4789975	0.7298119
-0.41897264	1.6426978
-0.73883384	0.24650882
-0.009928112	-0.33931562
0.33621597	-0.60803664
0.48483396	0.5558167
-0.12639838	-0.0027884785
0.21764818	-0.7998054
-0.37338156	0.011295412
0.66392374	0.18494566
1.7278684	-0.05216919
-0.29050788	-0.029697906
-1.102726	-0.8521859
0.27958852	0.18162486
1.2520777	-0.49131137
1.3553842	0.38698715
-0.47579706	0.09189244
-0.8664966	0.03375108
-1.0779238	-0.66554224
-0.621778	0.6451183
0.14078772	0.4757286
-0.29972702	0.27637213
0.028421324	1.1115612
-0.62620544	1.1564115
0.08164377	-0.27791932
-0.19538869	-0.34311947
0.9995281	0.6625259
0.756058	-0.19569509
-0.66692895	0.30404466
1.9780855	0.80975807
-1.4686811	0.96115464
-0.49037316	0.532959
-0.16699108	0.95897853
-0.39779776	-0.08891562
0.09343313	-0.24466154
0.40067852	0.082425766
0.89252543	-0.6647016
3.2306209	-1.2641108
1.5190961	-0.2880203
1.7646902	-1.2950934
-0.5710764	-0.741485
-1.1252844	-1.2360313
0.03601058	-0.0108694555
0.21351556	0.23465425
0.100791045	-1.3867594
1.4490674	-2.4932723
2.6017597	-2.4839053
-0.3530403	-1.697699
0.22256784	-1.1878846
-0.79003835	-1.1831468
-1.0078146	-1.6975621
-3.0040157	-2.2858627
-1.9140664	-0.13943319
-0.160504	0.24980181
0.92696583	-0.7476484
0.2627821	-1.7701811
0.70224386	-0.27979296
1.3054893	-2.1372178
4.4512863	-3.0891418
1.375713	-4.453209
4.397997	-3.019341
0.22786465	-2.0198698
-2.8189952	-1.982514
-0.065366976	-1.8965089
-1.5537014	-1.5762398
0.0021602043	-0.975362
0.01536098	-0.19077829
-1.0154254	0.02717876
-1.8824191	1.633541
-0.27771324	1.0985464
-1.1578523	1.4578171
0.1359472	-0.14152347
-0.65127856	1.0863839
-0.9246813	0.895229
-0.59972954	-0.097571865
0.3035018	0.24033025
0.087649465	0.022615708
0.16441995	1.031801
-0.59584594	-0.34986746
-0.18465948	-0.35336292
-0.6995005	0.7708979
-0.8243733	1.3434651
-0.19156544	0.57195723
0.29236424	0.89697623
0.06038821	-0.04139683
0.12625271	0.96072525
-0.21875465	-0.17689835
0.6951188	-0.564675
0.6604005	-0.15669541
1.4677701	-0.8988079
0.25094205	-0.36475787
-0.31126848	0.052724443
-1.1978958	1.1616709
-0.3227112	0.89801013
-0.5500923	0.39262265
-0.15552135	1.3288873
0.23459804	1.2605147
1.0545931	-0.49001643
1.7711545	-0.69607306
1.3159081	-0.7967979
0.791874	0.5819152
0.111940876	1.1592938
-1.3324162	-0.45630682
-1.0475147	-0.10404221
-0.92535824	-0.18095396
-0.9469682	0.34383625
-0.80850446	0.32841447
-0.33858314	1.3692318
-0.010092968	0.19519155
-0.14804313	-0.33963376
-0.39210597	0.38057193
0.7576214	0.6258024
-1.4303002	1.3475714
0.31683767	0.3870096
0.50692064	0.624788
0.4528281	0.45982084
0.04679362	0.5933053
-0.1582305	1.833988
-0.14857727	1.439034
-0.4940244	1.3919919
1.6221374	0.40279683
-0.02520023	0.59252995
-1.455411	0.9171396
-1.4258505	-0.46740073
2.7534626	-1.3591079
0.24937499	-0.80084956
0.13106221	0.0967707
-0.5025819	0.68958366
-1.324571	1.3028786
-0.6897905	0.9613493
0.12934081	0.96114683
0.38384005	0.24839073
0.75090283	0.44449958
-0.5107224	1.6478064
0.32499146	0.15997718
0.9673796	0.88505626
-0.28434843	0.4672763
-0.80178404	1.4359459
-0.63779885	0.6963975
0.2633071	0.79657733
0.89722675	0.29323572
0.36616218	0.67236245
-0.9917477	0.63822836
-0.13758732	0.29022962
-0.42428225	-0.29745087
-0.07661156	-0.37280226
1.5807539	0.50419986
-0.5097736	0.3910408
0.7044223	0.7732536
-0.5592858	1.0247675
-0.76871914	0.25965396
-0.008060707	0.69028723
-0.6445184	0.89789987
0.7141555	0.23722121
1.6110746	-1.1890931
0.36233774	-0.77726483
0.7152269	-0.18237674
-0.2546815	-0.03789989
-0.11694095	0.70414037
-0.3311026	-0.30563873
0.5045115	-1.7664043
3.4846299	-1.3562486
0.3049131	-1.313267
0.6134525	-0.45924655
-0.83954114	-1.5606102
-2.2811227	-1.1586434
-1.2223446	0.01472746
-0.11629882	1.3003161
0.15562592	0.6593481
0.690617	-0.12010218
-1.01985	0.14718921
0.2800113	0.19667386
-0.36797684	0.8036829
-0.51277375	0.90851605
-0.32285866	1.6506964
0.37374312	0.8798843
0.35679236	2.431241
-0.4409514	0.25504404
-0.10367278	0.10845547
0.030682258	-0.062357504
1.7235544	-0.98269105
0.29524755	-0.8422596
-0.5197473	-0.079845145
-0.53844184	-0.22088946
-2.1883476	-0.62321836
-2.3710084	-1.0261303
1.2255511	-1.2576673
1.0342861	-0.12526344
1.1097075	-0.06405987
0.6287207	0.7708979
-0.38309768	1.4340883
0.8849893	1.1861866
0.3187055	0.8203235
-0.8328163	0.5395547
0.15131208	0.951728
-0.54826754	1.3815519
-0.028166477	0.6249017
0.79209495	0.7321437
0.3404151	-0.22088946
1.814495	-0.19473924
1.2078749	-0.03502895
-0.2927465	-0.520436
-0.3668966	0.01440104
-1.5149891	1.1410937
-0.51424754	-0.08929133
-0.2538736	-0.503145
0.09059809	-0.13959031
0.7090406	-0.3954736
0.25164503	0.30885658
-0.6476302	0.71893173
0.11820487	-0.2848576
4.6580753	-1.0187593
-0.30233017	0.18586783
-0.56045777	0.7021965
-1.2761807	0.57694036
-2.074921	0.5423827
-0.18255784	0.3268575
-0.8694491	-0.7041267
-0.40431815	-1.5474304
0.4099174	-1.129244
2.3570478	-0.76903605
0.57760096	-1.2924923
-0.9633057	0.32916197
-0.49291807	1.0146471
0.38577703	-0.40741256
0.625889	-1.0153106
0.99688375	-1.2667568
0.28596374	-0.28304887
0.607445	0.12764889
0.6654994	1.1636719
-0.412269	0.24372278
-1.3847775	0.76903117
-0.9630448	0.93492734
-0.08350806	0.21119101
1.2737063	-0.045222633
-0.24693912	0.15624848
-0.29747468	0.24208385
-1.4237437	1.0369085
0.17936096	0.22242886
-0.19926448	0.39444456
0.087338924	0.7082038
1.0634329	0.06344459
0.78839993	-1.4347275
-0.27986845	-0.17226551
-0.32209632	0.035707653
-1.2913163	0.5899093
0.4830064	-0.6660746
-1.3463048	-1.0717965
-0.06368085	-0.6062748
1.0616487	-0.26333678
-0.77293885	-0.13150983
0.37970787	-1.0283641
-1.1811343	0.3556352
-0.39111105	-1.6023198
0.37292433	-1.6014723
-0.4083306	-1.1452084
-2.1168451	-0.74697024
0.2231561	-2.9855487
2.7571454	-0.8597765
1.6363192	-1.1170084
0.13901034	-0.1767754
-0.16971381	-0.88113093
-1.177055	-0.28393346
-0.48155192	-1.3383726
0.40546533	-0.77754295
-0.38871545	-1.3148156
0.8590009	-1.1161511
-0.37263575	0.06957193
0.09973658	0.5924114
0.18914916	-0.22542812
-0.7435943	0.14829534
-0.07493812	-0.586992
-0.024638465	-1.3190845
0.18208994	-1.1472104
-0.54742384	-1.19098
-1.3750951	-0.21058844
0.5606909	-1.1196193
0.93719053	-1.3148147
-0.37766892	-0.49361095
-0.80495006	0.5816225
0.62095255	-0.50307566
0.49074686	0.11031933
-0.1830173	1.0840101
-0.533147	-0.41456455
-0.027831752	0.1559367
-0.03279549	-0.8782541
-0.7456961	-0.93488586
-0.8637115	-0.5492717
-0.2734722	-0.46902257
0.0047290437	-0.18897785
-0.87323004	-0.5486516
1.6735584	-0.72113764
2.294746	-1.3432903
0.0830611	0.0024552273
-1.9327317	-0.12885308
-0.7968698	1.3373182
-1.8034784	1.0514266
1.1409155	1.0155708
-1.1961211	-0.23303142
-0.17953694	0.94068384
-0.10738506	-0.17519842
1.0266523	-1.0613686
1.1499381	0.30781925
0.48016906	-1.4807509
-0.726352	-1.0416634
0.67217284	-0.7082345
0.7938516	-0.7024209
0.41088974	-0.93698883
-0.8600403	-0.44999164
0.064736165	0.3764773
0.9196959	0.10235595
-1.0274593	0.4344557
-0.011855774	0.89818966
0.8716163	0.7311137
-0.445756	0.50207984
0.35144588	0.45867276
0.23951045	0.34529904
-1.3341442	-0.56122583
0.26116863	0.42266893
0.3831185	-0.23559496
1.0790603	0.38883832
-0.12470593	0.25420094
-0.23320416	0.012351276
0.18461719	0.07978513
1.0306087	-0.18617132
-0.017444849	0.21414638
-0.8003325	0.27251706
-0.2763252	-1.2720708
0.435886	-0.4468704
-0.092706144	-0.71550065
-0.22810034	-0.85790676
0.07923926	-1.1383784
-0.49065924	1.3253045
0.43262443	-0.63940763
-0.038498443	-0.40956676
0.7632209	-1.1721836
0.08763502	0.45261568
0.7873746	-1.8700298
2.9483855	-1.1774932
0.35903785	-0.44327685
-0.54452187	0.08916496
-0.40563485	-0.13040175
-0.72280043	0.4933499
-0.13301678	0.65245616
-0.30269375	0.16267784
0.4709339	0.25707722
-1.1842172	0.89083177
-0.32513785	-0.28393444
0.19917509	-0.26478153
-0.07440468	0.14683108
0.5187563	-0.05309966
0.49809	0.4949103
-0.4322693	1.2050389
-0.69154614	1.7370338
0.4349791	1.3009987
0.3066789	1.0928664
0.5455131	1.7955275
0.026510427	1.183341
-0.23534685	0.66006434
-0.6725192	1.344901
-0.9674013	-0.04596525
0.12917133	0.7128073
2.0089626	-0.5684505
1.7308139	0.098610654
-0.38946635	-0.76274526
-1.5916747	-0.62321836
-1.1137453	-1.0136268
-1.3066977	-1.3558573
0.3429348	-1.5503799
0.78354394	-1.1419969
0.78079957	-0.7907515
-0.016384097	-0.42960817
-0.42320487	-0.12610315
-0.49750012	0.635697
0.035433233	2.2727115
-0.3458897	1.1332308
0.20085782	0.9059003
0.0975166	1.5998226
0.34211904	0.15891741
0.4252184	-0.2646898
-0.06273493	0.004564517
-0.4236165	0.04758369
-1.2553687	-0.808649
-1.0424223	-1.148539
0.9123014	-0.29820424
0.0971474	0.01684163
-0.022689806	-1.5103523
0.59986436	-1.24414
-0.48497978	-1.2635131
0.15594265	-1.5463214
0.35693318	-1.2205797
0.65572613	-0.5151625
0.34748146	-0.0992591
-0.36366615	0.76002896
-0.73687255	0.75116926
-0.70379543	0.022614732
0.25515455	0.3139168
0.11606936	0.0736412
-0.37253582	1.2717458
-0.9907102	-0.38043532
-0.7086427	1.0988562
1.2877917	-1.6208111
0.614786	-1.7779688
-2.3512383	-3.2038014
-1.4851973	-1.3086581
1.6282035	0.017149996
-0.21833436	0.75490284
0.47804016	-0.26673615
-0.0006403547	0.3113918
0.64383125	-0.65432686
0.19302398	-0.87445027
-0.856345	0.4825434
-1.3128798	0.7265487
0.9007383	1.1410708
0.70343506	0.7280637
-0.9282502	0.35729316
-0.35010448	0.28220624
-0.4745847	0.05560514
0.6625976	0.40498027
0.634703	0.4538711
-0.6830432	0.66612434
1.0118684	1.1744559
0.7202189	-0.21186094
0.91245234	0.1500182
-0.071189724	-0.014975813
0.102426626	0.857717
-0.36705652	-0.39030647
-1.0118703	1.0005827
-1.6306069	-0.008654286
-0.24692631	0.63468164
0.5024408	-0.30761823
0.5031273	-0.08987342
0.1618834	0.73933375
0.33507186	0.31693217
0.3097379	0.64369553
-0.58021945	1.2100416
0.15114848	0.20872067
0.24976425	1.1813791
0.69791526	-0.014910432
-0.11646476	0.6646191
-0.020292688	0.9413396
-0.29644522	0.91114014
-0.36009488	1.2429944
1.0234575	-1.9282492
3.600773	-3.2576497
0.6678446	-0.796348
-1.3144449	-0.043432444
-0.18996482	1.5818548
-0.5706517	0.70871854
-1.4023209	0.39219475
1.8684728	-0.9607863
0.07110875	-0.025889669
-0.48222575	0.54390407
-1.3827353	1.9571801
0.98333603	-1.5887907
3.2831879	-5.1977315
-1.2678849	-4.8456445
-5.908098	-4.19288
-2.2662141	-1.1242077
-0.2368182	-0.17068172
0.86679214	0.6556321
2.953128	1.7760969
0.09532947	1.0306734
-0.5851873	-0.024495674
0.017737493	0.13259545
0.116232	1.473962
-0.6134128	0.5546189
0.30882114	1.2670344
1.387975	-0.971949
0.37647304	-1.3098047
0.06969379	1.0535902
-1.1682643	0.9997044
-0.9920417	0.41330913
-0.1692343	1.4402182
0.18930288	1.7507327
-1.2871764	1.118939
1.1753021	0.54117906
1.1604232	-0.13742295
0.8191969	0.51880145
-1.5919399	0.6408304
-1.2272463	0.3043374
-0.02216354	1.4219674
-0.7993762	1.6242548
0.64568615	0.8906054
-0.51511806	1.4537771
-0.6155189	1.5642716
-0.4328015	1.2900755
-0.034190636	1.6034678
-0.8922271	1.4765255
0.30985636	-0.7477602
0.61548185	-1.0072917
0.52702427	-0.26779202
-0.05737921	0.3268619
-0.45513391	0.32427347
-0.053917374	-0.37948534
0.016004445	0.038126282
-0.25587177	0.13431342
-0.30499977	0.97583914
0.029138913	1.1823466
0.0108783655	-0.24330121
0.28140172	0.11025298
-0.0072695166	0.40044162
-0.118014574	-0.29100883
-0.74044293	0.01227516
-1.4944595	0.21025665
1.6914275	0.3524588
0.70543945	-0.9362101
-0.45692247	0.49408522
0.00010964618	0.0705995
0.068557434	-0.024164375
0.17570958	0.46779937
0.4030247	0.20278753
0.1155294	1.0062191
0.35278735	0.35680425
0.58871615	0.7931458
0.23481697	0.7019959
-0.26594594	1.3629746
0.06091036	1.1653972
-0.6611913	0.45683378
-0.32334104	0.56654614
-0.28006995	-0.5557855
0.48198614	1.0552403
-0.32757595	-0.62409663
