# Supplementary material for: Cross-species behavior analysis with attention-based domain-adversarial deep neural networks
Source: Nat Commun. 2021 Sep 17;12:5519. doi: 10.1038/s41467-021-25636-x (PMC8448872; doi:10.1038/s41467-021-25636-x)
Supplement: Supplementary file 3 — Supplementary Software 1 [file 41467_2021_25636_MOESM3_ESM.zip › SupplementarySoftware/normalized_dataset/normalize_each/dataset/trans-longA/Long_A_Male_1.csv]

angle	speed
0.13366917	-0.8500627
-1.0953617	1.3728981
0.6808481	0.3670094
0.33396217	0.4274873
0.3378961	-0.5342273
-4.1288986	-1.0588273
0.09264497	-1.1255816
0.09264497	-1.1255816
0.09264497	-1.1255816
0.09264497	-0.7420014
0.21751662	-0.85594636
0.63613594	-0.43020222
-0.14466575	-0.20822257
0.09264497	0.37351725
0.4264812	0.11123706
-0.7571912	0.7993427
-0.8925484	0.06771191
-0.52232754	0.45943832
0.6634916	0.9763605
-0.7204753	-0.21211413
0.054240406	0.45185462
0.085442364	0.33557972
-0.55013686	0.34275725
-0.5028842	0.045065053
-0.28817904	0.51648045
-0.33586177	0.8091802
0.24076258	0.8318178
0.56115437	0.69067115
-0.8598295	0.39857307
0.3461046	0.49465474
-0.3331774	0.53923607
-0.17606126	0.8062528
0.22925405	0.5104251
-0.043964095	0.60811585
0.09264497	0.90532124
-0.22478677	0.9892315
-0.5251121	0.73042077
-0.02343031	0.0990416
-0.5877976	0.04470157
-0.49719936	1.1039914
0.24551435	1.2727591
0.60159516	0.9330748
0.5854943	1.0895793
-0.32277372	1.2699921
0.20509526	1.2303766
0.22108516	1.270648
-0.03829161	1.6970907
-0.28755704	1.9663581
-0.13790552	2.235829
-0.18333018	2.07146
-0.37868708	1.4647194
-0.2746526	-0.088169545
-0.91865647	-0.96131295
2.7154033	-0.9304738
-0.69154644	0.34676573
-0.30298346	0.6011339
0.3671416	1.2744222
-0.25788677	1.2489944
-0.20848277	1.0287789
0.44540212	0.31886697
-1.1602443	1.8584244
-0.2568727	0.76852274
-0.054286573	0.20043457
-0.13848409	-0.4027727
-0.36501923	-1.0137085
-0.32453775	1.6482527
-0.74761385	0.15022846
1.092039	0.1536132
0.2034062	-0.0057549574
-0.8272984	0.28898123
0.09264497	0.053220775
-1.0429257	-0.35981718
-1.4482111	-0.6588634
0.589896	0.4300878
1.6564286	-0.15380958
-2.1313772	-0.373572
-0.6100832	-0.5207349
-0.37633562	-0.13388716
-0.88808817	-0.12880106
-0.19666128	0.5011653
0.3479686	0.18136847
-0.45512024	0.45065886
0.21231453	0.29266605
0.0068797055	0.8763771
0.7475143	1.1571623
0.20858529	1.2166618
-0.09524692	1.1431574
0.669101	1.2572137
-0.41030526	0.95403755
-0.21059766	0.71970624
-0.72662324	1.0005459
-0.38982126	1.2040561
-1.1396694	1.6047485
-0.019272609	1.1807854
0.07634072	1.4251944
-1.1398071	1.5484912
0.8440702	2.196307
0.1862685	1.1344209
-0.9319245	2.7033615
-0.036572915	1.7831178
0.20358463	2.5906675
-0.23244408	3.1119864
-1.0671028	3.3199282
-0.24796021	3.3994513
0.32163474	2.7190337
-0.570362	2.291589
-1.2152052	0.85790145
-0.22664669	2.2086291
-0.26282603	2.3297918
-0.24934348	2.2551465
0.10987633	1.5975443
-0.6800702	-0.3330342
0.29287568	-0.7534018
-0.10758575	-1.1008145
0.09264497	-0.754075
0.09264497	-0.7788421
0.09264497	-1.1008145
-2.7234652	-0.97614884
0.09264497	-1.1255816
0.09264497	-1.1255816
0.09264497	-1.1255816
0.09264497	-1.1255816
0.09264497	-1.1255816
0.09264497	-1.1255816
0.09264497	-1.1255816
0.09264497	-0.7896329
-0.22476897	-0.83106816
0.77786916	-0.8862479
0.13195968	-0.7334993
0.5166459	-1.0254502
0.09264497	-0.4914161
2.8757343	-1.0584577
-2.6904445	-1.0922045
0.09264497	-1.1255816
0.09264497	-0.6708787
-0.56683046	-0.9769789
0.09264497	-1.0760473
0.09264497	-1.1255816
0.09264497	-0.82502633
-0.40479976	-1.1008145
0.09264497	-1.0512803
-0.5438579	-0.77240473
-0.68308085	-0.79946285
1.290379	-0.77812093
0.30713955	-0.08536306
-2.3528702	-0.8251874
1.0141724	-0.82186294
0.03038542	-0.73536605
1.4911485	-0.72867674
-1.5240123	-1.0388453
-0.54846925	-1.0922045
-2.6904445	-1.103207
0.09264497	-1.1255816
0.09264497	-0.99390876
0.97411937	-0.8522262
0.565635	-0.7534018
0.15336436	-0.5541832
-0.16830505	-1.1008145
0.09264497	-1.0265131
0.09264497	-1.0265131
0.09264497	-1.1008145
0.26936623	-0.70394665
-0.08407631	-1.0760473
0.09264497	-1.001746
-0.3063777	-0.75138956
-0.9205607	-1.0168754
-3.7237313	-1.103207
0.09264497	-1.103207
2.8757346	-1.0922045
0.55596054	-1.0059147
-1.0375943	-1.0421596
-2.0235207	-1.0584577
2.8757343	-1.0254502
2.1638598	-0.7267892
-1.9785699	-1.0922045
1.3839262	-0.99390876
1.2468789	-0.38256836
0.09264497	-0.95221186
0.34276378	-0.8275353
1.0279446	-0.6763535
-0.2118096	-0.61236984
0.7600203	-0.626776
-0.043465603	-0.58205044
-0.34597087	-0.58240193
1.2481424	-0.60079825
-1.6092429	-0.950774
0.18415385	-0.5489503
0.47638807	-0.79140174
1.2289538	-0.8531541
-0.2572193	-0.75719845
-1.3461553	-0.8275353
0.3749193	-0.4231368
0.33716825	-0.1582007
1.5599915	-0.30126703
-1.4921424	-0.89823014
2.0744216	-0.8430773
-1.9760358	-0.47199118
0.4936865	-0.42720774
-0.26590863	-0.39489707
-0.22979593	-0.10619379
1.9797915	-0.5010466
-1.6092952	-0.4999691
-0.019934656	-0.10398628
0.17026275	-0.4509072
0.048804756	-0.75138956
0.12084489	-0.42635122
0.09264497	-0.25154364
-0.92957604	-0.87390035
0.56240714	0.06408149
-0.27956355	-0.07363814
0.21578932	0.07079543
0.03972278	0.09807151
0.44994545	1.0048594
0.0084675355	-0.1586284
0.48689386	-0.504789
0.052726172	-0.009042265
-0.1075857	0.013705272
0.8145457	0.95403755
-0.070728324	0.08017387
0.200145	0.11271228
0.44968137	-0.16414359
-0.58989733	-0.030101538
-0.071155384	0.13932319
-0.014154347	-0.06036092
-0.10608786	0.6094148
-0.15754189	0.8437714
-0.10637694	1.4643819
-0.055194348	0.21891567
-0.13369516	-0.015484031
0.3606999	0.51889265
0.23044921	0.38068864
0.2906012	-0.05473615
-1.0593097	-0.35515752
-1.3794532	-0.49365237
1.9181403	0.7953254
-0.8123188	0.4224738
0.85199064	0.29266605
0.56314766	-0.02727191
0.24063991	1.0993888
0.3011294	0.80029345
0.18392166	0.07079555
-0.4140186	0.15744764
0.4150814	-0.32174456
0.5922161	0.13773906
0.020925524	0.5846665
0.16865136	0.23679294
0.31737876	0.18879029
0.09426176	-0.25757858
0.28401282	-0.30338153
-0.22342142	0.45967114
-0.014472903	0.11297589
0.1527802	-0.2339658
0.44926086	-0.07936451
0.19571313	-0.15037982
0.09264497	-0.80051434
-0.5437605	-0.70394665
-0.17896603	-0.12584276
-0.21879819	0.6542805
0.44441858	-0.027590955
-0.2908691	-0.080729105
-0.7151057	0.32673395
0.26162946	0.7542339
0.9171497	0.23429982
0.30141616	1.3189616
-0.29267773	0.9882018
0.2799754	-0.24469726
0.14130345	0.38068864
0.67657185	0.85591334
0.055057973	0.9548552
0.09264497	0.9796224
-0.1989625	0.6645151
0.24114601	0.9567794
-0.08317206	0.04383597
0.14833888	0.2905694
0.015352882	-0.030101538
-0.4312969	0.18136847
0.12300843	0.40835273
0.32387963	0.73766047
0.18931785	1.6807212
-0.25573313	1.870363
-0.27874854	1.6088047
-0.32970434	1.4640677
-0.010402818	1.6812243
0.74071085	0.5245643
-0.35239905	0.62023795
-0.9411131	0.08863695
-1.002173	-0.023506094
-0.25408405	-0.21642476
-0.52422774	0.28358003
0.38416484	0.9605483
-0.2430905	-0.059779767
1.0870705	0.37422475
0.84667426	0.0046066507
-0.29624605	1.1626782
0.27053675	0.7785248
0.21738164	1.088319
-0.21851827	0.5745097
1.0640874	0.8660492
0.58133894	0.7193653
0.86984235	0.8113024
-2.3288953	1.4437976
1.5995797	1.5527945
-0.36644274	1.1257464
-0.38147014	0.3205566
0.5072741	1.5052917
0.12643076	1.0741805
0.3515323	0.99485815
0.0880095	1.3140469
-0.3516758	0.48557928
-1.2267709	1.0801848
0.14927274	1.1191882
0.43510297	0.67240137
0.17931522	0.23582435
0.4207784	-0.0047727115
0.21530916	0.3908533
0.5743835	0.43779638
0.20251772	0.6251068
-1.5695721	0.6465637
0.5550298	-0.023506094
-0.14065894	-0.034235
0.048049685	-0.8602705
-1.6388099	-0.76417714
-0.51691973	-0.65406066
0.9788451	1.6081628
-0.45154107	0.7077272
0.3765414	0.74795353
0.09783831	0.77013415
-0.6814866	-0.35951328
0.41345808	1.0318203
0.12863679	-0.24661285
-0.049916707	0.3027371
-0.6953819	1.0083705
0.7000828	0.44845933
-1.6169678	-0.0536199
0.3287001	0.5378428
0.5662983	0.3402505
-1.1245736	0.96772
1.7648298	2.5811627
-0.98739344	1.8634071
0.8042801	2.2474136
1.0898968	1.6399219
1.1412129	2.6113064
-0.7695853	1.4530016
1.2570467	1.4328079
0.68271047	0.05359259
2.1708808	-0.73969775
-2.9174263	0.844007
-0.57303214	1.5370693
-0.64789337	0.93446016
-1.732819	0.43837732
-0.6663246	-0.8622359
0.09264497	-1.1255816
0.09264497	-1.0512803
1.7185497	-0.64878213
3.2075915	-0.78632677
1.9279013	-0.37097588
-1.9800731	-0.43809077
0.27017254	-0.21834412
2.1447964	0.29212978
0.48308197	0.5745097
0.4246728	0.072403386
-0.15005454	-0.28740516
-1.0309105	1.4896876
0.89870477	1.1444398
0.345537	1.4634976
-0.4212621	1.3519169
-0.17744738	0.13280064
-0.8971519	1.1364244
0.3300669	0.383509
-0.19965237	0.6874386
-0.18234976	-0.22922745
-0.14998646	2.1681335
0.5671649	0.5974414
0.6250277	1.8733134
-0.40090996	2.679392
-0.23311542	3.3609085
0.29189825	3.0140178
-0.6862757	3.3497972
-0.17512697	3.7405326
-0.36334354	3.2516177
0.48067	0.040192474
0.15444021	0.103531025
-0.7562659	0.26839527
-0.9568266	0.20385726
-1.0883685	-0.5520573
1.1841354	-0.75356907
-2.055362	-1.0760473
5.1048155	-0.7444077
0.07916047	0.30981624
-0.17168583	-0.28851026
1.0366275	1.4485836
0.879641	1.876051
0.10906471	2.242762
-0.40268716	0.8496028
-0.66517204	-0.61096555
0.09264497	-0.96895933
0.09264497	-0.5885909
-0.5588286	0.40269473
0.42924148	-0.33895332
1.6964555	0.2517486
-1.3278115	-0.49860314
-3.5922093	-1.0712285
0.33378798	-0.98472404
3.667879	-1.0360831
1.2692478	-0.83939236
4.1446466	-1.0760473
-0.043964095	-0.58024603
-1.683949	0.43837732
0.4667248	0.47945678
-1.1471673	-0.46146843
-0.1627346	-0.8425279
-0.76187354	-0.8094478
-0.44427454	-0.7108329
-0.3432434	-0.9004689
-1.3670104	-0.8183034
2.3089018	-0.15336058
0.43276405	-0.13650501
0.18065022	-0.5745439
0.12115947	-0.421199
0.19506146	-1.0744357
-1.0679325	-0.9670132
-1.0715277	-0.7380242
-4.4938297	-1.0760473
3.6386294	-1.0232898
1.1680003	-0.98906845
1.5985599	-1.0327194
0.09264497	-1.0327194
-0.80600524	-1.0808324
0.78433514	-0.6453843
-0.20610619	-0.49470186
1.382326	-1.0744357
0.09264497	-1.1255816
0.09264497	-0.111713596
-0.57925975	0.5701273
0.4114303	-0.13449967
0.58335996	-0.34523883
0.4474262	-1.0922045
-1.118263	-0.7989502
0.05366298	-0.40122646
-1.4405589	-1.0808324
1.4801089	-1.0032328
-0.06449257	-0.6456791
0.3140737	-0.6565579
-0.5970144	-0.68907326
0.7690031	-0.82990444
0.38504967	-0.37789094
-0.18033645	-0.48320803
1.4738835	-0.13912691
-0.29680163	-0.46146843
1.0671802	-1.0388452
-1.8798041	-0.6565579
-0.18250781	-0.6962977
0.30350652	-1.0032328
-0.118217304	-1.0540344
0.09264497	-1.1255816
0.09264497	-1.1255816
0.09264497	-1.1255816
0.09264497	-1.1255816
0.09264497	-1.1255816
0.09264497	-1.1255816
0.09264497	-1.1255816
0.09264497	-1.1255816
0.09264497	-1.0808324
1.2692478	-0.83939236
-1.0839579	-1.0808324
0.09264497	-1.103207
1.2692467	-0.982487
-2.2605584	-1.0540344
0.9865011	-0.8336592
-4.1138473	-0.8208906
-0.6467223	-0.92744476
0.09264497	-1.0512804
1.1315063	-0.7612412
-0.08175299	-0.6899315
3.2801845	-1.0540344
0.09264497	-1.1255816
0.09264497	-1.1255816
0.09264497	-1.103207
0.09264497	-0.9242101
-0.42939767	-0.9670132
-0.9071695	-0.90116006
-2.3171272	-0.5365548
-1.2043302	-0.976979
0.3071396	-0.7781208
-0.12184966	-0.754075
0.09264497	-1.1008145
0.09264497	-1.1008143
0.09264497	-1.1008145
0.09264497	-1.1255816
0.09264497	-0.6302394
-1.0204889	-0.78472704
0.5463034	-0.89823014
-0.06628212	-0.6659511
-0.21353906	-0.6530615
-0.93077606	-0.9395754
-2.987952	-1.0808324
1.7752671	-0.81870615
0.18519208	-0.7358401
9.715691e-05	-0.8698522
1.3663236	-0.48717287
-0.4031926	-0.610889
0.1590469	-0.69377935
1.7296505	-0.3428658
0.026332105	-0.52139276
-1.3663481	-0.7430737
-0.42975155	-1.0421594
2.0508485	-0.20387185
-0.97966397	-0.8730172
0.58246547	-0.4970815
0.41713765	-1.0712285
0.09264497	-1.0712285
1.0074273	-0.97530395
0.59008974	-0.75407493
-0.2977835	-0.551997
-0.92915434	-1.0712285
1.5048727	-0.9026776
0.09264497	-0.6550066
-0.5438579	-0.77240473
0.72914773	-1.001746
0.09264497	-1.0760473
0.09264497	-0.53117096
0.26936623	-0.70394665
-0.0840763	-0.9026776
0.0272819	0.013924913
0.15800804	-0.555938
0.022722958	-0.060361035
-0.47393587	-0.4192279
-0.5678274	-0.24204138
-1.1162091	-0.20924972
-0.29195148	-0.12889446
0.43692815	-0.027013503
-0.26176566	-0.39460257
-0.9822574	-0.7887472
0.06285264	-0.57413995
0.5519097	0.40879512
-0.10394108	-0.2077657
0.800899	-0.8425279
0.41705364	-0.07935132
