# Supplementary material for: Cross-species behavior analysis with attention-based domain-adversarial deep neural networks
Source: Nat Commun. 2021 Sep 17;12:5519. doi: 10.1038/s41467-021-25636-x (PMC8448872; doi:10.1038/s41467-021-25636-x)
Supplement: Supplementary file 3 — Supplementary Software 1 [file 41467_2021_25636_MOESM3_ESM.zip › SupplementarySoftware/normalized_dataset/normalize_each/dataset/trans-longA/Long_A_Male_10.csv]

angle	speed
0.64272994	0.27875912
0.93473	0.69890773
0.045761313	0.62429076
0.29792798	1.0043484
-0.07497327	1.0073955
0.5762597	1.496434
-0.053617563	1.2379154
0.22931248	0.9884883
0.17588618	2.070014
0.9745498	1.9221001
0.21376105	1.1938568
-0.5151709	1.3975185
0.7226217	1.179274
0.5238001	-0.70941955
-0.7795466	0.44724286
1.6630888	0.3804304
1.8524832	-0.39990854
0.36828542	-0.9295167
-0.25062498	-0.20034595
-0.7258576	-0.12201638
0.45802766	0.24850978
0.2776211	0.38720736
0.2319715	-0.22040793
0.64659894	0.46668106
-0.79473877	0.29404405
-0.08720186	0.4649051
0.024683658	0.35294807
0.21432637	0.48583406
-0.70269245	0.04552162
0.41911557	-0.67608374
0.49455553	-0.2863221
-0.008721192	0.13121091
0.35489428	0.7577339
-0.25328586	-0.030951744
0.25771236	0.13725069
0.5550271	0.3811451
-0.6816232	-0.4595376
0.10549531	0.008869536
-1.1776668	-0.42087173
0.062271647	-0.95290303
-0.38610432	-0.2965964
2.5827155	-0.12455341
0.72321624	-0.03231822
-0.76508355	0.4365362
0.5921363	0.51584023
-0.3145781	0.22367358
0.32470196	1.465273
-0.24307005	0.22949336
-0.25531328	-0.13463236
0.8010377	1.0499829
1.0003769	0.62322503
-0.011919374	0.77468747
-1.1244138	-0.32878235
-1.071755	0.22354986
-0.46842042	0.21822478
2.0140781	0.5294173
-0.50919384	0.8061198
1.09641	1.0326717
0.44167647	1.0143456
0.32607034	0.6448266
-0.2004271	-0.20771262
-1.257524	0.33614618
-0.47125486	0.4554207
1.2943007	0.39446312
-0.5905067	0.13543175
0.31873536	0.3311568
0.67715573	-0.31561515
0.7855758	-0.2621594
-1.4862201	0.37782508
0.2971583	-0.033670794
-0.1085162	0.30966753
-0.4460068	0.17390224
-2.2662897	-0.8173221
1.5081791	0.55603
-0.08626208	0.6151267
-0.13443998	0.14989002
0.005722763	0.2286799
-1.1631657	0.396913
-0.18416545	0.4957579
0.0332853	-0.026537655
-1.6776342	-0.8630232
-0.94142157	-0.11880279
-0.38237634	0.6314788
0.3837107	0.4274693
2.2075398	0.5018522
-0.64791626	1.0288135
0.868549	0.18331712
-1.216977	0.33019948
-0.1824839	0.5041058
1.5249144	-0.19177003
-0.028026758	0.36599138
-1.5529071	0.44660553
1.1641612	-0.39233115
1.3758454	0.7761076
-0.1585471	-0.100616254
-0.5887819	0.2915409
-0.6570567	-0.09739518
-1.0536073	-1.0291412
-1.6682099	-0.7191124
0.48695964	-0.068710916
1.3180351	-0.029474735
0.36285087	-0.7589932
-1.6120675	-1.5797244
-2.0244489	-0.74027324
-0.65565515	-0.6624477
0.03524923	-1.0821247
0.17887919	-0.04573377
0.14743626	0.08188615
0.67711097	0.3299308
-0.07398619	0.20511997
0.58821285	0.04781192
0.8213609	-0.42425948
0.29068834	-0.1455246
1.1646646	0.800199
-0.32969573	0.40659565
-0.45050874	-0.18861277
0.785296	0.26369953
0.52848554	0.1764735
-0.2869581	0.1886823
-1.126945	0.03787737
0.6938152	-0.64722085
1.1759597	-0.2169084
-0.13423005	0.04828524
0.07290211	0.5417749
-0.13309747	1.2407371
-0.2896374	0.48484194
-0.4295144	0.4575618
0.76860136	0.62132925
-0.6657011	1.0017638
0.41491994	0.21388985
-0.58668166	0.4131041
-0.83164614	0.91552216
-0.057716943	0.31082615
-0.82964736	0.03193832
0.99013746	0.8045125
0.44012332	0.6821898
-0.42027876	0.87628424
0.5267356	0.43713805
0.23545173	0.25180092
-0.29242003	0.30857435
0.3793236	-0.13795185
-1.9982259	-0.0066744364
-0.18579651	0.31596333
-0.5792914	-0.3267076
1.1791868	0.3584113
1.4150455	0.65289354
0.5260083	0.6586076
-0.4230698	0.84292364
-0.21872142	0.46261337
0.0789937	0.32508352
-0.3793877	0.31268966
-0.844193	0.12155857
0.5864873	0.9625151
0.2993947	1.1002468
-0.22711943	1.019194
-0.37580267	0.21189299
0.07980452	0.70340884
0.2992645	0.46261337
0.08813159	0.049397852
-0.14388347	0.3589513
0.32446212	0.5280863
0.29705712	1.0580344
0.5388457	0.7848523
-0.9492311	0.8959893
-0.6523502	1.4313465
0.6194467	1.7378846
0.21317986	0.8889093
0.55811316	0.93087524
-0.35316658	1.4743521
-0.39648262	1.024184
0.60919744	0.29239982
-0.5810922	0.9258468
0.537494	1.3670299
0.07422022	0.46023235
-0.62144136	0.29786894
1.1835097	0.9509971
-0.10437072	0.98384714
-1.193953	1.650551
-0.33452535	-0.5154236
0.4330531	0.6620583
-0.32548162	-0.16953254
0.21824646	-0.10310194
0.28124994	-0.2310144
-1.203003	-0.47189438
-2.6158175	-0.26275325
0.9278374	0.5333832
0.9081625	0.37854585
0.9267614	-0.22984634
0.47390324	0.499555
-0.70972365	0.70170206
0.3243082	0.11009959
0.2862036	1.1258115
-0.099363916	1.018303
-0.46280068	0.8722413
0.72181964	1.2542571
0.65909153	1.2779994
-0.7561194	0.35890743
-0.10226989	0.8372962
-0.9889003	-1.713296
0.08218242	-1.566395
0.31413782	0.039713603
1.9135106	0.12095279
0.7840203	0.63115114
-0.467071	0.4004523
-1.5620223	-0.5529535
-0.31088662	0.5682495
0.11733921	0.34266946
1.0482135	0.47613588
-0.27777946	1.1450509
0.1573639	0.013451381
-1.1434708	0.682259
0.1614299	0.7297511
0.09885286	0.81695396
0.4534284	1.0937818
-0.6549739	0.76187056
-0.7697083	0.93913436
1.474704	0.46223918
0.67432606	0.7707415
-0.8749416	1.1748499
0.6210497	0.20184559
0.5101916	-0.22648177
-0.22910884	-0.08680957
-0.32603967	0.036157016
-2.610566	-0.17449786
-0.8970013	0.46355823
0.5379872	0.495826
0.97116834	0.721641
1.5945824	-0.627668
0.24778421	-0.6703328
-0.93914723	0.31990355
-1.0163006	0.1214377
-0.11663173	0.5590888
0.18700433	0.38735193
0.808934	0.73548335
-0.21992569	1.5965269
-0.17655961	0.83750796
1.2096864	1.0402511
0.14794266	-0.1652313
-1.1552569	1.0891763
1.6637894	0.41924798
-1.0699255	0.8083315
-0.18306957	0.83081234
0.0033584472	0.485119
-0.785284	0.8617252
-0.31127372	-0.22410786
0.9051233	1.4732497
-0.37527034	1.321799
-0.07987825	-0.2029042
-0.21866615	-0.075647235
-0.5553494	1.1695073
0.34426007	1.769045
0.06864808	0.98480016
0.24251464	1.0710012
0.28256303	1.433576
0.45852023	1.2267721
-1.489447	1.6765084
1.0274228	1.065204
-0.12746353	1.2986507
0.1814791	0.8862519
0.69712055	0.32287058
0.00015869745	0.11673356
-1.6467848	0.48779684
0.28532687	0.36074135
0.7544743	0.55461127
-1.2249132	0.21180634
0.22199741	0.7003354
-0.08708876	1.2726922
0.941393	0.79945236
0.25056094	1.1960816
-0.60359675	1.1498076
1.1326568	0.80242205
0.16619101	0.17895044
0.08042127	0.78740096
0.34788567	0.22778443
-2.4531944	0.94857436
-0.6151365	1.0775527
1.0890757	1.3905041
0.5890857	0.71970993
-0.46964312	1.2316118
-0.06259506	0.87307525
-0.08158494	0.63949335
1.1014471	0.46386755
-0.31960753	0.5712543
0.21763386	0.63551784
-0.4207767	0.38696417
0.34113887	0.921299
0.62320757	0.6352051
0.30162135	0.4379947
0.29508626	0.37578472
-0.095760636	0.30468547
0.50083125	0.08962435
-0.835675	1.127024
-0.09050161	0.9202568
0.061577052	1.72562
0.58601063	1.7706138
-0.49541426	0.82320714
-0.7227809	1.260051
0.6060649	-0.029906875
-0.65022784	0.57191557
-0.38629627	1.206196
0.18843956	0.8882992
-0.7955095	-0.012903186
0.8373575	0.09395733
0.8364858	0.48003227
0.22773962	0.4139354
-0.39986748	0.33315313
0.081867985	-0.61826897
-1.4276967	-2.0344758
-0.41963658	-2.207808
-0.053617563	-2.3222728
-0.053617563	-2.207808
-0.053617563	-1.959801
0.6104528	-0.88825095
-0.27253884	-0.15159808
0.81092024	0.19092108
0.4042225	-0.99490285
-0.59029144	-0.30923042
-0.026117144	0.5616722
1.5402904	0.6981426
0.71013683	0.7891213
0.34812567	0.99732506
-1.2213856	1.2123296
-0.900809	0.34741175
0.85779744	0.7706841
0.13090964	0.23736794
-0.4519685	0.14449382
0.39560765	0.91437656
0.6767025	1.4804517
-0.62875736	0.45386934
-0.29712275	0.45595855
0.8864158	0.7855622
-0.03143849	0.85466015
0.8181342	0.5445337
-0.4297175	0.5393991
0.041276883	0.56561476
-1.6868408	-0.34819132
1.2932279	1.1993976
0.93016654	1.3432808
0.0058000856	1.9804854
-1.3985076	1.6913851
0.45372927	1.8988205
0.31884962	0.50595504
0.23970354	0.6064191
0.22469541	0.37367147
-0.6875813	1.2825272
0.40033713	0.115381695
-0.004689828	0.2845552
0.59414023	-1.3470998
-4.4098167	-2.1473818
-0.053617563	-2.356716
3.3303745	-1.9694067
4.509075	-1.8918877
-0.6245739	0.441734
-0.48871434	1.2204133
-0.31402248	1.5467793
-0.011525685	-0.15137684
0.36478063	0.10925617
-0.8686068	-0.54094386
-1.1664693	-1.0786835
2.7903621	-1.7845627
1.5224127	-1.5380319
0.80390364	-0.77699804
-1.0471668	0.10676763
-0.3353374	0.36441293
-2.6092188	0.46255937
-0.00928405	0.1732583
-0.5945055	0.45309636
-0.08028543	0.27200285
-0.8556433	-0.6794938
-0.68740124	0.020360785
-0.3278718	-1.9849527
-0.4591074	-1.3067868
-0.5010349	0.039038118
0.19944195	-0.5494399
-0.48511538	0.8534711
0.825187	0.016144402
-1.1867647	0.5192708
-0.02445152	0.5845064
-0.057805873	0.039713603
-0.05328095	-0.8519479
0.23016265	0.57420474
-0.09087313	-1.1493295
1.0379183	-0.502394
-0.1313046	0.06596334
-0.78947353	-0.4853625
-1.2988849	-0.22248039
-1.4081862	-0.56728446
-0.0059887245	0.060882505
1.7194555	-0.25354692
0.9252785	1.0470338
0.28054196	0.15562977
-0.09555067	0.6234978
0.19024998	0.11766718
1.2081653	0.5130898
-0.09358739	0.66627914
-0.51225394	-0.5530061
3.6094558	-2.2729824
-1.2520374	-2.372873
-0.053617563	-2.372873
-0.053617563	-2.3985827
-0.053617563	-2.3985827
-0.053617563	-1.4671332
-0.21180174	-2.2262368
-0.053617563	-2.3985827
-0.053617563	-2.3985827
-0.053617563	-2.3985827
-0.053617563	-2.3985827
-0.053617563	-2.2040389
-0.053617563	-2.3985827
-0.053617563	-2.1859186
-0.053617563	-2.3985827
-0.053617563	-2.3413503
-0.053617563	-2.3031955
-1.182816	-2.3388116
-0.053617563	-2.3985827
-0.053617563	-2.3985827
-0.053617563	-2.3985827
-0.053617563	-2.3214543
-1.8170806	-2.021649
-0.6923597	-2.0914032
-0.48773316	-2.3795052
-0.053617563	-2.1887307
-0.053617563	-2.169653
-0.053617563	-2.3795054
-0.053617563	-1.635484
-0.56217486	-0.9552678
-0.8837453	-1.992886
-0.089785576	-0.66843826
-0.3884715	-1.5540057
0.18209402	-1.8435225
-5.804075	-1.9474975
-3.8282785	-2.2790406
6.022111	-1.6779666
1.1880411	-1.5744148
-0.8268622	-1.9273722
-1.4687223	-0.50037986
-0.561225	-1.2227552
0.55550444	-0.6527743
-0.34921247	-1.4506804
-0.025128983	0.18667582
-1.1902021	-2.1290364
-1.5712835	-1.8222331
1.9666767	-1.9100181
1.7201387	-1.6944363
-0.05887496	-1.3698821
1.9599137	-0.47279984
0.47468692	-0.115815975
-2.026812	-0.19901226
-0.6935922	0.47300234
-0.078895055	0.53926575
0.3841942	1.066796
0.9534949	1.413165
1.0256548	0.5998756
-0.37091076	0.8578053
-0.07401721	1.5376637
0.9358033	0.89985
0.5099937	0.40053234
-0.03716634	0.05468353
-1.133434	-0.5708184
-0.031014934	-0.09417447
0.43331802	-1.1793073
0.44320476	-0.7995652
-0.22118194	-0.8347599
0.04702231	-0.3820559
1.1331105	-0.35467628
-1.6318126	-1.5046382
0.15159124	-0.21795808
0.3660422	-0.22356038
0.04328383	-0.47719485
-0.395812	0.089308985
-0.4427117	-0.31015852
1.367269	0.36070946
0.12638627	0.5235244
-0.260138	0.5159561
-0.27964628	0.20987937
0.5371036	0.36770353
-0.029565154	-0.3382163
-0.12527294	0.38720736
0.018037818	-1.2539347
-1.2534772	-1.4968965
-1.690076	-1.7301345
-0.3602599	-1.5926983
1.8601248	-0.9121358
0.17299238	-1.0563027
-0.11325025	-0.4955618
0.069458604	-0.6098648
0.75953275	-0.81430906
0.097853616	0.21508715
-0.018425021	-0.2044033
-0.2565549	-0.52772045
-0.32821748	7.237963e-05
-0.09951786	-0.092738815
0.22380078	-0.60323167
-0.08599362	-0.8699546
-0.30782452	0.004031867
-0.61234677	-0.24276416
-0.34078372	-0.59672016
0.14455447	-0.16877986
0.63194346	0.05885338
0.22727545	-0.661165
-0.724669	-1.4225464
-2.5581734	-1.694962
1.1927556	-0.5531102
0.11125344	-0.77109843
0.698119	-0.0807049
-0.24793229	-0.6505451
0.95115286	0.22614412
0.11835405	-0.22129449
-0.102424525	-0.39181915
-0.71961105	-1.2026325
-0.6353465	-1.2466319
1.608162	-0.20223834
-0.6962061	-0.22738348
0.03725348	-1.4978102
-1.6246778	-1.8978357
-0.94898504	-2.2957447
-0.053617563	-2.3471637
7.237674	-2.3043406
-2.1588647	-1.584719
-0.15220128	-0.95877916
-1.0323647	-0.32182392
-0.891896	0.5196227
0.03909291	0.008478401
-0.32056522	0.1636008
0.35385713	-0.0940174
-0.5375486	-0.94705725
-0.985692	-0.6099287
0.28282228	-0.13454786
0.08657541	0.049407482
1.336935	-0.40786317
0.21544597	-0.095668055
-0.051364165	0.78136027
0.15777384	0.08196245
-0.52565813	-0.2468249
0.43088403	0.1063806
0.7414985	0.6102812
0.25788808	-0.27007732
-0.032589976	-0.8387789
