# Supplementary material for: Cross-species behavior analysis with attention-based domain-adversarial deep neural networks
Source: Nat Commun. 2021 Sep 17;12:5519. doi: 10.1038/s41467-021-25636-x (PMC8448872; doi:10.1038/s41467-021-25636-x)
Supplement: Supplementary file 3 — Supplementary Software 1 [file 41467_2021_25636_MOESM3_ESM.zip › SupplementarySoftware/normalized_dataset/normalize_each/dataset/trans-longA/Long_A_Male_11.csv]

angle	speed
0.8667828	-2.394663
0.9843343	-2.1554904
-0.39298403	-2.3508692
-0.07970737	-1.5986104
-1.4211597	-1.1496099
0.04305485	-1.2462854
-0.16656879	-2.3452837
1.7866788	-2.1486375
0.44772518	-2.3661587
0.7202295	-2.7251558
0.6585799	-1.5884892
-0.6720819	-1.6487747
-2.160171	-0.9592952
-0.4270729	-1.3225273
0.21803115	-1.0316693
0.24064739	-0.43700898
-0.17489266	-0.508384
1.4660361	-1.290385
0.10718537	-0.66037226
0.92071503	-0.7275259
-1.1782624	-0.09167056
0.1322268	-0.9710259
-1.4349558	-0.51876247
-0.26715943	-1.0237564
0.050900705	-1.2785752
1.248572	-1.9988809
0.12527953	-1.1482099
0.44915903	-1.1394689
-1.1641684	-0.72728765
-1.0782646	-0.81901544
-0.39045763	0.048852064
0.73018575	-0.5713699
0.94357365	-1.4225487
0.8882225	-0.8105461
0.4826368	-1.1409676
0.5564395	-0.52093136
-1.7805055	-0.06141159
0.5785123	0.27377403
0.21212384	0.49781072
-0.64696115	0.16176948
1.2648431	-0.6121543
-0.41316313	-0.5099589
-1.9652476	0.19683692
1.0107648	0.28961933
1.2699898	-1.0436459
-0.40228057	-0.7352335
-0.067290395	-0.20354177
0.22076853	-0.47743326
0.6192693	-0.54961497
2.177958	-1.7731537
0.43309906	-1.1591656
-0.012319434	0.006361268
-2.4739544	-0.24020423
-0.49119195	-0.9104306
2.598557	-1.9557265
-0.41450992	-1.2000906
-0.62992215	-0.66673774
-1.3619713	-0.2836639
-1.1955931	0.08570972
-0.42250553	-0.80480385
-1.4018828	-0.36740115
0.24825852	0.5129379
0.12583606	0.5790221
-0.015209131	0.5918475
-0.19736923	0.3779389
-0.39803365	1.1506793
0.008087084	1.0974891
0.48895958	0.47922933
0.131755	0.5797544
-0.49773926	0.5186634
-0.58593917	-0.40423626
-0.13056837	-0.6274863
-0.37286636	-0.50413394
0.21669245	0.6479419
0.17750888	-1.0067972
-0.32271478	0.069971025
-0.6089279	0.26242206
1.4414512	-0.32030672
-0.16728123	-1.0039414
-2.771515	-1.2858052
1.336092	-2.178068
3.6038938	-0.026467875
0.6441121	-1.3670325
1.0166128	-0.7605034
-0.8490027	-0.50929433
0.20453557	-0.41654623
-0.42589816	-0.07793149
0.052980907	-0.7140234
-0.0052393926	0.032145325
-0.25333685	-0.44374308
-0.4106642	-0.48658663
-0.289057	-0.70363486
-0.41895026	-0.774971
-0.18917777	-0.44265047
0.76360714	-1.1269257
0.5724176	-0.8130943
0.18636395	-0.77391607
-0.052409515	-0.8938792
-0.66025674	0.3633952
-1.5001067	-0.72025657
0.5003246	0.33682662
0.09230552	0.23461288
-0.009710986	0.569829
-0.73564357	0.4719581
-0.7119169	0.7146769
-0.036714632	0.3509494
-0.20692734	0.8274865
-0.7292141	0.8516831
0.2301527	-0.31945905
-0.24311298	0.13725819
-0.57651466	0.6371162
0.3897366	-0.12924464
1.115692	-1.4664372
-1.3489759	-1.410248
-0.757696	-0.7510769
-1.4727205	-0.8380999
-0.47081697	-0.7297142
0.15995927	-0.61495584
-1.9785696	1.2002345
0.16190822	-0.063254885
1.377199	-0.9915766
1.0246497	-0.8281256
0.1466588	-0.44822425
0.261564	-0.009552979
0.71279955	-0.5994276
0.28060752	-1.0635368
0.24253282	-0.2862345
-0.5149799	-0.07828887
-0.085457474	-0.28016207
-0.7008144	-0.67409694
-2.2650573	0.1914462
-0.2681204	0.036289614
-0.9231689	0.64534664
1.4957206	-0.04124103
-0.8366416	-0.59409976
-0.13879119	0.2325259
-0.07560684	0.4118243
0.5232077	-0.8021898
-0.06116577	-1.0092777
-0.615464	-0.37209553
-0.8274236	-0.15339145
-1.4459	0.08060825
-0.98034525	-1.0543076
-3.2260644	-0.96270096
-0.72649133	-1.3685768
-0.56004095	-0.664839
0.026511833	-1.3127152
4.3719587	-2.6785262
1.3870312	-3.409301
3.9656327	-2.4781723
-0.71168196	1.0793675
-0.8918151	0.5021406
-2.556982	-0.50427604
0.80891997	-1.4205632
6.584022	-3.0375278
1.4611561	-1.7404832
1.4237452	-1.5981648
3.4816139	-0.43973336
-1.7547389	0.07202708
-1.4331188	-0.024520079
-1.396752	0.7422407
0.06215089	0.07103562
0.8618885	0.7065392
0.09555804	0.7586407
-0.37114277	0.22963513
0.18455556	-0.026943538
-0.4337008	-0.75668263
1.205798	-0.45648944
1.1769091	-0.15107751
0.4683462	-0.28820905
0.43329707	-0.9127306
-1.4628885	0.76585
-0.80631787	1.0293078
-0.57477975	0.31644163
-0.14042056	-0.48607042
0.19832933	0.31644163
-0.11842487	0.14320941
-0.04461839	-0.74683267
0.2176297	0.02955509
-0.9412549	0.5402919
-3.3904872	0.977764
-0.13742962	0.16806011
2.8130367	-0.78944135
1.2320657	0.67998064
0.1929995	0.33178365
0.6564159	0.1889797
-0.26632994	1.0336556
-1.0630013	0.6656071
0.124382354	0.9780929
-1.7266836	0.8676947
-0.19373447	-0.16749375
1.381782	-1.7450575
1.6576853	-0.51518583
-0.51316476	0.36883023
-0.5291331	0.58410937
0.53167677	-0.2974456
-1.4822625	0.29621172
-0.49716994	-0.13887703
0.33644256	0.52597976
-0.35479197	-0.17943048
-1.011916	0.94129544
-0.76798886	1.3383391
0.7374994	-0.10662888
-0.77804714	0.05306156
-0.2958955	0.5478975
-1.3445563	0.27840444
-0.79253584	0.3335446
-0.05642734	0.6846361
0.85596913	0.55835706
-1.0727446	0.66386616
-1.2159518	0.752139
-0.38703403	0.7375125
-0.60664	-0.24022095
-0.73041844	-0.05180093
-0.06754543	0.190056
-1.2376589	-0.95530206
-1.3765384	-0.98156154
0.5663901	-0.61306924
0.8305176	0.041643966
0.4097414	0.40589565
0.022557111	0.026315728
-1.4161103	-0.11530493
-0.15493515	0.41128218
0.8503519	-0.08806797
0.45604563	0.8150269
-0.28982747	1.00776
0.7399343	0.6865108
0.57619584	1.1940576
0.18716834	0.866424
-0.24786472	0.6740863
0.74277675	0.18987542
0.880954	1.4021875
-1.023827	1.2107898
0.07551622	0.47032213
0.087477975	0.47225612
-1.118449	0.023605116
-2.6830993	0.65593415
2.5842304	-1.1015073
1.5459318	-0.96182865
4.0193806	0.38087815
0.14138159	0.82611215
-0.9281547	-0.04852855
-1.1222165	-0.13190258
0.37056026	0.37912723
0.6047902	0.57426214
-1.212191	-0.14422804
1.6630318	-0.9925564
-0.80012584	-0.23244856
-2.0781274	-2.1332498
-0.38027668	-3.821165
0.06847822	-4.0000806
1.8875756	-4.0180936
-1.2684815	-3.8871214
-0.22483303	-2.2315104
0.24517071	-0.7451735
0.94383585	0.10976709
0.66898847	-0.52502805
-0.006666282	-0.33304054
0.59159994	0.8951641
-0.7895731	0.92744315
-0.6849896	0.552785
0.8054474	0.23526953
0.6167202	0.046646375
-0.97224	0.85461897
-0.71269125	0.22912604
-0.121926695	1.2111806
0.038268592	0.2946397
0.09628104	-0.7122654
2.23108	-2.442941
1.8369002	0.095469594
-1.3769194	-0.0088846255
-0.40414563	0.09569949
-0.6224558	-0.67658013
-1.0756754	0.04966713
-0.39718994	0.53193647
-0.23566669	1.0672781
-0.16106789	-0.070829555
0.07241021	0.2480627
0.071113944	0.36166352
-0.15136485	-0.4401572
0.031009497	-0.24655002
0.038007498	0.6424496
0.47763997	1.5413237
0.0037000095	1.4202657
-0.81421083	1.2387319
0.22557132	0.94751424
-0.14729634	1.1721858
-0.25207236	0.93353313
-0.06353291	0.86398387
-0.9340972	1.6370674
-0.10335317	1.0060701
-0.50578076	0.9285759
0.20288013	0.37707955
0.2536283	1.1354351
-0.8748569	0.75367004
1.1559336	0.49158904
0.44915622	0.53384995
0.25306	-0.09203504
0.39998236	-0.37038723
0.4885216	0.97142905
0.9616517	0.4017505
-0.12760648	0.06641274
-1.4123175	-0.09655342
-0.5161599	-0.27395085
-0.9587379	0.45887777
-0.8042677	0.82111144
0.60030264	-0.495093
1.3528548	0.28073677
-0.17385174	0.25989702
-1.447514	1.2672541
-1.1303937	0.9264291
-0.08517585	0.74138683
-0.11308214	0.15925825
-0.5155411	-0.2895721
0.027955648	-0.118417226
0.21658441	0.6145723
0.4145253	0.8554294
1.002416	-0.044728674
0.4161614	-0.37688434
-0.32932413	-0.030926906
-0.29719833	0.11990232
-0.09356671	0.27692395
0.21329527	1.008968
-0.120487005	0.5797544
0.18145452	1.0260112
0.16259404	0.56495243
-0.80802554	0.39153713
-0.41281837	-0.69355565
0.777783	-1.0204376
-0.7964609	-2.2033796
-1.4936974	-1.5430493
-1.5389245	-0.6518858
1.719638	0.35324118
1.8032361	0.3791937
0.791937	-0.9240698
0.63060254	-0.14350952
1.2196637	-0.15838717
-0.46467128	0.43838578
-0.4945282	0.52698755
-0.13582955	0.07489485
-1.0299621	0.5358103
-0.77565855	0.1132004
-0.3139835	0.83112043
0.06297006	0.6002811
1.4302279	0.75146604
0.9522312	0.88301706
-0.25994408	0.90102
-0.39746293	1.4925373
0.08073272	1.2218943
-0.42154503	1.2082735
-0.09114409	1.918333
-0.4009828	1.0996584
-1.3229847	1.5149043
1.2579368	0.8814697
0.53234136	0.9161727
-1.2377261	1.40906
-0.43660867	1.3168724
0.16186734	0.017412294
1.5149574	0.36314484
-0.21679612	0.28949142
-0.67423725	1.4544152
1.2587924	0.35201105
-0.42306122	0.83112043
-1.2094285	0.48089206
0.110248625	0.52203697
0.03962654	0.61510986
0.027291993	0.6044012
-0.24774162	0.40902048
0.6184273	0.060211144
0.20351279	0.296065
-0.48730743	0.40244228
1.5098703	0.8193112
-0.33204526	0.8587687
-1.3092818	-0.13118824
-0.16393904	0.20446593
-0.296608	0.45525762
0.21234326	-0.15369533
2.0756514	0.15621284
2.1618638	-0.5311728
0.23842081	0.20578048
-0.5952337	0.28329358
-0.25371766	0.3502104
1.0187986	-0.2577043
-1.258555	0.03268327
-0.18914855	0.70285594
0.98336935	1.2689683
0.2512973	0.31511956
-1.0518243	0.8047754
-0.44854522	0.065374896
0.8567276	0.18897343
1.1396096	-0.007881469
-0.12449925	0.84375644
-1.136633	0.67790455
-0.3591962	0.28381857
-0.058539707	0.490746
-0.69985497	0.6737966
-0.057159975	0.7863261
0.33489847	0.77536416
-0.33068725	0.88922036
-0.42632577	0.6119666
1.323058	0.7001408
-0.4026899	-0.22732453
0.25638816	0.67073613
0.21488725	1.0057554
-1.0913309	1.098807
-0.116388135	1.2170136
-0.07209442	1.1892085
1.7052852	1.6792569
0.34344524	1.37319
-0.8921555	-0.27772188
-1.0582144	-0.7112058
0.06469201	-2.2375188
1.0284871	-2.1952524
1.2083914	-1.0354058
-0.39732975	-1.9365999
-0.8619088	-3.0771797
-1.9508005	-3.6346328
-0.255222	-3.5270162
1.6806767	-2.7755392
-0.17706515	-1.4084574
0.18492046	-0.8251698
0.097666785	-0.013428507
0.060381413	0.18273629
1.5929079	-0.49850413
1.6583436	-2.8047283
-1.2167938	-1.5448477
-2.0025902	-2.484299
0.68854445	-1.5990807
1.1366553	-1.5618999
1.0866998	0.6002811
0.25867474	1.6525387
-0.2643558	1.2708296
-0.37315726	1.3416646
0.030815203	0.4978287
0.27760786	-0.49410406
0.32800704	0.12847053
1.2021884	0.040883657
-0.13117611	0.88084733
-0.75018835	0.27123603
1.2995819	-0.24681754
0.3298032	0.23578407
-1.03681	0.086421125
0.07948482	0.9333873
-0.18386678	0.6259473
0.2920194	1.0172198
0.25729793	1.9727112
-1.2783	0.41567266
0.46270978	1.4481329
0.059151933	1.0552164
0.0013337501	0.9124936
0.7556158	1.3859882
-1.0440216	1.3756728
-0.5584257	0.62697005
0.8791575	0.8520421
0.5286812	1.1974871
0.4999726	1.0662036
-0.4242834	0.7801609
0.16048576	0.7332813
0.25331157	-0.55941
0.75154954	-0.13385038
0.029690504	0.7584049
-1.8896734	-1.1369557
0.6303957	0.41567266
0.23273087	0.48057815
0.011595808	1.0331483
0.1995137	1.5516808
-0.86152226	0.6650345
0.28591046	0.8756539
0.37287644	0.58254945
1.0371102	0.2885614
0.1416908	0.6414001
0.11102636	0.31357595
-0.067673445	0.51354855
-0.1556724	0.79181254
-1.1756124	0.40689754
0.84692043	0.9724401
-0.25417432	1.0204123
-0.021567054	1.0714705
-0.8094154	0.72551936
-0.6713491	0.84627396
-0.2651806	0.89526063
1.0308006	-0.28854594
1.1633004	-0.045771956
0.96536815	-0.737314
0.25502342	0.22580516
-1.0924805	0.25830492
-1.4491425	0.7140048
0.3213182	0.7771694
-0.04846236	0.26294914
-0.44063395	0.9063183
-0.62248963	0.24732414
2.9232907	0.35554844
-0.30839205	1.1083951
-0.5685064	0.63198084
0.026673721	0.7357445
0.74142796	0.6124427
-0.18160346	1.2498975
-0.20245051	0.7736036
-0.023045069	0.6733723
0.28280815	0.2286976
-1.5896012	0.45923933
0.76416504	0.9845583
-0.11724614	-0.02898538
0.19702497	0.29269356
-0.45544812	0.75209177
-0.10072895	0.28170523
0.07619642	0.7235068
0.84455043	1.3740222
0.030321049	1.6716572
-0.16409828	0.9139933
0.71758056	0.4933316
0.5772043	0.78586596
-0.38102356	0.89669263
-0.19614758	1.0805253
0.75756925	0.3177173
-0.92304647	0.7876332
-0.60772973	0.04488834
-0.7726071	-0.52782184
0.29179844	0.5675055
-0.41749814	0.8083149
0.086246274	0.606993
-0.09803781	0.09575006
0.17747135	0.45084834
-0.103884004	0.45694295
0.22242138	0.49588674
0.30164695	0.34158367
0.3933896	0.43414202
0.052304246	0.5897375
0.31243023	-0.14448008
0.55118626	-0.020212356
0.2596385	0.8378746
-0.7509285	1.1666509
-0.22779296	0.45928824
1.4872739	0.41250393
0.3964745	0.9746145
-0.00039761545	0.9095719
-0.17804432	0.22404045
-0.23051059	-0.28910142
