# Supplementary material for: Cross-species behavior analysis with attention-based domain-adversarial deep neural networks
Source: Nat Commun. 2021 Sep 17;12:5519. doi: 10.1038/s41467-021-25636-x (PMC8448872; doi:10.1038/s41467-021-25636-x)
Supplement: Supplementary file 3 — Supplementary Software 1 [file 41467_2021_25636_MOESM3_ESM.zip › SupplementarySoftware/normalized_dataset/normalize_each/dataset/trans-longA/Long_A_Male_12.csv]

angle	speed
0.7854214	1.1400412
-0.12542486	0.28306854
0.5598923	0.6390551
0.12031657	0.8343752
0.05287807	0.66841274
0.67512476	0.8912471
1.353325	0.9380208
-0.037688095	0.7890462
1.1925836	0.8423154
0.47894213	1.0501269
0.94334126	1.2067863
0.5685334	1.2909915
0.044835843	0.79176575
-0.39805707	-0.70681244
1.204745	-1.0235386
-2.2787592	-1.1361873
2.4531243	-0.7291213
0.11604373	-0.17337187
0.027450377	0.48070896
-0.52515364	0.5906254
-0.18433154	0.26322702
0.21667571	0.44677034
0.23572579	0.3671226
0.29901728	0.54742527
0.9042834	0.98947453
-0.20800427	1.1579659
0.48852623	1.34272
-0.36541918	0.7434094
-0.027661875	0.69230336
0.6540712	0.8230568
0.038735684	0.72270334
0.048941944	0.6679722
0.85530764	0.8922024
0.10192107	0.72800666
-0.13789952	0.6654107
-0.081221424	0.66479003
0.24325368	1.2682773
-0.07942842	1.3367158
0.5026906	1.0998938
0.30376512	1.4389176
0.42051536	1.3848115
0.39797008	1.4136081
0.027795134	1.1691914
-0.048911005	0.909229
0.70757884	0.9961506
0.3581724	0.85280764
0.4583846	1.2608092
-0.11601428	1.2755057
0.065626405	1.214472
0.44629875	1.3857815
0.58444816	1.3021117
0.8213781	1.4043379
0.14354903	0.82836723
-0.9579611	-0.34904468
2.2331743	-0.089749895
0.6995899	1.0966899
-0.12902668	1.3919004
0.2600917	1.5552931
-0.15534613	0.71875805
-0.39511752	1.1938062
-0.37072244	0.5455736
-0.13617314	-0.015918134
-0.3417489	-1.0917596
-1.7419435	-1.1613867
-0.046181694	-1.1690526
-0.046181694	-1.1587747
-0.046181694	-1.1690526
-0.046181694	-0.9765442
0.5059345	0.41617975
0.5211657	0.61152387
1.184029	0.8156096
0.86385626	0.8858744
0.011756867	1.141104
0.54926264	1.3464254
0.40101835	1.3881373
-0.18048967	1.5789851
0.25620717	1.4300137
-0.22822273	1.3624558
0.07041204	1.4066787
0.11355592	1.040999
0.06306973	1.1820735
0.032433722	1.3964324
-0.0780346	0.7937721
0.093457274	0.3341679
-0.11583357	0.39539012
0.047736093	-0.24042177
1.8914776	-0.9890936
-0.3309872	-0.63100344
-1.1162381	-0.97146606
-0.6981189	-0.110699855
-0.10018357	0.33837113
-0.22994494	0.2008345
-0.28996333	0.25655085
0.13126467	0.47961658
0.20391685	0.4293854
2.428019	0.30938226
0.23194166	0.0654131
0.46403664	0.25697246
0.0457317	0.7412157
1.0435065	0.9033105
-0.03323985	-0.34242007
1.833445	-1.1334083
-1.475295	-1.1498926
-0.046181694	-1.1690526
-0.046181694	-1.1573056
-2.145002	-0.096477
0.107424155	0.88066036
0.547804	0.8972521
0.42748135	1.29736
0.26584557	1.4624449
0.6652234	1.6407049
0.92276645	1.435874
0.69506335	1.4370619
0.20047922	1.5811118
0.06646232	1.4310821
0.06324635	1.3969265
0.30906916	1.5250487
-0.08179441	1.3301787
-0.1046247	1.4200625
0.9044193	1.2103784
0.5256269	0.9313218
-0.035079215	0.94986886
-0.34832767	0.97630674
-0.20911957	0.39281574
-0.49800897	1.0497332
-0.5853778	1.0919056
0.1899124	1.3773972
0.16403204	1.2685579
-0.28216264	1.2536616
-0.0358001	1.6537076
0.72344965	0.77949697
-0.121698566	0.85803616
1.4872386	0.30701154
-0.38393492	0.08875682
-0.2230674	0.9418239
-1.76442	-0.8069146
-0.55560225	-1.1576759
-0.046181694	-1.1690526
-0.046181694	-1.1690526
-0.046181694	-1.1613867
-3.3276699	-0.5369923
-0.5394779	0.5530272
0.25731522	0.8787692
0.8059681	0.9652643
0.7592373	1.2507179
1.119267	0.8081457
1.5768906	0.03497252
-0.4663024	0.9475574
0.16320062	0.563118
0.4184039	1.3307246
-0.1496841	0.74315256
0.031672686	1.2748696
0.54108274	-0.8040137
-1.3908263	-1.1498926
0.24350405	-1.1573056
-0.7814875	-1.1613867
-0.046181694	-1.1690526
-0.046181694	-0.2068358
0.3630739	0.72823995
-0.06788768	1.0269667
1.1923217	0.779484
0.78276235	0.7932433
0.09288732	0.34191933
0.25925857	0.3648195
-0.76088625	0.7488331
0.24148275	1.2358881
0.51452607	1.0916687
1.5301443	0.9395864
0.43192482	0.8716632
0.11650224	0.98430276
-0.69433546	1.2051784
0.7481691	0.7942994
-0.56890273	-0.72558445
0.33822387	-1.1613866
-0.046181694	-1.1690526
-0.046181694	-1.1639137
-0.046181694	-1.1639137
-1.4601552	-1.1498926
-0.6522363	-1.0103246
0.9985423	0.31804097
-0.3707454	0.91356826
0.81611395	0.4605807
0.33098984	0.5068449
0.6815266	0.92883575
0.59042704	1.1443369
0.73642683	0.777726
-0.05279579	0.9516445
0.3435695	1.2945601
-0.2919957	-0.30369905
-0.4104355	-1.1613867
-0.7814881	-1.1573056
-0.046181694	-1.1690526
-0.046181694	-1.1690526
-0.046181694	-1.1613867
-0.046181694	-1.1690526
-0.046181694	-1.0999082
1.250344	0.31164843
0.29806608	0.71598816
0.5689058	0.9460426
-0.16735941	0.03823667
1.4463111	-1.0419929
-0.4488681	-1.1613866
-0.046181694	-1.1690526
-0.046181694	-1.1613866
-0.046181694	-1.1690526
-0.046181694	-1.1613867
-0.046181694	-1.1690526
-0.046181694	-1.1115726
-0.77007216	-0.38654876
-0.7362623	-1.1433581
-2.5961921	-1.1440854
-1.4150963	-1.0879366
-2.765698	-1.1326333
-0.08919788	-1.1275498
-0.35198182	-1.1382191
-0.046181694	-1.1639137
-0.046181694	-1.1587747
-0.046181694	-1.1690526
-0.046181694	-1.1690526
-0.046181694	-1.1690526
-0.046181694	-1.1690526
-0.046181694	-1.0894228
-0.47496617	-1.1307325
-5.6194673	-1.1587747
0.7911425	-1.0143275
-1.6314298	-1.0656202
0.47868112	-1.1122391
0.88997674	-1.060756
-0.046181694	-1.1690526
-0.046181694	-1.1690526
-0.046181694	-1.0964832
0.86087835	-1.1050681
0.37878853	-1.0968835
-1.2276936	-0.9307847
-0.007888262	-0.8840116
0.14823651	-1.1573056
-0.7814881	-1.1613867
-0.046181694	-1.1690526
-0.046181694	-1.1690526
-0.046181694	-1.1690526
-0.046181694	-1.1690526
-0.046181694	-1.1326333
-0.090310164	-1.0072279
-1.6191605	-0.1317591
0.10918036	0.38784397
0.28565496	0.82250744
0.4776777	0.6621347
-1.9251761	-0.3779434
-0.31476817	-0.11176586
0.15795588	-0.8387405
0.63437855	-0.14640126
0.0023984113	-1.1415681
-0.046181694	-1.1690526
-0.046181694	-1.1613867
-0.046181694	-1.1690526
-0.046181694	-1.1690526
-0.046181694	-1.1633642
-0.98979825	-1.156569
1.4805881	0.2385815
0.60802597	0.7869317
0.12700105	0.6175223
0.19250998	0.50482154
-0.6989268	1.0967152
-0.1374672	1.2715349
0.67544353	1.1851673
-0.92071044	0.87514096
0.46312076	-0.00222068
-1.0652044	-0.9802135
-0.11671389	0.7593907
0.037575	1.0699009
1.1644796	1.4146454
0.3441702	0.813842
0.18049839	0.5978041
0.66290534	-0.47178355
2.8739533	-1.1216633
-0.046181694	-1.1690526
-0.046181694	-1.1613867
-0.046181694	-1.1690526
-0.046181694	-1.156569
0.27457643	-0.22404468
0.31064656	0.8137799
-0.28719744	1.2082332
0.42302004	1.3553494
0.161647	0.9480298
0.3141904	1.2400824
-0.060017817	0.92186964
0.45139512	1.446339
0.03206632	0.8423511
0.38814244	1.211785
0.37932402	0.0065158587
1.2448491	-1.0927874
-5.8271656	-0.6165665
-0.68849874	-1.0193138
-1.319879	-1.1128516
-0.37279418	-1.1477244
-0.046181694	-1.1690526
-0.046181694	-1.1690526
-0.046181694	-0.8555156
0.83721423	0.54459393
0.41019157	0.9881471
0.48456064	1.0625792
0.21258911	1.2664601
0.03827984	1.004684
0.53275305	1.1609257
-0.56221414	1.0351446
0.24325219	1.2405736
0.19928624	0.7800234
0.026642881	1.0244647
-0.17945437	0.977275
0.027444983	0.7900732
-0.31369147	-1.0168426
0.48447022	-1.1633642
-0.046181694	-1.1690526
-0.046181694	-1.1690526
-0.046181694	-1.1613867
-0.046181694	-1.1690526
-0.046181694	-0.7645914
-0.26991287	0.8856618
-0.11259858	1.3610903
0.33013994	1.3293036
0.24911407	1.5343072
0.09663821	1.3737415
-0.0072728754	-0.0768331
1.398356	-1.1186916
-0.046181694	-1.1690526
-0.046181694	-1.1690526
-0.046181694	-1.1690526
-0.046181694	-1.1690526
-0.046181694	-1.1690526
-0.046181694	-1.1537207
-1.3674793	0.07763269
-0.12508474	0.8386588
-0.25737786	0.8504309
-0.06882051	1.2769556
0.2782783	1.4469529
0.60171986	1.3676475
-0.20638011	0.931972
0.23279509	0.4561054
-0.77523404	-0.9788202
-0.4082693	-1.1633642
-0.046181694	-1.1690526
-0.046181694	-1.1633642
-0.046181694	-1.1690526
-0.046181694	-1.1690526
-0.046181694	-1.1690526
-0.046181694	0.043100625
-0.32768044	0.69729394
-0.2222132	0.9482516
0.4016385	1.0128583
0.25199416	-0.61396533
0.07585072	-1.156569
5.997459	-1.0325311
-0.22440054	-0.91225094
-1.345343	-0.9523178
-6.121557	-0.7400063
-1.1199754	0.44423592
0.06421358	1.0904459
-0.05005135	1.3442773
0.6789013	1.131173
0.42988786	1.2871413
-0.13050947	0.54459095
0.03276861	-0.3519395
-0.8960462	0.7403671
0.0065643517	0.61022806
0.09078682	1.1664687
0.067948766	1.4092383
0.38424075	0.916103
0.23977722	0.75332785
0.09907323	0.96988136
-0.029999126	1.0323608
-0.24939512	0.5335572
-0.21003911	0.34242836
-0.9364939	-0.93966913
-0.046181694	-1.1690526
-0.046181694	-1.1639137
-0.046181694	-1.1690526
-0.046181694	-1.1690526
-0.046181694	-1.1275498
-0.0625199	0.36503404
0.23887551	0.9464139
0.04061811	1.3355776
0.1659345	0.5997676
0.44210866	0.90947837
-0.001132558	0.71690625
0.3471464	-0.17101192
0.25546715	-1.1339601
0.40207833	-1.156569
-0.736599	-1.1613867
-0.046181694	-1.1690526
-0.046181694	-1.1690526
-0.046181694	-1.0940334
-0.50840443	0.33232802
0.018219614	0.69914764
0.44975615	0.65110403
0.19390485	0.8451484
0.20049198	0.6117383
0.4819803	0.93025184
0.19587487	0.6353352
0.950197	0.20301467
-0.21865018	-0.86542934
0.21794406	-1.1576759
-0.046181694	-1.1690526
-0.046181694	-1.1690526
-0.046181694	-1.1690526
-0.046181694	-1.0566506
-0.4011946	-0.095686875
-0.21527317	0.31467944
0.37669072	1.0258011
-0.40984833	0.70586747
0.8819521	1.1250355
0.20683554	1.1875601
-0.059377614	1.1265311
0.6129782	1.3135703
-0.12180774	0.8515644
0.5738073	-0.78240895
-2.279373	-1.1263963
-0.64663935	-1.1639137
-0.046181694	-1.1690526
-0.046181694	-1.1690526
-0.046181694	-1.1690526
-0.046181694	-1.1690526
-0.046181694	0.17327906
-0.45246866	1.0685997
-0.22259332	0.98255074
0.4298643	1.0952228
0.15860914	0.7859808
0.27636537	0.53283787
0.20651898	-1.0548215
-1.4798341	-1.1613867
-5.1885366	-1.0604856
-0.8829505	-1.0210196
6.0463076	-0.42060766
-0.33889687	-0.3642819
-0.83122283	-0.44297153
-0.34215742	1.3099648
0.1928636	1.4893508
0.12164499	1.1735137
0.48784932	1.4682575
-0.2946831	0.7179475
0.03655817	0.71608937
0.3806725	-0.87842435
-5.0829387	-0.9915184
-0.2405082	-0.81053656
-0.10995032	-1.1007918
-0.046181694	-1.1633642
-0.046181694	-1.1690526
-0.046181694	-1.1633642
-0.046181694	-1.1690526
-0.046181694	-1.1690526
-0.046181694	-1.0373144
-1.6166574	-0.8677811
-2.1793413	-0.627658
-1.4348943	-1.0847276
-1.2230871	-1.0935135
0.44030672	-1.156569
3.5719237	-0.87354296
-0.8198352	-0.47954637
2.762005	-0.14066818
-0.44149944	0.2558465
-1.2771	0.29892364
-0.6330565	0.24805999
0.56259125	0.48134694
0.69985	0.62548757
0.55024713	0.3938491
0.6066973	-0.84481424
1.3456957	-1.1339601
-0.046181694	-1.1690526
-0.046181694	-1.1690526
-0.046181694	-1.1690526
-0.046181694	-1.1690526
-0.046181694	-1.1690526
-0.046181694	-1.0419928
-1.5991298	0.42742956
-0.18995379	0.7530363
0.15253079	0.6375399
0.5100414	1.1187158
0.4025818	1.0849334
1.2508332	1.1721425
0.24511708	1.1846553
0.4587134	1.2590735
1.1297207	-0.028924016
-0.47272536	-1.0197432
-4.325872	-0.09852545
-0.32173833	-0.72182405
-0.10276577	-1.1587747
-0.046181694	-1.1639137
-0.046181694	-1.1690526
-0.046181694	-1.1613867
-0.046181694	-1.1690526
-0.046181694	-1.1613866
-5.0186734	-0.23386477
-0.037477713	1.04343
-0.2966897	1.0537547
-0.0126104	0.9534091
0.13033685	-0.14968231
-0.889221	0.5571201
-0.373049	1.0388317
-0.057703808	-0.32567158
-0.8477995	-1.1613867
1.5878531	-1.1633642
-0.046181694	-1.1690526
-0.046181694	-1.1690526
-0.046181694	-1.1690526
-0.046181694	-1.1491314
-1.3829858	-1.0730448
0.13333748	-0.30427122
0.08958707	0.3502591
-0.18246971	0.7132197
0.01773962	0.6549324
-0.34506834	-1.0964445
0.9182093	-1.1613867
-0.046181694	-1.1690526
-0.046181694	-1.1690526
-0.046181694	-1.1690526
-0.046181694	-1.1690526
-0.046181694	-1.1690526
-0.046181694	-1.1690526
-0.046181694	-1.1690526
-0.046181694	-1.1690526
-0.046181694	-1.1383889
-1.5621357	-1.0722134
1.4191159	0.0030176071
0.38440415	0.53576434
1.2834519	1.0251067
0.024465753	0.9032416
0.0910548	1.2367637
0.25842085	0.7943245
0.053533707	-0.8381843
2.5622485	-0.10895961
2.7139568	-0.99732655
-0.046181694	-1.1690526
-0.046181694	-1.1690526
-0.046181694	-1.1690526
-0.046181694	-1.1690526
-0.046181694	-1.1690526
-0.046181694	-1.1690526
-0.046181694	-1.1690526
-0.046181694	-1.1690526
