# Supplementary material for: Cross-species behavior analysis with attention-based domain-adversarial deep neural networks
Source: Nat Commun. 2021 Sep 17;12:5519. doi: 10.1038/s41467-021-25636-x (PMC8448872; doi:10.1038/s41467-021-25636-x)
Supplement: Supplementary file 3 — Supplementary Software 1 [file 41467_2021_25636_MOESM3_ESM.zip › SupplementarySoftware/normalized_dataset/normalize_each/dataset/trans-longA/Long_A_Male_13.csv]

angle	speed
-0.37263307	2.5040455
-0.50497717	2.0473092
-0.25931406	1.6572134
0.0033942433	1.721659
0.4727628	-0.00918638
0.65522224	-0.60845643
-2.4904487	-0.7027813
1.5516546	-0.9246614
0.1381648	-0.9435064
0.1381648	-0.8875716
1.1782265	-0.9128182
0.1381648	-0.9435064
0.1381648	-0.9295227
3.604399	-0.8539774
0.07540149	-0.8664299
0.5853965	-0.6655829
-0.67487156	-0.34226087
0.79180485	-0.51307863
0.29756114	-0.5897856
-0.1988905	-0.84148043
-0.7639775	-0.5103456
0.4763989	-0.009460993
-1.4067701	-0.71051365
1.0482507	-0.5380499
0.32238615	-0.6765579
1.2815228	-0.6138628
0.22850811	-0.36172092
-0.68205136	-0.79370964
1.076271	-0.5645197
0.037718743	-0.60213184
0.2386109	-0.5645197
0.1381648	-0.75401306
0.1381648	0.117656276
-1.9982443	-0.4136067
-0.4426129	-0.4903975
1.0177871	-0.18412112
-0.8895452	-0.42687878
-0.42952088	-0.64553255
-0.17896922	-0.32770455
0.037556533	-0.5100113
0.1381648	-0.63586473
0.63147306	-0.5010837
0.877347	-0.20941514
-0.9836695	-0.103628196
0.09779505	-0.062170345
0.1381648	-0.062170345
0.088011004	0.59475386
-0.37587234	0.6978208
0.15072824	0.61058
-0.056125037	0.727691
0.030311015	0.54418474
-0.22036198	0.8564248
0.36054242	0.8148729
-1.1851708	1.6706134
-0.16531596	1.5925244
-0.6253032	2.060112
0.23323803	0.9647283
-0.5346927	1.8360457
-0.35380825	1.6689209
-0.37785578	1.220917
-0.15804951	1.5563552
-0.17670375	1.6952248
-0.024745848	1.8500463
-0.45516628	2.0455313
-0.049411573	2.3415768
-0.45904517	1.5497867
0.86077535	2.0464556
-0.2828618	-0.61093706
1.4751965	-0.8493048
-1.1139861	-0.9128182
0.1381648	-0.9435064
0.1381648	-0.9435064
0.1381648	-0.9435064
0.1381648	-0.8996945
-1.074773	-0.7651863
1.6760472	-0.54690033
0.41676623	-0.3975567
0.25165418	-0.090499945
0.3104488	0.13590398
-0.034119193	-0.17440224
0.008015162	-0.46738937
0.26831445	-0.73375076
0.1381648	-0.9435064
0.1381648	-0.9435064
0.1381648	-0.8996945
0.85520023	-0.9295227
0.1381648	-0.915539
0.1381648	-0.9435064
0.1381648	-0.9435064
0.1381648	-0.9435064
0.1381648	-0.6076597
0.100247666	-0.46738937
0.20413707	0.02170046
-0.22882019	-0.077134125
-0.6483278	-0.068683766
-0.96046823	-0.1796919
0.60353976	-0.021818526
-0.42443871	-0.7918536
1.319191	-0.5764608
0.5205985	-0.86916286
0.98822165	-0.4540765
0.1381648	-0.9295227
-2.47334	-0.7702421
-0.23450206	-0.5799406
0.1381648	-0.4183558
-1.017753	-0.58730656
-1.6814314	-0.5561165
0.8645484	-0.8388708
1.5940821	-0.47588038
0.200387	-0.69046193
-0.6592031	-0.47162977
-1.2496648	-0.8869715
1.887822	-0.714401
0.43816516	0.42084554
0.5387096	-0.34174588
0.18485183	-0.7893535
0.25795373	0.27647474
1.2263579	-0.18285984
-0.27785137	0.124957085
0.34441113	0.43963674
-0.2479031	-0.27573943
-0.31703034	-0.65692294
0.65478355	-0.56337565
-0.5902916	-0.32927787
0.44068888	-0.4435042
0.10512553	-0.78621423
-0.39456546	-0.67784745
-2.5127509	-0.6007024
-0.26322952	-0.56730765
-0.4419905	-0.67512655
-0.20916982	-0.6638322
0.1381648	-0.64984846
2.5131335	-0.49901637
0.7627132	-0.24490546
0.19597049	-0.5037931
-0.022246273	-0.5748664
0.77076304	0.12683031
-0.30433854	-0.2135621
0.29564512	-0.20083927
-1.6464946	-0.40298718
1.0016592	-0.056822933
-0.6134925	0.26044276
-0.30123258	-0.17810282
-0.13927117	0.27658895
-0.10034065	0.5291297
-0.19842148	0.9425777
0.0006345008	1.0175121
0.076458655	1.3650508
0.028330537	1.1681854
-0.17340025	1.0615361
0.09973659	1.0237336
-0.009325286	1.1891224
0.112442724	1.8827722
-0.20091286	1.7198217
-0.43209803	2.1831431
0.21598761	2.1021595
-0.2788254	2.637044
-0.32795283	0.8916592
0.2563939	1.1111033
0.49728695	1.1021518
0.1165488	1.2698472
-0.38721243	1.7371029
-0.12992992	1.3267628
0.4060628	1.5200347
-0.21940474	1.7650529
0.43104205	0.98869616
-0.21483098	1.6763532
0.15896864	0.772752
0.72936386	1.1484212
0.32435784	0.97957
-0.6910912	1.3822126
-0.42276168	0.83734107
-0.31049222	0.29483262
-1.4888017	0.45937294
-0.15119398	0.8849866
-0.75947917	1.2259592
0.0030469692	1.9446737
-0.64242613	1.6922522
-0.060711835	1.8114008
-0.08460034	1.7126964
-0.36882392	1.0221299
-0.28579974	1.0269485
-1.002136	1.706295
0.06139453	1.8776401
-0.24748734	2.1940124
-0.53244734	1.3740085
-0.20959282	2.266009
-0.37466148	2.2838583
-0.5739113	2.1579113
-1.0260928	2.1962128
-0.251887	1.0529372
0.21948093	1.4363794
-0.43715224	2.7293186
-0.48119852	1.7413961
0.12663038	0.7345391
-0.2471609	-0.13648587
0.43125802	0.064033896
0.12500395	-0.35564727
-2.1027508	-0.7735298
-0.4996979	-0.862714
-7.5632405	-0.862714
-0.9742259	-0.8038428
-2.4266162	-0.022859873
-0.1848619	0.064168625
-0.30320996	-0.15544137
0.2010473	-0.02582822
0.9809541	-0.6436701
0.48502132	-0.09956453
-0.073488586	-0.22741377
-0.29582462	-0.7642075
1.0566634	-0.9246614
0.1381648	-0.9435064
0.1381648	-0.8759415
-0.20305263	-0.9246614
0.1381648	-0.9435064
0.1381648	-0.9435064
0.1381648	-0.82981044
-0.021231566	-0.7282925
0.16202134	-0.69046193
-0.012786022	-0.10400944
0.53533787	-0.32386342
0.85184973	-0.18070638
-0.62003404	-0.42536926
-1.0670568	-0.1945595
-0.850829	-0.3571037
1.1234416	0.14541508
-2.13157	-0.87245584
-0.3000327	-0.8456204
2.7496698	-0.8279969
1.2179664	-0.51307863
0.12278895	-0.55088955
-0.55359393	-0.256771
-1.2743423	-0.5421901
1.0797757	-0.4853818
-0.008069723	-0.69772315
-0.28367728	-0.7840022
0.88580275	-0.5746688
-0.7536271	-0.6796764
1.6537226	-0.8788126
-1.9183954	-0.68656623
-0.21632181	-0.7335733
0.40083015	-0.83334696
-1.0300565	-0.8456204
0.46834746	-0.6612761
-0.1920178	-0.64984846
0.1381648	-0.621881
0.1381648	-0.52399504
0.1381648	-0.6358648
0.049618296	-0.59368545
0.12610306	-0.32770455
0.23877308	-0.66383225
0.1381648	-0.44009274
1.2388407	-0.47784045
-0.43618548	-0.5284491
-0.08217298	-0.4361455
0.04060028	-0.19968294
0.82943845	-0.23938066
-0.72126985	-0.17429848
0.25815398	0.02343504
0.6524298	-0.013568236
0.2109882	0.36120486
-0.47233018	0.41502985
0.17740265	0.6407382
-0.037917845	0.8743762
-0.4348648	0.9108229
-0.24509107	1.4151492
0.012639746	1.4226866
-0.12630862	1.5976406
-0.28130475	2.3123636
0.08074957	2.1726065
-0.3351596	1.2046658
0.12664922	1.3848109
-0.17066391	1.8686601
0.1494246	1.5866585
-0.54360616	1.573443
-0.02730543	1.2198849
0.28018934	1.3608093
-0.26950276	1.6500086
-0.2811541	1.6895356
-0.39116076	1.8369021
0.010667815	1.5509481
-0.3388511	1.8649197
-0.26861367	2.5813587
-0.30068162	2.7697577
0.23955663	1.8431563
0.16370772	2.378429
0.5042016	2.3095062
-0.83491826	0.15930197
-0.9658842	-0.9295227
5.650464	-0.76511025
-1.0762001	0.28971696
1.2907275	-0.27569717
-0.22242881	-0.91462904
-2.8435488	-0.34339374
-1.2529895	-0.15489118
-0.24032754	-0.7599708
7.501027	-0.915539
-1.0300564	-0.50286865
-0.9183485	-0.67096317
0.1381648	-0.9435064
0.1381648	-0.9435064
0.1381648	-0.7879462
1.2809348	-0.7413802
0.28872856	-0.7156849
1.2267976	-0.91462904
1.7096097	-0.9128182
0.1381648	-0.9435064
0.1381648	-0.49159157
0.33892146	-0.5994443
-0.6072346	-0.78916776
0.063383244	-0.8309257
0.41382515	-0.8316367
0.1381648	-0.9435064
0.1381648	-0.8550762
-0.17325222	-0.6123831
1.1761048	-0.560453
-0.5883581	-0.69084865
-0.30906653	-0.7893535
0.5853962	-0.8045447
-0.6665684	-0.4230311
-0.16603187	-0.36763585
0.9577075	-0.58730656
-0.3888519	-0.5157513
0.80806416	-0.47525358
0.17619781	-0.6273747
-0.7294409	-0.25825742
0.88874996	0.122161426
1.1405749	0.13338855
-0.48818928	0.423423
-0.012399036	0.33241537
0.1381648	-0.89297485
0.91508275	-0.58454144
0.22777747	-0.7011292
0.7088201	-0.5643743
-0.37611634	-0.3729681
-0.40472227	0.14332168
-0.4877127	0.31346592
-2.8300276	-0.69753486
2.6013145	-0.7580116
0.6432077	-0.66417927
-0.85517365	-0.77024204
-0.332011	-0.33376452
1.4960247	1.405048
-0.19333853	1.3953431
-0.049450055	1.6703986
-0.53990346	1.8742611
-0.18635447	1.6636198
-0.0906797	2.1261857
-0.22096014	1.973861
-0.76084024	1.1539464
1.4487013	-0.6985214
1.0020652	-0.10158065
-0.63835526	-0.41742006
-0.12188126	-0.14431109
1.1096513	0.3449378
-0.5130152	0.613913
0.030134423	0.79702157
-0.64932215	1.2099
-0.08784432	0.58288556
0.7542596	-0.55677086
2.1321094	-0.7769145
0.10443655	-0.7893535
-0.9730912	-0.89640564
1.696653	-0.89297485
-1.142188	-0.5791019
1.0151632	-0.4312727
-0.56406224	-0.045181956
0.004548753	-0.13493946
0.3179861	-0.60962296
0.49880356	-0.49592963
-0.21148224	-0.70749134
-1.6240915	-0.85144174
2.1979039	-0.850759
0.88906676	-0.89297485
-1.101036	-0.91462904
1.3773656	-0.8677091
0.1381648	-0.539254
0.037718825	-0.26075736
0.2386108	-0.26133046
0.029693242	-0.6273747
-0.77518713	-0.8744273
1.1087965	0.39587188
0.18935663	-0.75401306
-1.9114941	-0.9058164
-0.44522378	-0.86397713
1.4717623	-0.69458765
-1.3730259	-0.69800067
-0.7097156	-0.6208902
-0.054016627	-0.8875716
0.1381648	-0.64984846
0.1381648	-0.7896856
0.1381648	-0.9015553
0.1381648	-0.9015553
0.1381648	-0.73375076
0.1381648	-0.915539
0.19966929	-0.4399343
0.07666035	-0.6638322
0.1381648	-0.8875716
0.1381648	-0.9295227
0.45280072	-0.647413
0.8635909	-0.5752479
-0.6014167	-0.6335392
-0.2274364	-0.4678924
0.3139416	-0.663547
-0.6895267	-0.8558825
-0.9458446	-0.6985214
-0.92479295	-0.7650147
0.017994989	-0.86271405
-0.1370909	-0.8264212
0.29779378	-0.850759
-0.61273843	-0.8677091
0.297561	-0.7282925
0.78994554	-0.55613816
1.5493115	-0.677108
0.5983222	-0.83334696
0.845652	-0.67305326
0.5496918	-0.31411257
0.6255696	-0.58825314
0.038510162	-0.39289948
0.08965907	-0.40838438
0.18160464	-0.011975635
-0.16321796	0.02145244
-0.6287367	0.16885418
-0.6874094	0.012888269
-0.61048305	-0.39675194
0.6689201	0.0656987
-0.013534401	1.018015
-0.21285139	0.69487417
-0.2371805	0.72917193
-0.31468403	1.5444304
-0.024455404	1.7461487
-0.2922273	1.8281807
0.016524216	1.6084906
-0.22714874	2.1047592
-0.77435625	1.604505
-0.105418146	1.6451998
0.18336669	2.3430665
-0.6799025	2.120863
-0.19746065	2.3232071
-0.32091928	2.3729436
-0.14843716	2.784119
0.12595081	1.5390393
0.40687552	0.964998
1.2116485	-0.20002367
0.19924816	0.30579597
-0.8533651	1.0945432
-0.6747962	0.80559856
0.009356017	0.5949095
-0.538608	1.4223394
-0.4048425	1.240486
-0.5289122	1.609434
-0.899044	2.2979772
-0.23792717	2.710478
-1.167933	2.6953366
-0.51283634	2.0214832
0.33299842	0.22942969
0.575373	0.2993716
-0.45648408	-0.32633218
0.009415745	-0.49095082
1.0362912	-0.18509556
-0.41728798	0.4292835
-0.6834336	-0.23771057
0.7046759	-0.51732486
-1.8955988	-0.43441853
3.9595697	-0.84148043
-0.19889009	-0.4129251
-0.16183558	0.20202076
-0.23704953	0.29049918
-0.7683695	-0.15292196
0.21552023	-0.2636
-0.45676178	-0.48075503
-0.41740277	0.0537867
1.0117255	0.17204604
0.551143	-0.36266255
-0.6198893	-0.0450667
1.0253704	-0.36595863
0.3349912	-0.63841534
1.0378783	-0.46264267
-1.834554	-0.5937943
-1.5971612	-0.92952263
1.9392105	-0.9246614
0.1381648	-0.9435064
0.1381648	-0.9435064
0.1381648	-0.9246614
6.038523	-0.9295227
0.1381648	-0.9295227
0.1381648	-0.9435064
0.1381648	-0.9015553
0.1381648	-0.9295227
-2.7480106	-0.8340823
0.83523464	-0.76511025
-2.0575294	-0.8788126
-2.138379	-0.9128182
-0.90189606	-0.8875716
0.1381648	-0.9435064
0.1381648	-0.88616276
0.31067905	-0.8996945
0.1381648	-0.9435064
0.1381648	-0.8759415
-0.41610602	-0.83853996
-0.67115307	-0.621633
0.041926228	-0.49602765
0.1381648	-0.46806023
0.1381648	-0.8596042
0.1381648	-0.56594616
0.1381648	-0.64984846
0.1381648	-0.5939137
0.1381648	-0.78968555
0.1381648	-0.9435064
0.1381648	-0.86812645
-1.0449629	-0.90311027
-1.6928916	-0.7246581
0.5022535	-0.5398388
-1.9438788	-0.83334696
-0.7154207	-0.8448086
1.6245748	-0.9246614
0.1381648	-0.9435064
0.1381648	-0.9435064
0.1381648	-0.91824067
0.1381648	-0.90560776
-2.1784005	-0.7709719
1.5881993	-0.7819216
-0.6353671	-0.7180424
-0.8124324	-0.6865661
1.7421256	-0.7650147
1.124864	-0.8677091
-0.30906653	-0.86643
-2.2595193	-0.5317754
-0.36377165	-0.572113
-0.03550315	-0.6612761
-0.1920178	-0.4820439
-0.031917557	-0.3968264
-0.1993989	-0.3290797
0.17042081	-0.61573726
0.50559425	-0.36961773
0.202706	-0.23022518
0.09303781	-0.2438645
0.042506658	-0.102109425
