# Supplementary material for: Cross-species behavior analysis with attention-based domain-adversarial deep neural networks
Source: Nat Commun. 2021 Sep 17;12:5519. doi: 10.1038/s41467-021-25636-x (PMC8448872; doi:10.1038/s41467-021-25636-x)
Supplement: Supplementary file 3 — Supplementary Software 1 [file 41467_2021_25636_MOESM3_ESM.zip › SupplementarySoftware/normalized_dataset/normalize_each/dataset/trans-longA/Long_A_Male_14.csv]

angle	speed
-0.25959074	6.3863673
-0.36940086	5.878818
0.043189604	1.4562594
-0.28063086	-0.46604002
1.3156773	-0.8540671
1.4833609	0.6042357
-1.1674156	-0.35386512
-0.036316626	0.7586636
0.65190035	2.684463
-1.1064913	3.3210883
0.64315194	0.05780535
-0.90659124	-0.6863967
2.1773765	-0.86373883
-0.027897937	-0.89156014
-0.027897937	-0.89156014
-0.027897937	-0.81118983
-3.204956	-0.8540671
-0.6634753	-0.7333326
2.1196582	-0.7872465
-0.3288908	0.0025245768
-2.9478316	-0.36057082
-0.027897937	-0.89156014
-0.027897937	-0.6885744
0.9549465	-0.8341071
-0.027897937	-0.89156014
-0.027897937	-0.6411685
2.3167663	-0.7608945
-0.31167048	-0.38695678
2.1063802	-0.64022243
-0.8841894	-0.62672657
-2.415656	-0.38693488
0.34756303	-0.7333326
2.1196582	-0.7872465
0.6931344	-0.7407576
-0.027897937	-0.79102504
-0.027897937	-0.7658913
-0.8459731	-0.7070345
1.3720533	-0.7628485
-1.1916503	-0.7628485
0.18677154	-0.6885744
1.5603704	-0.6394638
-1.2489597	-0.84129256
1.8226078	-0.7608945
1.5355883	-0.80439407
0.41049817	-0.6951959
4.5100536	-0.86642635
-2.6326506	-0.7571364
-1.1701808	-0.44007856
-0.47603238	-0.4742407
0.44949883	-0.7502013
0.27588323	-0.80439407
1.8203437	-0.74069965
-1.209557	-0.69669557
-1.4756584	-0.86373883
1.1052034	-0.8305044
-0.027897937	-0.5862815
0.3694724	-0.65978473
-1.0809729	-0.7502013
-0.13646722	-0.52640676
-0.39672545	-0.80809623
-0.027897937	-0.86373883
1.1052034	-0.8305044
-0.027897937	-0.89156014
-0.027897937	-0.89156014
-0.027897937	-0.89156014
-0.027897937	-0.89156014
-0.027897937	-0.64022243
1.9077665	-0.5558398
-1.5963554	-0.4855886
-0.08531154	-0.41078785
-0.56455207	-0.23571762
-1.1510879	-0.66174805
0.37810597	-0.5700791
0.5489424	-0.6885744
0.3393088	-0.2883498
1.0378865	-0.31874254
-0.11985106	-0.11138881
-0.37104496	-0.296982
-0.2147874	-0.050561603
-1.8217438	-0.604295
1.0459878	-0.082960576
-1.1017836	-0.604295
0.9953159	-0.2078351
-0.1553649	0.58754617
-1.4801649	-0.12673567
-0.14875594	-0.16398446
0.3477738	-0.45969164
-0.20345336	-0.27531776
-1.12303	-0.67239237
1.9654849	0.65907913
0.3349644	0.033976622
-0.81174946	0.7171242
-0.11789829	0.19214433
0.46810645	-0.32896832
-0.13982333	0.76977587
-0.7992383	0.3409247
-0.05109093	0.15376526
0.5118905	-0.065137945
0.6775045	-0.27251786
-0.101055466	1.2117816
0.1633352	-0.27817026
-0.071083054	0.5185155
-0.8923613	-0.16655916
-0.5548034	0.71254146
-1.045615	-0.39224213
0.61396813	-0.12082851
1.6255782	-0.65861315
0.41953936	-0.5135285
0.78029984	-0.4012232
0.4024247	0.059570834
-0.7428507	-0.66365176
-0.42771217	1.145035
-0.4973479	0.2118718
-2.8627486	-0.30798206
1.5968418	0.5676489
0.112357736	0.970769
-0.1314034	1.3372922
-0.52116317	1.1874912
-0.051856138	0.94560045
-0.5992159	1.1290419
-0.65603304	0.2682663
-0.29947564	0.07058637
2.066527	0.23727317
0.6594209	1.2452973
-0.024046622	1.8315232
-0.5632493	0.98877174
-0.21567114	1.2311891
0.9056116	1.8690722
0.36488983	0.5257948
-2.236419	-0.033394843
1.1315659	1.3846025
-0.48872954	1.9283311
-0.83954436	0.8419754
0.0041593043	1.1247962
0.16815099	-0.040431187
0.8150554	0.3153234
0.28559476	0.7707373
-0.26298472	0.5296066
0.96059465	0.15716533
-0.041320223	0.56782866
0.28764552	-0.5135285
-1.1267347	-0.2949155
-0.5578794	0.82650673
0.16815826	0.27378172
-0.38830063	-0.07090641
-1.3608056	-0.18657339
2.0214667	-0.4672241
-0.10451077	-0.6617481
0.7756052	-0.07013945
-0.6539022	0.024756802
0.52532125	1.045318
0.48954278	-0.1621502
0.07399419	-0.43915236
-0.027897937	-0.4391524
1.0378865	-0.31874254
-0.024384476	0.036374327
-0.5153197	-0.24800207
-0.7021219	-0.08679866
-1.4317527	-0.0014878897
-0.48305792	-0.18284619
-0.30954713	-0.4416433
-1.156526	-0.48229071
-0.35073003	-0.49483082
-0.26382834	0.08736133
-0.20619835	-0.19557378
-0.124365315	-0.6411685
-0.027897937	-0.16820648
0.3712269	0.12129577
1.6921854	0.060464986
-1.0140048	0.3295547
-0.7618744	-0.38513216
-0.19780257	-0.30515447
-0.25711814	0.16564907
0.0648622	-0.16776997
1.3271027	-0.5018311
-0.45595235	-0.08209769
-0.69485575	0.06267511
-0.24671745	-0.3901465
-1.2024546	-0.56072843
-2.028297	-0.5594212
1.4606525	-0.15920459
0.9064477	0.42327875
-0.57974374	-0.06205531
0.36090052	0.067266755
0.56798273	0.5586362
-0.6902967	0.7190628
0.15811166	-0.17412105
-0.3116603	-0.23902963
0.13637015	-0.80439407
0.14456098	1.221874
-0.43888292	-0.62173927
1.772986	-0.80439407
-0.15243007	0.14106093
1.1019231	-0.32414085
0.109346196	0.40398312
1.1050868	0.1849969
-0.6293639	0.5307769
-0.18634789	0.003905418
0.24386565	1.3454463
0.12282797	1.175479
-0.61116564	2.2624066
-0.23224379	2.374346
-0.22392012	1.3099314
-0.08195963	0.1755171
-0.11228646	1.1619332
0.1795866	1.6400596
0.6995157	2.5429406
-0.8221652	2.220416
-1.1512631	0.6514465
0.1805279	1.6777033
-0.06959429	0.41593108
0.02845474	0.24909998
-0.7792893	1.4466447
-0.114037246	1.3063221
-0.027897937	0.08218517
-0.23068514	1.7591002
-0.10463627	1.5142361
-0.11505753	1.4957154
0.1111085	1.1747195
0.041234646	1.2265894
0.043471783	1.418838
0.42123264	0.59661454
0.10698918	-0.212126
0.45432243	0.30049783
0.9844282	0.81257886
1.4093052	0.6807922
-0.33860275	1.3765721
0.22797358	2.1411326
-0.20500754	1.2413517
-0.65659535	1.9281169
-0.8361072	0.5862999
-1.3956667	0.6552405
1.215947	0.33252865
-0.5306151	-0.76944864
2.7073345	-0.66365176
0.12182083	0.36789665
0.66815513	1.4138616
0.19495767	0.83337605
1.131474	1.3657045
-0.9666062	0.3708142
0.68923265	1.2840308
-0.009577413	0.60779035
0.3703602	0.5649898
-0.77401024	2.842886
-0.49720806	3.1463544
0.2782286	4.091379
0.5024865	4.2588882
-0.8113215	3.6563678
0.03940728	4.8073936
-0.26778793	4.451298
-0.64293605	1.6507585
-0.17410351	-0.79102504
-0.027897937	-0.8664264
-0.027897937	-0.8412926
3.6898754	-0.7502013
-0.40860403	-0.33444571
0.32825482	0.1845999
-0.16315836	-0.14711799
0.6093122	-0.7802749
-0.027897937	-0.5855259
-0.027897937	-0.89156014
-0.027897937	-0.89156014
-0.027897937	-0.7382126
-1.7736714	-0.8540671
-0.027897937	-0.89156014
-0.027897937	-0.89156014
-0.027897937	-0.8540671
-0.027897937	-0.89156014
-0.027897937	-0.8305044
-0.5677676	-0.777472
2.2239904	-0.66174805
1.322153	-0.8161588
-2.260911	-0.8540671
-0.027897937	-0.89156014
-0.027897937	-0.89156014
-0.027897937	-0.8664264
-2.2609074	-0.8165739
-0.027897937	-0.89156014
-0.027897937	-0.89156014
-0.027897937	-0.89156014
-0.027897937	-0.89156014
-0.027897937	-0.76284844
-0.027897937	-0.76284856
0.33427352	-0.8111899
0.14128417	-0.7541237
0.5567787	-0.7978508
-1.7258044	-0.8664264
-0.027897937	-0.89156014
-0.027897937	-0.65656453
1.0618923	-0.8540671
-1.9900553	-0.25167033
-0.027897937	-0.5577046
0.56533515	-0.777472
3.574039	-0.8664264
-1.8146744	-0.6672742
-0.8458736	-0.75713634
-1.6183157	-0.83591753
-0.027897937	-0.89156014
-0.027897937	-0.89156014
-0.027897937	-0.89156014
-0.027897937	-0.89156014
-0.027897937	-0.7941279
2.7195098	-0.8412926
-3.4418898	-0.36856365
0.4332342	-0.33124363
-0.67697734	-0.777472
-0.62112856	-0.86373883
-0.027897937	-0.3907768
-0.16182634	-0.3901465
-1.4244411	-0.65978473
1.5025736	-0.6689898
-0.027897937	-0.14038518
-0.027897937	-0.2516704
-0.027897937	-0.83591753
-0.027897937	-0.89156014
-0.027897937	-0.5252257
-0.9888995	-0.11094372
-0.19999748	-0.6689898
0.2922582	-0.47122416
-0.34805405	-0.83591753
-0.62112975	-0.66338384
-0.09131103	-0.3752496
-2.2163718	-0.7766541
0.31995755	-0.7978508
1.824196	-0.576374
0.37665123	-0.6122142
-0.26467615	-0.7502013
-0.51199406	-0.17811169
-0.3929846	-0.4168774
1.0694636	-0.30515447
-0.027897937	-0.89156014
-0.027897937	-0.86373883
-0.027897937	-0.6133472
-0.027897937	-0.7524536
-0.027897937	-0.80809623
-0.027897937	-0.05692127
2.4693654	-0.7978508
-0.027897937	-0.89156014
-0.027897937	-0.7694486
1.1836637	-0.6302288
-2.2386339	-0.3901465
1.8003306	-0.8540671
-0.027897937	-0.8540671
-1.7973713	-0.19421367
1.7415751	-0.81657404
2.2051148	-0.69049
-1.3779494	-0.7192011
1.1114271	-0.5385892
-0.11160366	-0.6386874
3.1351228	-0.575105
-1.0459813	-0.7608945
-1.8784037	-0.74075747
-0.027897937	-0.89156014
-0.027897937	-0.8540671
-5.6979856	-0.7382126
-0.027897937	-0.7382127
2.0896149	-0.75713634
0.42941856	-0.64733714
0.51197284	-0.66338396
-1.1060417	-0.7199271
-1.2016422	-0.7192011
-0.7337814	-0.65861315
-0.6720658	-0.84129256
0.3909632	-0.53531516
0.13511728	-0.6341369
-0.19091329	-0.7134376
0.17524016	-0.5299241
0.7657961	-0.39632374
1.3581201	-0.18555574
0.6909321	-0.4892964
0.51984024	-0.36235833
-0.0014910821	-0.22337617
-0.14626266	-0.58449554
-1.7712069	-0.81657404
1.3410286	-0.777472
2.5274897	-0.8540671
1.9594513	-0.5886745
-3.2838023	-0.40218738
0.059677843	-0.28139755
0.5843833	-0.5385579
-0.7363149	7.0780705e-05
-0.37015852	-0.6951959
0.15845051	-0.38078502
-0.3563454	-0.55675983
-0.22858055	-0.502062
0.75328046	-0.36856362
0.32402483	-0.21994698
0.099866316	-0.17307754
0.026135279	0.118710615
-0.3720456	-0.32600552
0.07493135	0.1362964
1.3262753	-0.031364497
-0.15027364	0.5636908
-0.021917146	-0.03328097
-1.7460254	-0.32111958
-0.06175208	-0.40803108
-0.3200881	0.36668953
-0.3782556	-0.08435117
0.35559276	0.6763347
1.672502	0.4001876
-1.1985576	0.42339846
0.5013121	0.19165485
-0.9523707	-0.581425
-0.07931276	-0.18879944
0.8894445	0.021411715
-1.2482226	0.7784743
0.6938973	1.1472096
-0.7547153	-0.0009239839
-0.10327618	-0.3351342
0.31488362	-0.49883172
-0.37067953	-0.084742576
0.02571117	0.36065036
-0.08150705	-0.4742407
0.72943056	0.006776164
1.0966872	0.3500676
-0.16231011	0.96678305
-0.10990442	0.959137
0.12979004	0.54270977
0.5506628	0.36050218
-1.3290368	0.99096096
0.25626332	0.9342264
-0.105283216	0.33785588
0.60564154	1.4537289
0.27613783	1.4024392
0.020731263	1.0672163
0.17578164	0.60779035
0.7655983	0.28091243
0.7297616	3.161092
0.05528692	1.4465423
-0.08742566	0.31614304
0.74866945	2.553853
-0.33368015	1.4658289
0.35943136	1.6678675
-0.21026707	0.59797543
-0.16168994	-0.7134376
-0.2790081	1.3245813
-0.24574997	0.5915929
-0.95324564	0.5884175
-0.7015597	0.7422191
-0.5051431	0.5098536
0.55698687	1.1479124
0.7565456	0.103219196
0.69351333	1.1947279
-2.2252927	-0.77908087
-1.2088788	-0.63006186
-0.6885216	-0.33456686
-0.14845268	0.52732587
0.012992661	0.7500887
0.549342	1.0806983
0.20480879	0.95404965
-0.08568003	0.91230583
-0.24048902	0.39056155
0.5971364	1.6436961
0.16546129	1.068279
0.730919	-0.12659705
0.58529085	-0.015954193
0.45236155	-0.48970884
0.9161491	-0.79102504
-0.60977423	-0.76284856
-0.79607254	-0.7766541
1.322153	-0.64022255
-0.25475892	-0.5636389
-0.19238584	-0.51046956
2.596462	-0.7415878
-0.027897937	-0.89156014
-0.027897937	-0.89156014
-0.027897937	-0.89156014
-0.027897937	-0.6885743
0.023756376	-0.7134376
0.1351173	-0.6341369
0.81453246	-0.4537572
1.562539	-0.24520016
-2.0985947	-0.65044934
0.72595966	-0.79785067
-0.7817547	-0.8111899
0.37810513	-0.7766541
-0.79607254	-0.76284856
-0.38291323	-0.5636389
-0.25475892	-0.6402224
-0.027897937	-0.6653562
-0.027897937	-0.5648212
0.9161498	-0.8111899
0.14128484	-0.75412375
-0.027897937	-0.89156014
-0.027897937	-0.69049
0.71522856	-0.08124715
1.6810586	-0.43631667
-1.0711108	-0.33888632
0.7962445	-0.8540671
-0.5877106	-0.084884
0.5319128	-0.55412245
-1.0159109	-0.58206534
-0.32884854	-0.73081964
-0.1827621	0.15933803
-0.28665653	-0.60954505
-0.027897937	-0.89156014
-0.027897937	-0.27257046
0.12199215	-0.16655909
-1.4227855	-0.79102504
-0.7489303	-0.6829329
-1.8306624	-0.71992713
1.0971527	-0.22400331
-0.3897401	-0.25564256
-0.4195823	-0.27454042
1.8010942	1.4124713
-1.2849673	-0.04365057
-0.63386685	0.17525758
0.33110827	0.3409247
1.300563	0.15716533
0.4709538	-0.8664264
0.3062908	0.22304007
-0.36208668	-0.037012134
-0.027897937	-0.0118783545
-0.027897937	1.3202112
-0.36977482	0.19810733
0.38786775	0.11417532
0.7263795	0.11135592
-0.28986472	0.033976622
-1.2691494	-0.112803
-0.2657844	-0.1445973
1.088529	-0.16056015
-0.012889574	1.151107
0.27979386	0.67184484
0.21945967	0.47219998
-0.6832692	0.36635935
-0.146073	-0.11241347
0.0049482565	1.3706497
1.3380022	-0.22400337
-0.10078869	0.4519047
-0.43922707	0.6827307
-0.06986406	0.4087789
-0.90045834	-0.71562374
-0.1309737	1.2715545
0.825965	0.31183067
0.16536184	1.5999181
-0.64510787	1.1596152
-0.37783056	2.3256822
-0.004802368	3.657651
