# Supplementary material for: Cross-species behavior analysis with attention-based domain-adversarial deep neural networks
Source: Nat Commun. 2021 Sep 17;12:5519. doi: 10.1038/s41467-021-25636-x (PMC8448872; doi:10.1038/s41467-021-25636-x)
Supplement: Supplementary file 3 — Supplementary Software 1 [file 41467_2021_25636_MOESM3_ESM.zip › SupplementarySoftware/normalized_dataset/normalize_each/dataset/trans-longA/Long_A_Male_15.csv]

angle	speed
0.92195565	-0.84457135
0.047671624	-0.22474016
0.23805785	-0.52131736
0.41886857	-0.32843107
-0.035718434	-0.19253826
-0.39361465	0.31520906
-0.29558545	0.6651755
-0.28490648	0.777636
0.022619449	0.1018271
0.13882773	0.00023291915
0.19558378	-0.094644874
0.15773539	0.12916556
-0.0038417203	-0.3166566
0.08349862	-0.29933363
-0.35362566	-0.33436146
-0.34281686	-0.0014202644
0.85173357	0.37943253
0.22557428	-0.2589116
0.18381049	-0.21279454
0.085571185	-0.43986315
0.46350792	0.12825032
0.4050594	0.19974458
-0.15969776	0.40616354
0.009837079	-0.17550789
-0.12866533	0.17489561
-0.17740366	-0.39102674
0.20557475	0.38958588
-0.14721468	0.15515503
0.22024193	0.18511844
0.027428495	0.93939424
-0.13264507	1.1224446
0.16957639	0.72253597
0.47197726	0.7796965
1.1169821	1.0060395
0.8615733	1.4555829
0.19548899	0.7399478
2.0341706	-0.7752324
0.0074864808	-0.020278579
0.16877112	0.15804091
-0.90336376	-0.9335371
-0.6614242	-1.0453913
-1.0990462	-0.32899514
0.6107642	0.082445696
0.04434661	0.24947916
0.4565115	0.13851985
-0.1249876	0.13288112
-0.2910711	0.6786292
-0.26086774	0.57648546
0.28664625	0.33138052
0.95851827	-0.43250388
0.0014103382	-0.052354377
-0.53633034	-0.28245214
-0.06869484	-0.4019404
0.29246303	0.469808
0.2256927	0.5708999
-0.17573452	0.11840609
-0.9153399	-0.54548436
0.701614	-0.9325354
-0.24056828	0.9902285
-0.29794118	0.21575259
0.76600146	-0.2317324
0.23098424	-1.3059344
-1.3497678	-0.5726107
0.52019775	-0.68636024
0.56782025	-0.61101973
0.43598112	-0.6024745
-1.2424294	0.30888
0.44076306	0.29264858
0.9322701	0.39699757
-0.28372896	0.5098424
0.76311713	-0.0747797
2.088823	0.207016
0.21227677	0.2288405
-0.12577172	0.43516347
-0.09926757	0.8156764
2.1770356	-0.026015984
0.88519365	-0.019512177
0.0991523	0.15708724
-0.34213984	1.2052933
-0.3259719	0.9943213
-0.03727331	1.0999937
0.0024968502	1.5482931
0.5410038	1.0107313
0.023784129	-0.49273592
-0.9468484	-1.2392025
0.43715158	-1.4608006
1.3430004	-1.3042054
-0.349346	-1.4996253
0.014638205	-1.4880784
-1.0689929	-1.5414685
0.25081915	-1.0608958
-0.2557964	-1.1660383
1.971453	-0.7371355
-1.0902057	-0.5656642
-1.4668684	0.38056442
-0.57329315	-1.3433194
-0.56462556	-1.1674271
-0.3645925	-0.70023763
-0.1645595	-0.97919804
0.0013068845	-0.73902124
-0.73049194	-0.7170306
-0.4162907	-0.7314515
0.5361726	-0.96519667
-0.22633448	-0.4291771
0.35196686	-0.35645878
1.3421102	-0.5699552
-1.030239	0.013018161
0.7777194	0.037185706
-0.021929007	0.74981266
0.2301381	0.3574408
0.554618	0.072504744
1.2833173	0.22231966
0.6767704	1.0576894
-0.13087706	0.6481828
0.14826007	1.2212334
1.0252666	1.0161421
1.0442022	1.1724107
1.00526	1.4773983
0.071710244	1.1254051
-0.012380401	1.0477089
1.5088986	1.0246071
-0.35303846	-0.24024615
0.727074	0.35231054
0.1535691	0.28049204
-0.0120573165	0.3515113
-0.4740882	0.69551814
-0.083657645	0.68142015
-0.15171885	0.80203867
-0.40477473	0.12957385
-0.49696422	0.36076885
0.6656425	0.58727956
1.7512562	0.24188443
-0.4118043	0.27675435
0.7928506	-0.046532452
-0.24848828	0.75591964
-0.28200305	1.0592192
0.647279	1.2159178
0.6768543	1.715065
0.24522525	0.7137096
0.018522868	0.9814577
0.07053642	0.8017336
0.58185345	1.8414042
0.5363697	0.35813427
1.0123923	1.0787908
1.1325405	1.4965838
0.11840549	1.2140306
0.11885596	0.23562272
-0.037936952	0.31077108
0.23381935	0.55040735
0.7376635	-0.10575177
0.46539518	0.73475325
0.5098528	0.113318324
-0.9247235	-0.039002206
-2.9239612	-1.0584328
1.2072757	0.21010527
0.47564992	0.328455
0.3370363	0.66186535
0.4046288	0.8131292
0.019117638	1.1044284
0.024766646	1.2747682
0.23696956	1.0806096
0.865808	0.40595955
0.14946988	0.44622517
-0.7741414	0.8785471
0.0060216235	0.79960793
-0.36636794	-0.06116297
-1.7162055	0.00879428
1.0822288	0.6082412
0.8789138	0.5960169
-0.17111064	1.2351835
0.848864	0.93637264
2.1059265	1.8149737
0.25040653	0.66165096
-0.24018057	0.3631122
0.60013556	-0.31433177
0.180634	0.099636964
0.62767196	1.0002687
-0.111849196	1.2813678
-0.077244945	1.1780734
0.62429047	1.1453885
0.052067347	1.1642535
-0.32143292	1.9852488
0.1306535	2.206543
1.8715283	2.237418
0.44961318	1.4848032
0.28505278	1.5990876
-0.12443561	2.1157086
-0.3473976	1.3813407
-0.11467483	1.4972012
0.04802197	1.8012463
-0.11483157	1.1074468
0.17014346	-0.3864701
0.6142745	-1.4184629
-2.4958448	-1.605487
1.0993155	-1.6013229
1.4918089	-1.5638537
0.8640697	-1.2638046
0.12563045	-1.0294429
-0.95350236	-0.7796402
-0.7373713	-0.55628866
-2.2664466	-0.99687576
-0.6109656	-0.3563128
0.104020014	-0.29946232
-0.7157211	-0.2939414
0.37886605	-1.124161
-1.1721277	-0.13046515
-0.63698405	-0.38963524
-0.36293623	0.014301024
0.17842464	-0.6934387
1.2194916	-0.55437356
-1.3647099	-0.4312718
-2.2968647	-0.011859743
-0.6294979	0.052467976
-0.26383248	0.08188991
-0.6623014	0.4729699
0.558427	0.70422786
0.71310276	0.9531862
0.731277	0.7149123
0.40568137	0.6786292
0.10868316	1.2285237
2.4971802	1.587092
1.1004534	1.7444688
0.70913684	0.651147
0.35618877	1.0403166
1.2815257	1.0887867
-0.091676585	1.5393747
0.0057122526	0.61754835
0.010232471	1.1232522
-0.5490261	0.469813
0.13542931	0.48461947
0.20460507	0.7972245
1.1155398	1.0917894
-0.55600846	0.41003516
0.11368751	0.82219857
0.55507034	2.215075
0.44269392	3.291607
-0.43823147	2.6005142
0.044783473	-1.110034
-0.3947989	-0.046719722
-0.27209416	0.21764788
-0.09007532	0.45615482
-0.51490587	-0.7860174
-0.46223906	-0.8466285
-0.8843222	-0.8132683
-0.44708282	-0.972098
-0.6689895	0.6963511
0.09530086	-0.06943657
-0.9269641	-1.1790324
0.8505909	-0.41503012
0.589797	-0.983746
0.019437877	-0.052031968
-1.1248446	-0.44824943
-0.6833051	-0.90295476
-0.38172054	0.31888303
0.032789122	-0.0045245974
0.71608895	-0.3484609
-0.92034453	0.29517543
0.6384184	0.28810304
0.9985389	0.6447003
0.18891719	0.97820526
-0.2995318	1.0578411
0.0015352274	0.8989865
0.13926797	0.21890287
0.34478197	0.32021064
0.13092916	1.1103503
0.34256357	1.576414
-0.3489124	0.39130807
0.6988195	1.3814772
-0.2849264	0.92980933
-0.07022858	0.63762593
-0.18583477	0.8447661
0.8171287	0.35441
1.4355298	0.970879
0.7776102	0.79940575
-0.06241522	0.37349066
0.22712287	0.49021766
0.051726826	0.2807307
-0.648775	0.34000966
1.7519224	1.2979692
0.15356861	0.92899513
-0.026771152	0.78932637
0.18821636	0.5787739
-0.7485979	-0.0947657
0.11893067	0.0482459
0.032860834	0.20119272
-0.5016076	-0.97741586
-0.1853715	-0.2654251
0.20758176	-0.06370414
-0.24335293	-0.34886104
-0.24206455	1.025142
-0.29736665	-0.29577672
0.7317257	-0.31346413
-1.2540178	0.17380077
-0.7005293	0.00331842
-0.08145065	0.5022627
-0.18834834	0.5226471
0.67656386	0.5496595
-0.16382457	0.7336263
1.0419137	0.61115724
0.1791175	0.9820995
-0.4617361	1.4424326
-0.30876952	1.4535412
0.65586317	0.44367632
0.9141841	1.0208286
0.18234396	1.3233676
0.1761186	1.8079841
0.10721093	1.5505054
-0.119685955	0.5639777
1.0414464	0.3377525
1.8282269	0.26518583
-1.0079849	0.2922284
-0.72508603	0.7377408
1.031624	1.2105974
-0.10790326	1.2145973
-0.13620524	0.56431454
-0.3716976	0.7157485
-0.65199053	0.70480067
-0.3738312	1.6375867
0.23280098	1.7095298
-0.047417007	2.38363
-0.282556	0.28415397
5.2717878e-05	-0.5802116
1.3755343	0.23880345
1.8571919	-1.4590962
-0.62654173	-1.5457526
-0.46721053	-1.560029
-0.7573065	-1.5880426
-0.3645925	-1.6346166
-0.3645925	-1.6346166
-0.3645925	-1.601323
1.0993173	-1.5472275
-0.3645925	-1.6200517
-0.3645925	-1.488968
-0.3645925	-1.6346166
-0.3645925	-1.4400687
0.7106518	-1.5880426
0.028123226	-1.560029
0.26635653	-1.5472275
-0.3645925	-1.5472275
-0.3645925	-1.590922
0.8425229	-1.3956861
1.7486011	-1.4223281
-1.1573076	-1.340004
-1.9636791	-1.3276778
-0.645428	-0.54422605
-0.88204217	0.15867352
-0.49481475	-0.76072514
-0.29918268	-0.9207565
-0.5311915	-0.25011012
-0.5935819	-0.3591934
-0.14241874	-0.33744228
-0.3599512	-1.1828183
-0.15702601	0.15802118
-0.27948555	1.0802455
0.21438651	0.025600616
-0.049650162	0.5715738
0.19365269	0.4371603
0.643426	0.5624961
1.0172256	-0.56970155
0.12228799	-0.26414675
-0.09315882	0.6464943
-0.011419497	0.6543315
-0.0045617255	0.2566189
0.36227167	-0.4393198
1.4526284	0.499802
-0.2642255	-0.03442337
0.42889044	0.74295604
-0.2074156	0.72489035
-0.4803968	0.7850841
1.1252902	0.41208956
0.23598184	0.6165216
-0.40409184	0.6291875
-0.14669448	0.81882155
0.45125207	0.7229649
-0.67712957	1.4316883
-0.16567913	1.4784762
0.0258128	1.7136295
-0.18968834	0.28253213
-0.33708954	2.8794258
0.17738175	2.3900611
0.49800363	0.035149097
0.0019847392	-0.11073498
-1.0348535	-0.84462565
-0.21084227	-1.3601514
8.5796	-1.6184944
-5.544513	-1.560029
-5.335235	-1.3068813
-1.303175	-1.1756407
1.1089519	-1.3069504
-2.3893368	-1.4831767
2.4263618	-1.2947983
-1.2196964	-1.0742126
-0.1405379	-1.0816433
0.10508594	-1.1507294
-2.5794117	-1.3956195
2.4063075	-1.30405
-0.434099	-1.486621
0.873983	-1.4356961
-1.0868992	-1.3572432
1.4484955	-1.1852982
-1.4553738	-1.3362358
-5.261985	-1.601323
5.2109485	-1.4616444
-0.49862415	-0.81302667
-0.90870947	-1.2367755
-1.6592653	-1.4707835
-0.55660295	-0.9856272
-0.15149722	-1.2408888
-0.7167212	-1.1822543
-0.42959374	-0.94074756
-0.48620528	-1.0864596
0.4566057	-1.1140364
1.3566111	-1.4831768
-0.11072497	-1.3512453
-0.07579859	-1.5680293
-3.0779653	-1.1794493
0.26791894	-1.3774775
-1.1598604	-1.2305088
-0.71875036	-1.0534846
-0.29410127	-1.0701494
-0.2898602	-1.4411494
-1.0851556	-1.1023116
0.04324576	-1.2291986
-0.16555771	-1.2635186
-0.076698594	-0.66552794
0.16078357	-1.4519682
-0.66424024	-1.4230126
0.82808024	-1.1051226
0.5187337	-1.3643767
-1.2890193	-0.9783922
-0.78413856	-0.6406813
0.28196496	-0.82581234
-0.28023747	-0.6876018
-0.5029174	-0.54404855
-0.922559	-0.70578915
0.07497656	-0.9708389
-0.12740697	-1.1935536
-0.18654904	-0.7507787
0.07652975	-0.5105041
-1.9800334	-1.3820558
-0.15174787	-1.0648452
-0.76347923	-1.0553119
-0.4072884	-0.8097736
0.43898755	-0.73879784
0.97988075	-0.99241054
0.25998122	-0.76494044
0.26937133	0.15698615
-1.7586838	-0.8219151
0.011689407	-0.5865192
0.16159114	0.19544296
0.12777987	-0.10960518
-0.49764413	-0.19969231
-0.23655878	0.23152494
-0.20216134	0.1565741
-0.1345895	0.77123326
-0.30195194	0.9150492
-0.21931492	0.95872986
0.13854364	0.32649523
-0.10447018	-0.1609512
-0.36864397	-0.49565622
-0.22786705	-0.848293
1.1401364	-0.41551337
-0.10063461	0.25512856
0.2038106	0.8834947
0.16184457	0.85989195
-0.19303463	1.0078833
-0.05750931	0.8405035
-0.25124303	0.3825602
0.3873277	0.80840963
0.207608	0.2847804
-0.10862651	0.66465676
0.4652843	0.56179523
-0.624307	1.1037483
-0.038783535	0.19242722
1.0173116	1.6103903
-0.3828211	1.768298
0.3819443	1.5419955
0.03019823	2.027099
0.36483684	1.9106252
1.0701343	1.5326219
1.1608287	1.4360212
-1.0756809	1.6387031
0.056201234	1.7651411
0.25081867	1.1470057
-0.13690451	-0.26422417
1.2627395	-1.0059034
-0.6118636	-0.2375471
-0.6489767	0.53404063
0.2130004	0.5787379
-0.539159	1.0739112
0.9633013	2.7966206
-0.16267163	3.06149
0.12088249	-0.3441974
0.18189871	-1.2504784
-1.5550246	-0.39854026
0.53248584	-0.6674317
-0.60641545	-1.4948944
-0.80483633	-1.4348547
-2.0482154	-0.63286483
0.21090858	-1.2190413
1.3203704	-1.5276852
-3.7008502	-1.3750209
-0.69023955	-0.5060581
-0.3873417	0.21950099
0.12962236	-0.017124679
-0.22563227	-1.0081038
-0.90133804	-0.4895653
-0.4382729	-0.7478921
-0.45177343	-0.6668422
-0.07648714	-1.004332
-0.56551695	-0.89299244
-0.2193692	-0.7629186
-0.46471217	-0.6994118
2.1327069	-1.4831767
0.17806768	-1.601323
-4.4538574	-1.5489036
-0.26421764	-0.6859405
-0.7060988	-0.4817036
-0.056808118	-0.44421846
0.08914761	-0.40837437
-0.3135692	-0.3629055
-1.5351111	-1.274499
-0.2895053	-1.0561322
0.74790865	-1.2273712
0.0511228	-1.3605381
-0.3645925	-1.5862498
1.5947633	-1.4485233
-1.5469097	-1.2500439
0.0137896575	-1.1097231
1.6611309	-1.4219944
-0.22815469	-1.2828674
-0.33018866	-0.7916958
0.050552156	-0.54653364
1.4204134	-0.9223235
-0.95690656	-1.1785239
-0.9500837	-0.8320907
0.37684065	-0.63977796
1.4899485	-0.8958987
