# Supplementary material for: Cross-species behavior analysis with attention-based domain-adversarial deep neural networks
Source: Nat Commun. 2021 Sep 17;12:5519. doi: 10.1038/s41467-021-25636-x (PMC8448872; doi:10.1038/s41467-021-25636-x)
Supplement: Supplementary file 3 — Supplementary Software 1 [file 41467_2021_25636_MOESM3_ESM.zip › SupplementarySoftware/normalized_dataset/normalize_each/dataset/trans-longA/Long_A_Male_16.csv]

angle	speed
0.6566991	0.1265545
0.47684732	0.35468933
0.32294023	0.07263013
-0.4525128	0.26740083
0.4373441	0.39764288
0.059935536	0.10078464
-0.78922164	0.2054431
-0.76416194	-0.6123623
0.0700038	-0.97435397
0.0700038	-0.960765
0.0700038	-0.97435397
0.0700038	-0.97435397
0.0700038	-0.97435397
0.0700038	-0.97435397
0.0700038	-0.97435397
0.0700038	-0.97435397
0.0700038	-0.97435397
0.0700038	-0.97435397
0.0700038	-0.97435397
0.0700038	-0.97435397
0.0700038	-0.97435397
0.0700038	-0.97435397
0.0700038	-0.960765
0.0700038	-0.97435397
0.0700038	-0.97435397
0.0700038	-0.97435397
0.0700038	-0.97435397
0.0700038	-0.97435397
0.0700038	-0.97435397
0.0700038	-0.97435397
0.0700038	-0.97435397
0.0700038	-0.97435397
0.0700038	-0.97435397
0.0700038	-0.97435397
0.0700038	-0.97435397
0.0700038	-0.97435397
0.0700038	-0.97435397
0.0700038	-0.97435397
0.0700038	-0.97435397
0.0700038	-0.97435397
0.0700038	-0.97435397
0.0700038	-0.97435397
0.0700038	-0.97435397
0.0700038	-0.97435397
0.0700038	-0.97435397
0.0700038	-0.97435397
0.0700038	-0.97435397
0.0700038	-0.97435397
0.0700038	-0.97435397
0.0700038	-0.97435397
0.0700038	-0.97435397
0.0700038	-0.97435397
0.0700038	-0.97435397
0.0700038	-0.97435397
0.0700038	-0.97435397
0.0700038	-0.97435397
0.0700038	-0.97435397
0.0700038	-0.97435397
0.0700038	-0.97435397
0.0700038	-0.97435397
0.0700038	-0.97435397
0.0700038	-0.97435397
0.0700038	-0.78410864
-2.0465438	1.0850004
0.041788045	0.5015157
0.9162521	0.87966776
0.7765222	1.9689616
-6.434708	0.6161546
-0.99976224	-0.30097908
0.043825347	-0.8792313
0.3410866	0.5239564
1.0246617	-0.55646247
-0.10217412	-0.44129664
0.12669966	0.7932835
-1.562753	-0.7366063
1.9151131	1.085346
0.34497577	0.6714241
0.41481835	-0.07687427
-0.65448487	0.7822279
0.6868113	-0.68179
-0.3661751	2.5843556
0.7974647	1.4029828
0.4934737	2.5473762
0.3952412	3.2074296
-0.071394	1.8028342
0.26960137	1.3259816
-0.3107278	1.3636799
0.18526554	1.044951
0.018215634	0.94986606
-0.074577324	0.7072175
0.61367536	0.4510964
0.038824856	0.4216158
-0.35645378	0.3355635
0.7858507	0.5829725
0.2739315	0.86868244
0.6125525	1.0949725
1.2122997	0.75659865
-0.2921116	0.4422816
-1.0594425	0.44377014
0.19442767	0.9174551
0.38798997	1.4794157
0.13842212	1.1019264
-0.5914185	0.38359776
-0.050218068	0.5815089
0.26518205	-0.23059371
1.3283341	-0.17721473
-0.37094778	-0.48407993
-1.9936957	-0.4222765
-0.15264224	0.6138875
-0.13962282	0.7600118
0.25690612	0.5521767
0.11051256	-0.033009533
-0.1384085	0.27603593
0.23998605	0.15797243
1.6612492	-0.7144363
1.8681775	-0.8721407
0.0700038	-0.97435397
0.0700038	-0.97435397
0.0700038	-0.8067116
0.45886618	-0.930096
-1.0364003	-0.93401986
0.53615224	-0.92311996
-0.3961446	-0.9642705
0.0700038	-0.97435397
0.0700038	-0.97435397
0.0700038	-0.9541869
0.0700038	-0.97435397
0.0700038	-0.97435397
0.0700038	-0.9642705
0.0700038	-0.97435397
0.0700038	-0.97435397
0.0700038	-0.97435397
0.0700038	-0.97435397
0.0700038	-0.97435397
0.0700038	-0.97435397
0.0700038	-0.96427035
0.0700038	-0.97435397
0.0700038	-0.97435397
0.0700038	-0.97435397
0.0700038	-0.97435397
0.0700038	-0.97435397
0.0700038	-0.9642705
0.0700038	-0.97435397
0.0700038	-0.97435397
0.0700038	-0.97435397
0.0700038	-0.97435397
0.0700038	-0.97435397
0.0700038	-0.97435397
0.0700038	-0.97435397
0.0700038	-0.97435397
0.0700038	-0.97435397
0.0700038	-0.97435397
0.0700038	-0.97435397
0.0700038	-0.9541869
0.0700038	-0.97435397
0.0700038	-0.97435397
0.0700038	-0.95353067
3.5686517	-0.960765
0.0700038	-0.97435397
0.0700038	-0.960765
0.0700038	-0.97435397
0.0700038	-0.97435397
0.0700038	-0.8429521
0.13173272	-0.1769228
0.20357127	0.6793687
-2.5118282	-0.7009654
-0.6775285	-0.15441342
-1.2292501	2.2964709
0.56297475	2.186772
0.3768616	0.89488584
0.2669831	0.40616623
0.16647889	0.45401645
-0.39190406	0.6486647
0.15990591	0.5789737
0.32515937	0.52448505
0.6174505	0.6872422
-0.25146928	0.96874285
-0.009027476	0.95393014
0.6677669	0.22608592
0.18503428	-0.12060229
-0.2502933	-0.110217564
-0.5571854	0.093113035
-0.17668848	0.72192395
-0.078522034	0.100609094
0.18906893	-0.41831133
1.6840405	0.41574603
-3.9547358	-0.32455978
-0.8824996	-0.39060143
0.005052952	-0.94276154
0.0700038	-0.97435397
0.0700038	-0.9427616
0.0700038	-0.97435397
0.0700038	0.19517776
0.17485303	0.821349
0.4247088	2.8350139
1.8805778	1.2496843
0.5282046	1.2799478
-0.22653809	1.2930152
-0.21520959	1.4429679
0.08520627	1.1375765
0.83177304	0.45199665
0.4224637	0.579882
0.1907345	0.4252669
-0.037006844	-0.45762068
-1.3181084	-0.16734844
-0.043025408	-0.44371444
0.5399615	-0.45380315
0.2333145	-0.60216856
1.153744	-0.40032485
-1.5698887	-0.6933319
0.44956487	-0.41994956
0.1946755	-0.15614854
0.10951505	0.73733574
0.74373865	0.6320517
-0.44103476	1.1937821
0.8601738	0.95463514
0.95899713	0.8982899
0.16786484	0.29776895
0.06115423	0.21720903
0.10464349	0.6100426
0.56470746	-0.11779089
0.25953695	-0.5195042
-0.40904883	-0.025802756
-1.354609	0.3181318
-1.1090676	0.32669508
0.16672	0.36231297
1.7364159	0.7167889
-0.003532755	-0.82601875
0.88389516	-0.96427035
-4.2478395	-0.8555025
-0.8636243	-0.83319837
-0.9552505	-0.86564237
1.6430593	-0.843283
1.078816	0.012023452
-0.34665772	0.75647205
0.004288282	0.00082713703
0.082198195	-0.59162396
2.6323001	-0.579409
-1.4181145	-0.67941844
1.054029	-0.69710153
-1.10861	-0.67773676
-3.830265	-0.75665575
2.091386	-0.46788815
-0.9870727	-0.33690563
-1.5517174	-0.2926443
1.1051308	-0.7404844
-0.16776152	-0.43944407
0.09954585	-0.20125064
-0.34364465	-0.7216149
-0.5985741	-0.21759626
-0.27807635	-0.22462311
0.36919037	-0.44993174
0.9780855	-0.3373273
-0.035510883	-0.26140672
0.15409125	-0.1670862
0.5902852	-0.09536471
0.29195	-0.24412538
-0.23908503	-0.13609034
0.48745942	-0.18103004
0.8485725	0.40575972
-0.41495833	0.23657542
-0.49399814	-0.010047199
-0.8873123	-0.025269706
-0.3211619	0.18753867
-0.46220195	0.31914815
-0.49806982	0.6843432
0.29337734	1.0154741
-0.47344866	1.4039465
0.10300383	1.241526
-1.0092806	1.2655356
-0.5665663	1.0931846
-0.28638062	1.2617593
-0.13333778	0.9805353
0.92459714	1.1822363
0.46913144	1.3313769
-0.09637968	1.4212077
-0.29615188	1.6493708
0.13189052	1.442323
-0.22697242	1.5245926
0.25602725	0.9013588
-0.19202274	0.9530638
0.6655611	0.6869486
-0.16132377	0.97417057
-0.107418045	0.5997277
0.6886378	0.8048082
-0.5476211	0.9860055
-0.35920915	0.9765911
1.0324157	0.63182425
0.43059576	0.94958603
0.07770947	1.3361923
-0.21371248	1.623352
0.47363624	1.9652667
0.35407236	2.1177611
0.3322424	2.0782511
-0.5625905	1.1281973
-0.12084962	1.5876232
1.4482596	0.91419643
0.06031113	1.3811326
-0.18917575	1.2387342
-0.16180797	1.4035461
-0.05588169	1.492886
-1.630389	0.82061046
-0.9068477	0.9477676
0.76036716	0.12205793
1.2560176	-0.67015857
0.8626231	-0.9390407
-2.6126733	-0.96524453
0.0700038	-0.97435397
0.0700038	-0.95222497
-1.7991725	-0.62683773
-2.9353902	-0.010237729
-0.3490375	1.3408535
-0.53562105	1.5472772
0.060029082	1.6255717
0.41386113	2.2266335
0.14513257	1.4085705
0.072462425	1.1517271
-0.5381017	1.6078395
-0.48359168	1.5333657
-0.21868329	1.5733429
0.49526453	0.44960147
-0.86725336	0.34085357
-1.3940426	-0.1690014
-0.31485558	-0.84326816
2.3594248	-0.263979
1.8127744	-0.5643044
1.432686	0.7779331
-0.31158236	0.72369564
-0.16919962	0.7129023
-0.27603713	1.3307427
-2.5432205	0.94390196
-1.3452554	1.4131593
0.6821867	0.3981764
-0.52321607	0.7928044
-0.34851912	1.1633526
-0.24323544	1.5343517
0.19076252	1.8668511
0.740541	1.7740817
0.039821785	1.584167
-0.2876813	1.3966913
-0.19741094	1.9768469
0.021884331	1.9810616
0.3698227	1.5778176
0.13816829	2.0249374
-0.014982719	1.910238
0.22365326	1.7268084
-0.21310563	2.3342953
0.68358755	2.4263332
0.25397742	2.5073366
0.67401296	1.6944493
-0.38447484	0.10426883
-0.012294941	0.02964115
-0.50928545	-0.0840165
-0.22219431	1.1441455
0.14850973	1.2036867
0.16473925	0.7813372
0.45240343	-0.12321506
1.3572587	-0.8579635
-1.9482718	-0.22462311
-0.46407226	0.8317496
-0.6269195	1.1208322
0.31422755	0.47757402
0.41390267	0.21451975
-0.12499911	-0.23489636
0.9937242	-0.6914281
-0.73797125	-0.47601444
0.23213227	-0.82601875
0.67020315	-0.8630618
0.0700038	-0.97435397
0.0700038	-0.960765
0.0700038	-0.97435397
0.0700038	-0.960765
5.1039896	-0.8154841
-1.4653435	-0.95353067
0.69477344	-0.89999473
1.51628	-0.8382981
0.7770433	-0.88360226
1.9859314	-0.91999817
-1.8459237	-0.9441033
-1.674371	-0.87152654
-0.4750423	-0.69020396
0.843527	-0.8416368
-1.0396341	-0.82345045
0.25711456	-0.94039
-0.5472245	-0.7667425
-0.31846672	-0.8521284
3.5141275	-0.9239363
1.1764079	-0.7309352
0.48944572	-0.79292005
0.93530977	-0.8251565
1.7751783	-0.7739459
-0.24913293	-0.8091482
0.31184217	0.046353407
0.11900264	-0.045134753
0.72124153	-0.50557
0.76530766	-0.43295044
0.038224556	-0.25037068
1.1649846	-0.18445212
-0.113404505	0.025144665
-1.5989547	0.076569065
-0.50060403	0.292021
-0.9145158	0.36702645
-1.893868	0.021450251
-0.6682758	0.83854556
0.4393154	0.8212435
0.09534028	1.079151
-0.33624187	1.03081
-0.23148708	1.1840003
0.014967833	1.0726008
-0.34162837	1.1698419
-0.47236198	2.0814905
-0.33208647	2.3255727
0.740386	1.5840437
0.40252763	0.8472771
-0.14003472	0.47091573
-1.9314431	0.590545
-0.31605363	0.09255021
-0.50743085	-0.9277038
0.0700038	-0.97435397
0.0700038	-0.97435397
0.0700038	-0.97435397
0.0700038	-0.97435397
0.0700038	-0.97435397
0.0700038	-0.96524453
-3.1745098	-0.8891824
-6.685041	-0.83227897
-1.3436644	-0.50442916
1.9723353	-0.8702379
-1.2944309	-0.86841416
-1.4010972	-0.5608292
-0.07407598	-0.6203742
-1.1131092	-0.7404844
-0.39494303	-0.7085955
0.8690959	-0.39342737
0.09032733	-0.69030577
1.0539902	-0.4600137
2.1854699	-0.859337
-0.3672785	-0.6633214
1.5038275	0.3877211
1.079287	0.26457304
0.5936327	1.2902495
0.33218044	0.70037615
-0.55039126	0.8503254
-1.1334715	0.76100934
-1.0961413	0.5913604
-0.66705674	0.60439086
-0.67410624	0.9835045
-0.22952741	1.3966916
-0.06255415	1.8292351
-0.022356704	2.024453
0.2671875	1.6884594
0.2322555	1.566035
-0.22043456	1.1942921
-1.4905182	2.3794699
0.9174639	2.3385072
0.63200754	1.1100498
0.0065770466	-0.29483888
-1.803095	-0.89999473
-0.21510658	-0.94039
0.59250194	-0.960765
-1.1885905	-0.94522464
2.1381218	-0.930096
0.0700038	-0.97435397
0.0700038	-0.9390407
-1.5510796	-0.6304267
-0.7770186	-0.76596224
1.1244602	-0.9541869
1.4836534	-0.9390407
2.7526808	-0.8286027
0.0700038	-0.81949323
0.0700038	-0.88325936
0.0700038	-0.7283987
0.39816377	-0.33160976
0.1964231	-0.5673703
-4.187658	-0.7308113
0.21433571	-0.81071943
0.0700038	-0.97435397
0.0700038	-0.9642705
0.0700038	-0.97435397
0.0700038	-0.97435397
0.0700038	-0.9642705
0.0700038	-0.97435397
0.0700038	-0.97435397
0.0700038	-0.97435397
0.0700038	-0.97435397
0.0700038	-0.97435397
0.0700038	-0.60923964
1.693347	-0.43931982
1.5136882	-0.43882376
3.0552971	-0.103376865
-0.26876345	0.285104
-0.27035126	-0.13879949
-2.8810515	-0.9196972
0.38914028	-0.89175105
0.0700038	-0.97435397
0.0700038	-0.97435397
0.0700038	-0.97435397
0.0700038	-0.97435397
0.0700038	-0.97435397
0.0700038	-0.97435397
0.0700038	-0.97435397
0.0700038	-0.8579635
-0.45164806	-0.3388745
0.062326632	0.20403637
0.9364344	0.64192176
0.26396182	-0.13535158
-2.2254457	-0.9541869
1.9859318	-0.960765
0.0700038	-0.97435397
0.0700038	-0.97435397
0.0700038	-0.960765
2.250403	-0.9196972
-2.1103947	-0.960765
-1.7388983	-0.5303051
-0.4082645	1.1444521
0.1761755	1.5393336
0.37744302	1.8292351
-0.21843909	2.216149
0.104934074	2.4046118
0.21592161	2.303816
0.008366289	2.3975315
-0.25898167	1.7493697
0.4888522	0.9517925
0.025087794	0.18582334
-0.84722644	0.4389755
0.59131235	-0.5744012
0.22455864	-0.67967033
-1.0560793	-0.4045888
-1.5509046	-0.8954492
-0.21273935	-0.6516106
0.58607006	-0.7789251
1.0148076	-0.23303743
0.0029154555	-0.16028047
1.2859712	-0.19680448
0.41951197	-0.005394671
-0.6426389	-0.77519315
-1.6016775	-0.95353067
0.93216056	-0.960765
