# Supplementary material for: Cross-species behavior analysis with attention-based domain-adversarial deep neural networks
Source: Nat Commun. 2021 Sep 17;12:5519. doi: 10.1038/s41467-021-25636-x (PMC8448872; doi:10.1038/s41467-021-25636-x)
Supplement: Supplementary file 3 — Supplementary Software 1 [file 41467_2021_25636_MOESM3_ESM.zip › SupplementarySoftware/normalized_dataset/normalize_each/dataset/trans-longA/Long_A_Male_17.csv]

angle	speed
1.2221854	-0.865925
1.5655879	-0.31309882
0.6682039	-1.1668946
2.8772426	-1.8474112
3.8665814	-1.7222375
-0.7080417	-1.0054402
0.3266078	-0.91315675
1.6043164	-0.59596115
0.8746784	-0.76074755
-0.24449793	-1.5788599
0.5189901	-0.6493209
0.017609676	-0.70383984
0.5421443	-1.2193362
0.3011931	-0.91007626
0.34617874	-0.9125381
1.1446445	-0.47286335
0.56103694	-0.6021468
-0.106835335	-0.45744687
0.73381215	-0.29558375
1.2161994	-0.40204975
0.7219355	-0.18599209
0.97975665	-0.79686743
0.24351808	-0.063304946
0.19936253	0.02487685
-0.22904576	0.23967233
0.21093352	0.28458717
0.5402901	-0.7458518
0.7305291	0.31760198
0.22747315	0.16941777
-0.018560296	-0.25931403
-0.016651407	-0.5726947
0.6813503	-0.003151194
-0.16980569	-0.88469213
-0.12072258	-0.98705643
0.89004654	-0.6610897
0.16291545	-0.8118893
0.583182	-0.30992448
0.57683545	-0.93670046
-0.06454317	-0.882299
-1.272402	-0.7645915
0.483968	-1.1185954
0.6370162	-1.345506
0.04190746	-0.8425599
0.20531204	-0.6221363
0.8466872	-1.3344483
0.040968876	-1.6261579
0.72401494	-1.9099407
0.72401494	-1.784443
2.5937963	-1.0560719
-0.19849508	-1.4875941
0.056627203	-1.3894463
-0.068871625	-1.6350998
1.0688983	-1.4772778
-0.31812772	-1.5347639
0.11134027	-1.4288245
0.64830625	-1.6873082
0.46979183	-0.91733444
-0.024583224	-1.2908108
-0.784072	-1.1801093
0.26218688	-0.97636783
0.12465293	-1.3983734
0.3319633	-1.3601865
1.0060543	-1.3094528
1.4492586	-0.9977979
1.0367272	-0.5822387
0.08328626	-0.3267553
0.04249779	-0.27169454
0.41776133	-0.4720091
-0.47764638	-0.7136326
0.010188045	-0.49338642
0.55497223	-0.008065037
0.2933889	-0.4833118
0.2543946	-0.2769281
0.086630225	-0.4773174
-0.75548154	-1.098792
-0.63773924	-0.87335515
0.41815165	-0.8544837
0.033184186	-1.1128434
-0.42179048	-0.4786603
-0.8024095	-1.0324547
1.01838	-1.2203469
-0.14281735	-1.3399191
-0.051288024	-1.056635
-0.57249653	-1.2705294
0.6159692	-1.1077099
0.31679007	-0.46805313
0.51977533	-0.04938017
0.14578812	-0.24488139
0.2995271	-0.6053294
0.16803376	-1.2410581
-0.19125381	-0.76478094
-0.23142835	-0.19422354
0.18507525	-0.23539147
0.2993355	-0.22039613
0.59839886	0.5106474
0.13376229	0.71598804
0.1016311	0.12135254
-1.5226493	1.1174093
-0.10965354	0.92699194
0.164039	-0.24567929
0.13943954	-0.40412498
0.70895785	0.23570704
-0.5366932	-0.6974518
-0.20427129	-0.62831676
-0.2092391	-1.232711
-0.21243294	-1.0772157
-1.5194507	-0.7165604
0.05492772	-0.14182328
0.51623285	0.20296986
0.4753796	0.8612441
-0.25584796	0.47857887
-0.16541523	0.11420166
0.22115438	0.12474466
0.56592286	0.68807983
-0.18415505	0.92165345
0.22306275	0.719299
-0.8181786	0.7717341
-0.093101256	0.41718206
0.39772487	0.15693834
-0.038578447	-0.37326625
0.4858509	-0.6951098
0.2429031	-0.6447561
-0.42673406	-1.1816974
-0.5222816	-1.3761219
0.13310796	-1.073016
0.61927813	-1.5282732
-1.0445483	-1.1395383
-0.96738994	-1.3822122
0.3773949	-0.7870418
0.093818426	-0.30133745
-0.7482767	0.23312338
0.40370804	0.029670859
0.2691569	0.23275538
-0.09301569	0.7803577
0.31238616	0.1416839
-0.86225307	0.32902038
0.36611643	-0.53916836
-0.5292483	-0.15722573
0.40074098	-0.5071518
-1.6189106	-0.9486961
-0.5698398	-0.27932373
0.2221063	-0.22158825
-0.37823993	-0.28401917
-0.6739679	0.250257
0.391147	0.77385473
-0.06619167	1.0066668
0.27157316	0.8829049
0.46557385	0.44633275
-0.1114035	0.7804858
-0.651253	0.63154906
0.28621072	1.2362789
0.13796838	0.9213697
0.33143204	0.3133041
-0.15522733	-0.40234727
-0.16999242	0.52413476
0.33401793	0.59521574
0.24346933	-0.87462455
0.1172425	-0.35357857
0.52228856	-0.5860057
-0.64196455	-0.887361
-0.43564168	0.08296987
-0.06721154	-0.6348814
0.7447471	-0.6319281
-0.3280678	0.13221249
-0.35891858	0.46231148
0.90828323	0.114477895
-0.31284752	-0.14375706
0.4330308	0.13521867
0.50240827	0.47111106
0.5276019	0.3715735
0.55122745	1.1528244
0.12492158	0.6152722
0.00636431	0.51527745
-0.06829486	0.6377065
0.21666138	0.8817475
0.39384952	0.7575239
-0.53234404	1.2368263
0.46317586	1.169146
-0.5251273	0.26677185
-0.720713	0.39543203
1.3369937	-0.5809894
0.69444305	0.763603
-0.6690092	-0.81140697
-1.9383434	-0.7665392
-1.0239716	0.42897928
-1.2515262	1.3324897
0.6883026	0.9610112
-0.16548075	1.1693244
0.11409942	1.4405152
0.18486613	0.73645145
-0.19209069	1.0864835
0.28994387	1.2225436
-0.5623589	-0.15219274
0.48749956	0.39330238
-0.6675046	-0.91935205
-3.2050762	-0.24880506
-1.2009085	-0.23539147
-0.4847338	0.8973798
0.1255861	0.6951295
-0.22088061	1.3111901
-0.25688952	2.1311266
-0.34010848	1.7327021
0.3113812	1.5260139
-0.05337581	0.6896929
-0.27795804	0.63102925
-0.90314466	0.47634873
3.378147	-0.16326867
1.7185776	0.8561607
-0.4757215	-0.2885236
-0.25815043	-0.64472115
0.31792718	0.2862515
0.8958583	-0.9818038
2.7768126	-0.8068034
3.9873812	-1.1589425
0.80645037	0.99916935
-1.6243389	1.5888271
-0.06936059	0.4473243
-0.9224988	0.87170154
-1.1776693	1.0769418
0.6256777	0.52910423
0.32837796	-0.59144294
6.242776	-1.7603495
0.89128405	-0.46416786
-0.042893413	1.4181441
-0.058873933	1.2966208
-1.3456683	1.7657903
-0.49767923	1.8419259
-0.20477119	1.116007
-1.087104	1.4565398
-0.43209487	1.1596409
-0.28054172	-1.305055
4.8545866	-0.8144251
0.7065565	0.5276846
-2.0997243	1.6626973
-2.3869314	0.15221794
1.3480086	-1.3277411
3.3090112	-0.5216794
-0.028372109	0.9286197
-0.3683578	0.6914322
-2.3236384	1.1680017
0.18458225	0.9220914
-0.35176346	1.338182
0.609139	1.5019555
-0.20551081	1.2462487
0.07425058	1.7364011
0.44084564	1.6741079
-0.19742545	1.9481273
-0.4111113	1.616554
-0.52314717	1.5586373
0.48808253	0.44757226
0.35060924	0.7339315
0.31786528	0.7251791
-0.38002998	0.68580604
0.8474459	0.37912896
-1.3213248	-0.62513834
-1.7168784	0.32948822
0.17229533	-0.37086844
1.2660612	0.8660142
0.027619505	0.893495
-0.4572714	1.10578
-0.4089641	1.3546019
-1.1856848	1.5281196
0.011918997	1.5363697
0.5093017	1.6853819
0.33494306	1.6887168
-0.09873793	1.3587737
0.8764798	1.0346435
0.46771905	1.0642166
0.03780275	0.8953866
0.37546626	0.21853895
0.04071243	0.51882595
0.30702215	-0.04777128
0.3954848	-0.48211396
0.36364782	-0.22378595
0.20494594	0.19764453
-0.27747703	0.9056681
-0.20483552	0.86863345
0.6277377	1.1507744
0.26070598	1.2729832
-0.92478627	-0.19486871
-1.942793	0.43438143
0.4391827	-0.00034086854
-0.4054949	0.73454124
-0.82542324	0.49019578
0.39353284	1.4195578
0.05480457	-0.071687736
0.3490286	0.11409954
0.093426615	-0.082295835
1.1145567	-0.28587717
1.6458127	-0.27981237
0.41303313	-0.7332665
0.7673569	-1.6515794
0.96550816	-1.8068976
0.12846825	-1.8988229
0.72401494	-1.887705
0.72401494	-1.9099407
0.72401494	-1.0266356
-0.046837118	0.9540583
-0.2126789	1.9823539
0.041698813	1.2305651
-0.65485716	0.6563237
-0.9595522	1.2687565
-0.77051413	1.4891064
-1.3944985	1.6504436
1.2134383	-0.69395435
-3.8453596	-1.3490456
-2.702363	1.2059978
-0.7879383	1.2739025
-0.36146742	0.64006317
0.2831549	0.1519992
1.3422265	-0.27705827
2.0080123	-0.44335198
1.3599285	-0.585115
1.3328527	-0.50563467
0.24509352	-0.49408665
-0.060036555	-1.4169022
0.72401494	-1.9099407
0.72401494	-1.860186
-1.0009589	-1.7303609
0.8173429	-1.6276699
-0.60913146	-0.87462455
-0.7194582	0.20935804
-1.0032355	0.3737243
-0.8521147	-0.1151103
0.62471324	-0.77612364
-3.2438083	-1.3397429
-1.3827852	-1.3175509
-1.8210464	-1.1139123
-0.29200023	0.39473417
-1.0321554	0.18345065
-1.1680481	0.7522694
-0.0965182	0.31892818
-1.0846395	1.2107403
-0.17759387	1.3015232
0.9231271	-0.3369878
-1.5018272	-1.5226203
-2.5288196	-1.6282316
-2.5487733	-1.5539579
-2.2599208	0.50777304
-1.7277633	-0.12675698
-0.8980377	-0.65965366
-0.22748412	0.07644966
-0.90681833	-1.2734594
-0.8316336	-1.5990775
0.13299564	-1.3288641
0.54776865	-0.7742008
-1.2264255	-1.4611673
-0.48907983	-0.901798
-0.6742381	-0.24795324
-1.139181	0.13786948
-0.27905318	-0.2722154
-1.3437587	-0.8202833
0.56684035	-0.9979978
4.399791	-1.0852739
1.3786165	0.25184333
-1.2308191	0.1460179
-0.43030667	-0.6582672
-0.7873295	-0.64290106
-2.6200793	-1.8933557
-4.3935127	-1.7499726
-1.9521081	-0.7969511
-0.762253	-1.1539859
-0.9236122	-0.16393109
-0.17554757	-0.51978683
0.19522256	-1.7376646
0.72401494	-1.9099407
0.72401494	-1.6400594
-0.914358	-1.5518785
0.7566753	-0.69658846
-0.31166112	-0.9989788
0.70995855	-1.5405746
-1.0157106	-1.1967901
1.054566	-1.4772778
0.737146	-1.8504789
-1.0600334	-1.220981
0.13952279	1.15897
-0.036941614	1.1666393
-0.007278681	1.083765
-0.4988111	1.3908404
-0.7185076	0.50118226
-1.4102824	1.1000867
0.33581024	-0.1918769
-0.027299901	-0.1564129
0.1490381	-1.474777
0.030262703	-0.6717151
-0.4041662	-1.2887918
0.18594247	-1.3821754
0.27143282	-1.8445132
0.49525887	-0.89274484
0.26572293	-0.9354313
0.60442823	-0.802121
0.15824752	-0.24930705
-0.6432132	-0.7353075
-0.03730152	-0.0606401
-0.024835793	1.5587897
0.09804825	1.1079082
-0.7266643	1.4282695
-0.34054244	1.5304562
-0.13305686	1.6361591
0.08314403	1.5822754
-0.9572378	1.2279731
-0.39144465	2.080916
0.12764086	1.2812592
0.10124916	0.75100416
-0.47180334	0.3831803
-0.11185671	-0.51160204
-0.25781187	-0.3830217
0.50789785	0.5379314
0.27799216	0.31330064
-0.13437137	0.47598004
-0.8150858	1.0149951
0.065023124	2.1039102
-0.38161924	1.3117161
-1.6576456	1.466122
-0.077496745	1.4980417
-0.057624005	1.481381
-1.1618378	1.5678531
0.0036484024	1.5146475
0.58971214	1.0560979
0.4546129	1.7841346
0.9734113	0.25359
0.72180647	0.7768612
-0.16389911	0.16795309
-0.9882857	-0.5168093
2.0579584	-1.1079673
1.5060995	-0.7311957
-0.8651077	-0.8971165
-1.116936	-1.3571534
0.85856336	-1.2100916
0.20554778	-0.7271973
-0.35416034	-1.1782309
-0.9072265	0.2429635
-0.4060952	1.0309607
-0.75239396	1.1790543
-0.69068015	1.2532072
-0.33799437	1.5008078
0.5311246	1.0220737
-0.33021027	1.5590768
-0.5349505	1.8592257
1.6489019	-0.41081113
1.6940886	-0.033080693
-0.61783963	0.5311382
-0.31316447	0.7612284
-0.20077486	0.15830182
0.2986445	-0.46972308
-0.008262499	-0.9217066
0.7606876	-1.2107755
-0.038788848	-1.456175
-0.59809387	-0.31729376
0.23966275	-0.2535233
0.4738082	-0.37157202
-0.37603572	-0.66456497
0.43036872	-0.94413805
-1.3190938	-0.036851984
-1.5271962	-0.7054464
-1.3419428	-0.05160651
1.7451926	-0.08689089
1.6747504	0.3691681
-1.1146812	0.6404652
0.5064846	-1.3556962
5.485583	-0.41199058
0.14432053	1.0687015
-0.47320065	0.5426311
-1.9813647	0.22478798
-1.9053793	0.58701235
-0.27348354	0.49483523
0.1971719	0.6490504
-0.17759489	-0.37459856
-0.3438217	0.5114543
-0.49442327	0.9289408
0.2012711	-0.026206167
0.54292643	-0.64113957
0.2666847	-1.1264684
-0.4410754	-0.4445962
0.845537	-1.2133927
-0.46134725	0.522032
0.429607	0.94769543
0.17713803	1.475104
-0.08250137	1.0805336
-0.42499894	1.1120435
-0.62218577	1.3313223
0.49500564	0.9528473
0.29668036	0.9514459
-0.15255055	1.055803
-0.821608	1.0361391
0.32631132	1.122044
0.48100376	0.9585593
0.04250385	0.85618854
0.31225684	2.0745142
0.05627165	1.1320508
0.3526593	1.0412215
-0.108458325	-0.61156857
-0.29931778	-0.71687776
0.098490864	-1.0071648
-0.33615595	-1.2593606
-0.6718759	-0.471888
0.47961888	-0.14701635
-0.040874135	1.8350766
-0.11035628	1.3448701
-0.7769507	1.1636308
-0.48471224	1.6463994
0.4082628	1.093839
0.40877086	0.6897729
0.07570257	1.0514673
-1.1041803	0.92862797
-0.21599615	1.1016908
0.08359401	1.1000308
0.13945988	0.59140223
0.1192018	0.13701616
0.026073022	-0.82816476
-0.7408003	-1.2812262
0.34597299	-0.74269336
0.46274793	-0.71573186
-0.66517264	-0.6226795
0.057855226	1.2843451
0.2678066	1.1369076
-0.06268823	2.3040106
-0.17285633	1.7774663
-0.9306867	1.3590856
-0.22548954	0.48468068
0.27619603	0.29163685
-0.042985853	-0.15731417
-0.5631778	0.3824599
0.03469295	0.013855662
0.6093358	0.027854504
0.35092023	-0.10170027
0.9403897	0.07596734
0.35844067	-0.0455002
-0.24094324	0.8055951
-0.62874657	-0.095805
-0.48702964	-0.22041798
-0.0813618	-0.3470104
0.2563738	-0.837188
0.53733283	-0.24839704
-1.3981746	0.905157
0.42625543	1.7653961
0.10117416	1.7505428
-0.9804973	0.70870584
