# Supplementary material for: Cross-species behavior analysis with attention-based domain-adversarial deep neural networks
Source: Nat Commun. 2021 Sep 17;12:5519. doi: 10.1038/s41467-021-25636-x (PMC8448872; doi:10.1038/s41467-021-25636-x)
Supplement: Supplementary file 3 — Supplementary Software 1 [file 41467_2021_25636_MOESM3_ESM.zip › SupplementarySoftware/normalized_dataset/normalize_each/dataset/trans-longA/Long_A_Male_18.csv]

angle	speed
-2.4635234	2.7453434
1.5079148	0.51018924
1.7887038	1.4172977
-0.7370972	0.9366452
-0.7514849	1.1593218
-1.3403023	0.088013336
3.4987097	-1.5061306
2.2470329	0.9765062
0.02709759	1.2075603
0.00911826	0.00090564525
-0.8920866	1.1513499
0.6413206	1.2313778
0.3571447	1.5947423
-0.516195	0.68516076
-0.14390588	-0.12171109
-1.3580528	-1.0742061
-0.5986358	0.22154914
2.0574985	1.2564198
0.5059439	1.0430049
-1.0407662	-0.78846234
-1.3546574	0.41692862
0.20873307	-0.80236614
0.25845265	-1.1517391
-0.83285934	-1.4981717
0.5196027	-1.5900782
-1.0444703	-1.5733638
0.07449039	-0.58551955
-1.0195441	-0.0913516
-1.3199053	-1.4531198
-1.3677734	-1.0742787
0.24229127	-1.3193796
0.03776566	-0.8675078
0.7493299	-0.49987113
0.50943786	-1.2222258
0.28477916	-1.238497
0.42522413	-2.0582602
-0.15754022	-1.8925545
0.38675722	-1.3483672
0.6299426	-0.9093357
-0.38886535	-0.056315295
-0.4837553	0.12015715
0.21129468	0.3015281
0.2578312	0.8085902
-0.14475821	0.940489
0.80298966	0.99419105
1.08529	0.48123524
1.1538175	0.6203547
0.8026424	1.5000693
0.5027734	0.7778503
1.1235273	0.21347584
-0.48019072	0.58102626
-2.2383225	0.4633665
-2.1170373	1.2573297
1.0200119	1.1328611
-0.30958107	1.4329333
-0.28746477	1.1606768
0.18068652	0.81542325
0.40651882	0.64110184
1.077085	0.8467535
0.80464816	0.7585836
0.4204047	0.8491346
0.42821488	0.48731557
0.6771043	0.89437705
0.23882611	1.2430967
-1.069268	0.82109547
0.5900407	-1.6627727
-0.24681365	-1.5422091
0.25461113	-1.7079486
-1.5033237	-1.6720895
-0.21199551	-1.7284143
-1.4513823	-1.8627431
1.6997494	-0.72334474
0.059589915	0.27955347
-0.110551015	-0.43690306
1.1250825	-1.7384381
1.0310023	-1.3842258
-0.56596464	-1.6865004
-3.3645191	-1.6137757
0.7580178	-1.9736418
-0.19486156	-1.5493397
0.46186945	-1.7456831
-5.902354	-1.959514
1.5409161	-1.5122496
1.1347333	-1.4559764
1.5716753	-0.561749
1.1769707	0.06454515
0.59538674	-0.25714993
-1.690172	0.2351113
-1.6426855	0.30834892
-0.3102734	0.74067044
-0.28123182	1.8100821
-0.42540452	1.5962353
-1.1665459	0.19569689
-0.67220455	1.0359911
-0.924941	1.1064497
0.18249807	1.1929404
-0.30387208	0.33103448
-0.60095876	0.33509332
0.42356235	0.6305206
-0.3024779	0.9876453
-1.323208	1.4321839
-0.72112083	1.1173153
-0.090973325	1.6447681
1.380759	1.7203083
0.108326584	1.0856885
0.17457195	0.7174766
-0.071699634	1.9149381
-0.77064687	1.2834626
0.45484704	0.6383647
-1.202886	1.6786382
0.83730227	0.7671042
0.8519389	0.44479007
-0.5781622	-0.51200557
-0.47630003	-1.1015024
1.4051154	-1.1463169
2.3043764	-0.4621084
2.4314992	-0.9405466
0.16364206	-0.13206045
-0.3787231	0.6263471
-1.0078778	-0.07434548
-0.8205663	0.1953355
-0.7198229	-1.3537929
0.13340509	-0.6147795
0.13056174	0.21650589
-0.5860335	-0.68369645
-0.53288686	-0.54602903
-2.8534393	-0.11527246
-0.01946254	-0.034955423
-0.13182032	1.2416074
-0.26502863	1.2039462
-0.06041109	0.09882072
-3.5152004	0.30936548
-1.4992125	0.22250089
-0.4653738	0.9740438
0.25505358	1.5282702
-0.1922132	1.0960872
-0.038032293	0.44533142
-1.5346491	0.6620003
-0.08325357	0.41250056
-1.0353054	0.3391649
-0.39822963	-0.053002916
-0.2573405	-0.06709649
1.2737895	-0.99030095
0.97665846	-1.5224024
1.1887753	-1.669769
-0.38727582	-1.5158696
-0.6786288	-0.1555052
-0.20013347	0.6429594
-0.40102088	0.4254483
0.76252	0.94194853
0.44445062	1.6324822
0.20391995	1.1383421
-1.368487	0.72898865
-1.3509226	1.9390765
0.26912943	1.2557245
-1.7178468	1.0658408
-0.33665767	1.2390646
0.1880746	0.723651
0.15994361	0.6887772
-0.5428634	1.0283207
0.034133498	1.2688246
-0.9907641	1.4063255
0.41522145	1.0577881
0.9845009	0.6670221
-0.72996956	-0.56597173
-0.14879496	0.6446898
-0.80764467	-0.49082187
-0.6370201	-0.33516824
1.339555	0.21913919
0.43583956	0.79331
-0.050824035	1.1036679
-1.2012686	0.6194993
-1.0340954	1.2527736
0.37979564	1.8574024
0.23704374	0.6248155
-1.6110333	-0.6501174
2.8888166	-0.84717107
1.4855028	0.054509826
2.6486719	0.76636153
-0.16975093	0.38475677
-0.6548536	0.17097133
-0.4618706	-0.970319
0.13102934	-0.630267
0.36085093	0.7978275
0.1577038	1.3186952
0.44496918	1.368967
0.24672805	1.5973415
0.29236957	0.892775
0.25824308	1.4358977
-1.0042115	2.1608677
-0.7066468	0.5475676
0.08331745	0.94778043
-0.30593255	1.2777321
0.58900833	-1.115788
3.4120772	-0.712127
-0.97729945	-1.4737535
-0.63703096	-1.6649942
-1.398135	-0.579408
0.5734846	-1.2327763
-1.5003018	-1.6884484
1.0127733	-1.5440807
-1.6364815	-1.8863407
1.1286206	-0.8649387
-0.70349	-1.5513732
-0.41610408	-1.6943371
-0.26569676	-1.2520081
-0.11708269	-0.94712824
-0.37028074	-1.5014256
-1.7675925	-1.4253153
0.16514161	-1.5511975
0.0010160297	-1.5272156
0.8891483	-0.6432652
2.5592434	-0.42377105
0.49959645	-0.45867348
0.49215406	-0.44770017
-0.84442145	-0.11352796
-1.4786948	-1.0969119
-0.12939145	-0.6150437
0.5087867	-0.5467441
1.4188673	0.0658719
-0.26594198	-0.11150067
0.26124468	-0.3174161
0.49894962	-0.40723643
-0.049499344	-0.41261792
-0.0119598275	-1.6648322
0.35500166	-1.7795821
-0.19376282	-1.6774185
0.2794486	-1.4277506
0.52659696	-1.8599766
0.21726263	-0.8492929
-1.6320173	-0.050652865
0.46810532	-0.5369957
0.13698138	-0.60131997
0.8992361	0.17614402
-0.5977084	0.6579157
1.6731825	0.65377903
-1.0135548	-0.5275356
0.6389483	0.17807142
0.4442836	-0.24950832
-0.42122313	-0.2720364
0.8947187	-0.07793895
0.35500166	-0.7653675
0.18476155	0.66326195
0.9679284	1.1947157
-1.1471254	0.99013925
-0.1987926	1.2683806
0.6519477	0.4820125
1.6310046	0.783324
-0.08311652	0.75056636
-0.32829067	1.0995195
-0.2877458	1.9636273
0.24979575	1.105651
0.84832686	1.0651886
-0.50613505	0.6984492
-0.5923982	1.0347036
0.04510784	1.0316757
0.09213649	1.1184789
0.503861	1.2070364
0.47410214	2.099069
0.15117009	1.0586243
0.13025814	1.2715878
0.24214073	0.78754985
-0.24968821	0.7922193
-0.14095274	-0.42707807
1.1054375	0.6376772
-1.4419068	0.08202125
-1.5260129	-0.4536771
1.2660104	0.25175682
1.7046537	0.53922075
0.3928389	0.409107
-1.3302543	0.21523596
-1.4069239	0.14277746
-0.40926325	0.14918192
-0.060511023	0.23673646
0.18287751	0.43553722
-0.099727854	-0.41688126
0.858877	0.43451548
0.91608393	-0.11327459
0.7747837	1.0549079
1.8403001	0.70218694
0.27001518	0.59274787
-0.5701366	1.0460662
-0.35865656	0.52696085
0.10548269	-0.083428584
1.728866	-0.08661397
0.7434578	0.4917087
-0.16788815	0.116003014
-1.6075759	-0.16635089
0.384925	0.40794784
0.2505993	0.08392905
-0.34601352	0.01638311
-0.10171439	-0.7507494
0.19884185	-0.9440284
0.31299868	-1.1899059
1.7108959	-1.8436706
-0.56759715	-1.3296717
-0.721815	-1.1486671
0.1922242	-1.542002
2.703782	-1.6148183
-0.83365583	-1.9146199
-1.3564335	-1.212376
-0.9396652	-1.1083772
-0.63475746	-1.6438925
-0.8171423	-1.547626
0.236712	-0.76296043
0.19188105	-1.2806602
0.69661444	-1.3546476
0.39475626	-1.1763653
0.3469317	-1.4730004
0.14482468	-2.125415
-0.16823658	-1.6030728
-0.43142822	-1.5965947
1.0768033	-2.0206213
-4.1407766	-1.981241
1.8637865	-1.6763003
0.84939194	-0.42575788
-1.5133593	0.3300193
-0.5240098	-0.12985562
1.6381669	-0.039023627
0.5013113	-0.130912
-0.70046157	-0.40967777
-0.67163163	0.010502391
0.3031767	-0.41738495
0.3256186	-0.089782804
0.037436944	0.1892532
0.40371054	0.07360068
0.46942127	-0.09112029
0.160617	0.14073622
0.11847246	0.067618705
-0.26739782	-0.50061655
0.74336255	-0.13245934
-0.4954893	-0.68944037
-0.036961168	0.33106405
-1.462574	0.6857055
1.5459176	0.033768833
2.2341754	0.48052567
0.8067528	0.3543012
0.1370391	-0.031723626
0.18397823	0.7562533
0.43987527	0.23705417
-1.0804878	0.9977392
0.9911564	-1.0573034
0.8781522	-1.4900192
0.091502845	-1.3460722
0.035441913	-0.3962331
-0.14184871	-0.3861661
0.5797794	-0.0015507183
-1.0152131	0.6978122
-0.47525728	-0.24649237
-0.12436374	0.32554975
1.3362671	0.25909787
1.1254076	0.40267268
1.3423342	0.4438305
-0.71218175	1.3820388
-1.4492121	1.103447
-0.84852016	1.3278756
-0.32060838	1.131154
-0.09427271	1.1922287
-1.5054709	1.2147101
-0.14891219	1.5484334
-0.38585633	1.3323879
-1.2432903	0.41590026
-0.9097244	0.36718032
-0.06779809	0.52040625
0.093055576	0.38427192
0.98310846	-0.21795076
1.5753852	0.36927807
-0.54377645	0.1453533
-0.6866628	-0.07424974
-0.89118546	0.16856919
-0.8607574	-0.4550383
-0.25486568	-0.053654883
-0.20170021	-0.10606895
2.2175303	-0.17032763
0.20741916	0.873728
0.06211688	0.6652013
0.35131848	0.17019084
1.3718573	-0.38966
0.8226517	-0.5039015
0.2667242	-0.3796095
-1.0155611	0.0478192
-1.1083026	0.77404267
-0.8466986	1.2744861
-0.2420184	0.7529769
0.6464513	0.974053
1.0472088	0.7372298
-0.070448466	-0.47990113
1.4962013	-1.1933584
0.18463789	-0.50540763
-1.0927371	0.11917369
0.1555845	-0.53625
-0.5800323	-1.5772326
-1.5171657	-1.7690312
0.92838943	-0.44777277
0.52623117	-0.80030453
1.138104	-0.8649387
0.14612691	-1.6490498
-0.1477219	-1.1543134
0.091627754	-1.3082432
-0.0018279976	0.030014664
-0.9584597	-0.477412
0.57770365	0.09475436
-0.9719867	-0.11329374
0.23349099	-0.31515488
0.5053789	-0.5968388
0.10861909	-0.5998677
-1.6457062	-0.8187189
0.4343708	-0.46767905
-0.1883946	-0.17286152
0.20416626	0.05686447
0.5465487	0.27025008
0.2777064	0.13842754
-0.15672952	0.3510345
0.45772335	1.0197519
-0.45389485	1.2013899
0.28170082	1.0127108
0.34220526	0.22664385
-0.3320583	0.56626356
-1.1699513	0.2998476
0.30620843	0.4752741
-0.11917887	0.68768835
-0.16279617	0.2374252
-0.48225507	0.71078324
0.79943526	1.0381902
0.69012165	0.7423291
0.3772137	1.0210142
-0.047916133	0.53910553
1.1714351	-0.54332495
0.12328399	0.35473642
0.37024865	0.15180112
-0.5860786	0.3950303
0.18293475	0.5635022
0.019308593	0.4492993
-0.21141787	0.38502836
-4.4243226	-1.7600214
1.2618389	-0.82684493
0.1599957	-0.66451645
1.5115037	-0.00077160605
1.1192657	-0.90531206
-0.6412482	-0.9057374
-0.46026427	-1.2001476
-0.4820717	-1.2866366
0.3389403	-0.7774548
0.66299146	-1.1105592
-0.9154494	-1.3341486
0.7756804	-0.91385645
0.9288372	-1.3798187
0.37760606	-1.4155792
-1.4734482	-1.1838055
0.17847873	-1.0394114
0.31215972	-1.1057785
0.7820828	-1.19417
0.17387244	-0.5890844
0.5760406	-0.71066695
-0.4763947	-0.54949903
0.37412342	-0.8776288
-2.335222	-1.6037483
2.3197289	-0.51999265
1.4380014	-1.4012103
-0.5411568	-1.9412931
-1.5521574	-2.0610194
0.14202392	-2.0171108
0.27400535	-1.5156369
0.35500166	-2.1402245
0.35500166	-1.9322289
-2.537862	-1.5996464
-0.3059008	-1.53351
0.7255433	-0.88281375
-0.026686402	-0.9123321
0.059345055	0.44937712
-0.08054129	1.5657252
0.022989817	1.7864279
0.40953943	1.8295112
-1.4281324	1.8820384
0.43628767	1.0854437
-0.8919838	0.75075537
-0.29509073	1.2057128
0.3824639	1.1808841
0.62212664	1.4704256
-0.5358828	1.3233184
0.8256146	1.0195751
0.5092626	1.2250589
-0.9473741	0.30906844
-0.9102014	0.4504372
0.015049671	1.2387768
0.87304765	1.0957909
0.9252412	1.1268564
-0.6063941	1.2930714
0.7709858	1.3479646
0.3268204	1.1119853
-0.30963278	0.7285214
0.42083597	0.74525625
0.2891673	1.5153773
-0.71376693	0.19455104
-0.6744049	0.90791637
0.70377225	0.5399324
1.1825763	0.6286998
0.0698558	1.1027747
0.097380415	0.50517845
0.21166803	0.5210787
-0.074591726	0.44253117
-1.0460454	-0.08422592
-1.0537804	0.3770436
1.3777453	0.8979378
3.104662	-0.41388187
-0.28144643	-0.73403984
2.1707723	-0.32007757
0.29378402	0.79424226
0.29050574	0.8269154
0.12126723	-0.15315653
-0.62637144	0.71597904
-0.35995615	0.3799433
0.84662145	0.46932492
-0.040869467	-0.06240741
0.65262324	1.017853
0.5559482	0.32720035
-0.7819769	0.629114
-0.65059906	0.09089954
-0.72608715	0.22154914
-0.5988377	-0.27763572
0.1714051	0.12785575
-0.9055157	-0.0036581205
-0.5046306	-0.560773
-0.5954335	-0.06474383
-0.30644438	-0.95904404
0.696806	-0.8122048
-1.062302	-0.9387561
0.65270823	0.09896365
-0.7869924	-0.51189864
-0.021516845	0.5585282
-0.23233767	0.24958508
-0.7941666	0.35166225
0.26490352	0.10681406
0.59186953	0.4996864
0.114519246	0.92698765
-0.47831818	0.6032452
0.17560303	0.2414816
-0.6398194	-0.17527989
