# Supplementary material for: Cross-species behavior analysis with attention-based domain-adversarial deep neural networks
Source: Nat Commun. 2021 Sep 17;12:5519. doi: 10.1038/s41467-021-25636-x (PMC8448872; doi:10.1038/s41467-021-25636-x)
Supplement: Supplementary file 3 — Supplementary Software 1 [file 41467_2021_25636_MOESM3_ESM.zip › SupplementarySoftware/normalized_dataset/normalize_each/dataset/trans-longA/Long_A_Male_19.csv]

angle	speed
-0.66584307	-0.59513134
-0.12122787	-0.8012048
0.6384576	-0.7675591
0.075734556	-0.817178
-0.36295885	-0.8372603
-0.2108277	-0.83599997
-1.044857	-0.71617174
0.42606744	-0.7189428
-0.81879103	0.32778168
-0.43995494	0.6586627
-0.7907529	1.2860049
-0.45484713	0.946788
-0.21944937	0.21169566
0.118556194	-0.6593619
-0.28538325	-0.6759309
-0.5980658	-0.8010992
-0.48995972	-0.83273953
1.8171742	-0.8324667
0.043738894	-0.80827916
-0.08399649	-0.80826366
0.64605755	-0.8395371
0.22040647	-0.7959816
0.2048916	-0.77123046
0.41779336	-0.80827916
-1.5090586	-0.69427305
-0.34919286	-0.49902552
0.2810305	-0.8707951
0.2810305	-0.8707951
0.2810305	-0.8707951
0.2810305	-0.8707951
0.2810305	-0.8707951
0.2810305	-0.8707951
0.2810305	-0.8707951
0.2810305	-0.73161453
0.2810305	-0.8707951
0.2810305	-0.8707951
0.2810305	-0.8707951
0.2810305	-0.7128099
0.2810305	-0.8707951
0.2810305	-0.8707951
0.2810305	-0.8707951
0.2810305	-0.8707951
0.2810305	-0.8300632
-1.5004761	-0.649681
1.1925857	-0.7959816
0.2810305	-0.8707951
0.2810305	-0.8707951
0.2810305	-0.8707951
0.2810305	-0.8707951
0.2810305	-0.8707951
0.2810305	-0.82145774
0.2810305	-0.8707951
0.2810305	-0.8707951
0.2810305	-0.8707951
0.2810305	-0.8707951
0.2810305	-0.8707951
0.2810305	-0.8707951
0.2810305	-0.8707951
0.2810305	-0.7647358
1.168846	-0.8504292
-1.8077848	-0.85402775
0.2810305	-0.8707951
0.2810305	-0.8707951
0.2810305	-0.8707951
0.2810305	-0.8707951
0.2810305	-0.8707951
0.2810305	-0.8707951
0.2810305	-0.8707951
0.2810305	-0.8707951
0.2810305	-0.75662845
0.053961854	-0.82145774
0.91277665	-0.740873
1.6195331	-0.80826366
0.2810305	-0.8707951
0.2810305	-0.823643
-0.8175839	-0.80969733
1.0539849	-0.861515
0.2810305	-0.8707951
0.2810305	-0.8707951
0.2810305	-0.8707951
0.2810305	-0.8707951
0.2810305	-0.8707951
0.2810305	-0.8707951
0.2810305	-0.8707951
0.2810305	-0.8707951
0.2810305	-0.8707951
0.2810305	-0.8624114
0.2810305	-0.8707951
0.2810305	-0.8707951
0.2810305	-0.8707951
0.2810305	-0.8707951
0.2810305	-0.8707951
0.2810305	-0.8259563
0.027444275	-0.85828876
1.1593295	-0.803705
0.43553528	-0.7201976
-0.045017168	-0.77212036
0.5080992	-0.794684
-0.65279454	-0.83327615
-1.2422365	-0.8624114
0.2810305	-0.8707951
0.2810305	-0.8372603
3.0254009	-0.74060273
-0.0062477216	-0.83273953
0.2810305	-0.8707951
0.2810305	-0.77799356
-0.35071567	-0.82145774
-0.4257262	-0.85828876
-0.5982468	-0.6831354
0.20598944	-0.65936
-0.49924582	-0.71042734
-1.3818092	-0.8382953
1.8037412	-0.58036226
0.34675798	-0.3954748
0.33354592	-0.50732255
-0.12974475	-0.6295183
0.8065595	-0.585146
0.32876608	-0.39256454
1.6467581	-0.77123046
-0.91802925	0.010714301
-0.12222119	-0.76023805
-7.998584e-06	-0.1104959
0.48313996	-0.5620704
0.6672681	-0.6276681
-0.115901165	-0.35559425
0.42746904	-0.5999611
-0.31043208	-0.68347096
0.40616825	-0.7981768
-0.5254186	-0.69570696
0.0015622446	-0.74865186
0.76333636	-0.75881124
-1.2603097	-0.861515
0.22009514	-0.6200908
-0.59809786	-0.4120177
-0.669073	-0.43269074
0.077921264	0.14920099
0.53537524	-0.43502003
0.24397175	-0.52846426
0.051525787	0.11867786
-0.26752785	-0.3813635
0.18839923	-0.57677954
-0.27347875	-0.48228285
-1.4683224	-0.59215516
0.4328775	-0.7366365
-0.30997735	-0.67429566
0.2810305	-0.73979545
0.0106290635	-0.45310423
0.2287052	-0.5270204
-0.76273763	-0.5397221
-0.12764634	-0.70281935
1.2894837	-0.6091168
0.040963106	-0.8504292
0.5633002	-0.5242151
-0.49162653	-0.5691212
-0.8255391	-0.2792779
0.7448323	-0.44461173
1.0768307	0.3741483
-0.3121898	-0.80827916
-0.68189615	-0.26368406
0.25805858	0.30819243
0.0518999	0.3202673
-0.4728005	-0.26707467
-0.49846506	-0.7012129
-0.99062335	-0.8522348
5.6301174	-0.7475593
0.8047721	-0.7683698
-0.07967473	-0.5811625
-0.97087103	-0.41641483
0.2801664	-0.5097862
-0.6895826	-0.43120986
-0.6190176	-0.43707046
-0.2974233	-0.360576
-0.3067289	-0.08875502
-0.5276809	0.7674608
-0.2871105	0.21889168
-0.6617218	0.16522236
-0.29005364	0.027873797
-0.6156834	-0.012676711
0.26076242	0.17239688
0.0044484856	0.72210574
0.24502324	-0.4012168
0.034912728	-0.2089476
-0.15366244	-0.07199435
0.14856312	-0.25137934
0.22250222	0.25542745
-0.11961836	-0.6592517
0.08919716	-0.3773903
0.4379708	0.012592592
0.18510588	-0.0608239
-0.15385726	-0.80579555
-0.76533186	-0.6108157
1.207991	-0.7245827
-0.35333788	-0.8052952
0.2810305	-0.8707951
0.2810305	-0.36518034
0.89339167	-0.68324727
0.08184695	-0.8023602
0.11518724	-0.85828876
1.8042972	-0.8624114
0.2810305	-0.8707951
0.2810305	-0.8522348
0.2810305	-0.8707951
0.2810305	-0.8707951
0.2810305	-0.8707951
0.2810305	-0.8324667
0.2810305	-0.8707951
0.2810305	-0.8707951
0.2810305	-0.8395371
0.36636403	0.29871988
0.013717293	1.1759207
-1.1062965	1.9766546
0.5831005	1.956823
0.4862423	1.7788533
0.55887115	1.3661299
0.72504926	1.4086504
0.7668515	0.9056609
0.19098535	0.35254183
-1.4554092	0.47493094
0.4263269	0.31281233
-0.65992075	-0.7689655
-5.4425087	-0.626404
0.37418666	-0.5718178
-0.17086022	0.007924137
-0.17259182	0.2807609
-0.66896707	1.0036293
-0.036305122	0.98202336
0.16282998	1.455655
0.21211511	0.7465857
0.074511	-0.3392109
-0.69188267	-0.59705555
-0.047647938	-0.10414029
0.11115356	0.32813194
0.40331122	0.1548239
-0.5937938	1.2469454
0.52660197	0.9895698
0.22440833	1.710507
0.5109846	1.5469692
0.67551833	1.7235585
0.6089439	1.9606103
0.7586253	0.9605552
0.6546629	-0.11541411
-2.3864117	-0.6515044
-0.81830007	-0.3731133
4.663793	-0.85402775
2.8621576	-0.26974857
-1.1315378	0.44757122
-0.5943085	1.0402325
0.16296369	1.3527668
0.46968272	1.4215869
-0.06714204	1.2922763
0.37049854	1.0606663
0.13209756	1.4437728
0.57535577	0.14483233
0.030537387	-0.7785745
0.2810305	-0.8707951
0.2810305	-0.8707951
0.2810305	-0.8624113
0.2810305	-0.8707951
0.2810305	-0.011160047
0.38577798	1.1877576
1.0896194	1.5205463
0.28011924	0.7553626
-0.00584807	0.23549278
1.0332011	-0.6213736
0.026891775	-0.35032284
0.77702194	1.0404531
-0.047654305	-0.07858402
-2.0479636	-0.4438259
-1.3816469	-0.2788409
-1.4720947	-0.4078547
-1.246888	0.27190575
0.04369998	-0.11865358
1.3107603	-0.49090227
-1.080052	0.12200431
-1.802186	0.12050204
-0.960892	-0.009587361
1.4381113	-0.4948246
2.3779743	-0.6097365
-2.1317048	-0.59482914
-0.6631547	-0.65794104
-2.2613838	-0.6480715
-1.6597906	-0.659989
-0.38942486	-0.8030866
1.5538044	-0.22046779
-0.87466127	-0.083526604
-1.1356665	0.16875902
-1.5120243	0.68836015
0.6661151	-0.6805174
0.2810305	-0.8707951
0.2810305	-0.8707951
0.2810305	-0.8707951
0.2810305	-0.8707951
0.2810305	-0.7635609
-0.12703139	-0.1521643
0.18423302	0.95378315
0.6951696	1.0532756
2.0104349	0.7118704
0.12831828	0.6516901
-1.2005297	0.32772696
-1.6274273	0.5551396
0.15602718	0.8529897
-0.020676974	2.1833682
-0.63183546	2.1111057
-1.3950545	1.8339944
-1.0839106	3.0064805
0.022241298	2.4983735
1.020811	1.1096348
-2.0086737	0.30660206
-0.79717517	1.7753758
-0.6923729	1.1306717
-1.0128443	1.6981971
-0.64910823	1.2667165
-1.005042	1.9126282
-0.7867419	0.26111156
5.3309293	-0.48830524
0.011135005	-0.5193812
-0.22409457	-0.6815251
-0.49339983	-0.72925234
0.9356107	-0.83327615
-1.0931866	0.2648011
-0.6590691	-0.18694581
0.1960905	-0.04813704
1.8738384	0.14586031
1.0047693	-0.5966403
0.9292896	-0.8504292
2.663086	-0.53448695
1.2557812	-0.5654363
1.1269324	-0.17493989
-0.17952348	1.0188191
0.27433017	-0.5349343
0.13304475	0.20267814
-0.5766707	0.9792146
0.30680034	1.6089078
0.20921208	1.3440281
-0.60626817	0.4669812
0.048519064	1.062507
-0.46545005	1.5334799
0.28585875	1.6079122
0.07483283	1.8584025
0.31882995	1.6960083
-1.828148	0.13686796
-1.1594702	-0.54602146
-5.185364	-0.5898166
0.0045663235	0.14581393
-0.39082053	0.48436713
-0.4814466	0.63002235
-0.61148053	-0.60759145
0.2810305	-0.8707951
0.2810305	-0.7430781
0.54787236	-0.69131154
0.47069442	-0.06988911
0.052618902	1.1878875
-0.09529158	1.8276166
-0.19364905	1.9017718
-0.3814441	2.1720698
0.4442798	2.3853562
-0.009127685	3.0705163
0.2244609	1.9332793
0.0967336	1.0249823
-0.11410562	-0.37303334
-0.07794979	-0.76141274
-1.6530303	-0.8504292
0.2810305	-0.8707951
0.2810305	-0.8707951
0.2810305	-0.8707951
0.2810305	-0.17653582
0.9389526	-0.60247064
-0.8442363	-0.57088643
-0.01022371	-0.4438259
-1.3546109	0.25894234
-0.5622906	0.452613
-1.1427639	1.0777953
-0.10578183	1.2181665
-1.5881041	1.4905758
-1.1714994	2.5393963
-0.5539611	-0.21581465
0.2810305	-0.8707951
0.2810305	-0.71650904
-0.98118526	-0.29207924
-0.40771574	0.45536345
-0.21367748	1.2062764
-0.28253958	1.1969285
-0.0780523	2.340171
-1.1175594	2.0736403
-0.42318314	2.3825872
-0.6526417	1.3393754
-0.818366	1.6212468
-1.2665191	2.5252202
0.071354814	2.2286615
-0.051226176	2.6081846
-0.18462387	0.843309
0.6881275	-0.26327452
0.6597301	-0.14598563
-0.17602062	-0.5222842
-1.1637952	-0.60603803
-4.87696	-0.84578246
1.3799948	-0.7501668
1.9241959	-0.7959816
0.34722403	-0.72765005
0.3842145	-0.5347349
0.20375618	-0.33572647
-0.37972683	-0.020782528
-0.43420532	-0.09061518
-1.2521883	1.6996808
-0.94072807	0.95787466
-0.37328267	1.8227841
-0.7803002	3.105573
-0.41500297	0.6601905
0.15613462	0.010542766
0.10363286	0.022708258
0.2810305	-0.8707951
0.2810305	-0.675192
-1.5034264	-0.73664576
0.2810305	-0.8707951
0.2810305	-0.8707951
0.2810305	-0.8707951
0.2810305	-0.8707951
0.2810305	-0.39211452
-0.15078956	-0.07338302
0.58488816	-0.36359653
-0.55307597	-0.8204736
-0.26895037	-0.7511903
-0.56941	0.1077693
-1.1600485	0.5779887
0.02265239	-0.16906613
2.9257314	-0.75823843
2.7604856	-0.24110039
-0.6243304	0.12725224
-1.5669445	-0.24771634
-0.78359133	-0.73159283
3.7008567	-0.8092442
-0.005605707	-0.37061694
-0.09503686	-0.2241847
-0.25831202	-0.7367524
-0.4843931	-0.6715716
-0.21837601	-0.36730802
-0.020838246	-0.12784375
-0.2192452	0.041784115
0.20614381	-0.2670613
2.233924	0.39055455
0.010057496	0.46534142
-0.13830625	-0.50811255
-0.18500963	0.038911827
-0.25499812	1.6404208
0.024260195	2.3896537
0.025571523	1.2176733
0.94189507	1.1684504
2.0783353	1.5034747
-0.9054848	0.8625824
-0.14484473	0.48173586
-0.35238287	-0.45310423
0.19606377	-0.5551587
3.2456849	-0.5604598
0.762692	0.6009356
-0.01641505	-0.16047703
0.080855615	0.44573846
-0.27268797	-0.17236015
0.3043611	-0.7664097
0.5922102	-0.12096244
0.16557933	-0.4120289
-1.0340183	-0.3549042
-0.4054008	-0.403103
-0.28312904	-0.55527
0.11688925	-0.4980774
1.4831463	-0.26464176
-0.6473519	-0.17352273
0.063047685	-0.02480474
0.2810305	-0.8707951
0.2810305	-0.8707951
0.2810305	-0.8707951
0.2810305	-0.8707951
0.2810305	-0.8707951
0.2810305	-0.8707951
0.2810305	-0.8707951
0.2810305	-0.5604465
0.14857157	-0.49807745
0.014131618	-0.12720072
-4.5667963	-0.626404
0.97054124	0.9592032
-1.0225612	0.86189663
0.26295036	0.10653752
-0.7386923	0.5748616
-1.05259	0.14006788
0.054788265	0.016531983
-0.010653074	-0.4841418
0.14973648	-0.8121093
-0.05134352	-0.81964403
-0.9239015	-0.063482076
0.49790695	-0.8148032
-1.7052779	-0.5934393
-1.4917814	-0.57590127
1.1603074	-0.80826354
-0.43522972	-0.6759309
5.1975636	-0.84564406
-1.7332867	-0.7773447
-0.17743434	-0.63340086
-0.07504327	-0.4067119
-1.6369274	0.4554605
-0.3576709	1.0911254
0.24622805	2.2661333
0.23376939	2.575321
-0.48156705	2.7125661
-0.87185156	1.9600525
-0.7102008	1.5956905
0.3313196	1.8858751
-0.37375417	2.454511
-0.7445031	2.649843
0.5788422	2.0046232
-0.74105644	1.4720339
0.8358824	0.31195483
0.36147913	1.4061774
-0.117094405	0.83393824
-0.5328971	0.32330027
0.18776435	0.8736293
-0.55318636	-0.049432132
-0.15054014	0.35746145
-0.46965894	0.57057786
-0.3928294	1.1484076
-0.16472057	1.0276442
-0.30327407	0.06467743
1.4785926	0.63874876
-0.15300876	1.4221529
-0.051677633	1.4814885
-0.17951716	1.9372733
-0.27460772	2.3097384
-0.28263372	2.350141
-0.44444805	2.6670563
-0.9452977	1.6682132
-0.96328646	1.8886155
-0.64149517	2.3829095
-0.68769205	2.7905936
0.32895687	2.5262432
-0.1756372	1.8594283
-0.1480564	2.56625
-0.042990938	1.9303987
0.3116533	2.5597613
-4.0090552e-05	0.8688168
0.37753782	-0.7947733
