# Supplementary material for: Cross-species behavior analysis with attention-based domain-adversarial deep neural networks
Source: Nat Commun. 2021 Sep 17;12:5519. doi: 10.1038/s41467-021-25636-x (PMC8448872; doi:10.1038/s41467-021-25636-x)
Supplement: Supplementary file 3 — Supplementary Software 1 [file 41467_2021_25636_MOESM3_ESM.zip › SupplementarySoftware/normalized_dataset/normalize_each/dataset/trans-longA/Long_A_Male_2.csv]

angle	speed
-0.73036486	-2.264163
-0.43903387	-2.0267646
0.1421215	-2.1414614
-0.24396369	-2.1414614
0.07716139	-1.5528085
0.08890798	-1.5459696
0.49591875	-1.3384572
0.2228319	-1.6685616
0.30578995	-2.2691538
0.3618398	-1.7918808
-0.43684465	-1.6683964
0.09983096	-1.1458442
0.08401965	-1.4515313
-0.1360702	-1.127374
-0.022866203	-1.4009458
-0.32190344	-0.68480325
-0.33504096	-0.5946459
-0.21329843	-1.3575633
-0.22027366	-0.7321816
-0.15896425	-0.45131633
-0.39117235	0.05284506
-0.509713	-0.47987154
-0.3756292	-0.6386683
0.05611809	-1.1509138
0.79679173	-1.2834015
0.23104142	-0.44662896
1.2801293	-0.4969195
-0.7074864	-1.2703055
-0.2242354	-0.91027325
-0.57553846	-0.8474234
0.17993742	-1.0573448
0.5855951	-0.9293269
0.16561916	-1.0015719
-0.67769855	-1.0542445
-0.5307272	-0.97998965
-0.81900847	-1.19508
1.1876727	-1.1805371
-1.1136576	-0.917951
-0.2929343	-1.2430322
1.4799869	-0.826547
-0.059419457	-1.5469352
0.8401738	-0.8785763
-0.28989553	-0.6696365
0.42699337	-0.75030416
1.0828141	-0.7075546
-0.6337181	0.22112824
-0.0904356	-0.35074168
-1.3487355	0.79137045
0.26888236	0.30572405
0.531161	-0.1088239
-0.08864326	-0.053270344
-0.040617593	-0.39264303
0.16364685	-0.8064409
0.22441842	-0.7752316
1.1627431	-0.80628127
0.013957467	0.17998889
0.7070548	-0.23436402
-0.01629543	-1.1256609
0.48887435	-0.5785083
0.77117056	-0.78018445
0.41468295	-0.04141084
0.17696507	-0.07362726
1.4987824	-0.5964542
0.111695305	0.24240874
-0.01523236	0.59993374
-0.11878519	0.78555846
-2.174489	-0.07920906
-1.7413558	-0.58225983
-0.47236168	-0.38378665
-0.18633999	-0.29667088
1.1627338	-0.11320717
0.48568872	-0.9128418
0.009141189	-0.9161392
0.35939696	1.2004753
0.6380376	-0.06669835
-0.116068356	0.38358405
0.18486197	-0.1825907
-0.18601288	1.5721005
0.57450867	0.80853206
0.8321244	0.91459453
1.1352147	-0.0642633
1.2769166	0.35187757
0.791636	-0.034511734
0.26015815	-0.063978195
0.033915713	0.05373083
0.9118104	0.04291952
2.4862502	-0.22077705
-0.29011083	-0.17896727
0.784256	0.17902666
0.27442425	-0.15838529
-0.47943273	-0.30095005
0.3070095	-0.57992715
-0.24272959	-1.166406
-1.0187299	1.1859968
-0.13562256	-0.00483296
0.63565475	0.2706745
0.04952616	-0.37451166
0.25763962	-0.9561701
0.34452626	-0.9996122
-0.6190147	1.466117
1.0643754	-0.059184756
0.7319212	0.501203
-1.4504561	-2.5579593
-0.8432546	-2.5198812
-1.6374456	-2.63254
1.1495181	-2.5866508
0.45222038	-2.24199
-6.8534646	-2.450526
0.97978574	-2.6222723
0.19494109	-2.3745122
-1.3200706	-2.4608672
-0.24396369	-2.6534204
-0.24396369	-2.6222723
9.022147	-2.2830193
-1.5004917	-1.6846298
0.9118778	-2.1432168
-0.49132827	-1.9293435
0.003400867	-2.3983188
0.0790727	-2.6303072
-0.24396369	-2.6534204
-0.24396369	-1.6739398
-1.057596	-2.5139663
-0.24396369	-2.6534204
-0.24396369	-1.5835681
-0.63821536	-1.894361
-0.43017617	-1.4819376
-0.18053846	-1.1426009
-0.4238085	-0.9373072
-0.17592593	-0.97499347
-0.8418816	-0.48768988
-0.5416731	-0.14874464
-0.04171128	-0.6469795
-1.1782619	-1.8164248
-1.501657	-1.6827582
-0.3650289	-0.807448
-0.44846717	-1.6046706
-1.0869561	0.19598609
0.73977566	-0.61647916
1.3550649	-0.40171695
-1.3200369	-1.7828429
-1.0569584	-1.4865983
-0.6341747	-0.25514212
-0.17019255	-0.2444738
1.4684322	-1.2876326
-1.3525871	-1.2732229
-1.0279428	0.3059325
0.16155703	-0.38075352
0.16513571	-0.17906424
-0.35672235	-0.25276712
-0.45909342	0.8001234
1.4491377	0.5697135
0.26909766	0.19638892
-0.58299625	0.26454282
-0.04208019	0.9007782
0.6556861	0.8451847
0.73595077	0.73326784
0.3901433	0.8967506
0.5352471	-0.16544984
0.45885423	0.07024748
0.96411604	0.33098716
-0.40445772	0.5251559
0.50870234	0.58300114
-0.14414835	-0.43284652
2.112572	2.0370212
-2.2097306	0.24552523
2.0479014	-1.1179682
-0.038499497	0.38139263
-0.8245762	-0.3874891
-1.5286472	-0.14328012
0.48695955	-0.1357525
1.0900803	1.210098
0.8240339	0.9482525
0.18542579	2.5040276
0.86046594	1.2834818
1.341955	1.5436795
-0.30556843	-0.06320128
0.2573176	0.40259904
0.757354	0.34380242
-0.5415048	-0.8703332
-1.3660041	-0.3882224
-0.55461127	0.3427244
0.9675906	-0.11887925
0.4817131	-0.7236903
-0.24357103	-0.14247341
0.1030225	-0.59591705
-0.10556491	-1.2433573
-0.109988675	-1.797211
-1.9979433	-1.3005382
-0.40557644	-1.1737175
-0.64639175	-0.57943124
-0.08920762	-0.38846043
0.8024266	0.22199479
0.8413036	0.9321145
1.8005633	0.100846365
1.0681276	-0.48081842
-1.0114897	-0.15036628
-0.384398	-0.30932114
-0.79384965	-0.22636704
-0.10422072	-0.010753855
0.50114334	1.1578038
1.2812293	-0.14135264
-0.034715533	0.43182963
-1.0119746	0.93831635
0.5110936	0.34574673
0.40422308	1.0076429
-0.46431136	0.53920513
-1.7498354	-0.16755335
1.0934442	0.053521752
0.7840004	0.7772973
0.16965	-0.0407983
0.29306984	-0.7219226
-0.7774421	1.4433364
0.59682643	0.24067521
-0.23121023	0.027004188
-0.07284654	-0.114024475
0.23930977	-0.31280676
-0.45445335	-0.5671083
-0.35293734	-0.54433227
-0.69624436	-1.0443091
1.9716141	-1.5514042
-0.005150969	-0.96797204
-0.85049886	-2.0798044
1.1060615	-0.99476284
1.6848773	-0.4791698
-0.31484026	-0.060612872
-0.021613844	0.21262325
-0.8530991	0.738412
-0.40032458	0.80930614
0.3210649	0.63291
0.336895	0.5975581
0.46797708	1.2394142
-0.4258995	0.8131436
-0.17932542	1.1846097
0.2782319	0.5569609
0.0699034	0.5957479
-0.3949662	0.36035255
-1.373086	-0.32097003
-0.889786	0.21383992
0.65192103	0.5291262
0.7679333	0.15100475
0.5070469	0.29753247
-0.22300106	0.4837209
0.3063126	-0.41991225
0.32699946	-0.006469722
1.71298	2.0063348
-0.87257755	-0.14083362
0.5947466	0.5741192
1.3937526	0.34767142
1.139643	0.5430888
-0.5789993	0.72605574
0.336564	0.8328723
-0.5061824	0.2644817
-0.41914755	0.39961407
-0.12753852	0.9975536
1.5157421	0.5243617
0.084828906	0.5569609
0.18756242	1.2560233
0.24212112	0.19715264
0.6766935	0.24658142
1.1462922	-0.099764474
0.5340158	0.5081712
-0.516683	0.41616246
0.9312146	-0.15778938
-0.7594083	-0.13040549
1.3635428	-0.8170807
-0.24427931	0.62915677
-0.50400347	0.074467026
1.2410961	-0.487751
-0.1427053	1.12103
0.07545027	1.5646981
-0.61094546	0.68463564
-0.31621364	0.5653717
-0.4978698	-0.91090924
0.30550107	0.27314
0.061456595	1.1903329
1.8779508	-0.72096056
-0.4333817	2.1354678
1.024553	-0.050911747
-0.65928745	-0.62368345
-1.0049119	1.0551525
0.52103555	0.8172839
-0.027326204	0.20230354
0.37826926	1.010744
0.1614865	0.0060332087
-1.9584546	-1.5770631
-3.4012775	-1.8890363
0.56519467	1.3984551
-0.12631753	0.85937685
0.19162728	1.4730836
0.6824865	1.8770889
2.3287811	1.1285939
1.4367222	0.24846008
-0.08243575	0.5174985
0.33479196	0.4575208
0.7945058	0.6281572
-0.5003425	0.3156135
0.2628419	0.30962935
1.1517006	0.03206415
-0.79343355	1.1094923
-0.27057606	0.5764359
-0.49809432	0.27382946
0.50112385	-0.18142112
0.46108004	-0.3651935
0.1860124	2.426893
1.5289457	1.7035438
0.044543505	0.91722333
0.12974438	0.49091417
0.7666149	1.4508661
1.0288603	0.85616446
-0.98238456	0.9487516
0.9337822	0.6035449
-0.10343834	2.398311
0.13498697	1.5012674
-0.16616935	1.785251
-0.6888212	0.70486444
-0.79812133	-0.40303597
-1.2790958	2.7987251
0.9791771	0.8329336
0.6785516	1.2717766
0.24949954	0.69399357
-0.22159888	1.3619436
0.53262734	0.5490816
0.11906383	0.7372478
-0.0022014512	1.0299169
0.19614236	1.715783
0.08951746	0.21877764
-0.18933786	0.24485199
-0.81818837	0.4969098
-0.3723397	1.3648059
0.3830324	1.8618311
-0.2426421	1.4914327
0.04033093	0.8209568
0.7877578	1.4772604
0.041744806	1.1512679
-0.6449547	1.8499793
-1.2887701	0.9006784
-0.6573955	1.6688085
0.060920596	1.9582345
1.2361089	0.9622894
2.3349886	0.365692
1.7635951	-0.37556678
-1.797494	-1.7854149
-3.3511524	-0.69624007
-1.2022941	0.16886635
2.1908984	0.04397916
0.9159571	0.13766615
0.59503806	-0.4062838
-0.1545818	1.2779698
-1.046453	0.3250749
-1.2447063	-0.34295574
-1.1948344	-0.012561248
-0.96159184	0.6879478
1.9428413	1.5450065
-2.109839	-0.39768055
-0.9417818	0.7510305
0.042035732	0.8551569
-0.03938233	0.50219893
-1.0283773	0.716098
0.6095572	1.9270794
0.0069933506	0.5166062
-0.043088537	0.42832738
0.40404806	0.55926913
-0.14592192	1.2067394
0.51977015	1.7728934
-1.6016768	0.9240071
-1.2562131	0.32718575
0.048529558	0.06825304
1.427479	-0.40303597
-0.44109663	0.33703592
-0.59013194	0.26887316
0.22439986	0.122099206
1.2753283	0.21947831
0.7261864	0.56890094
0.28146943	1.0511663
0.35377568	1.0483831
-0.5704445	0.8879277
-2.1649005	-0.69749755
-2.4204717	-0.060730588
-0.2861082	0.7942036
0.39858612	-0.14309049
-1.6278777	-0.5793142
0.8536782	0.6906183
0.39120987	-0.6958575
1.674968	0.14521992
-0.38528895	1.445837
-0.21707167	-0.4788037
0.47533008	-0.43960264
-0.13503368	0.7710628
-0.2705713	1.8358912
0.32479554	0.72253776
0.30869758	-0.3474103
1.391789	-0.6069192
0.268252	-0.3655423
-2.330866	1.8052905
-0.94401497	0.75471246
-0.25371414	0.43821362
0.091680355	0.86558264
0.35508725	1.4471451
1.3753388	-0.157498
-0.35257596	0.25952324
-2.1781776	0.62189287
-1.0545382	0.5025864
-0.48650312	-0.022068849
-0.551514	0.010565729
-1.049114	-0.22745757
-1.6635702	-0.08972532
1.2847952	-0.0737033
0.3864973	0.85569423
0.085069515	0.5635084
-0.472048	-0.51559603
-1.7718018	-0.071741685
-0.57708585	-0.5603556
0.7508551	-0.047331087
-0.67963433	0.31522778
-0.4107033	-0.25427535
0.2634144	0.48117372
0.22003004	0.84994876
0.66278946	0.019685848
-0.8177444	-0.48491618
-0.05696083	-0.9356108
-0.8046882	-0.04128427
0.05130631	-0.77447045
0.30892354	0.2699438
-0.25824845	-0.64875734
-0.375299	-1.106707
-0.3886146	0.4681481
0.17738737	0.08280635
-0.14109008	0.9427858
-0.8389003	-0.09334098
-0.68858844	-0.23975143
0.23019557	0.8693996
-0.42337003	0.3820207
0.67509556	0.49303734
0.54957193	0.0324214
-0.44294202	-0.28499433
-1.0183667	1.5070068
0.96166533	0.39840302
2.269844	-0.28127393
-1.0994018	-0.3117562
-0.7447281	-0.39859092
-0.24904983	-0.6627294
-0.75550747	0.471713
0.46402982	-0.064158976
-0.8460031	-0.11345534
0.048378237	0.01376128
-0.014014235	-0.8842263
-1.2623074	0.5245038
1.6728609	0.019583251
1.4108781	-0.6758207
-0.68227774	0.57754827
-1.3739543	-0.11168035
-0.57455623	-0.6427166
-0.24614762	-0.48697907
-0.0400709	-0.28342453
0.88852626	0.54335815
0.3726008	-0.11213436
-0.4483172	0.47666886
0.36613867	0.7494845
-0.018981108	-0.91540504
-0.14205222	-0.8486529
-0.0044815205	0.23603815
-0.20964089	0.051555824
0.826951	0.22107424
3.173863	1.1243303
1.3121874	2.212235
0.3774927	1.2284342
0.6132607	1.2745075
0.7476724	1.3273228
0.77155703	1.0056489
0.021753328	2.250158
0.9844084	1.4397285
-2.008635	0.4678347
-1.6371402	0.33501276
1.319433	1.0253669
1.6102952	1.7186834
0.09516552	1.0518095
-0.22050196	0.6732591
-0.37115628	-0.29688752
-0.0433173	0.6636121
-0.20014808	1.4047633
0.14539479	0.8851262
0.122228816	0.9813631
-0.071530074	1.2728151
-0.07504916	0.5462429
0.05070881	0.4246992
0.2222667	0.18759882
0.51097333	-0.0035610036
-1.1190895	0.18310583
0.8389523	0.08448371
0.53359747	0.5281504
-0.7972146	0.08043371
0.93767273	-0.5040949
-1.7124705	-0.35403442
-0.6521543	-0.123195566
0.4491946	-0.09314702
-0.48907056	0.37727976
-0.8771132	0.40259904
-0.050216816	-0.740749
0.894291	-0.087992236
0.36206234	0.6084374
0.038377825	0.3673767
-0.8971516	0.33778518
0.12413486	-0.7429972
0.8540893	1.5169767
-0.6632067	0.52240014
0.40992114	-0.20608118
-0.16281979	-1.2737261
-2.2242944	-0.9599285
0.51799005	0.3895732
-1.2465774	-0.80832064
0.6539854	-0.6460443
-0.7905781	0.6968418
0.57679975	-0.9891672
0.45789975	0.35455087
0.00934268	1.0546912
-0.59214383	0.020237913
-1.8292366	-0.66283935
-0.6766937	-0.347293
0.6988076	-0.07895354
0.9180786	1.896343
0.693072	0.85685325
0.25932312	-0.41812906
-0.15282458	0.2699438
-0.51201653	0.08982598
0.055258114	0.7709848
-0.60233855	0.91098624
-0.94988495	0.29305977
-0.057447147	0.17257401
0.51347476	0.3756661
0.021769034	-0.77289504
-1.8804002	-0.9008706
-0.7291165	-0.24860176
0.9031048	0.33572185
-0.040132787	1.0048329
0.842045	0.12173786
-0.28945613	1.0840242
-0.98169875	-0.39075637
-1.3897023	-1.8912266
