# Supplementary material for: Cross-species behavior analysis with attention-based domain-adversarial deep neural networks
Source: Nat Commun. 2021 Sep 17;12:5519. doi: 10.1038/s41467-021-25636-x (PMC8448872; doi:10.1038/s41467-021-25636-x)
Supplement: Supplementary file 3 — Supplementary Software 1 [file 41467_2021_25636_MOESM3_ESM.zip › SupplementarySoftware/normalized_dataset/normalize_each/dataset/trans-longA/Long_A_Male_20.csv]

angle	speed
-0.009862434	-0.9177626
0.659538	-0.40993586
-0.6792628	-0.79453546
1.2708169	-0.3671597
-1.2905419	-0.79453546
-0.009862434	-0.9177626
-0.009862434	-1.0409896
-0.009862434	-1.0409896
-0.009862434	-1.0409896
-0.009862434	-1.0409896
-0.009862434	-1.0409896
-0.009862434	-1.0409896
-0.009862434	-1.0409896
-0.009862434	-0.6733438
-0.777491	-0.30134338
0.14217082	-0.5815464
2.8630335	0.1866433
-0.6923258	-0.48163265
0.67260087	0.86866164
-0.009862434	-0.76818234
-0.009862434	-0.49537504
-1.3134017	-0.74164253
1.2936769	-0.6317787
-0.009862434	-0.22256772
-0.009862434	-1.0409896
-0.009862434	-0.49537504
-0.009862434	-0.35897133
-0.40420464	-0.07824517
-0.9190595	-0.44229525
1.2936769	-0.49537504
-0.7429197	2.6088994
0.37770176	0.05717529
0.3356306	-0.08616402
-0.009862434	2.2326982
-0.009862434	-0.35897133
-0.009862434	1.0050653
-0.009862434	1.55068
-1.0752629	-0.31580788
0.37307474	0.07772439
0.67260087	0.1866433
-0.009862434	-0.90458596
-0.5590679	-0.34792843
-0.23676124	1.917369
-1.8927848	1.0630178
0.39186332	-0.12187492
-0.009862434	-0.8571667
-0.8847689	0.2609809
1.2404724	1.9597728
-0.38529086	-0.8571667
-0.009862434	-0.48952082
-1.025635	0.6491118
-0.009862434	0.08574465
-0.28230488	-0.3671597
2.3625655	0.28190166
-0.81946456	-0.016569117
-0.52097857	2.5262055
1.8014805	0.07772439
-0.12533084	1.3583323
-1.0046948	3.2086437
0.7175012	-0.31580788
-0.2480012	-0.44229525
-0.96362406	-0.8571667
1.5303159	1.6229125
-1.0534208	0.095370755
1.0683552	0.6370813
-1.1133943	0.7543253
0.250011	-0.26522338
0.1629758	2.4273212
0.997928	3.3516703
0.3356306	1.4142762
-0.14195496	1.8261368
0.12223009	0.1866433
-0.009862434	1.0050653
-0.35535547	0.05717537
-1.329898	1.8251853
-0.6016346	0.42959395
0.9438992	-0.7416424
-0.96362424	-0.12187492
-1.025635	-0.19593896
0.117256455	1.844368
0.8787913	-0.48952082
0.36556602	1.9597728
1.1895466	-0.48163268
0.21344106	0.61430424
0.34258443	2.5076458
0.09685054	0.86866164
-0.009862434	-1.0409896
-0.009862434	2.2350168
0.2598089	1.4173665
-0.009862434	-1.0409896
-0.009862434	-0.7416424
-1.3134017	0.45945072
-0.009862434	-0.6317787
-0.009862434	-1.0409896
-0.009862434	-0.38193002
0.29365918	0.51054275
-0.009862434	-1.0409896
-0.009862434	1.7987851
-0.4433915	1.1054931
-0.9073475	0.10111463
0.07856381	-0.52955574
0.4413291	-0.3671597
1.2783524	-0.6733438
1.9706247	0.32860184
0.26695147	1.8234874
-0.009862434	-0.35897133
-0.102356255	3.0529754
-2.1746697	-0.8571667
-0.009862434	-1.0409896
-0.009862434	0.6004862
0.22100648	-0.22256772
-0.3553555	0.05717529
0.02825428	2.6604168
-1.3338414	2.122653
-1.0758489	0.24027902
2.6874793	-0.6317787
-1.3134017	0.45574653
-2.171554	-0.08625691
-1.3708268	-0.6713084
1.5432593	-0.75930613
-0.009862434	-1.0409896
-0.009862434	-1.0409896
-0.009862434	-1.0409896
-0.009862434	1.0047461
-0.009862434	-1.0409896
-0.009862434	-0.28914994
-2.0182285	0.24577099
0.4301784	-0.40035537
-0.44990337	-0.48952082
-0.009862434	-0.8571667
-0.009862434	-0.8571667
2.559032	-0.6713084
-1.2905419	-0.3671597
1.2708169	0.3145085
-0.009862434	-1.0409896
-0.009862434	0.06805423
-0.009862434	0.19128133
-0.009862434	-0.79453546
0.36613664	0.07641101
-0.38586152	-0.9177625
-0.009862434	-0.05517287
0.18991351	1.0583073
-0.20963839	-0.9177626
-0.009862434	-1.0409896
-0.009862434	-1.0409896
-0.009862434	-1.0409896
-0.009862434	-1.0409896
-0.009862434	-1.0409896
-0.009862434	-1.0409896
-0.009862434	-1.0409896
-0.009862434	0.19880782
-0.009862434	-1.0409896
-0.009862434	0.06805423
-3.2329988	0.68972754
-1.0042013	0.21113749
-0.61858255	-0.76818234
2.2474384	-0.8571667
-0.009862434	-1.0409896
-0.009862434	-1.0409896
-0.009862434	-1.0409896
-0.009862434	-1.0409896
-0.009862434	-1.0409896
-0.009862434	-1.0409896
-0.009862434	0.32860184
-0.28667644	-0.35897133
-0.009862434	-0.76818234
0.6726008	-0.48163268
-0.009862434	-1.0409896
-0.009862434	-0.6317787
0.8888182	1.5231844
1.3487577	-0.6733438
-1.7669655	0.47955662
0.26604396	-0.05487014
0.5175726	-0.14294799
1.3839401	-0.40035537
-0.009862434	-1.0409896
-0.009862434	1.4787241
1.0123733	-0.48952082
-1.4540013	0.37225494
-0.36386457	-0.21334274
-0.009862434	-1.0409896
-0.009862434	-1.0409896
-0.009862434	-1.0409896
-0.009862434	-1.0409896
-0.009862434	-1.0409896
-0.009862434	-1.0409896
-0.009862434	-0.76818234
-0.009862434	-0.90458596
-0.009862434	-0.35897142
-0.009862434	-0.495375
-0.009862434	-0.76818234
0.4039648	1.7120174
-0.4236897	-0.35897142
-0.009862434	-0.90458596
-0.009862434	-0.6317787
-1.8395059	0.27712962
-0.43751973	-0.3056979
-0.009862434	-0.8571667
1.153254	1.4331129
-2.188751	0.08574465
2.3645306	-0.6136274
-0.009862434	-1.0409896
-0.009862434	1.0050652
-0.009862434	0.5958542
-0.009862434	3.187524
-0.009862434	-0.76818234
-0.009862434	0.73225796
-0.009862434	-0.22256772
-0.76527816	1.490404
0.40006027	1.1553403
0.0493256	2.9319534
0.27644253	-0.6317787
-0.009862434	-0.76818234
-0.009862434	0.323047
-0.009862434	-0.90458596
0.5056791	1.1725574
-0.17991094	0.05717537
0.13037817	1.3071556
-0.31077576	1.0087727
0.3545229	-0.34792838
-0.03549969	1.8655866
-0.5334308	-0.495375
-0.009862434	0.1866433
-0.009862434	-0.35897142
-0.009862434	1.1414689
-0.26162958	0.46450236
0.24190472	-0.6317787
-0.009862434	-0.08616402
-0.15583949	1.553608
0.13611463	-0.22256772
-0.009862434	0.323047
-0.20784888	0.87263334
0.18812399	0.323047
-0.009862434	0.45945072
-0.009862434	2.2326982
-1.0134484	1.2633069
0.9937234	0.1866433
-3.282936	0.085744575
1.3075402	0.8248344
-0.20649786	1.635311
0.31280038	-0.38193002
1.5429672	0.32860184
0.2669514	-0.49537504
-2.8827586	-0.5815464
-0.009862434	-1.0409896
-0.009862434	-0.8571667
-1.7492691	-0.52955574
-0.8393505	-0.6713084
2.2793472	-0.03510393
-0.009862434	-0.03510393
-2.299072	-0.67130846
3.9176524	-0.18626505
-1.9840779	-0.12210317
1.1975052	-0.5632939
-0.6016349	0.06194803
0.45467427	3.2086437
-0.78215843	0.7877963
0.29789695	0.6134169
1.6387181	1.4632647
-0.55759495	1.30575
0.6874304	0.61430424
-0.44938323	0.6684596
0.8888182	0.323047
-0.009862434	0.45945072
-1.3134017	-0.74164253
0.69785684	2.156224
0.5859575	-0.49537504
-2.7410657	1.3397514
1.3418322	1.2301722
1.3696461	-0.22256772
-1.3134017	-0.74164253
-0.009862434	-0.74164253
-1.9793967	-0.7593061
-0.009862434	-1.0409896
-0.009862434	-0.3056979
-1.3420985	0.70010203
-2.7996428	-0.4776225
-1.6174073	-0.5632938
-1.6753911	-0.49537504
-0.009862434	-0.90458596
4.334468	-0.16768165
-2.0968919	-0.8571667
-0.009862434	-1.0409896
-0.009862434	-0.79453546
2.559032	-0.8571667
-0.009862434	-0.48952082
-0.009862434	-1.0409896
-0.009862434	-0.6317787
-0.009862434	-0.49537504
-0.009862434	0.323047
-1.0752629	-0.31580788
-0.009862434	-1.0409896
-0.009862434	-0.76818234
-0.009862434	-0.90458596
-0.009862434	-0.49537504
-0.5590679	1.0381942
2.7966437	-0.8571667
2.559032	-0.79453546
-0.009862434	-0.79453546
-0.009862434	-0.6713084
-0.8393505	-0.52955574
0.8196256	-0.30162707
-0.009862434	-0.17839998
-0.009862434	-0.30162707
-0.009862434	-0.17839998
-0.009862434	-0.5480813
-1.5629842	-0.4776225
1.5432594	-0.5480813
-0.009862434	-0.30162707
-0.009862434	-0.9177626
-0.009862434	-0.9177626
1.1990062	0.026384907
1.3501633	-0.6733438
-1.9093566	-0.40993586
0.15022522	-0.52955574
1.729544	-0.3056979
-0.009862434	-1.0409896
-0.009862434	-0.8571667
1.9561404	1.5623719
0.28143564	-0.90458596
-0.4341679	0.74930274
-0.36166131	-0.05487014
0.7662419	-0.6317787
-0.009862434	-0.08616402
-0.009862434	-0.76818234
-0.5590679	-0.34792843
0.53934294	0.050239604
-0.35535544	0.05717529
0.058816694	0.32860184
-0.28225425	-0.34792843
0.5393432	-0.76818234
-0.009862434	1.2778726
-1.3134017	0.7550937
0.22827636	0.40937394
-0.009862434	-1.0409896
-0.009862434	-0.05487014
0.7662417	-0.90458596
-0.009862434	1.4142762
-0.40420464	0.8844994
0.1996595	1.0087727
0.17495784	-0.90458596
-0.009862434	-0.6317787
-2.2671633	-0.6733438
-0.009862434	-1.0409896
-0.009862434	-0.12210317
-0.63541543	0.5874383
0.717929	1.158292
-0.112101	-0.5815464
-0.60219723	-0.08625691
2.8466482	0.21113749
-0.29982305	-0.18626505
-1.1356184	1.3742528
0.5504095	0.033557042
0.21923722	1.4787241
-0.16583726	0.93093026
1.2655798	2.2350168
-0.07908509	1.0087727
0.03626941	1.6898654
-0.26551613	0.8844994
-0.07468008	-0.21334274
-0.854242	0.15639919
-0.96362394	-0.3056979
0.66819125	0.21216805
-1.1279571	-0.40035537
1.8895476	1.3583323
0.10560608	-0.48163268
0.5266238	1.553608
-0.20937854	0.05717529
0.08386367	1.9699944
-0.009862434	0.46450236
-0.7700851	4.292659
-1.721896	1.9803549
1.1643025	1.763597
0.23645689	-0.14294799
-1.305697	1.4279909
0.33220983	-0.8571667
-2.578756	-0.67130846
0.97523	0.25745
0.091093026	0.5351841
-0.1364145	2.0667758
1.5995362	-0.8571667
-0.009862434	-0.8571667
1.6159474	0.7703832
-0.009862434	-1.0409896
-0.009862434	-1.0409896
-0.009862434	-1.0409896
-0.009862434	-0.76818234
-0.009862434	-0.22256772
3.9868448	-0.018121818
-0.009862434	-1.0409896
-0.009862434	1.4632647
-0.61858267	-0.08616402
-0.009862434	-0.6317787
-0.12546006	2.2350168
-0.10743386	0.7365345
0.20330663	0.323047
-0.009862434	-0.76818234
-0.009862434	1.1414689
0.6726008	-0.48163268
-0.6923257	-0.76818234
-0.13048099	2.0987139
0.11075612	-0.76818234
-0.009862434	-0.49537504
-0.24073146	0.6004862
0.22100657	1.0050653
-0.90854293	-0.6136274
0.88881814	1.0050653
-1.3134017	-0.14294799
-1.5792193	-0.58154637
2.1805704	-0.48163268
0.06388069	0.21113749
-1.6584433	-0.48952082
2.2474384	-0.9045861
-0.009862434	-0.9045861
-0.009862434	0.45945072
-0.009862434	-0.76818234
-0.108958565	2.7803006
0.0892337	-0.6317787
-0.009862434	-0.9045861
-0.009862434	1.6870837
-0.6923256	-0.48163262
0.67260075	-0.76818234
-0.009862434	0.5958542
-1.3134017	0.45574653
1.0805075	0.7365345
-0.16500589	1.0198549
0.35845017	-0.76818234
-0.009862434	-1.0409896
-0.009862434	0.39209777
1.6556662	-0.76818234
-1.5000033	0.8092317
-1.445707	1.0763972
0.043226622	-0.5815464
-0.009862434	-1.0409896
-0.009862434	-0.6733438
-0.89851654	1.844368
0.43875042	-0.40035537
-0.1297195	0.97726065
0.55003554	-0.6733438
-0.15601265	0.88202125
0.6329078	0.095370755
-3.075377	-0.79453546
3.6813736	-0.017096909
-0.17844225	-0.74164253
0.33476925	0.9655973
-0.07841854	0.8362505
-1.8552948	-0.58154637
2.362836	0.47955647
-0.9541973	1.4070921
0.0054957913	0.33258435
-0.8379884	-0.8571667
-0.009862434	-0.48952082
0.24216183	1.191001
-0.8774819	-0.58154637
-1.9631616	-0.9177625
-0.009862434	-1.0409896
-0.009862434	-0.6733438
-0.5800882	1.4366424
0.5603633	-0.8571667
-0.009862434	-1.0409896
-0.009862434	-0.8571667
-0.009862434	-1.0409896
-0.009862434	-1.0409896
-0.009862434	-1.0409896
-0.009862434	-1.0409896
-0.009862434	-0.6469462
-1.0959104	-0.6713084
-0.009862434	-0.17839998
-0.009862434	-0.05517287
0.41257843	-0.04578075
-0.43230334	-0.4248542
-0.009862434	-1.0409896
-0.009862434	-1.0409896
-0.009862434	-0.5480813
-0.009862434	0.19128133
1.9434366	2.6345563
-0.009862434	-0.12210309
0.06224916	2.07682
-2.0352733	-0.67130846
3.0186172	1.4133364
-0.46944767	-0.3056979
-0.62545764	-0.58154637
0.7504827	0.9006109
-1.8940188	1.0047461
3.5276847	0.61430424
-2.2943714	0.69917023
-2.0923889	-0.79453546
2.559032	-0.85716665
-1.6968714	0.88626283
0.5594381	0.7579173
-0.009862434	-1.0409896
-0.009862434	-0.9177626
0.23256077	0.68957376
1.4166512	0.54242116
0.8900951	-0.3056979
-0.009862434	1.1648858
-0.009862434	-1.0409896
-0.009862434	0.095370755
-0.6984903	1.8872833
1.4358604	1.263307
-0.009862434	-1.0409896
-0.009862434	-0.34792843
-0.824318	1.8287218
-0.009862434	-1.0409896
-0.009862434	-1.0409896
-0.009862434	-1.0409896
-0.009862434	-1.0409896
-0.009862434	-1.0409896
-0.009862434	-0.8571667
-0.009862434	-1.0409896
-0.009862434	-1.0409896
-0.009862434	-0.3671597
3.5356536	-0.6317787
-1.3134015	-0.7416424
-0.8313899	1.0842476
-1.1578697	-0.7593061
1.0059105	-0.8571667
-0.009862434	-1.0409896
-0.009862434	-1.0409896
-0.009862434	-1.0409896
-0.009862434	-1.0409896
-0.009862434	-0.7416424
1.2936766	-0.49537504
-0.009862434	1.4142762
-0.3172388	1.4266145
0.29751393	1.4142762
-0.90854293	-0.6136274
0.88881814	1.2778726
-0.009862434	-0.35897133
-0.009862434	-0.76818234
-0.009862434	-1.0409896
-0.009862434	-1.0409896
-0.009862434	1.4142762
-0.009862434	-1.0409896
-0.009862434	-0.90458596
-0.009862434	-0.22256772
-0.009862434	-0.76818234
-0.009862434	-0.90458596
