# Supplementary material for: Cross-species behavior analysis with attention-based domain-adversarial deep neural networks
Source: Nat Commun. 2021 Sep 17;12:5519. doi: 10.1038/s41467-021-25636-x (PMC8448872; doi:10.1038/s41467-021-25636-x)
Supplement: Supplementary file 3 — Supplementary Software 1 [file 41467_2021_25636_MOESM3_ESM.zip › SupplementarySoftware/normalized_dataset/normalize_each/dataset/trans-longA/Long_A_Male_3.csv]

angle	speed
1.5600984	-0.6669624
-0.34216633	-1.4715351
1.0234578	-2.6067548
1.3477271	-2.2908196
-0.13372225	-1.0974408
0.42367762	-0.472516
1.2107073	-0.9118172
-0.64599824	-0.4069812
-0.39228728	-0.26617634
0.7888764	-0.14808196
-0.6031169	0.09580191
-1.0715718	0.48585486
-0.4130079	0.5807643
0.19876544	0.15118481
0.2619108	1.05603
0.21089122	0.96077204
0.5466605	1.2864517
0.8876234	1.9745419
-1.302928	0.79147774
1.036713	0.6214826
-0.94016206	-0.008442737
0.7915698	-0.23746064
0.7120136	1.6148494
0.16555467	1.2936883
-0.4252902	0.8654065
-0.021062274	0.3367673
0.24450698	-0.25501058
1.9216866	-0.6028034
1.2043794	-0.8553176
0.8510251	-2.1307178
-0.21143492	-0.9836602
-1.2063087	-0.5471853
-0.061939944	-0.50177425
-0.39427695	-0.41113406
0.7056817	-0.16785279
1.5093383	-0.040325206
-0.27265745	-0.40811375
1.2319312	0.5213152
-0.6440656	0.52078456
-0.3718416	0.6934172
-0.3980549	-0.18280886
-0.0026471743	-0.1085205
-0.041334454	0.06479172
0.76264143	-0.26804367
-0.5319167	-0.40242693
-0.13428567	-0.7554826
-0.4166105	-0.902687
0.008349676	-1.0055715
0.3902826	-0.2515872
0.4519402	0.109288864
0.16107836	-0.4564253
0.085185446	-0.32287204
0.54217625	0.2245195
0.17060974	-0.101191446
-0.05991536	0.4982171
-0.12660763	0.49232638
0.20646584	1.4451541
0.46635714	1.5397035
0.4601305	1.1618638
0.10014776	1.1108068
-0.21531074	1.0242426
0.4725897	1.800082
-0.33164072	2.0921016
-1.1623629	1.6255149
1.4291459	0.4853969
-0.32522857	1.0076128
-0.72654396	1.3928326
0.492919	0.2869997
-0.48839882	-0.40346727
-0.33563283	0.9716817
-0.36540332	1.1300567
0.6883913	0.9798196
1.3228786	-1.198625
3.51063	-2.904698
3.1601686	-1.6775476
-0.39060962	0.024918972
-0.96987355	0.028001139
-1.2052355	-0.48921824
-0.56547034	-0.851408
0.8890045	0.13603055
1.500292	0.781227
-1.0389106	0.7045126
-0.51305604	0.77553946
-0.20514138	-0.10196854
0.3360628	0.2686704
0.31711903	-0.39960086
0.51913404	-0.91546035
-0.6611137	-0.74288887
0.1255723	-0.48553807
-1.0063024	-0.6103074
-0.49345908	0.34301028
0.36434227	0.37854645
-0.16619658	0.426804
-0.44940516	1.0002351
0.0017679352	0.91250896
0.6603909	0.4164861
-1.3951194	-0.31173337
-0.37041	-0.71464264
0.9172516	0.35995182
0.081950486	0.8183601
-0.20383333	1.0381255
-0.19435087	0.9270595
-0.03186958	0.44186676
-0.79530734	0.9028422
-0.118435934	1.4492534
-0.3724485	0.8611812
-0.5165428	1.0825073
-0.685397	0.539153
-0.5037594	1.4740307
0.019956559	0.04809431
-0.18015142	-0.18060127
0.010111707	0.32249406
-0.54601914	1.2880551
0.4154811	0.8308235
0.13699217	0.7049968
-0.76268893	0.30759546
1.1043162	1.1257652
-0.48126742	-0.016177353
-1.6408828	0.35848916
-0.15377373	0.73732895
0.0280678	-0.6146886
0.17645644	1.0529455
-0.7381428	0.5829029
-2.2963617	-0.71235526
0.22655556	-0.96180224
0.35833722	-0.12727699
0.035509106	0.46221283
0.48312306	0.07348643
0.21894337	-3.2019265
-0.5275813	-3.000423
-2.1621137	-2.2380242
0.58057654	-3.751208
-2.5321372	-2.3843932
-1.9777896	-1.8560541
1.3715178	0.43385395
-1.6065124	-0.58904743
0.27670524	-1.2399766
-0.20378266	-0.7668268
1.132523	0.41681397
-0.50865775	-0.5858963
-1.1068422	-1.0576065
0.5799706	-1.2777544
-0.6363976	-0.25773868
-0.18227987	-2.2915857
3.0155194	-2.0240777
2.794025	-2.0060024
-0.35803157	-3.0496006
0.40494743	-1.7049284
0.39346188	-0.93687594
0.3257954	-0.7943663
0.07808109	-0.67412823
0.019330956	-1.32404
0.109220676	-0.8130294
-0.40057305	-1.1543161
0.17217644	-0.95672196
0.33783358	-0.22610082
-0.21036275	0.8671584
0.3023892	-0.57878476
-0.48983434	-0.7354426
-0.58217037	-0.8213533
0.13622218	-0.72913086
0.25508314	-2.1895096
-0.07822054	-0.26334617
0.15953805	-1.0779017
0.0672134	-0.81617117
0.6960146	-0.7108259
0.43012214	-0.9321053
-0.31519905	0.02662076
0.62522495	-0.26503003
-0.24075526	0.64231706
-0.23497224	-0.12041004
-0.5938892	0.081284046
-0.31131077	-0.37032926
-0.42646304	0.73581755
-0.13804142	0.62760925
-0.17241958	0.5955484
-0.27823117	0.4900636
1.026897	0.5445508
0.30904683	1.1715599
-0.9120125	0.45419174
-0.9735989	-0.2003036
1.4485219	0.9949081
-0.93672854	0.68541497
-0.65200144	0.2851094
0.122873396	-0.1454472
-0.19445716	1.0094392
-0.5768217	1.5153285
0.20561506	0.6446295
-0.46899158	-0.012354877
0.40496787	0.06437466
-0.33267516	0.01978969
-0.5808067	-0.10677273
-0.19835262	0.53492075
-0.1702867	-0.2056283
0.22416236	-0.3877888
0.3469786	1.1391119
1.3164663	0.3225773
0.09737525	-0.09291793
-0.77178526	0.95081145
0.78044105	-0.027372105
0.14142561	-0.55085236
0.15325184	-0.26408693
-0.13199021	0.61789834
0.6221441	-2.123656
2.0902004	-2.269293
2.3964713	0.16732354
1.1346642	-0.8513574
1.1222832	0.028883072
0.40035853	-0.2681393
-0.10927086	-0.029558545
-0.6976446	-0.86571157
0.06885703	-1.094106
-0.8324068	-0.2698241
0.14163823	-0.12664887
0.6665412	0.93128705
-0.33280697	-0.00030164127
-0.83790904	-0.33068368
0.19475856	0.43344977
-0.43058747	0.9432235
-0.3572705	1.172492
-0.26348335	0.5900126
-0.86362815	1.0360537
0.048029993	0.7611697
-0.44408318	-0.12314597
-0.5757418	0.6627739
-0.4720794	0.7621684
0.012948789	0.3147176
-0.6016829	0.32725915
-0.031927515	0.49008566
-0.23818466	0.6178731
-0.66551894	-0.24238393
2.082708	-0.5564097
-2.8617582	-0.25729173
-0.072730765	0.23813382
-0.39590496	0.04511376
-0.23246777	0.6264441
-0.45413744	-0.21327049
-0.5911976	-0.36354485
1.0457195	1.1093644
-1.6262628	0.6970074
-0.23437344	0.9165673
0.9112958	-0.54142517
-1.0178081	-0.73724526
1.1414621	-0.14210661
-0.3562011	0.60473096
-1.2881722	0.3917598
-0.49250972	-0.4209758
0.58739126	0.41195092
-0.5684224	-0.51395214
-0.66737396	0.007890954
-0.37107077	-0.7629825
0.057207674	-0.12881921
-0.63372016	-0.045456327
-0.06415748	0.24505088
0.32048365	0.56712973
-1.4759283	-0.4371297
-0.9006205	-0.16901153
-0.08329931	-0.35051382
0.117409684	0.11338401
1.8976763	0.25893557
-0.8454754	-1.4871392
0.64137346	-2.6492496
-0.5107306	-4.1848235
-0.5107306	-2.4870741
-0.1822846	-2.336258
-0.060343526	-0.57089263
1.0110052	-0.568411
2.2457268	0.39530042
0.35579917	0.83290416
0.48089662	0.5312643
0.8062693	0.7496305
1.9309076	0.39240494
2.2158144	0.38049656
0.05501229	0.24727687
1.79482	-1.9450171
1.379113	-0.6821833
0.78653294	0.781467
-1.443926	-0.5369279
-0.56439286	-1.2911879
0.048805542	-0.6241473
0.30250528	0.56126106
-0.084631704	1.013786
-0.42761853	-1.1313791
0.025428358	0.60452586
-0.37643057	-0.1813641
-0.2697702	0.1943825
1.4684455	0.59829074
-0.31448868	-1.1169436
-1.007057	-1.5400118
-1.8845047	-1.5749346
1.5570751	-0.20546506
0.14116172	-0.8666749
0.2296674	-0.9613114
-0.60250777	-0.6039849
-0.91458595	-1.0674877
2.6648364	-2.847185
-0.47414076	-2.1307178
-0.2311113	-1.7711741
-0.26110023	-1.8720388
0.16338462	-2.7892451
-0.5791229	-1.1018411
0.32522154	-1.244999
2.329453	0.52136946
-1.9935796	-0.5818996
-0.71926326	-0.81550944
0.64128995	-0.11097364
0.20509562	-0.15347838
-0.3787083	-0.14833485
-0.2102639	-0.49433464
-0.24888206	-0.37646094
-0.9295423	-0.7299537
-0.70736676	0.4800607
0.38261655	0.40558565
-0.47568628	-0.73991156
0.3209783	0.22566538
0.19253577	0.23821338
-0.952065	0.5724043
-0.4251517	-0.14916621
-0.2611293	-0.02733762
-0.40457663	-0.11740789
0.4818245	-0.038473055
0.48614216	0.34318775
0.043574214	0.3480963
-1.1800696	-0.36654013
-0.75610447	0.5232616
2.5346177	-0.48139393
1.4847873	0.08631814
0.5863968	-0.17164722
0.92681414	-1.0196296
1.6663965	1.3216867
-0.59217536	-0.0018990525
0.5778818	0.073288254
0.67432004	-0.73940945
0.00271528	-1.117592
0.99719566	-0.15861043
1.1806144	-0.27515477
0.28349698	0.05576547
-0.7165884	-0.33523956
0.87278223	0.3639518
0.27584174	-0.9409853
-0.71828145	-0.66895294
0.28821254	-0.34805402
-0.20669384	0.0014567066
0.1560553	-0.20130002
0.13009693	0.23245414
-0.19260009	-0.58204347
0.16846119	0.31669298
-0.6011197	0.2991371
-0.5249468	0.89286596
-0.11445709	0.42395175
0.861993	0.25182998
0.3036724	1.0702232
-0.05356136	-0.12271282
-1.0172508	0.3725849
-0.24531831	-2.6919377
-0.2710544	-0.81152767
-0.5022881	-0.91294855
0.55183274	0.26562777
-1.2929572	-0.47445872
-0.50646603	-0.93051386
0.90831214	0.8928595
0.85346365	-0.06482528
0.13661964	0.13288493
0.75112104	-0.16786934
1.3186134	0.48652023
-1.2338234	0.07234333
1.3032368	-2.050442
6.35956	-3.0710487
0.70725244	-0.42785102
0.24915673	0.7603576
0.07366245	1.0652112
-0.8445884	0.15181339
-1.0254102	-0.3906829
0.13077773	0.59058785
0.06821015	1.4263921
-0.17412584	1.092307
-1.1954261	0.7953581
-0.46029028	0.69596
0.33135974	0.9390424
0.7556449	1.0626017
0.4039599	-0.011734581
-1.5462465	-0.061572064
-1.0303118	0.90958685
1.1355518	0.7257926
0.28351086	0.9223891
-0.44212437	1.819862
-0.3116629	1.0396696
-0.61002517	0.42415407
0.0799633	0.720907
0.041161418	1.6815944
-0.3453833	1.5877357
-0.54763556	-0.08714765
-0.28112563	0.9595475
-0.44493225	1.5237546
0.15936892	-0.18799102
-0.43261248	-0.20287031
-0.37427118	0.24280007
-0.57025784	0.057722
-0.17084105	-0.5082814
0.13571486	0.33428106
-0.54236656	0.7720053
0.120766506	-0.040504996
0.36027458	1.2305644
-0.7216246	0.3642884
0.6583142	-0.19244437
-1.5503767	0.7937543
0.17596082	0.631629
0.48746222	0.77061296
0.62144256	0.9004502
-0.78492725	-0.17631944
-0.91354513	0.41516
-1.1644188	-3.2772572
-1.3607621	-1.6779009
0.02315486	0.18585241
1.1186225	0.72200644
-0.53183585	0.3376566
-0.8809669	0.5229172
0.0860807	-0.14609094
-0.074095406	1.4472463
-0.17206891	0.8182755
-0.44123217	1.0833304
0.042218544	1.0026376
0.5016059	0.82815105
0.27268583	0.85701984
0.054170232	0.5387207
0.6554919	-0.59234023
1.8458164	-0.6020645
0.72451204	-0.117683776
0.92603964	-0.52980435
0.37012732	0.6719795
-1.4466956	0.94062734
-1.9816759	1.4811234
-1.0251423	0.98198855
-0.8864525	0.63330275
-1.3708649	0.095584415
-3.045499	1.1428199
0.36202002	0.77834207
0.9466934	0.75607395
0.74343354	-0.6375386
-0.38465345	-1.1579254
-2.2373633	-1.8270879
0.6917915	-2.0980742
2.8982513	-2.5811603
2.243248	-1.6428055
0.44412476	0.85378
-0.45632267	-0.60689235
-0.14427418	0.12883623
-0.30191684	-0.09451534
0.6780193	-0.1339154
-0.2811482	0.23867366
-0.07218044	0.5146561
0.057542816	0.45520517
0.83494455	-0.57807225
0.17649935	0.05098519
0.45481557	0.5702873
0.032383997	0.45613998
-0.13558374	0.48522767
-0.15958376	-0.11798036
-0.34996495	1.3032558
-0.40175718	0.907988
0.14154449	0.41530532
-0.40096825	0.28347197
-0.48661405	0.9123135
-0.3260205	1.6091274
1.6964144	-1.0089712
-0.61187667	0.23535697
-0.47560924	-0.53612506
0.94863945	0.042202648
-1.1882701	0.27054232
-0.072229065	0.2728759
-0.43261838	0.033627022
0.71530175	0.27837995
-0.43246764	0.53278816
-1.1269915	0.3222853
0.15081865	2.001351
0.7729317	0.48270282
-0.89162946	1.3249422
-1.546388	1.7545649
-0.35474333	1.1360955
0.4920141	1.3809528
0.4198522	0.91787094
-0.17169373	0.7637258
0.004865765	0.60214174
1.8664654	0.5761132
0.61922544	0.07357288
0.33211955	-0.90058285
0.23769732	-0.60185
-0.5898661	-0.7686553
-0.21026577	-1.6482832
0.6249845	-2.0468488
3.718588	-0.8526911
0.52171546	0.9509788
-0.075655006	-0.3906829
-0.10308785	0.060402744
-1.167804	0.533265
-0.016327733	1.2419679
-0.39672127	0.34961188
0.3517244	0.040895842
0.3065811	0.3100532
-0.096055105	0.8411685
0.04742962	0.97247124
0.123519145	0.021165928
-0.017205423	0.04090918
-0.08137371	-0.5884145
0.09159499	-0.21327049
-1.4370505	0.86591506
1.181925	0.8476533
-0.13946946	-0.040716052
-0.7370059	0.25204334
-0.57860845	0.8959596
-0.77190584	0.92558116
-0.27488604	0.46406865
0.42637408	0.5715127
-1.0862523	1.3950504
-0.7570346	1.2239573
-0.57592976	1.1972519
0.28913763	1.2041652
-0.069360696	1.6503116
-0.38164765	0.5883568
-0.9732049	1.1631912
-0.68519515	1.5641842
-0.47423777	1.1098132
-0.7349765	1.2552586
-1.0842247	2.012051
-0.1540198	0.2747883
-0.025044203	-0.33725378
-3.3077233	0.2491028
-2.0435865	0.30692917
1.2766254	0.1265284
0.5037083	0.29478905
0.70458007	-2.200442
7.162644	-3.0045185
-0.39018628	2.0202703
-2.2544363	0.4739989
-4.659611	0.6819226
-0.8986785	1.4509423
-0.37211105	0.40476212
-1.4795974	0.6435498
