# Supplementary material for: Cross-species behavior analysis with attention-based domain-adversarial deep neural networks
Source: Nat Commun. 2021 Sep 17;12:5519. doi: 10.1038/s41467-021-25636-x (PMC8448872; doi:10.1038/s41467-021-25636-x)
Supplement: Supplementary file 3 — Supplementary Software 1 [file 41467_2021_25636_MOESM3_ESM.zip › SupplementarySoftware/normalized_dataset/normalize_each/dataset/trans-longA/Long_A_Male_4.csv]

angle	speed
1.7445419	-0.62264
0.21370053	-2.226624
-3.197192	-2.743068
3.3593483	-2.117303
-0.90761304	-1.6050231
-0.662656	-1.2666944
0.70444024	-1.2224413
0.6897012	-1.3214839
0.003020162	-1.656167
0.662471	-1.2828021
-0.34428698	-0.6199285
-0.22922528	0.05138824
-0.7830517	-0.08444394
-0.43249428	-0.122458234
-0.11211013	-0.7372173
-0.48575175	-0.7908392
0.73545986	-1.027134
0.4910542	-1.1189326
0.2682349	-0.6460917
-0.2711549	-0.69686955
0.5748752	-0.7566095
0.40574956	-1.117549
-0.580153	-0.57090116
-0.11436212	-0.23090465
-0.17236628	-0.84965855
-0.7832294	-0.0047460324
-0.15681937	-0.14878857
0.24161907	0.39513588
0.050822597	-0.3554424
-0.915955	-0.6095848
-0.396712	-0.6896947
0.37340856	-0.4347856
0.4640652	-0.11840499
0.5885512	0.14991769
1.2698889	-0.99276286
0.016337724	-1.2423208
0.69476557	-0.95275533
-0.8070753	-0.67458993
-1.614184	-1.2542471
-0.6458748	-0.6032447
0.21922761	-1.2097639
0.7540888	-0.7327502
-1.0268394	-1.5093389
2.5238	-1.265793
-3.4100854	-1.0904876
-0.293804	-1.3519796
-0.17901434	-2.308067
5.8448987	-1.757756
0.37197396	-2.127109
0.6538069	-1.7168952
2.510564	-1.0143093
-0.22365463	-1.7047749
-0.46202332	-2.3406053
-2.3806632	-2.1100788
-2.0062346	-1.66304
-0.18674023	-1.0382464
-0.38078898	-1.8931758
-0.2402185	-0.92427933
-0.28589353	-1.0216062
-1.2805241	-1.3357571
0.1187645	-1.9146789
0.23893392	-1.7568258
1.2653577	-1.7283076
0.29419294	-1.987227
-0.24950135	-1.9776967
1.5397538	-1.8235545
-2.8277314	-1.3908356
-0.26588488	-2.0048175
0.541346	-1.7174782
0.10233674	-1.2037864
0.47743532	-2.2988026
0.75173455	-1.8710017
1.0023241	-1.6730989
-0.27243936	-1.1993823
-0.048681308	-1.3359603
0.46720806	-0.9045235
-0.7147106	0.08053672
-1.1724021	-0.77268517
-2.177573	-1.4898357
0.03517584	-1.0886708
0.9377373	-1.2876879
1.4681869	-1.9776967
-1.5949193	-1.8421971
3.976272	-2.5963445
0.9359887	-2.0134056
5.2918534	-2.3155146
0.8609624	-2.3287475
0.16889787	-2.4119186
-0.009187278	-1.6461352
-1.2784013	-1.8766363
-1.3794783	-1.5738671
-0.060213473	-1.2077569
-1.5184418	-0.9230487
-0.940497	-1.8551906
0.78717583	-1.8283597
-0.23818722	-1.449361
1.1724932	-0.92231524
-0.81094724	-1.2596763
-0.80951154	-1.370153
-0.6788575	-0.4384043
0.56016994	-0.6538065
0.5063722	-1.3211503
1.3716977	-0.60889477
-2.1878982	2.2029479
-0.120845445	0.08043847
-0.12705229	-1.4416201
-1.2646029	-0.26020962
0.31359076	0.3448785
0.8420376	0.4873782
0.19409882	0.1401678
1.4515432	0.5167677
-0.8536768	2.389005
0.025906695	3.0978894
-0.7948423	0.22958271
-1.0817928	2.5469077
0.18813291	3.4413457
-0.24176033	0.8251122
0.12223481	0.7169358
-0.055512413	1.1081489
-1.2726821	-0.6817739
-0.31595433	0.24827151
0.54885423	0.4909048
1.2890006	-0.4898815
1.2962612	-1.276268
1.7801869	-0.86254513
-2.3948555	-0.16404109
1.4986022	-1.4296551
-0.752051	-0.73057646
-1.0920601	-0.68649185
-1.2972997	-0.041394092
-0.09772087	-1.5605171
-0.27442282	-0.23795341
-2.227128	-0.77076036
-0.815131	-0.3878535
-0.8324223	-0.65672934
0.20428874	-1.8598648
3.7686925	-2.2174594
-1.7483317	-0.8357044
-1.1740006	-0.7382205
-0.9332236	-0.6824866
-0.1597307	-0.6295642
-0.3159288	-1.4140394
-1.5951854	-0.41902792
0.30203563	-0.42162636
-0.24974827	-0.64450264
0.7573035	0.5816776
0.22412173	0.50560766
-0.54820406	0.42139676
-0.057625156	-0.8271459
0.2446126	0.11407865
-0.049618915	0.5541464
0.4865605	1.4615633
-0.24814552	0.86666316
0.41108316	0.47954792
0.31170174	-1.1893948
-1.6693188	0.76579446
0.475555	0.27204308
0.4570511	0.33352566
-0.15048301	0.77613753
0.81270415	-1.1254398
0.495099	-1.5050544
-0.5046969	-0.7086256
-1.1172011	0.57447165
-0.13205713	0.6825363
0.25099212	1.257539
-0.07888022	0.07693005
-0.73992777	0.65533346
-1.2895273	1.2061038
-0.26834664	-0.548943
0.6694721	-0.7751689
0.15134534	-0.6183091
-0.063579366	0.36533135
-0.32655308	1.0153017
0.2968403	0.7419732
0.08009537	1.066487
-0.1405663	0.76742756
-0.7231286	1.0523242
0.3587265	-0.09281308
0.15696225	-0.050306898
-1.3183643	0.8564582
-0.35115644	0.63390195
-0.06595155	0.39159343
-0.3825692	1.4021364
0.80890006	0.76702994
0.019724663	0.061094604
-0.4640365	-0.10825108
-0.82387966	1.8227859
0.5638691	0.09676441
0.18986923	0.5017434
0.5747295	0.35435876
0.04145256	-0.4602491
-0.6518923	-0.08794927
0.69124	0.069393344
1.1716317	0.03972943
1.6817137	-0.22534303
2.3521373	0.8826483
0.5596499	0.62638694
0.52468765	-0.8569216
-1.0038148	-0.4668151
-1.3524221	-0.18590546
-1.0224572	-0.18634507
0.67836875	-0.48685464
0.45722538	0.440272
-0.66005766	-0.14884098
-1.4541173	-1.0020795
-0.16689412	-0.46611342
1.1732559	0.302897
0.2661188	0.5229451
-0.6592659	0.659327
-0.27754435	0.28821737
-0.06643891	-0.42666212
-0.47901523	0.17571886
0.11583711	1.1317084
0.64325947	1.20529
0.7571675	0.48484612
0.40302777	-0.34732974
-0.792352	0.8864956
0.6839985	1.6954509
0.47460517	-0.46308446
-0.23079258	0.32114407
-1.7261626	-0.9721278
-0.7155672	-0.8780584
-0.29586187	-0.18011656
-0.29258132	-0.5964698
0.28174993	-0.30561963
0.11951198	1.0163754
-0.5428965	-0.41598773
-0.14747187	-0.0154308425
0.18463403	0.61138314
0.7724495	-0.07291704
0.050657388	0.19588412
0.63928795	0.3550583
0.9417199	0.27733955
0.8682375	0.19164927
0.42647925	-0.3793275
0.14679489	0.23748013
-1.0570344	0.9216366
-0.24026021	0.80749047
-0.52036935	0.048892703
1.4624052	0.6572231
0.49677923	-0.12469674
-0.6908286	0.6603257
-0.47162205	0.4937301
-0.46426195	0.22641896
0.8917953	-0.86727977
-0.40621817	-0.122458234
-0.56372064	0.52340156
0.055398423	-0.39495116
-0.4482747	-0.7147458
-0.6710528	0.78543425
-0.65739316	0.32057196
-1.1210256	-0.16138695
0.5519411	-0.71374977
0.4062661	-0.5050462
-0.19645233	0.45807618
0.120169476	0.80311555
-0.19376116	0.06674424
-0.019321738	0.0050040386
-0.29481936	0.5773778
0.500292	1.5686675
0.00011827124	0.69763213
-0.20720989	0.2314551
-0.7809321	-0.051630583
0.2581425	0.7114562
-0.10740821	1.1770427
0.11918852	1.2774318
0.06645574	0.16689095
1.9215244	-0.47527397
4.1181464	-2.263861
-4.822458	-0.43498
-0.5054443	1.2107297
-0.35462564	0.8342693
0.39641115	1.065197
0.34159607	0.91023713
0.30958024	0.6062199
-0.087300174	-0.21659887
-0.015981555	0.68039644
-0.23420642	1.5336181
0.011083864	1.7429209
-0.41858664	0.4237674
0.17993352	1.3156035
-0.12752225	1.2307699
-0.19882454	1.0473756
-0.32290813	1.4223515
-0.5445756	0.10967282
0.10355203	0.28317463
0.47034496	0.64706224
0.35615122	1.2104234
-0.14219142	1.4004802
0.115979195	1.9350119
0.10337859	0.9204626
0.08822854	1.8126723
0.41800326	-0.7803954
0.69162047	-2.719617
0.56259936	-2.739041
-1.4777628	-1.0395037
-0.1545674	0.0756172
-0.20881803	0.17524636
0.08880757	-0.1962752
0.05852087	0.15740333
0.033259373	-0.027720165
-0.0042895046	-0.42139387
0.7584999	-0.10465834
-0.18091938	0.63169444
0.13894497	1.0389655
-0.6578349	1.3258228
0.22989601	1.0365572
0.26108307	0.8862097
-0.3842385	1.1919587
0.71295327	0.24754024
0.45523182	0.22641896
0.27367675	1.7141055
-0.13942473	0.72418666
0.24599966	0.35872415
-0.115840726	-0.25461993
0.76818824	-0.78603923
1.2574308	-0.18031132
-0.9766554	-0.43159884
-1.73236	0.29398343
-0.6159353	1.0325649
0.25013474	0.440695
0.11479027	-0.07114484
-0.77095526	0.9515127
0.47093567	0.35336736
0.037233457	0.95075065
-0.18671957	0.23231809
-0.26341903	-0.0811682
-0.26773065	0.7157533
-0.028334439	1.750615
-0.0080903815	0.59098905
-0.02058894	-0.34108904
0.59860295	0.40784606
0.50019985	-0.08616779
-0.52241415	0.092377916
-0.79722065	0.38237658
-0.89744	-0.347427
-0.23667689	-0.25117224
-0.8564453	-0.8633379
-0.22133315	-0.5751795
0.26043203	0.08998798
1.255415	-1.2541646
0.5071732	0.44689798
-0.17932135	0.26766896
-0.23019335	0.6598747
-0.11351596	0.73463297
0.07763466	0.9750199
0.061873518	0.38360646
-0.07187755	-0.3831939
-0.8504788	-0.33700755
-0.22508228	0.06414851
0.1365534	0.7755689
-0.5732245	0.37713638
0.027388265	-0.4465067
0.8338402	-0.121517114
-0.121685795	0.6126917
0.7385659	-0.51113856
0.38371578	-0.527266
-0.55854917	0.5068474
0.2395417	0.6901206
0.039381117	0.49929562
0.61856955	0.36595646
0.6297098	0.4047637
-0.24164218	1.1699524
0.71854025	-0.91253483
0.25558555	-0.84872633
-0.3126025	-0.114807025
0.08949623	0.51748717
-0.09729016	0.6040615
0.07994907	0.1678518
0.35509625	0.19810233
0.9346937	-0.11989829
-0.722769	-0.3288566
-1.417476	0.26772562
-0.48348784	0.7151038
-0.64307	0.17369813
0.48556882	-0.40432447
0.25183597	-0.2963399
0.23440902	-0.3673014
-0.17249238	0.30893287
-0.60312414	1.0716846
-0.40886518	0.71133584
0.83898443	-2.3701026
6.465519	-2.1670961
0.0016838319	-0.7828621
-0.50762844	1.4865546
-1.9937983	0.46237716
-0.38807437	0.6597126
-0.39749274	0.1876939
-0.5645084	0.49743193
-1.0917186	-0.45670316
-0.51778245	0.5478475
0.08547475	0.50560766
1.4217167	0.40764317
-0.07330003	0.21869212
-1.0340675	1.232184
0.36166024	0.6027231
-0.24598049	-0.21433233
-0.008928493	-0.25975278
2.403216	0.8764713
-1.0892284	-0.32997584
-1.1140144	0.57572263
0.3142515	0.6240192
0.28253523	1.035059
1.0294416	0.07454147
0.55826104	0.92329836
-0.5440537	-0.18859053
-0.3184195	0.53397244
-0.7349355	0.6739223
-0.7278622	0.38715568
2.1155162	0.4010702
0.23290111	0.3287127
-2.8479838	0.32877806
-0.121540636	-0.071766265
0.25665516	-0.7247713
-1.0543985	0.83691704
1.2730829	0.38108462
0.5839328	0.7844003
1.4764903	1.0321181
-0.46109718	0.7677757
-0.0014179912	0.37916812
2.010732	-1.2267927
-0.35125986	1.1936228
-0.49619138	0.934791
-0.38657555	1.1457231
0.031905413	-0.41384903
0.28121766	1.0820528
0.054230608	2.290148
-0.83666736	1.027578
-0.8823598	1.006017
-1.3114469	0.5539677
-1.3426751	-0.20473833
-0.49380666	-0.9216519
-0.5804443	0.39330277
-0.37185976	1.5683669
0.90705025	-0.1350015
0.63016504	1.0160428
0.39234725	0.97426283
1.7472572	0.41856277
-0.91583115	0.4138566
0.3917561	0.06770663
0.9759473	-0.59631646
-0.8502349	0.34194738
-0.2734423	0.37602758
0.2146994	1.0474662
-0.14416799	1.4528959
1.4585385	0.36512712
-1.3139225	-0.43765908
-0.3670895	-0.5187623
-1.4862654	0.301413
1.2931207	0.41385734
1.0316526	-0.3189607
1.4308577	0.7414769
-1.150685	0.3548179
0.08652596	0.36216316
0.30927852	0.26804572
-0.42319772	0.3827098
-1.0907247	0.36733234
-0.38762656	0.5774606
0.409509	-0.20372507
0.69930094	-0.38600665
1.5157739	0.072696745
1.1226801	-0.7850954
-2.5663648	-0.6343965
-2.025697	-0.11701477
-0.63679254	0.55527556
0.4015853	0.9274199
0.24166672	0.990318
0.36272314	0.4490071
0.0060125394	1.2129856
0.45730177	1.5606612
-0.6437624	0.15774257
-0.33877257	-0.16887145
0.003081079	1.0355963
0.6444439	1.0019642
-0.5070663	1.4272741
-0.47944918	1.4289525
-0.2447931	0.4107404
0.043741394	0.39295655
-0.039200813	0.93087494
0.15644327	0.84020615
0.43002665	-0.2423397
0.06685247	0.29954177
-0.13254504	0.99875677
0.18577804	0.78187746
-0.02007899	0.5875391
-0.39942953	0.69373965
0.31077456	0.5742941
-0.012431631	0.9137738
-0.6202334	1.2257957
-0.349796	0.8790703
-0.6449843	1.2056501
0.4773351	1.8529888
0.2255595	0.34215996
0.65900445	0.078582145
-0.7552252	0.34098577
-0.13612425	1.5418264
-0.09001453	0.86053365
-0.037396297	0.30214465
-0.66534245	-0.06372437
-0.44639292	0.37311602
0.8426584	-0.6839865
0.41638207	-0.67338365
0.22346538	-0.6910719
0.31949896	-0.17555697
-0.35021132	0.5313069
-0.38990003	0.7571178
0.13371031	1.8516701
-0.687406	0.6119885
-0.2719253	0.88524926
0.21473087	1.0999767
0.20022735	0.46803358
0.04651071	1.0253329
0.5839975	-0.8174612
1.3318448	0.6592987
-0.16133076	0.7929574
-0.3579857	0.61044043
0.28736377	0.15337272
0.99640983	0.439275
0.19703248	-0.08074193
0.362787	-0.33040133
-1.1923308	1.1200814
-0.50488764	0.45695344
0.23464285	0.7315098
-0.11347656	0.11922059
1.248205	1.0775031
-0.054796338	0.45686427
-0.36089653	0.18537183
0.5647241	0.0355232
-0.19724332	-1.2672732
2.5758014	-0.48250607
0.9770917	0.9844473
0.6568791	0.43158105
-0.21196958	1.1101291
0.15512046	1.2733787
0.1874303	2.733796
-0.266327	1.4616952
-0.7830754	1.9351635
0.22968903	1.3016561
