# Supplementary material for: Cross-species behavior analysis with attention-based domain-adversarial deep neural networks
Source: Nat Commun. 2021 Sep 17;12:5519. doi: 10.1038/s41467-021-25636-x (PMC8448872; doi:10.1038/s41467-021-25636-x)
Supplement: Supplementary file 3 — Supplementary Software 1 [file 41467_2021_25636_MOESM3_ESM.zip › SupplementarySoftware/normalized_dataset/normalize_each/dataset/trans-longA/Long_A_Male_5.csv]

angle	speed
-0.061539095	0.09044235
0.023516918	0.5792853
-0.36261326	-0.050306045
-0.79449844	0.7979303
0.6915052	1.1008343
1.0136994	1.788891
0.4066061	-0.4716814
-1.0365472	-0.45806408
-1.063019	0.14639355
-0.12326452	0.6263722
-0.13025586	0.7082912
-0.11071836	0.33847395
-0.17060667	-0.4054767
0.6043101	0.02053627
0.82258624	0.5856256
-0.15308896	0.1668396
-0.22154343	-0.8516733
-0.49495298	-1.5331104
-0.9191545	0.78693146
-0.6767929	0.6249573
0.16291088	1.4531506
-0.66180986	-0.62226504
1.7187738	0.7210319
-1.4941648	-2.0040903
0.62831724	-0.1313098
1.5565608	0.67263097
0.57104063	0.07393026
1.2825224	-1.3968848
0.17226213	-0.63360333
0.21702911	-0.61035687
-1.1959779	0.25484815
-0.059134685	0.47547895
-1.3727579	1.1064968
0.2047332	2.4530458
1.6738303	0.9884408
0.19436815	2.3933408
-0.31637314	0.565227
0.58205813	0.20286098
-0.7570547	0.32235414
-0.9525488	-0.07596141
-0.1092686	0.5480221
0.2523999	1.7643026
0.6431999	-0.55125916
3.3130348	-1.3446095
-2.58183	-0.17646253
-0.6790859	1.2701108
0.05387809	2.5104167
-0.3009888	0.7714388
0.2838198	0.6585773
-0.6055555	1.2420455
0.77524036	0.2736268
0.49764383	0.53564465
-0.6245341	1.1229742
-0.95899206	0.9489164
-0.5118383	0.38128388
0.49791536	0.67263097
0.38802123	0.76527923
0.20260072	0.42908093
-0.5192501	0.24737278
-0.3841957	0.3747004
0.07218456	0.12210871
0.32252797	0.44780332
0.24941717	1.387305
-1.0547323	0.09878707
-0.3254275	0.69665426
0.21517481	1.7586924
0.0034036648	-0.44723603
0.28488615	0.84280145
-0.31114528	1.1558205
0.27898112	1.0230491
-0.40675	1.2538849
-0.918403	0.20591107
-0.23007561	-0.65659726
1.1766971	0.99729186
1.1123403	-0.35474283
0.76579195	-0.6405801
1.6837012	-1.8520268
-0.14198302	-1.7059475
1.4389278	-0.90847
-0.21128827	0.2835645
-1.4019402	0.7481156
-1.0043483	2.0768428
-0.10356131	1.4345664
0.17331512	2.065824
0.18622258	2.5087066
-1.1029638	0.68129927
-1.0457631	0.78425235
-0.015099387	0.8625192
0.66541123	1.5744263
-0.5042807	1.4526606
-0.16251965	1.7257574
1.254337	0.59063655
0.123467356	1.0044789
-0.25643182	-0.5997129
-0.25150347	0.67263097
-0.9084998	0.21376964
-0.3676399	0.4443319
-0.21230564	0.17326492
-0.28507352	-0.50602704
-0.31545413	0.8878287
0.84417576	0.3403988
1.2293835	-0.33070222
-0.1418681	-0.50574577
1.7843139	-0.48227218
-1.2720438	0.60832006
-0.8664993	0.28595006
-0.29997557	0.8953067
-0.8478618	1.3816005
-0.839081	0.6167031
-0.5975469	1.1443616
0.34560347	0.75919694
0.29352087	0.83307666
-0.49135926	0.8033701
-0.2846697	1.0893283
-0.17006832	0.98212624
0.008918901	0.44137412
-0.28739324	1.7519959
0.23147264	0.2888257
1.4760606	-1.1694326
0.3946548	-0.49096796
-0.062159568	1.2952276
-0.19344626	0.8236601
0.6428443	1.1298465
-1.3168895	0.0034122977
-0.21567579	0.73022
0.38998783	1.3805354
-0.8342883	1.162488
0.455372	0.23637182
-1.1317219	0.6552301
-1.377187	0.42576897
0.28336653	0.52393097
0.3979699	-1.0256038
-0.7832916	0.629925
0.26385903	-0.10436793
0.9533862	0.052314118
-0.5695358	-0.21590088
0.2795475	-0.26299453
0.65173733	-0.20126204
0.33605742	-1.446074
0.032592528	-0.64486176
0.86405575	-0.79361993
0.66565126	0.19014232
-1.0800482	-0.71794784
-0.16880219	-3.270247
-4.8438425	-3.3359551
0.0063012	-3.3637002
0.0063012	-3.3359551
7.023975	-3.1069808
-5.095287	-2.1141088
1.3790233	-1.882832
-0.8019852	-1.4573865
0.15028961	-0.9847288
-0.012470227	-1.0211306
1.8480324	-1.540562
-0.517065	-0.8075154
0.066759564	-0.58600956
1.2166809	0.4453379
-0.7170814	0.0038940278
-0.030551545	-0.108257286
-0.33884555	0.09969297
-0.3065404	-0.5387583
0.7186627	-1.2238686
-0.5166721	0.36567017
0.1938559	0.8609602
-0.88788795	-0.2084027
-0.5421818	1.0550383
-0.062331114	0.7995308
-0.34679925	-0.01897674
-0.31771582	0.16014309
0.29954493	0.7367413
0.90490186	0.18721719
-0.5408575	1.4185297
-0.027160985	1.8435345
-0.62428766	0.12511888
-0.20783757	-0.07462875
0.24088484	0.42922536
-0.55139107	0.8412054
-0.2501617	0.5046905
0.080365576	0.060978517
1.2361348	0.8137753
-0.063870095	0.47576207
-0.61060125	1.5823548
0.9844614	0.6550165
0.318181	0.24181837
0.37154457	-1.1156859
0.23051248	-1.5810964
-0.5739434	-0.75661254
0.76950043	1.3269601
-0.80191046	-0.9045521
0.40917376	-1.6069585
0.551123	-1.555075
0.07146602	-1.2211872
0.08610509	-2.414278
-1.4270157	-0.77821386
-0.3232337	-1.4190686
0.87062943	-0.431383
0.0950943	-1.257742
1.3667293	-1.8913888
-0.6709183	-1.2013382
-0.13753961	-0.57993346
0.8019448	-1.1465795
0.6921337	0.12186137
-0.3668693	-0.38538352
1.0943522	-0.5535664
-1.2711108	-0.20972265
0.38130242	-0.42714158
0.06505355	-0.4783312
-0.1583469	-0.41708538
-0.60241807	-1.0012591
2.3176544	-0.26699874
-2.3125765	-1.1315248
0.56964916	-0.7021381
-0.124236055	-2.5226212
2.2980576	-0.19626325
0.14379753	-0.033620246
0.6057888	-0.15105788
-0.97095734	-0.21534266
0.21204594	-0.85707057
1.0195038	1.9250977
-0.46258172	0.41331866
0.13428304	-0.62471545
-0.28320375	0.8054946
-0.5871722	0.12095132
-0.13074365	-0.53076875
0.54317063	-0.1370846
-0.40703312	-1.0649309
0.20011185	1.3739244
-0.70557463	0.17700441
-0.15387484	-0.48194757
0.36029267	-1.339468
1.4763789	0.27168486
-1.2079191	0.23864019
0.2968091	0.8058286
-0.50758064	0.8605018
0.4035966	0.5176213
-0.3794991	-0.24359542
-0.09791137	-0.43469706
1.1526288	0.36342072
-0.077322006	-0.4122502
0.4636811	-1.1322209
0.17946723	-0.105125785
0.82523274	0.3216326
0.78842485	0.4615386
0.58607435	1.2391748
0.2475238	1.4853259
-0.22903271	-0.3027129
-0.8023736	-0.18710649
-0.24027531	-0.27695122
1.4192982	0.4044746
-0.64098483	0.81032723
-0.06334987	0.17262347
-0.13092865	0.27155858
-0.8922872	0.26764953
0.10977508	0.025372757
0.23044108	0.0041916734
0.71966237	0.79036134
0.6158216	-0.115096666
-0.0019480318	-1.6137234
-1.4368149	-0.7041662
0.8692986	0.12576655
0.46993718	-0.4612674
-0.44206926	-1.6707345
-0.73133373	-2.1290007
-0.44269615	0.6104435
0.7734605	-1.5076456
-0.16586973	0.59919256
0.3952378	0.6631753
0.19374299	-1.2700202
-0.12085471	-1.2090828
-0.351715	-0.5790831
0.010294885	0.8531706
0.67026395	-0.4504648
1.1255909	-0.19851218
-0.2728809	0.43045458
1.5439082	-0.98306686
0.44081107	-0.9302342
-0.31494713	-0.48712474
-2.0630562	1.8990444
1.1235602	-1.2047234
0.60138375	-0.9944202
-0.49536687	-1.9685105
1.4157987	-0.40533018
0.23352692	-0.6797452
0.030846383	-0.4615762
-0.40136755	-0.44588083
-1.1825004	1.3047996
-1.4997505	-0.48523647
0.72979516	1.363009
0.0027190745	0.04517736
-0.82333845	0.19987544
0.81597066	1.1403196
-0.17742145	1.5676624
-0.0996017	-0.22070728
-0.9287952	-0.7610951
0.34080082	1.5373735
0.11364875	0.56527185
-0.16444333	0.29341224
-0.03592143	2.009402
-0.53966403	1.3250535
0.25722867	0.47028258
-0.18783267	1.0524611
-0.37353194	1.4835473
-0.088365555	0.21330348
-0.37502977	0.75231326
0.22467624	0.040546477
-0.17128281	-0.35577345
0.51900226	1.2939718
-0.12936519	1.4720993
-0.8671937	-0.07830369
0.22475836	-0.07069764
2.205243	-1.2217859
-0.3772259	1.6731441
-0.3346647	-0.76570547
-0.5251846	-0.64199966
-0.43516386	-0.13243558
-0.13215071	-0.50093675
1.3963825	-1.6389757
0.15059698	-0.50791585
-0.6167382	-0.64249617
0.6958315	-0.26708353
-1.8362697	1.6741247
0.6453051	0.15699162
-0.27525136	1.1109014
0.6275911	0.3484093
-0.5814789	0.1487208
-0.66261774	-0.3276581
-0.6364552	-0.5226657
2.8165212	-0.7576081
-0.8190333	0.7086695
0.33849987	0.10237256
1.1358508	-0.05384435
0.109970845	-0.58815217
-2.6144814	0.21376576
0.6463587	-0.8698704
0.7283399	-0.7891472
-0.2788814	-0.075210035
1.0751048	-0.7145405
-0.7549661	-0.35509336
-1.3924077	0.31352898
0.42617196	-0.5616796
-0.05756075	-1.0252297
1.5760301	-0.6654893
-1.5342357	-0.61589056
-1.005657	0.32180214
-0.4845589	-0.99130577
0.29276752	-0.6765784
0.2195344	-0.7062256
0.3311606	0.62511784
-0.99818593	-0.98013735
0.1451915	-2.2521472
0.011131059	-0.004170932
0.00933773	-0.888438
1.4529096	-0.85204273
0.51195544	-2.5870724
4.7939434	-1.8005594
0.5095836	-1.9124728
-0.13329846	-1.636349
-0.868471	-0.55971354
-1.3943862	-0.7902465
0.878265	-1.4869127
-0.39274022	-1.2712202
-0.751758	-0.033927225
0.34855223	-0.2467666
-0.16140729	-0.030073645
0.02774995	-0.942097
0.012064229	-1.2958951
-1.5146192	-0.16847095
-0.26063275	0.74901503
0.10861026	-0.58586204
-0.65518403	-2.7790666
4.991224	-2.24061
0.48544362	-1.672032
-2.7115104	-0.45498055
-0.87114584	0.1724145
-0.5780601	-0.35474023
-1.1156187	0.31941813
-0.6300461	1.0569015
-0.20037967	0.27351713
-0.014059415	1.1663065
-1.0493618	1.0226841
-0.20736407	1.3525292
0.3065165	1.6249394
-0.1511294	0.69721735
-0.31926805	0.6333106
-0.015675504	1.1124352
0.049440235	0.8582734
0.2932636	-0.10477136
-0.6029001	1.1891117
0.015634263	0.20180704
0.26870647	0.35845977
0.017910197	0.8103985
-0.4382571	-0.669975
-0.2988777	-0.8698701
-0.100260966	-0.96093655
0.6240542	0.1733746
0.4199591	0.8517044
0.09818548	-0.42990854
0.71148616	-1.2964154
-0.5123747	0.29590124
0.83805037	-0.54178137
0.30059442	0.6215399
-0.3321563	1.1805661
-0.5338179	0.15077683
-0.5412562	-0.60305655
0.21757112	-0.4560223
1.0422828	-0.42829353
-0.29856113	0.024226509
0.6306961	0.31141564
0.2574771	-0.2675484
1.5784996	-0.38071632
-1.1089041	0.37351292
0.5619574	0.25462258
0.80273795	1.1352285
-0.16287234	0.4759892
-0.30211267	-1.0015647
-0.40914333	0.021707408
-0.43722597	-0.38109514
-0.8000688	0.55466026
-0.87305427	-0.85167253
0.7238015	-2.5445259
0.63033	-2.1470356
-1.005205	0.2763541
1.5098437	1.7417167
-0.7460726	0.8290405
-0.8362096	0.59647256
0.47237158	0.78127044
0.13318592	2.1924474
-0.19114795	1.076336
-0.43216914	-0.6923573
0.007145088	-0.16307496
-0.14961351	0.3812844
1.2750919	0.88584685
-0.26555246	0.32563162
0.93013877	-0.9761401
-0.81027865	-0.22759359
0.6259797	-0.9077114
-0.71251017	-0.114655636
-0.4784168	0.6321755
0.62865293	-1.45166
-2.0281706	0.6155813
-0.031378854	-0.18800305
0.43234333	0.27168512
0.23547426	0.54733324
0.15815423	1.0282953
-0.18040904	0.446592
-0.11145928	0.04525877
0.0033095526	-0.18031819
0.09467977	-0.029932858
-0.03686838	2.1506107
0.73328686	-0.78174806
-0.7206844	2.3260667
0.86503816	-0.66997397
-0.85243577	-1.1329111
0.0063012	-0.10524375
-0.121266104	0.02110434
0.7647895	0.75231373
1.0331212	-0.8027113
-0.19871922	-0.051380735
-0.88502085	0.74594986
0.21389084	-0.17047721
0.33895493	0.5850404
0.35027558	0.46873888
0.018850232	-0.3634482
0.30312487	0.6485925
1.211784	-0.3850812
1.0468837	-0.7766694
-1.7710431	0.90794575
1.2395265	0.2716081
1.0746223	0.22271225
-0.58829063	0.91526324
-0.49962965	0.8886999
-1.1947224	0.90794575
1.6336914	-0.77833027
0.18345068	-0.23628366
-0.6818387	2.0897171
1.6546113	-0.69123876
0.08779857	1.5223341
-0.29145965	1.5185004
-1.1800973	-0.012684434
1.3912715	-0.006659438
-0.19697519	1.347392
-1.044642	1.15666
-0.17898692	0.60369873
-0.054675847	0.662411
-0.85773444	0.61166805
0.105266675	0.42325896
-0.54950625	0.77104884
0.13424519	-0.62226534
0.3510361	-0.3843114
0.10295605	-0.7580598
-1.2320514	0.9724937
0.35946512	-0.23782945
-0.02525558	-0.51134866
1.8106563	-1.1114424
-0.7491452	-0.33611897
-1.4827994	1.1264023
0.13606198	0.06040786
0.47490636	0.5466236
-0.2810016	0.83827144
-1.3161772	1.1583194
0.029028678	0.8832733
0.25285465	0.8269635
-0.39596593	-0.05220756
0.01308535	-0.1523763
-0.08007577	-0.22946295
-0.1314668	-1.1830413
0.47447166	0.6379314
-0.16666046	0.050673954
-0.28890762	-1.2331704
0.0063012	-0.030048495
-0.11759651	0.1213353
-0.13255405	-0.07596141
-0.53928685	0.56904036
0.19129458	-0.58651567
-0.87271875	-0.6436367
0.7396808	-0.17047617
0.28600314	-0.41799387
0.10307192	-1.5287007
-0.0063354126	-0.8746719
0.1246614	-1.3554273
-0.59867257	0.52863365
-0.8979103	0.23356389
0.5792037	-0.038291834
0.03311252	0.03486813
-0.056439225	-1.401232
-0.016703721	0.15198012
-0.8572095	-0.18837123
-0.168089	-0.02776974
1.54912	-0.5753111
-0.5729267	-1.0025191
1.3626195	-0.6566756
0.6002306	-1.42097
6.2970796	-2.2201548
0.16188519	-1.944206
-0.9934865	-2.0951476
-5.3129277	-1.1617876
-1.5510682	1.1310796
-1.4310604	-0.29104143
