# Supplementary material for: Cross-species behavior analysis with attention-based domain-adversarial deep neural networks
Source: Nat Commun. 2021 Sep 17;12:5519. doi: 10.1038/s41467-021-25636-x (PMC8448872; doi:10.1038/s41467-021-25636-x)
Supplement: Supplementary file 3 — Supplementary Software 1 [file 41467_2021_25636_MOESM3_ESM.zip › SupplementarySoftware/normalized_dataset/normalize_each/dataset/trans-longA/Long_A_Male_6.csv]

angle	speed
0.065419026	-1.2273115
-1.170952	-0.54702556
-0.8897897	-0.8914835
0.25849047	-1.3495843
0.2121533	-1.6207944
0.2121533	-1.4337051
2.8737607	-1.0686314
-0.05434515	-0.9973153
0.2121533	-1.6207944
0.2121533	-1.6207944
0.2121533	-1.6207944
0.2121533	-1.480871
0.2121533	-1.5508326
0.2121533	-1.4458901
0.2121533	-1.4458901
0.2121533	-1.3409475
0.2121533	-1.2709857
-2.0738447	-0.32067573
-1.5981369	-1.12431
0.24390936	-1.3301388
-1.037585	-0.84636766
2.3953538	-0.4575725
-1.6020497	-0.3353521
-0.15684393	-0.92381036
0.0016422039	-0.49569833
-0.5669002	-0.8928943
0.5314375	-0.9099038
-0.31522238	-0.7126105
0.45045662	-0.37050095
-0.26386073	-1.025958
0.8157088	-0.90219975
0.18937244	-1.0609287
0.49022827	-0.79569536
0.03718925	-0.9856487
0.81818336	-0.80689424
-0.18351154	-0.5225797
0.2860536	-1.1125785
-1.6721954	-0.9653588
-1.040363	-1.4608697
1.6330336	-1.329989
1.7906067	-0.83382857
0.12154701	-1.1065944
0.60269827	-1.2320043
1.2684426	-1.1444352
0.2121533	-0.9856487
1.1411313	-1.180356
3.8459644	-1.3409475
0.2121533	-1.3759284
-0.7012211	-1.475612
-3.7545207	-1.0741999
0.03214795	-1.1548235
0.17594539	-0.53434205
-1.3802984	-0.7355962
-2.017485	-1.4608697
0.2121533	-1.6207944
0.2121533	-1.2705512
-0.66116416	-0.9542191
-0.07026462	-1.1821222
1.0294273	-1.3497452
0.59258616	-1.3090549
-0.1682796	-1.3110237
-1.7265861	-1.2982123
0.71552604	-1.4508412
-1.4467068	-0.60533977
-0.14258888	-1.2512
0.0034923714	-0.5505432
1.3842002	-1.5164297
1.6616637	-0.8085776
0.35282806	-0.81843007
-1.009678	-0.90416414
1.7945262	-0.954219
0.4566428	-0.8046422
0.016866382	-0.6427007
0.6978067	-1.4659091
-1.8025228	-1.4337051
-1.249724	-0.7218188
1.9390393	-0.41802332
-1.4871482	-0.88160545
1.3428446	-0.5705795
-0.6142844	0.25630325
-0.52408427	-0.58471084
-0.42223915	-0.79326785
0.51258713	-0.7718043
-0.38035995	-0.8424976
0.9432503	-0.64681214
-0.19197266	-0.8272357
0.24034493	-1.0062804
-0.42987585	-0.42892638
-1.4546793	-0.9672612
0.57429135	-1.2522023
0.05017177	-0.008373586
0.2121533	-1.6207944
0.2121533	-1.6207944
0.2121533	-1.0960814
0.32225937	-0.43081483
4.0980926	-1.160347
-0.7958158	-1.0696262
-3.1005688	-0.812516
-0.89651865	-0.58471084
-1.7779149	0.1603704
-1.0739843	-1.0305699
0.11300123	-0.91595423
0.030707236	0.20749392
0.43878743	-1.1891522
-0.5733565	-0.6116117
-1.2120297	-0.6551443
-0.24616572	-0.42641038
-0.58008426	-0.37449643
0.070764415	-0.68431884
2.5115273	-1.3032216
0.40573418	-0.12914796
0.7700536	-0.14938357
-0.6093443	0.85248464
-1.1665962	-0.6963921
-0.07318217	-0.99460566
-1.1179352	-0.8077255
0.24691842	-0.64806193
0.94220406	-1.308636
3.2630086	-1.3884665
0.9636345	-1.1444352
-0.65683275	-0.6134321
0.32965824	-0.84636766
0.059439305	-0.845578
0.08122155	0.05009208
0.8438636	-0.25834352
-0.76104766	-0.4784292
-0.29408172	-0.5549983
0.6171543	-0.4714877
-1.0761523	-1.0595264
-1.1593099	-0.83138835
1.9393827	-0.6551443
1.5938348	-1.1934258
0.48938167	-1.0786958
0.9207492	-0.9478246
-0.43984875	0.47045037
0.4029303	-0.18426658
1.332756	-0.020320734
-0.20887281	0.1519333
-0.53395444	1.3272203
-0.52637	0.8105702
-0.12178915	0.3012673
-1.937358	-0.13884038
1.5656266	0.0055054394
-0.53431755	-0.3915924
0.6556344	0.6048446
-0.43267122	-0.26833832
0.09130754	-0.2185863
-0.6925779	-0.070810296
0.6002331	0.34140164
-0.6219774	0.9982818
-0.11940986	0.15513217
0.22992659	-0.45933557
-0.49903372	-0.3241876
0.009965785	-1.236005
0.050856274	2.441602
-0.052280102	-0.386706
-0.8607155	-1.0787485
1.9185424	0.27174073
0.5444453	0.3279313
0.43885967	0.102356486
-1.9341611	-0.058486655
-0.9986742	0.22304665
2.121981	-0.26416835
-0.654112	-0.21733576
0.40885207	-0.8235539
-0.7193799	-0.008522847
1.9631827	-0.87706834
-1.5546829	0.5369842
0.22796005	-0.008522847
-2.2856355	-0.9542191
0.8898352	0.07450254
0.46079475	0.468394
0.922935	-0.2187333
-0.29214394	0.0055054394
0.07620584	-0.5012442
3.3774924	-1.1939402
-0.16254206	0.3889136
-0.34272766	-0.9190652
1.6298716	-0.6056106
0.34122616	-0.95615804
-4.5965223	-1.3858477
0.17377417	-1.1125785
2.3360007	0.04456873
0.10667282	0.25777197
-2.2734292	-1.5820731
0.8480026	-0.8719013
0.19449446	0.11178828
-0.18802832	0.008884147
-0.29170677	-0.37727556
-0.43288094	-0.33328044
0.44244742	0.080572456
-0.44246197	-0.27519047
-0.98434144	-0.29253104
0.7185636	-0.020658696
1.2412554	-0.20202692
0.6606637	-0.36406133
0.42844427	-0.6085849
0.56354076	0.19910838
-0.13394749	0.09189868
-0.06165851	-0.08495148
-0.22754583	0.53637815
0.62070864	0.39113298
-0.18442754	0.3306466
0.030082133	0.74060154
0.9362668	0.25877953
0.2935174	0.05739968
0.636384	0.16038704
0.11955958	-0.3425116
0.30474702	-1.3497452
0.3394414	0.23914611
-0.013699071	-0.41992337
0.26142502	0.7801834
0.18309179	-0.11025714
0.5855337	-0.41585433
1.2723336	-0.27519047
0.115306206	0.20799416
-0.80689186	0.35894468
0.1988987	-0.5729801
-0.0139064	-0.69148237
0.44688025	-0.6116117
3.0909019	-0.9174613
0.093043104	-0.5812626
-2.3479898	-0.8009025
0.951076	0.23194237
-0.85914385	-0.4586277
0.047938	0.27687368
-0.25270942	0.18223691
-0.48265302	0.65578777
-1.3793062	-0.81611496
2.1938381	-0.18360505
0.14319706	0.50638896
-1.1966132	-0.6226948
0.22533765	-0.22785789
-1.1719489	-0.87033576
-0.89106905	-0.87706834
2.2768605	-0.11448817
-1.3137896	-0.0014129964
-0.15880024	1.0239435
0.96456265	0.14853577
0.14086306	-0.058486655
-0.41706505	0.3155981
0.21515249	-0.042677015
-0.010557304	-0.38125086
-1.3352581	-0.7052313
1.601943	-0.56495875
-0.1608212	0.0582871
-1.2244098	1.104902
-0.21658531	0.22717798
0.13770613	-0.62144476
1.8849627	-0.14701287
-0.62334377	1.8869809
-0.49626806	0.6566621
1.1331853	-0.28040698
0.0026202037	-0.7718043
0.21792871	1.1829562
1.2002802	0.8640542
-1.7229136	0.29059184
0.85707295	0.021112626
0.458868	0.12288528
-0.23072241	-0.16872634
1.2245055	-0.48478723
-1.7092083	-0.011435501
-0.016499227	0.14888586
0.9518974	1.8689271
-0.16133144	-0.29611322
-0.8213126	0.398776
2.991572	-0.98051316
-2.0853798	0.42026258
0.09366397	0.9567019
-1.1560746	0.34776953
-0.39584365	0.3231568
0.125354	0.5521104
1.1672893	-1.0032156
2.4759266	-0.5918828
0.013324687	-0.67945343
0.8612517	-0.20215292
-1.1894523	0.30995443
-0.74850947	-0.41629958
0.17737508	1.3328868
-0.13723291	1.1283402
-0.22000618	-0.27485475
-0.23683794	0.20447958
0.2662712	1.023618
0.3467262	0.7620963
-0.31655747	-0.14896782
-0.08786434	0.24964282
-0.2698732	0.45996127
0.006124669	0.2938034
-1.6704617	-0.29611322
-0.25958356	-0.6717394
1.4058242	0.09326174
0.5236851	0.398776
-0.042170797	-0.2187333
-0.47813517	0.24821173
0.28994215	0.14444207
0.08226452	0.63820094
-0.14539397	0.9711725
-0.46849823	0.8504514
-0.369324	-0.4350312
-0.6149002	1.1779428
-0.87547565	0.37958187
-0.76014245	-0.027429137
0.4714025	0.4668421
-1.4964253	-0.2824562
1.8530536	0.61729926
-1.0697258	-0.6652872
-0.8797006	-0.5659619
-0.47476026	0.1304221
1.0167037	0.5954447
0.26993057	-0.010280137
0.7714433	0.20884721
-0.5356251	0.040600035
-0.36592516	0.018989515
0.5436536	0.40567723
0.4071814	1.0011045
-0.61578053	1.053038
0.348446	1.0206084
0.10169916	1.36403
0.015295118	1.4771103
0.17396021	-0.07154592
0.0596723	-0.06838975
0.3537251	-0.26509622
0.29945838	-0.80764633
0.7684563	0.30249357
0.014076874	1.0270863
0.4897761	0.62588525
-0.3084065	0.43262875
0.044172205	0.62531567
-1.8144362	-0.10418162
-0.41008925	0.82090133
0.23668458	1.1334306
0.4735261	0.8897807
-1.3553755	-1.0147965
1.2251766	0.19779435
-1.2486778	-0.5707627
0.06593621	-1.0833768
-0.8017268	-0.6731415
-1.3568175	-0.35223305
-0.8694526	0.15944733
0.014346428	1.0484332
-1.0569962	1.6352725
-0.17732923	1.5153856
-0.08862384	1.9886056
0.03175115	0.7801834
-0.016756015	0.35678014
0.89736485	0.023832781
0.5730049	1.1410584
-0.049546335	0.14987893
0.48603335	-0.25858828
-0.6664736	-1.001253
0.31071752	-0.41992337
-3.1682343	-0.7302759
-0.97417337	-0.6820873
-0.63396704	-0.7112919
0.31333742	0.9689479
-0.5135151	1.3327918
0.2620271	0.89910555
0.15009858	1.6908932
-1.3237578	-0.004539319
0.3037123	0.39228165
0.09237562	-0.9174613
-1.9452161	-0.49181232
3.3664243	3.4918861
-0.53662616	-0.9111662
-0.31803873	-0.34889415
-1.3275298	0.63240546
-0.40928918	0.8673225
0.037297938	0.2970779
-0.08631024	-0.41839585
1.2952005	0.46261793
0.2728324	2.3667574
-0.32874584	1.3663887
0.05725286	2.4410734
-0.19599093	2.8819008
0.057997204	2.6785553
0.08395099	0.9737711
-0.24269085	2.1766477
-1.0886594	2.5138896
-0.2633845	0.9046168
1.1091835	-0.6506321
0.75233334	1.6547046
-0.035256896	0.7053606
-0.51775944	0.36208856
-0.24511501	0.45767406
0.14636791	0.7923968
0.42618698	0.58097744
1.1885164	0.2684049
-0.8214683	0.7056495
-0.46689594	0.4818374
-1.2524165	0.93600065
-0.03820067	1.0662942
-0.15196933	1.1947674
-0.20822227	1.1429652
0.2595544	1.142694
0.7427496	-0.38125086
-0.25388306	4.4669847
0.080728374	0.33851668
0.2790183	1.5274835
-0.58677197	1.689312
0.22315547	0.89580864
0.81302077	1.8826457
0.7341932	1.121143
0.09396904	0.7978498
-0.114752844	1.9491445
-0.22269243	2.2421253
-0.63657504	-0.17016755
-0.17184998	1.7758036
-0.14853296	1.1974056
-0.4498575	1.4815254
-0.2471018	1.4441482
1.3876836	2.065085
-0.22445984	0.66355723
0.38872635	1.8345245
0.39343068	1.2996819
-1.8031124	0.18374544
1.2086383	-0.37452412
-1.130823	-0.10837384
0.33027238	0.22648613
-0.5803217	0.43262875
-0.20794444	-0.06563341
0.4519407	0.19944453
-0.67250305	0.27324095
-0.45040596	-1.0107244
0.2802965	0.36349288
1.5153631	-0.145646
-1.1858667	2.886056
0.031233858	0.76889944
-0.16168751	-0.114785604
0.1619436	0.19734421
0.34911638	0.23835513
-1.4217187	1.3145647
0.348855	1.8975514
-0.048903912	1.4556019
-0.32360464	-0.023788456
-0.2667177	0.495487
-1.0811347	0.69209707
0.082057536	2.1418247
-1.7137146	0.42026258
0.12216484	-0.12364487
-0.46297795	1.0901715
0.5387327	1.5725611
0.6285704	0.002973082
0.6970036	0.4818374
-1.3267059	0.3059235
0.19931108	-0.32437432
0.5424445	-0.045109864
-1.184602	0.32032213
0.63834953	0.8673225
-0.12376619	1.5699252
0.19440837	1.373853
0.022825472	0.23914611
0.1760776	0.9744783
0.16945118	0.8189007
-0.41043663	0.65776867
-0.2170513	1.1324354
-0.28613108	0.008473637
-0.07312789	0.5310471
0.30964237	0.71687114
0.10517911	1.0734253
0.3345979	1.5470343
0.13637641	0.78474784
-0.48326182	0.54757214
0.784199	0.9739214
-0.32577747	0.73326916
-0.046886873	1.2376345
-0.9037245	1.217553
-0.40285724	0.70212334
0.36095807	1.1376063
0.42958254	-0.15278237
-0.4820636	3.7768981
0.5586109	0.08770565
0.8863978	-0.5195501
-0.30922526	-0.51501805
-0.2006419	0.34173164
-0.34746006	1.8792205
-0.7786444	0.18891762
-0.4864678	-0.7592922
1.2722937	2.4494326
-1.4217119	0.07471241
0.106903255	0.38251278
-0.36044735	-1.5164297
2.9701924	0.2335958
0.035934538	2.097071
0.20981061	-0.5685149
-0.55227244	-0.046483602
0.6463764	-0.48478723
0.09922164	-0.4775512
-0.16033784	0.8807941
-0.07755406	0.96218127
-2.8303134	-0.57586884
1.5304	0.48810938
0.20581472	-0.93517184
-0.7436103	-0.2884417
-0.36589873	-0.07819407
0.97697055	0.5533683
-0.39342514	-1.0609287
0.7204009	0.60999906
-0.5101338	-0.3197399
-0.02283892	0.1342609
0.13596533	-0.18128835
-0.11721901	-0.14938357
0.7075783	0.2970779
-0.14009053	0.8595923
-0.5668772	1.3747784
-1.3134179	0.54977214
-0.14903514	0.7510054
0.7200862	-1.4337051
-0.574966	0.32605264
1.0473351	-1.1111526
0.7945113	0.48946232
1.090814	-1.3858477
0.2121533	-1.6207944
0.2121533	-1.568612
-0.048269175	-1.2832508
-0.31484008	4.7939453
0.9995699	-0.89024085
-1.6654679	-0.78336203
0.3716814	0.30082223
0.64054984	0.053664193
0.08335712	-0.8556655
-0.18047565	5.0449643
0.656609	-0.6962606
-0.4509432	1.689312
-0.3455731	0.55354273
-1.0382628	-0.30329725
-0.038680475	-0.98234767
-1.3564835	-0.524964
1.7097191	0.80319744
-0.28597167	0.7864633
-3.0820503	-1.0002663
2.2505023	0.09326174
-1.9151678	-0.4586277
1.5112123	-0.05584538
0.13463674	0.3059235
0.73794305	0.6001258
0.069569655	-0.028500734
-0.17621824	-0.23945187
-0.24528027	1.0198259
