# Supplementary material for: Cross-species behavior analysis with attention-based domain-adversarial deep neural networks
Source: Nat Commun. 2021 Sep 17;12:5519. doi: 10.1038/s41467-021-25636-x (PMC8448872; doi:10.1038/s41467-021-25636-x)
Supplement: Supplementary file 3 — Supplementary Software 1 [file 41467_2021_25636_MOESM3_ESM.zip › SupplementarySoftware/normalized_dataset/normalize_each/dataset/trans-longA/Long_A_Male_7.csv]

angle	speed
-0.69803876	1.0973512
0.20111558	0.41793936
0.41074777	0.61491805
-0.16832921	0.6761217
-0.4395915	0.6212056
0.18421921	0.06621949
-0.26685962	0.24650614
-0.12896733	0.34040645
-0.18445821	0.15273543
-0.28164878	0.3776509
-0.12262037	0.08042681
-0.20408376	0.41759628
0.17050943	0.44998452
0.027351119	0.966956
0.4693552	1.0304264
0.44739112	0.52115357
0.8621335	0.5961854
-1.0001566	1.0217937
-0.8746913	1.1724807
0.098440915	0.72699654
0.22601597	0.78643847
0.5632027	0.70081997
-0.24515185	0.5703847
0.06563371	0.55927265
-0.40128943	0.6926588
-0.06950061	0.5797947
-0.074996	0.20970646
-0.62393975	0.60647833
0.10577747	0.7419451
-0.6460727	0.27899104
0.15339273	0.49354348
-0.18133822	0.4053362
0.9443815	0.643109
0.51252466	1.0668645
0.22006886	0.30536142
-0.21356519	0.56710005
0.1125031	0.48168036
0.041841175	0.5033794
-0.04495791	-0.3351718
0.19395031	-0.19107802
0.84630805	-0.4209035
1.0283192	0.22099641
0.5057964	-0.08213506
0.35318395	-0.30477104
0.77198243	0.665982
-0.82983756	0.3624985
-0.1297185	0.16296348
-0.8322325	0.12289003
-0.77358544	0.4528812
-0.5842745	0.39776838
0.15607609	0.084003806
-0.42376283	0.28040174
-0.52395976	0.44998452
-0.053394046	1.2809176
-0.23104832	0.40125218
-0.41337377	1.0633659
-0.57474804	0.9246714
-1.2082866	0.80222994
0.46696478	0.8884998
1.6311296	1.634289
0.3068822	1.2445347
0.25967768	0.6757727
-0.18729585	1.1146642
-0.081930645	1.0417663
-0.058159593	1.6166775
-0.6577012	0.9024463
0.44870654	0.5016774
0.6497419	0.51419634
0.6301319	-0.008842887
0.77497345	-0.7523088
0.26744717	-0.44658494
-0.3856921	-0.13233887
1.0878199	0.05641409
-0.20145409	-0.060776684
-0.55438626	-0.0028245186
-0.21104005	0.10575377
0.15858643	-0.17242335
-0.269588	-0.31814685
-0.074016064	0.8644449
0.56540865	-0.33166143
0.6906081	-0.39685714
0.6190904	0.84030586
-0.057844006	0.5638865
0.048513267	0.3428563
-0.27455485	0.534454
-0.56463975	0.47524366
-1.0636803	0.48081502
-0.8238587	-0.14958507
1.0585443	0.27724484
0.9070466	-0.033355415
0.31589326	-0.6879116
0.60581726	-0.33294907
-0.053832375	0.571017
1.5939293	1.675388
0.36875924	0.7507369
0.41774157	1.0301569
0.620136	1.3349522
2.464334	0.4767641
-0.99195695	-0.46480608
-0.9195609	1.0399759
0.35440162	0.935819
0.7966738	1.5601913
-0.41405335	1.1175864
-0.07609225	0.6007237
-0.031555623	1.0557518
0.6357693	0.23347738
-0.44665068	0.1682425
-0.6951937	0.8939952
0.51261747	0.07297755
-0.48131076	1.8071939
0.12346406	0.855114
0.7523488	0.51873773
0.3079062	0.36739263
0.56537247	0.04885558
0.09782915	0.77813435
-0.32207033	0.027466485
-0.2563993	-0.602502
-0.6445495	0.84156644
0.8786625	0.7575471
0.45470092	-0.47383863
-0.48163554	0.051545482
-0.9983171	-0.058223296
-0.13476811	0.41099975
0.8296871	0.7555234
-0.11676467	0.49193016
0.37547687	-0.12163603
0.55882674	0.4142647
-1.1520028	0.68307793
0.39128998	0.082734965
-0.5363924	1.0649337
-0.7381565	1.0025257
-0.34062853	0.6905974
0.53948224	0.15697238
0.09682781	1.3937752
-0.56545955	0.78857505
-0.40920258	0.7716656
-0.3355646	-0.13661274
0.27733156	0.27829656
0.18671837	-0.37878892
0.44863355	-0.025784304
0.7752682	0.6682981
-0.27666432	0.4796556
-0.31365663	1.0674434
-0.93291974	0.9716745
0.12490419	0.7467761
0.8166371	0.78498286
-0.28812727	0.9151962
-0.2144312	0.3956449
-0.28361467	0.09384319
0.89589083	0.49540186
-0.57023245	-0.21166097
-1.2582723	0.5313457
-0.17784217	0.5244371
-0.28568575	0.48004287
0.6016703	0.16427943
-0.12152875	0.29486397
-0.083214395	0.3397931
0.47278908	1.0173756
0.2638252	0.54719585
-0.06437607	0.8633625
0.18626533	0.8183656
0.3075064	0.559029
-0.45742157	0.47979644
0.54290223	0.38299894
0.26854876	1.0935568
-0.20252536	0.96698326
-0.30532783	0.9276758
-0.13228954	0.21660379
0.07596648	0.48773566
-0.6631411	0.54766667
0.8256899	0.34871122
1.1252978	0.5858421
0.38165036	-0.09357379
0.18284903	-1.2318735
0.8579381	-1.6546906
0.2766641	-1.4472328
0.23393673	-1.2703543
-0.6337951	-1.3838816
-0.4142352	-1.3439043
-1.1269919	0.6177843
0.38812944	-0.37121037
-0.12843134	-0.8814241
0.18959084	-1.4582701
-1.1009845	-0.5105453
-0.23344171	-0.51121837
0.87094396	-1.4095029
-0.020286733	-1.2179565
-0.15611802	-0.7662737
-0.64609426	-0.6771341
-0.42697978	-0.02089671
-0.057963878	-0.23719157
-0.092994325	-0.33516246
-0.014909015	-0.53509355
-0.69602025	-0.40729538
-1.7638166	-1.3598515
-0.05319658	-0.61693335
1.0944017	0.25205386
-0.08505095	0.566475
-0.46568745	0.22508545
-0.20941931	-1.4060966
1.3750297	-2.1934547
1.179119	-1.538559
2.7540588	-2.0028992
-0.5557666	-0.15977584
-1.1205988	0.5084358
-1.2698792	0.37999114
-1.0084631	0.26682243
-0.5324407	-0.2348905
-1.2935303	0.26725355
-0.17527361	0.24166462
0.29933795	0.41183746
-0.27492857	0.32743207
-0.85182256	0.1022579
-0.7774297	0.4002032
-0.83767617	-0.65563005
-0.27962574	-1.8216333
5.2253914	-1.8635731
-1.2178197	-0.029998645
-1.4349545	0.62430423
-2.2978406	-0.046098713
0.020545052	0.37980887
-0.5173846	0.9812812
0.021128593	1.3690835
0.024238324	1.0152379
-0.04780651	1.0196009
-0.024379607	1.2450632
-0.1853742	0.74688554
-0.18624404	0.41939875
0.07690201	0.37019575
-0.5033583	0.5156281
-0.69188476	-0.31789038
-0.4617499	-0.93355936
2.0717428	-1.4308038
3.3073838	-1.9788634
-0.4968429	-1.7101178
1.6757247	-2.1206965
-3.4544902	-1.9393203
-1.0332363	-1.9121222
-1.4412848	-2.2326565
0.396136	-2.3850043
0.8001052	-1.4212929
-0.6021726	-2.3098004
-1.5243579	-2.4987466
1.8807931	-2.1449616
-0.7364949	-2.402044
0.9915912	-1.9815903
0.08592703	-1.8901885
-0.550988	-1.9272957
0.8418856	-1.9132613
-0.18369141	-0.94496924
-0.51965755	-1.9138644
0.2603383	-1.2099062
-0.21243978	-1.7445018
-0.028653294	-1.3618988
-1.0015899	-0.244976
0.66798514	-0.7214909
-0.8335438	-0.35407117
1.1276201	-0.9750199
1.3161514	-0.797978
-0.35085535	-0.75065684
-3.284349	-0.9234954
0.8714961	-0.67541724
1.5504106	-2.0294547
5.8893666	-2.0637877
0.5641553	-1.7719263
3.7736816	-1.8344022
2.4324718	-1.375552
-0.44620422	-0.85937595
-0.5770335	0.21372473
-0.27438816	-1.1573721
-0.41471863	-1.3210739
1.1301333	0.03570274
-0.16911386	0.012404169
-0.51663196	-0.7168776
-1.4862139	-2.2607503
0.34095392	-2.1666992
0.45978373	-1.3837663
-1.3696965	-1.7436246
3.0458593	-1.4338648
-1.0991131	-0.96894455
1.1627016	-2.228139
-0.832113	-1.8600249
-0.26031357	-1.8469403
-0.22085339	-0.21333194
-0.5601101	-0.3582548
-0.9377882	-0.89853173
-1.9114634	-0.75537306
-1.2296395	0.16770212
-0.29503113	-1.7481914
4.636933	-1.9086225
0.83456075	-2.2964313
0.003760254	-2.4479008
-2.593364	-1.1928917
-1.4275004	-0.6473329
-0.90672755	-0.68834364
-1.166596	-0.8189209
-0.57542336	-1.3587689
-1.4480513	-1.2234288
-1.6504889	-1.6289262
1.2424381	-1.1297896
0.017448036	-0.9267203
-1.0411106	-1.3438284
0.16138981	-1.0912389
-0.73919797	-1.8147278
-2.4296627	-1.2873081
-0.33168146	-0.15039949
-0.4366875	-0.9058561
0.6166077	-0.070901185
0.88121563	-0.709507
0.7135248	-0.3992041
-0.07307327	-1.0095586
0.23803826	-0.5022174
0.11269256	-0.34026563
0.44020605	0.06631492
0.22510427	0.5823738
-0.2746909	0.23065235
0.0687168	0.52919286
-0.15123735	0.2840267
-0.102118224	0.48691934
0.6070133	-1.8695313
4.6898875	-2.2541406
0.13760681	0.042149633
0.43775353	-0.42106763
0.6336116	0.024684595
-0.091560416	0.19888833
0.27487335	0.22302496
-0.08104747	0.60117376
0.21758217	0.62954044
-0.995234	0.3127246
-0.89647216	0.056607906
-0.4729183	0.041434962
0.44644362	0.76968706
0.24308613	1.1970509
0.19515891	0.84504986
0.5385645	1.7978004
0.08156218	1.8162528
-0.1946116	1.2648649
1.3709329	1.311351
-0.5500473	1.2369076
0.22172865	1.3236041
-0.21508993	1.9003195
-1.0281562	1.8632739
0.43402532	0.81509817
0.51689494	0.79626024
0.037150282	1.1410272
0.2449889	0.55738217
4.105162	-1.2792857
0.32037854	-1.3708336
0.112274826	-1.1703838
-1.3463292	-0.54976374
-2.041506	0.7592512
-1.3134359	0.48807117
-0.44052184	-0.09734804
-0.9269977	-1.1674565
0.21222796	0.535321
-0.11558203	0.7348481
-0.29439452	1.0448611
0.3610271	0.17131294
0.14897841	0.87958753
-0.2896954	0.18872258
-1.0605574	0.5432347
-2.1155322	0.54701674
-1.6175628	-0.040767405
0.10927516	-0.38694888
-0.49759975	-1.3042561
4.9125943	-2.161297
0.24352369	-0.97686046
-0.2698937	-1.053379
-1.1984692	-0.8108797
-0.41640732	-0.65360683
-0.17179684	-0.93850166
-0.93258	-0.63053715
-0.5431581	-1.1354499
-1.0779555	-0.88807553
0.27322465	-0.26850185
-0.48163506	-0.026814116
-0.29308894	-0.10333811
-0.5655852	-0.23219196
-0.35475966	0.24436091
0.31167862	0.3765377
-0.08872339	0.58149016
-0.3032364	0.24598666
-1.0060757	0.48253396
0.98340815	0.17563498
0.21324123	-0.42311206
-0.13910948	0.50776446
-0.7355454	-0.04320033
0.02946696	-0.010685745
0.13729486	0.25120562
0.38260162	1.2131661
0.44883502	0.26428595
-0.49855754	-0.14967482
-0.18094867	-0.4228651
-0.30476502	0.045623932
1.0260339	-0.25159237
0.408208	0.17108823
0.27970073	0.69200987
-0.40690377	0.29613316
-0.6112335	0.3719114
0.61942893	-0.15210739
-0.7506309	-0.022815505
-0.76076937	0.88341784
-0.51948875	0.92253757
-0.33358946	0.99497616
0.16645995	0.74354357
-0.3661411	0.68346936
-0.011971964	0.47323096
0.14961374	0.5595581
-0.16174915	0.34978712
-0.2198341	0.5465756
0.42930096	1.3033326
0.66886896	0.6020881
0.12518427	0.57491225
0.32918617	0.47380707
0.33495742	-0.041210257
0.55227274	0.021727532
-0.5008776	0.7088831
0.19763821	0.24865049
-0.015057611	-0.31736642
0.01675912	-0.6350233
-1.3784815	-0.26989478
-0.59409297	-0.08079667
-0.5778791	-0.21719074
1.654633	0.2520152
0.34666443	-0.49571425
-1.4674268	-0.090667635
-0.15088688	0.3053316
-0.7151887	-0.5469541
-0.40083027	0.7734166
-0.12415336	0.70381016
0.29216665	0.75290006
-0.53130513	1.0936148
0.3312106	0.4106822
-0.2981327	0.46684292
-0.7495483	0.5131629
-1.2167957	0.86995834
-1.2769146	0.8631433
0.0635365	0.90439445
1.0437297	1.1994168
0.55997837	2.0739567
0.74065447	1.7148639
-0.096634954	2.419938
0.44941944	1.3251531
0.09135257	0.9644301
-0.7235512	0.87958753
-0.53722775	0.21124297
-0.18348627	1.1401877
-0.19890444	1.493418
-1.2444143	0.5122437
-0.08639087	1.6615971
0.049289007	1.2664651
0.7345914	2.4344165
0.8699156	1.9242014
0.34996444	0.8816195
-0.29050788	0.7004489
-0.24084623	1.0990864
-0.7757139	0.26824835
0.21722351	0.7803476
0.40057886	0.30144066
0.4507824	-0.3218876
-0.70845336	-1.6568269
-2.638133	-2.0203815
-1.1427943	-1.1320798
-0.12611064	-0.04430159
0.46868122	-0.2866493
-0.4504227	-1.2097192
-0.12765522	-0.7130279
1.4093504	-0.1458809
0.7827809	-0.83935493
0.5243469	-0.9598892
1.42946	-0.5544745
0.10457983	0.017349234
-1.3870978	-0.9009207
0.0948423	0.12587592
0.585425	-0.14425807
-0.09311245	-0.20287935
1.0263118	-2.0120316
3.0286124	-1.7462184
3.4632676	-1.629486
0.4410424	-1.0829939
-0.052558526	-1.2857943
0.021814408	-1.766242
-2.014101	-1.6004828
-1.149673	-1.4698715
-0.45072263	-0.8511828
0.12793282	-0.57260495
-0.0045763394	-0.23417479
-0.092546575	-0.31253093
-1.1029953	0.1882107
0.15039358	0.831435
-0.20306964	0.36587805
-0.5942074	0.4060017
-0.21522242	0.7973962
-0.6701292	0.11357617
-0.64596367	0.30717322
0.41506022	0.67842156
-0.29006943	0.59198505
0.02064816	1.4438951
0.27962765	1.740355
-0.06552817	1.9490863
0.1512394	2.2657914
-0.0058313087	2.8311975
-0.21739052	1.3702326
0.04030424	1.8775342
-0.4655097	1.4400814
0.24387056	1.8023008
0.066726744	1.1137799
-0.5042368	0.06170674
0.43151245	1.2807668
-0.6070746	1.3400027
-0.487487	0.3404446
-0.52711904	-0.008634232
1.4987293	-0.29199374
1.2550613	-1.6892076
-0.4895108	-2.405393
5.783114	-2.2995152
0.3063368	-2.02387
-0.63618445	-1.6867192
-1.3030101	-1.3389388
0.3700428	-0.77844965
-0.3999994	-0.9478642
-1.2805636	-1.30107
-0.11298207	-0.2304613
-0.59215325	-0.6989562
-0.66980183	-0.6031255
1.1870914	-0.284259
-0.34499076	0.54987335
0.19940841	0.25495258
0.92082596	-0.44277516
0.055065256	0.710805
0.22899769	0.52654165
-0.09471537	0.730101
0.16996787	0.7700985
-0.10506456	0.93349254
0.23793375	0.7485403
0.08307087	0.32023478
0.64632124	0.97579646
1.2771786	-0.008153585
