# Supplementary material for: Cross-species behavior analysis with attention-based domain-adversarial deep neural networks
Source: Nat Commun. 2021 Sep 17;12:5519. doi: 10.1038/s41467-021-25636-x (PMC8448872; doi:10.1038/s41467-021-25636-x)
Supplement: Supplementary file 3 — Supplementary Software 1 [file 41467_2021_25636_MOESM3_ESM.zip › SupplementarySoftware/normalized_dataset/normalize_each/dataset/trans-longA/Long_A_Male_8.csv]

angle	speed
-0.04577582	1.0535109
0.5292188	-0.1413921
0.22687225	0.49060678
-0.79438925	0.89271003
0.23846745	0.47688955
-0.121293746	0.5756727
0.27138862	0.60760665
0.023253122	0.8406
-0.03814755	0.50950706
0.17645152	0.2787676
0.119130574	0.3987006
0.8202894	0.18920943
-0.326946	0.39817438
-0.22617698	0.19851789
-0.31260455	1.081438
0.1092472	1.0918368
-0.5964974	0.74428046
0.43356407	1.2784381
-0.30174163	0.9801328
-0.15146264	0.5399351
-0.15959667	0.6435329
-0.28474128	0.86624473
-0.047774326	0.69249225
0.16213027	0.8987416
-0.006915903	0.75326306
-0.1477543	0.60707486
0.28629473	0.7171378
-0.35027638	0.46926382
-0.0805961	0.56560713
-0.08300796	0.19164202
-0.044014093	-0.1588889
-0.5094694	0.1986043
0.03779888	0.43610913
0.13265413	0.07782166
-0.351572	0.30679786
0.10260146	0.09482221
0.1144563	0.42273003
-0.29221272	0.930324
0.0971231	0.25692728
-0.15337175	0.6351947
0.37226686	0.058373798
-0.0051099765	0.36945015
0.004117602	-0.07303941
-0.5900478	0.5823849
-0.7043745	-0.6940875
0.09303036	-0.8496599
0.23240723	-0.43439618
-0.06773487	0.7911112
0.26232132	0.23136678
0.19865228	0.35504672
0.17015041	-0.57317966
0.54570556	-0.87036437
-0.68342507	0.026985586
0.51318794	0.26598266
0.17332657	-0.24648933
0.15984477	0.08154344
-0.8019578	-0.1458921
-0.23445888	0.37036988
0.0127863055	-0.11009858
-0.33353513	-0.27105516
-0.31027317	-0.738625
0.1943124	-0.38604328
-0.1298687	-0.41753608
0.0033007655	-0.26573735
0.19320548	-0.34575215
0.51065546	0.15750127
-0.40021005	-0.4317758
0.014312544	-1.3604895
-0.15535012	-1.1155896
0.18287665	-1.1061686
0.18320227	-0.73425907
0.36498657	-0.033673394
0.041892603	-0.05237593
0.104484215	-0.07742117
-0.5566154	-0.7582882
-0.5537621	-0.16555959
-0.086645156	-0.3070667
0.26869893	-0.73275155
-0.19695593	-0.8104138
0.2126665	-0.24974616
-0.022307938	-0.9329496
0.080227666	-1.2691278
0.13261858	-0.9315347
0.016853806	0.17671852
-0.29292268	-0.2535744
-0.11443716	-0.9104877
0.16123185	-1.1632768
-0.27891186	-0.6806164
-0.27331817	-0.61270887
0.11160696	-0.8893847
0.50542486	-0.5696526
0.19498543	0.06393828
-0.64173484	-0.36743116
-0.6479649	-2.5501935
0.22493146	-3.030135
4.562892	-3.158065
4.562892	-3.1465166
-8.327131	-2.9988744
0.22912404	-3.0361228
3.636728	-2.8431568
-1.0466464	-2.1739984
-1.3141634	-2.4047377
0.19457209	-1.7881505
-0.37803096	-1.3626568
-0.11792562	-1.5370513
-0.029361816	-2.4738216
1.6438209	-3.1409662
-1.9515613	-2.883444
-2.235726	-2.8998663
1.663506	-2.5856736
-1.1029755	-2.3753018
-0.13316827	-0.3493375
-0.11849382	-0.557277
-0.24428573	-0.78381526
-0.09679544	-0.5776735
-0.3619789	-0.3136261
-0.05967765	-0.6725353
-0.94840246	-0.43550053
-0.47024477	0.37824792
0.2403992	-0.14373346
-0.7093109	-0.29354692
-0.6148285	-0.06090002
0.11229037	0.8332201
0.021727376	-0.04944709
0.17572328	-0.5469627
-0.1264848	0.97675264
0.15389764	-0.012199586
-0.09122618	0.053414725
-0.11144108	0.6820637
-0.43219224	0.011247472
0.042823777	0.12481877
0.2726899	0.6226206
-0.02712151	-0.06599499
-0.0106724305	0.6351498
-0.4525326	-0.11030538
-0.42112288	-0.62391245
0.13869277	-0.6993858
0.25489587	-0.13366336
-0.27507544	-0.29075664
-0.4149852	0.5138045
0.60098207	0.114618115
0.50580496	-0.22546683
0.09257221	-0.36013418
0.34202275	0.6526126
-0.013057038	0.6222461
-0.17918062	0.09431552
0.20469558	0.32083988
-0.17827877	0.31063548
0.044721074	0.53876096
0.08554306	1.0515232
0.0055065216	0.5367778
0.105226755	0.2773235
-0.43291157	-0.21338095
-0.38383684	-0.32194555
-0.21618858	0.21372311
0.66279125	0.09374784
0.1507028	-0.02790105
0.023647651	-0.4604219
0.09672796	0.078702345
0.290818	0.17720085
0.13425605	-0.15076503
0.555615	0.48927078
0.17903924	0.5075972
-0.62133723	0.1515181
0.43950114	0.949709
0.6850609	0.45574293
-0.2337812	0.15043677
-0.12702346	1.0628563
-0.04100908	0.34280136
0.23533766	-0.06422667
-0.090624325	0.59750074
0.048352774	0.9498192
-0.08699197	0.37373775
0.34005114	0.834024
-0.64858437	0.21837479
0.45450443	0.5455571
0.25052166	0.9458612
0.44150278	0.3281593
-0.23042071	0.11817564
0.16348751	0.17558528
0.18884677	-0.2980948
1.0290642	-0.56165636
0.5307204	0.3318372
-1.0497732	-0.10377701
-0.21392082	0.24981411
-0.3328195	5.2969564e-05
-0.40879792	0.30974355
-0.31658956	0.16378109
-0.4846086	0.4922149
0.06672663	0.46450806
0.22474411	0.55135596
-0.11356207	0.78243566
0.25998867	0.9113783
-0.36176905	0.5064145
-0.09093501	0.10920211
-0.137976	0.19524904
-0.38136947	-0.2364417
-0.0543709	0.09716919
-0.06841651	0.18886647
-0.6499463	-0.020919234
0.7672961	-0.10266224
0.59733343	0.07396691
-0.23999898	0.08405307
-0.68442434	0.87460434
-0.054433286	0.16427842
1.221629	0.16481721
0.74602616	0.5926759
0.730306	0.9462173
-0.65772486	0.9364934
-0.31620908	0.56943005
0.36701563	0.81909704
-0.16649652	0.58034235
1.1468303	0.8757956
-0.10728562	0.42831674
-0.11481006	0.33980432
0.6908042	1.0240494
0.43513247	0.25357708
-0.100980334	0.38398764
0.6162994	0.23202597
-0.339697	1.1080687
-0.32513437	0.64706767
-0.62428224	0.82901305
-0.70922524	-0.050812796
-0.48411414	0.9199053
0.0033175403	1.175858
-0.08811009	0.8519381
0.11870924	0.8438817
0.038152676	0.5868009
0.1402251	1.0032866
0.7699821	0.7984699
-0.56539756	0.4390016
-0.22006817	1.2063235
-0.47694197	0.16417168
-0.11997254	-0.09008331
-0.15468618	-0.37716016
0.053679403	-0.04692488
-0.3361291	0.75496024
0.686506	0.1926661
-0.15204449	0.20466504
0.24725905	0.030107046
0.13425428	0.4237889
0.039565243	0.2082033
-0.052906703	-0.2030353
0.4192772	-0.07274594
0.68622506	0.24352704
0.29552144	0.43841225
0.47500765	0.6196428
-0.45022792	0.65670943
-0.5616663	0.20363106
0.33434737	0.47022903
0.51530254	0.5452002
0.16372737	-0.04769
-0.66787994	0.031664833
0.92195195	0.7698359
-0.3067809	0.37539905
0.17328693	-0.34820133
-0.35651228	0.14126475
-0.0072480175	0.6329443
-0.39982456	0.598268
1.1973284	0.39817438
-0.407841	0.404619
-0.73614436	0.4305749
0.52056104	-0.03740026
-0.18078102	0.18309814
-0.11932972	0.50421035
0.044188853	0.46619076
-0.06438605	0.4369133
0.11004482	0.5386245
-0.6024511	0.9123596
0.54951924	0.93128204
-0.23732135	0.6878612
0.033666596	1.1522876
-0.34045056	0.5498273
0.184388	0.75996614
-0.18376124	0.6494639
-0.08106324	-0.364925
2.1780634	0.107224315
-0.014033555	0.9080565
-0.91160977	0.5435159
0.021264179	0.23452543
-0.27490646	1.4698747
-0.26219735	0.4411078
-0.06528593	0.409596
0.8732874	0.47688234
-0.19403248	0.39527577
0.77736187	0.42977926
0.13905905	0.049058113
-1.2380481	0.24049789
0.38933295	0.31949824
0.24506424	1.0211554
0.77968717	-0.17913425
-0.11823011	-0.21996014
-0.19330215	-0.43302754
1.649042	0.32960847
-0.55814785	-2.354432
-2.0096498	-2.5434391
-0.08053493	-2.867367
-0.080950394	-1.4248123
0.11623459	-0.5748771
-0.0113754785	-0.18915914
0.08670644	-1.2250568
0.031474132	-0.7300549
0.100898445	-0.07497735
0.5131368	-0.31605121
0.29296055	0.15566391
-0.9270954	0.033857718
-0.12594515	0.97801244
0.36344957	1.2951034
0.51258	0.109072894
0.75514174	0.7479247
-0.5710153	0.9845373
0.09879294	0.17903338
1.6840303	0.15127467
0.491712	0.23471136
2.4240758	-2.3886557
0.2597746	-1.8056533
-1.9263558	0.22070599
-0.36630097	0.8435687
-0.441432	1.0667019
0.11832634	1.0878363
-0.28975433	0.8414267
0.3219488	0.0037343544
0.009063409	-0.102140576
0.0728777	0.044884484
0.11548368	0.21178758
-0.15954171	1.1310495
-0.098580875	0.7270512
0.025760343	0.6679342
0.30012572	0.7764897
0.15421587	1.1209222
0.11582321	0.62283224
-0.28020927	0.75797683
0.7304676	0.5791861
-0.35852247	0.6841319
-1.0688006	-1.9722085
5.640726	-3.0514743
0.9341611	-2.0987499
0.8362784	-1.6134833
-0.69778705	-1.0535493
-0.94616914	-1.3941523
-1.2749127	-1.739343
-1.9423383	-1.5179242
-0.6689065	-0.8802804
-0.07809289	-1.2223104
0.051482067	-0.8067391
-0.032531656	-0.91727614
-0.073538825	-0.5071087
-0.81270325	0.5065779
-0.5834099	0.24556905
-0.12615	0.19623485
0.4703338	0.100822754
-0.17577417	0.2894661
0.5029775	0.29740164
-0.16229081	0.89446175
0.8971834	1.2783675
0.069084935	0.045498718
-0.7521034	0.077718124
-0.050202418	-0.31068337
-0.5854686	-0.5712551
-1.2061552	-0.56129736
0.04422197	-0.027601156
-0.1428693	0.49443343
-0.19255506	-0.24064368
0.38891518	0.24024346
-0.623002	0.23497835
-0.35610774	0.52208626
0.48542804	0.71746397
0.0947837	0.8974131
-0.54506004	0.5782503
0.0129371155	0.921614
0.24595448	0.74978477
0.6730337	1.066246
-0.016473858	0.9124299
-0.5671235	0.98133504
-0.06361822	1.3875718
0.0089213345	0.6693531
-0.42743188	0.8568509
0.1878755	0.71094203
0.07351925	0.27885
-0.64116627	-0.31313413
-0.79816306	0.7632971
0.22112237	1.0998437
1.1266944	-0.49743986
1.7780992	-2.4835632
7.844469	-2.6556163
0.003767495	-1.4507587
-0.4331817	-0.61387396
-2.616207	-0.33950093
-1.3089827	0.29876974
-0.58425635	-1.4424804
-0.5101908	-3.0237944
-3.6651614	-3.158065
0.025403291	-3.1723793
0.025403291	-3.1723793
0.025403291	-3.1723793
0.025403291	-3.1723793
0.025403291	-3.1061573
0.18768759	-2.326128
0.50094175	-1.0155352
0.77917373	-1.1272776
-0.44606096	0.2727459
-0.31349936	0.31007904
-1.128759	-0.973641
-0.751151	-0.5036197
0.06339051	-0.11328291
0.31606552	0.42968512
-0.6885326	0.9676692
0.2514806	0.9346282
-0.029246228	0.83718616
0.13603635	0.49281198
-0.324609	1.7544754
0.0046238382	0.6402322
0.089910336	0.2824744
-0.6523172	0.6404807
0.3822868	0.5452072
0.0058994084	0.5295108
-0.2814482	0.5484643
-0.2012592	0.81312567
0.13937527	0.37988782
-0.65999484	-0.39402106
-0.22978064	-0.1556294
-0.071145415	0.1509456
0.9831236	-0.24162094
0.22345035	0.21104975
-0.22233301	0.54347473
-0.6457733	1.0737611
-0.17602038	0.2788227
-0.17137162	0.8603138
-0.77997255	0.5116451
0.3294856	0.6382049
0.5196389	1.1484156
-0.16005673	0.079331286
-0.29458055	0.19526054
0.018592494	0.46421483
-0.22188629	0.58212
-0.39821798	0.57867754
-0.37110424	0.91172475
0.17569585	-0.3095461
-0.2671407	0.3078915
-0.16941041	0.15022008
-0.18984187	0.81992793
0.25392762	0.81464756
0.21474819	0.40763372
-0.18549821	0.09374811
0.8109076	-0.20740394
2.1153026	-0.504747
-1.0595863	0.34544155
-1.2127148	0.578986
0.01757298	0.44989887
-1.1086628	0.71369773
0.43552208	-0.49727213
0.38907444	-1.4167098
-3.0279505	0.12768127
1.3438283	-0.05542516
0.3976597	0.75079036
0.33080056	0.23006181
-0.32540515	0.7744295
0.40022546	0.8392105
-0.48300683	0.76276016
0.35508457	0.4788609
-1.4726164	0.7678008
-0.10239435	0.818268
0.6505896	0.33190864
-0.5883492	-0.12550524
-0.24675205	0.39996463
-0.42219314	0.38206092
0.06901551	0.97026896
0.095403105	0.93057066
-0.59870076	1.3626167
-0.33954325	-0.45138177
3.68576	-1.8383094
4.453107	-0.9917771
1.4190886	0.8873459
0.009282228	1.0023316
-1.4865941	1.2249686
-0.76438457	-0.4951001
-1.3973483	-2.0891035
2.8271737	-0.42489377
-0.039871626	0.42345664
-0.37776208	0.42237744
-0.8487604	0.3980564
-1.75485	-0.20865782
1.1458564	-0.31984174
-0.27265766	-0.47287324
-1.065335	-0.04570123
-0.74615675	-0.0878543
-0.17211205	0.67286813
-0.28213483	-0.48156932
0.63616127	0.82002854
0.043324135	0.6314893
-0.37294748	0.8694256
0.19681615	0.04310171
0.31176844	0.640767
-1.863841	0.4651969
0.30764067	0.5489407
0.98243135	0.5801671
-0.9815385	0.8780567
-0.95114064	0.8048525
1.171652	0.78689474
0.46112117	0.7750951
-0.16967963	1.4247463
-0.95897216	0.80034155
0.249991	0.89238846
0.4175721	0.78296775
-0.5174274	0.44735688
0.23148778	0.6490687
0.5027565	0.96138746
0.04131513	0.77825266
-0.34490818	0.6603143
1.4401082	0.5207596
-1.1976074	0.96285886
-1.8703359	1.0292693
-0.31608322	0.925171
-0.981571	-1.9252849
5.0627165	-3.0721812
4.562892	-2.939616
-0.29305983	-3.0422766
0.3438664	-3.1077228
-1.4347831	-3.1428196
0.025403291	-3.1428194
3.8185372	-2.4989038
-1.244006	-0.42809254
-1.3756716	-0.5943996
-2.6748657	-0.4356731
-0.29102966	0.0422229
-0.122236535	0.144635
0.03398789	0.30137676
0.14359698	0.32783186
-0.14415473	0.7804247
-0.19524033	1.0870048
0.8498954	0.64537585
0.2858714	0.3866107
-0.6150276	0.6547132
0.08188812	0.40440258
-0.57963747	0.2687304
-0.2877213	0.5198543
0.21793082	0.60255635
1.1155611	1.1376777
