# Supplementary material for: Cross-species behavior analysis with attention-based domain-adversarial deep neural networks
Source: Nat Commun. 2021 Sep 17;12:5519. doi: 10.1038/s41467-021-25636-x (PMC8448872; doi:10.1038/s41467-021-25636-x)
Supplement: Supplementary file 3 — Supplementary Software 1 [file 41467_2021_25636_MOESM3_ESM.zip › SupplementarySoftware/normalized_dataset/normalize_each/dataset/trans-longA/Long_A_Male_9.csv]

angle	speed
-0.9470333	0.2627513
-0.0066050757	-0.13503441
0.024330594	0.28034967
-0.9053164	0.7016334
-0.36860678	0.51260227
1.2850235	-0.18327585
1.5286845	-0.09370589
0.89626765	-0.9968271
1.299348	-0.13058512
0.7178345	-0.40572637
-0.8980486	0.09090815
-1.1993636	-0.64361936
-1.5126894	-0.9803154
-1.3681326	-1.3731538
-0.46972698	-0.43805674
0.072975785	-0.5109046
1.638503	-0.29968995
1.0948026	-0.29415235
0.03970867	-1.1982853
-2.643721	-0.91155154
0.3722642	0.29421294
-0.6744751	0.9385525
-0.52619064	0.70353603
-0.08655641	0.37737042
0.03940781	1.3453963
-0.6990957	0.53375053
0.07876173	0.17512824
-0.07130394	0.40065888
0.6055776	0.7460518
0.17649533	0.90726006
-1.6546345	1.5031081
0.16224694	2.0071816
0.35206607	0.50801134
1.505687	-0.46739328
0.14503606	0.44947612
-0.87280494	0.18299994
-2.7107499	0.2790867
-0.3300007	0.8648226
-1.1550438	1.3746908
0.06708914	1.3419448
1.1580489	1.8777564
-0.36574242	1.4450839
-0.02015717	1.8359658
0.22531296	2.3074722
-0.19198443	0.7141238
1.068674	-2.1209846
2.2813766	-1.3645982
-1.3537694	-1.1431859
0.054064095	0.0041873367
-0.9838114	-0.7197395
-0.8736824	-1.2758867
-2.1043015	-1.7494682
-2.581078	-1.9769896
0.79838604	-1.9763229
2.1245577	-1.2237673
1.7281206	-1.1819942
0.5306806	-0.48654327
0.74304855	-0.23544708
-0.10658903	0.21590817
0.41446432	-0.33765787
3.9234421	-2.0152028
-1.264644	-1.438195
-0.35693505	-1.0853024
0.06943984	-0.9142109
0.3016604	-0.58547175
-0.80939007	-0.04909112
0.04335625	0.6653365
0.33980316	-0.33279258
-0.3046973	-0.094237626
-1.8062958	0.321132
0.10171795	-0.13918532
0.6584954	0.38801977
-0.8043045	0.5502432
0.22378361	0.17115417
0.31502315	0.4751908
0.38522494	0.5346111
-0.2222477	-0.18386342
-0.2231121	0.121602796
0.36546928	0.49299714
0.10520065	-0.41342413
-1.2725973	0.6241324
-0.41273832	0.090907976
1.0221413	0.2423685
0.2676932	0.5258034
0.4228307	-0.20748635
-0.19092354	-0.22041158
-0.17246588	-0.4405789
-0.08784603	-0.47961676
0.2723815	-0.062424522
0.1793531	0.7568911
0.14812195	-0.038654692
0.5632119	0.17597078
0.331399	-0.88601017
-0.44074416	-1.2442191
-0.8604754	-0.07869626
0.24158032	-0.13353997
0.8305601	0.3354528
1.0704043	0.7287489
0.10182248	0.34403613
-0.6369568	0.2619093
-0.42303827	0.9967058
-0.7973751	0.6854665
-0.20030327	-0.23994471
-1.1186212	-0.46176803
0.592103	0.20384453
1.1095586	-0.094715916
0.38689998	-0.330483
-0.5577602	0.04294075
-1.0009904	1.319924
0.69127834	1.2332227
-0.23996708	0.92705613
-0.54401904	1.174079
-0.42244056	-0.27917898
0.91600305	0.9804527
0.22759363	0.40719256
0.39332473	1.9462223
-0.13212374	1.1816978
0.20328	1.1754886
0.3442368	0.7624767
-0.90297675	0.4184135
1.3134894	0.59578013
0.2427165	1.1719662
-0.78606445	0.4380976
0.15620105	-0.24122453
0.40698525	0.29751843
-3.0962262	-1.5888257
-1.5463837	-2.2233355
0.59071255	-0.6785201
1.190506	-0.17979573
1.5523999	-0.42258313
0.13199253	-0.31436548
-0.29914096	-1.2696029
0.056077875	-1.3677016
-0.0092520425	-1.7108711
0.062034007	-0.9923945
0.14846058	-0.37967217
-1.3999354	-1.0366515
-0.096860565	-1.2450026
1.7148556	-0.84916687
-0.1450051	-1.2325898
1.74199	-1.0167681
-0.14723319	-1.3406332
-0.22273965	0.720541
-0.83908635	-0.12389927
0.88977045	0.7763192
0.99581134	-0.09359423
-0.2788931	-0.0207229
-0.8255178	-0.3657517
-0.11793954	0.24962576
1.0167259	0.18632618
1.340392	0.034497485
-0.83760196	0.7196304
-0.36253825	0.41338786
-0.06376016	-0.10424819
-0.9480231	-0.3234433
0.2793587	-0.37174463
-1.6063079	-0.13713804
0.6191273	0.3752438
0.26741126	0.19965805
0.00094472	0.38228709
0.0088772215	0.2548871
-0.36095175	0.51402146
1.7129427	0.5890793
-0.17157319	0.04994949
-0.6063093	0.45963666
0.54897445	0.016272077
0.8494363	-0.33968812
-0.08621984	0.3300166
-0.94460833	0.040365815
1.117498	0.13479714
-0.13758563	0.12455322
-1.0901117	-0.18347959
-1.1338325	0.3351105
-0.094518624	0.60871
0.7853281	0.563429
0.35331628	-0.24658376
1.3151643	-0.045628708
-0.36173418	0.24808076
0.24606174	-0.14729668
-0.86344564	-0.1930648
-0.1897882	-0.9174721
-1.0226821	-0.77642286
-0.4712644	0.20100236
0.050298426	0.27445123
-0.45258868	0.42362192
-0.029311946	-0.36153612
-0.1893205	-0.23561305
-0.57137346	-0.04672401
-0.2897245	0.3344397
0.6123264	0.31899774
1.0263133	-0.4372765
0.12474663	1.3763425
-0.3761462	1.1358262
-0.3659807	0.8085267
0.6394617	1.0539944
-0.3390539	1.1091254
-0.9665147	1.4954348
0.24155399	1.1872535
-0.0023300713	1.2045114
0.27755296	1.2038732
-0.5858185	1.0783116
-0.24315515	0.58164555
0.7612209	0.28168124
1.9591962	-0.75978893
1.1754454	-0.34677583
-0.16935909	-0.5318956
-0.17193528	-0.032064334
-0.27959874	0.10858174
-0.8146986	0.38896886
0.30871886	-0.07212292
-0.1918735	-0.22616485
0.41954473	-1.1136011
-0.89554435	-0.8991056
-0.5223943	0.32834652
-0.08301801	0.37421745
0.52291435	1.093879
0.5137703	1.3153225
-0.8656996	1.2481444
0.95790505	1.46967
-0.106305204	1.4422288
0.06171122	0.5695045
1.0387874	1.7041901
-1.1300642	0.22420318
-0.9410952	0.9007291
-0.2853417	-0.73176074
-0.18973608	-0.74311936
0.37583846	-0.4379495
0.5770184	0.41604826
-1.5435292	0.31078663
-0.34187025	-0.017945923
-0.72603506	-1.55517
0.09046484	-0.4957394
-0.47431836	0.16074191
0.24383157	-0.19328624
0.92961365	0.78475857
0.6211559	0.4777327
-0.7787418	-0.27050966
-0.31163856	-0.01315451
0.66233915	-0.823883
0.61213917	0.026156854
-0.39858282	-0.62369287
-0.35099527	-0.8612012
-0.4127331	0.9271937
-0.41702002	-0.1904519
-2.1717608	-1.4769154
-0.06829633	-1.8754652
2.706777	-1.0786029
-0.6253935	-0.13762313
-4.1951756	-1.1219679
1.2353877	-0.4984253
1.3259146	0.90354264
1.3471124	1.7765924
1.2025774	0.43423927
1.6662719	0.094240345
-0.25915202	0.13805683
-0.7695349	-0.83914983
-0.0016432483	0.44696927
1.8553349	-0.7961761
0.40772328	0.6691965
-0.12446027	-0.72041744
-0.37939906	-0.13012402
-1.8866591	-0.2891519
-5.079162	-1.8726941
-0.2957037	0.20849177
0.575894	0.9255297
1.0799414	0.37829396
0.6527606	0.5278602
0.56542003	0.65989655
0.15861133	1.2581602
-1.6575269	2.36825
1.4481769	1.9424841
0.026033465	1.9219657
0.82160795	1.7175853
0.10989033	1.5252851
-0.3612849	1.4655513
-0.93302786	1.9916105
-0.48180476	0.64150846
-0.13666241	-0.79600996
-0.4398542	-0.24446754
1.696859	-0.5616498
-0.8189483	-1.1381586
2.4926872	-1.665185
0.25020435	-0.63181174
0.8454774	-0.23554786
-0.47929356	-0.086376645
-1.8452003	-0.3655711
-0.86119765	-1.1617533
-0.80914676	-0.99848837
-0.069056764	-1.325786
0.87529576	-1.2523612
1.2253435	-1.2555492
-1.2004511	-1.2079097
0.4600781	-0.9074527
-1.4037027	-0.88516235
-0.34877303	-1.1122558
-0.10368189	-1.3297675
-0.4269922	0.01478274
-0.040648818	0.43554035
-0.22802995	0.39186108
0.4465389	-0.38851458
1.0372982	-0.1785469
1.7532037	0.23175676
1.2817602	0.31020963
-0.52111614	-0.08453599
1.5180784	0.47464508
-0.34918925	0.51689804
-0.98754907	0.86827445
-0.15196344	0.87530315
0.07646306	1.5064871
-0.048929278	2.0506299
0.6487062	2.412816
-0.7049805	0.99605215
-0.26916912	0.5795782
0.0585744	-0.3563956
0.10088178	-1.7421894
0.18598215	-1.2488008
1.4112804	-0.90012145
1.3229249	-0.6149994
-2.2147968	-1.2830068
0.52229816	-1.1934865
-0.4881858	-0.5976737
-0.37640992	-2.3016877
-1.3506	-1.9498631
0.024802748	-0.8204984
0.05666064	-0.47448066
0.1047403	-0.4923517
0.55334616	-0.98754215
1.1792198	-0.24658376
1.6954064	0.29380324
0.62068737	0.32511526
-1.1843368	0.5066871
-0.49921024	1.0993876
-0.3225347	1.4290848
0.014212323	1.1301246
0.5029084	1.2986505
0.7641213	1.544738
-0.15045182	1.762884
-1.2017975	1.2232536
-0.6725759	1.5390626
-0.26028225	1.0395101
-0.2887957	1.6982471
-0.34338403	0.9682204
-0.914105	0.20699172
-0.8146113	0.17495614
0.33957312	-0.23721421
0.17071764	-0.43814236
-0.80748725	-0.3071828
1.3977159	-0.50971586
1.1694664	0.6678559
-0.54063565	0.83155304
-1.3343343	0.7215419
-0.40080878	1.0496601
-1.4150244	0.7542787
0.5145461	0.23782253
0.4897851	-0.22567925
-0.9164659	-0.1014227
-1.2490296	-0.11515507
0.2665011	0.11434913
0.7256721	0.88312054
-1.472192	0.55861175
-0.49125043	0.48706362
1.0953442	1.0453218
-0.41264495	-0.28226727
2.1337135	-0.6713126
3.5245125	-2.3071363
0.070554994	-2.4783375
0.070554994	-2.2228053
-0.5269297	-2.0870862
-0.7902467	-2.4383647
-4.8847895	-1.9997566
-0.41154894	-1.0693808
-0.34038404	0.8252032
1.0855961	1.4750402
1.0006158	0.61774576
0.6424935	1.0633328
0.55755687	1.5864358
0.64761317	1.237332
-0.12139765	0.78251314
-0.110653296	1.3176545
-0.13819498	1.8938147
1.444937	1.861259
-0.8057436	1.1876684
-1.0896704	0.55230373
-0.64121526	0.6652401
0.11576674	0.20528246
0.16911633	1.1774923
0.016667128	1.2705059
1.3365209	1.7210103
0.31283352	1.1006604
-0.48461056	0.24875581
-0.50797033	0.45493203
0.18392926	0.20295416
0.20191087	-0.62947357
0.26832584	-1.3484328
-0.49556312	-1.506727
-1.935111	-1.5118757
0.32788122	-0.054170698
-0.4138689	-1.1937147
0.72671163	0.17465556
-0.34750214	-0.6505258
1.1379068	0.23892193
0.86578465	0.5699236
0.92130715	0.27061605
0.03867416	0.016472414
0.09885244	-0.99863255
-0.79954904	-0.8972888
-0.26838756	1.3477098
0.32785502	0.6083975
-0.054235823	-0.64278245
0.10937052	0.3687959
1.0543154	0.74679697
-0.17946167	1.0247629
-0.16477391	1.5626085
-0.27887294	0.53191227
-0.21649489	0.44237226
0.8787559	-0.46123323
0.5439541	-1.5705795
-1.5146166	-2.4289727
-0.08957854	-2.01724
-2.94467	-2.0137973
0.18630247	-1.574599
1.3664875	-0.6637093
1.1607931	-1.3771449
0.42871243	-0.1346511
0.86852384	-1.2519861
0.51053643	-1.0257317
0.4719626	-1.6270138
0.27223095	-1.487468
-0.8095105	-1.4450463
-0.6269894	0.36859575
-0.050022915	0.090954445
-0.70272696	0.27853507
-0.9496965	0.25599858
0.21948858	1.009252
0.68111956	0.68866646
0.258761	1.0382465
-0.13558288	1.0721847
0.51838636	0.7734318
0.606424	1.5107856
0.2779061	1.9481845
0.24048795	0.7651224
0.56006694	1.9014655
0.4956651	0.007225245
0.00073476665	-0.4274559
-0.41212198	0.48953405
0.45482355	0.97659576
-0.4614495	0.8910921
0.13542974	1.0781751
-0.12019251	1.1308544
0.5403017	0.5109199
-0.64880174	0.53296685
-0.6746992	0.7053522
0.27006897	1.0283062
-0.13213561	-1.0370815
-0.27375078	0.59977496
-0.3890061	0.88285536
-0.2850242	0.5775735
0.5507837	1.0534081
0.32471547	1.460688
0.6037689	1.0909265
-0.06410966	1.1462162
0.08690808	0.84151983
-0.123844296	0.4193316
0.21408233	0.46333668
-0.047527373	0.025768435
-0.5350179	0.29063752
-0.429352	1.155844
-0.058594324	1.031542
-0.8824577	0.30781373
-1.11521	-1.6257386
-1.4103038	-2.239274
3.8282263	-2.3654954
1.6365172	-1.8651619
0.45573607	-1.7211925
0.16805957	-1.8530508
-0.16123031	-1.5223895
-0.5342859	-1.2342592
-1.2840855	-1.3459693
-1.0909703	-1.0926505
-0.9914917	-0.77264965
1.9654258	1.0238566
-0.18037975	0.57817703
-0.03526574	0.6240061
-0.57971865	0.3806633
0.122727506	0.38818997
0.13777655	0.112586945
-0.80473334	0.19907388
-0.4313178	0.16073237
-0.03760472	-1.3675426
-1.4025205	-2.4601233
0.070554994	-2.4419088
0.070554994	-2.3872657
0.5907143	-2.3497791
5.9163947	-2.4618828
-2.215166	-2.342045
1.5614336	-1.8240526
0.81383604	-1.0466442
0.1221163	-1.408768
0.070554994	-1.2935836
-0.047466222	-1.2272336
0.35587195	-0.27149892
-0.8184565	-0.42186058
-2.2660608	-0.37776938
-0.17800874	-0.052715063
-0.6489922	-1.5436513
-1.3177178	-1.2048346
1.2380984	-1.2590204
0.084067695	-1.593679
-0.51885843	-0.9284238
2.6340866	0.5855277
-0.7807572	-0.6946863
0.06803272	0.22162876
-0.6341193	-0.63165444
1.1772448	0.31159598
0.18398294	0.29330912
-0.36349243	0.44015816
0.18008061	0.50122035
0.33360365	0.3876671
0.2406921	0.018423872
0.01690846	1.0585083
-1.0273584	0.26904026
0.30133006	-0.1819671
-0.15543124	-0.07794257
-0.3634642	-0.36282784
0.6808834	0.30081353
0.40726185	0.31959653
0.21266046	0.56199753
0.2000637	1.1254084
-0.51975065	0.31165555
0.47053155	0.37920254
1.6677878	1.3845286
-0.67261577	-0.38744667
-1.1934955	-0.13013577
0.60100925	0.2814278
0.6399044	0.07958169
0.033572264	-1.5281506
1.7099152	-0.10119922
-1.3365054	0.21410428
