# Supplementary material for: Cross-species behavior analysis with attention-based domain-adversarial deep neural networks
Source: Nat Commun. 2021 Sep 17;12:5519. doi: 10.1038/s41467-021-25636-x (PMC8448872; doi:10.1038/s41467-021-25636-x)
Supplement: Supplementary file 3 — Supplementary Software 1 [file 41467_2021_25636_MOESM3_ESM.zip › SupplementarySoftware/normalized_dataset/normalize_each/dataset/trans-norm/10.csv]

angle	speed
-3.2509708	-1.7708371
0.5696085	0.8406852
0.5433384	-1.6948279
0.63290536	-1.3740541
-0.57870865	0.69216913
-0.20021465	0.71749514
0.1334241	-1.9543394
0.1334241	-1.22033
0.1334241	-1.4038323
-2.9043534	-1.3740541
-0.31086004	0.072510354
0.018439213	-1.0186573
0.52398807	-0.8381382
3.3399067	-1.5873348
-3.2509708	-1.7708371
0.1334241	-0.4863206
-0.13048808	-0.4411403
0.39733627	-1.7708371
0.1334241	-1.7708371
-0.5439696	0.5415623
0.17737056	0.69216913
0.108944535	0.2855923
-0.05474788	-1.6948279
-3.0383193	-1.2927122
-1.771425	-1.6948279
-0.7126746	-1.22033
-1.5587734	-1.7708371
0.63290536	-1.5440156
-2.0582547	-1.7708371
0.9795228	-1.6948279
1.4157072	-0.55682707
-2.8410563	-1.4353164
0.34607562	-1.2927122
0.5542197	-1.0186573
0.08216347	-1.19774
-0.23611091	-0.63108516
0.50295913	-1.19774
0.09752784	-0.61842215
0.43323252	-0.66982293
0.39733627	-1.19774
-0.023116395	-0.11016357
0.02605242	0.06418644
-0.36605716	-1.5440156
0.63290536	-1.22033
0.1334241	-1.0368277
-0.13048808	-0.4411403
0.1334241	-1.19774
-0.44876245	-1.6948279
-2.8410563	-0.55682707
0.44344884	1.1867148
0.20832314	1.9035766
0.50625354	0.5415623
0.3940418	-0.884346
-2.4875774	-1.3740541
-1.2121559	-1.7708371
0.9795228	-1.4353164
2.6717203	-1.7708371
0.1334241	-1.9543394
0.1334241	-1.5873348
2.824584	-1.0368277
0.1334241	-1.9543394
0.1334241	-1.6948279
0.1334241	-1.4353164
-0.7126746	-1.7708371
1.8256215	-1.5873348
3.253907	-1.19774
0.39733627	-1.22033
0.9795228	-1.6948279
2.2618058	-0.966149
0.27942625	-1.19774
2.9356325	-0.6567818
-0.7126746	-1.22033
-2.8147867	-0.55682707
0.39047465	-1.0368277
-2.8854554	-1.2927122
0.073636316	-1.0368277
-2.3450842	-1.0186573
0.48004156	-0.47489616
-0.23209122	0.09727922
-0.14303493	0.4382384
0.12656249	0.25532156
0.33036268	-0.11016357
0.4998888	1.4933568
-1.4116887	2.4228745
1.2047004	0.6146935
0.07677708	1.5370308
-1.609498	-0.11016357
1.9329932	-1.0368277
-1.5587734	-0.30281818
1.3597945	0.6730144
-0.5550069	0.34493858
-0.057897832	0.366802
0.050718784	-0.4411403
0.047424342	0.278063
0.21942385	0.3154593
0.36899313	0.507603
0.23571427	-0.22318171
0.27037972	0.6537191
0.0526238	0.2855923
0.07726877	-0.22318171
0.25854188	0.39563733
0.25263363	0.64077586
0.061711125	-0.0036826874
0.27685004	-0.0036826874
0.1334241	-0.0036826874
-0.0015857214	0.25532156
0.018808525	-0.3757924
0.3940418	1.4292767
0.30252713	0.8467025
-0.11838424	0.64077586
0.090355605	1.2921486
-0.100718744	0.59495664
-0.025548974	1.0102319
0.25133413	1.1652006
0.17448716	0.59495664
-0.025548974	0.022041436
0.35695693	0.69216913
0.15790367	0.2855923
0.057683904	0.18564731
0.44040474	1.2921486
0.17992252	1.170593
0.04385718	0.12175263
0.42025378	1.004547
0.12380572	0.59495664
-0.08049037	0.25532156
0.35695693	1.004547
-0.1534056	0.12175263
0.061711125	-0.0036826874
0.07117113	0.13790937
0.26739004	0.64077586
-0.00054183876	0.13790937
0.21612942	0.7736192
0.39733627	1.3537964
-0.1425243	0.25532156
0.14546031	0.7736192
-0.027966818	0.69216913
0.032093212	0.7550403
-0.02915719	0.7736192
0.2000735	0.8406852
-0.038848132	0.3154593
-0.023116395	-0.11016357
0.32586083	0.71749514
0.027369391	0.09727922
-0.060329627	0.24768876
0.34607562	0.85270673
0.11452627	0.09727922
-0.060329627	-0.8533253
-3.027438	1.6086316
0.14546031	1.4292767
0.005226701	1.7340122
0.37266988	1.527373
0.035757437	1.2503912
0.1984557	1.877302
0.41373205	0.8467025
-0.17403659	0.13790937
3.2309892	-1.7708371
0.63290536	-1.1336919
-0.8655384	-1.1336919
-3.2509708	-1.5440156
0.89681756	0.3154593
0.24523816	0.1935005
-3.1272159	-1.1336919
0.6926931	-1.2927122
0.50295913	-1.19774
0.74395376	-1.3740541
0.4989394	0.13790937
0.5446013	0.59495664
0.355694	0.94708747
0.07012725	1.0102319
-0.14989652	-0.11931587
-0.06250816	1.2921486
-0.036158957	1.3537964
-0.17372935	1.1217207
0.3066116	0.9179268
0.07012725	0.8406852
-0.15996434	0.82255507
0.23957896	1.2503912
-0.048283793	0.98742694
0.12000066	1.7202924
0.019816814	1.3537964
-0.106596544	0.71749514
0.15248911	0.8943831
-0.21927969	0.69216913
0.26739004	0.507603
0.1334241	1.3282505
0.017411267	1.0997484
0.2983708	1.6602377
-0.093422204	0.5415623
0.33698136	1.4933568
0.24174519	1.3537964
0.073636316	0.43119106
0.2718975	0.13790937
0.3485408	0.8043057
0.20513706	0.24768876
0.33309692	1.0328625
0.19766344	0.3154593
0.06918474	1.0328625
0.40412375	1.083165
-0.056204982	0.8943831
0.10163152	1.2503912
-0.04381375	0.8043057
-0.072254814	1.004547
0.410186	0.82255507
-0.081084825	0.8043057
-0.081692636	0.13790937
0.073636316	-0.7937687
-0.079227455	-0.47489616
-0.081692636	-0.0036826874
0.098844215	1.8108141
-0.7498077	-1.0368277
1.479004	1.527373
1.2694933	0.51443213
-0.37528422	0.8943831
-0.6936096	-0.06506705
1.5258131	0.38126424
-1.148859	0.8406852
0.5696085	-1.0368277
0.07677708	1.5370308
0.7493401	1.004547
-0.42584494	0.6146935
0.8603133	-0.77935106
0.1959866	0.51443213
-1.092212	0.8406852
0.1334241	-1.9543394
0.1334241	1.8242053
0.56050485	-0.29265496
0.25263363	0.6146935
-0.50002307	0.030541996
0.39733627	0.7736192
-0.043331195	-0.06506705
-0.22303136	0.51443213
-0.39211547	-0.4411403
0.32005927	-0.14705087
0.14247672	0.26292795
-0.13242216	0.09727922
0.20358254	-0.4411403
0.24523816	0.1935005
0.39114505	0.030541996
0.046267215	-0.06506705
-2.9511623	-1.6948279
0.10431533	2.8483765
0.3269799	1.4590015
0.0061101518	1.8108141
-0.7498077	-1.7708371
-0.7126746	-1.6948279
-1.2121559	-1.5440156
-3.0154018	-1.19774
-0.56797194	1.5706257
-0.18355078	1.0102319
3.3718169	-1.19774
-0.13048808	-1.5873348
0.39733627	-1.19774
-0.39440027	-1.19774
-1.2948612	-1.22033
-2.1180425	-0.47489616
1.1288775	0.8406852
0.1334241	-0.55682707
0.19672094	0.09727922
0.04385718	1.9984223
-0.012578057	-1.19774
-3.3022316	-1.0186573
0.26739004	-0.7937687
-1.5587734	-1.3740541
-0.21319339	-0.30281818
-0.16638434	-0.61842215
-3.1867313	-0.26253134
0.4666598	0.072510354
2.178502	-0.14705087
3.331184	-1.19774
0.08216347	-1.0186573
-2.270906	-1.1336919
-0.42584494	-1.2927122
0.6926931	-1.5440156
-2.7514896	-1.7708371
0.050718784	0.4382384
1.0622282	1.9383333
0.48004156	0.9179268
0.33309692	-0.61842215
-2.2579274	-1.0368277
1.1323866	-1.7708371
0.9795228	-1.4353164
0.7156107	-1.19774
0.39733627	0.06418644
-0.36605716	-1.5440156
-2.8187325	0.98742694
0.9640604	-0.26253134
-2.3221667	-1.5873348
0.1334241	-1.4038323
0.39733627	-1.19774
1.0622282	-1.5440156
0.28628784	-1.3740541
-0.019439666	-1.5440156
-0.36605716	-1.0368277
0.1334241	-1.9543394
0.1334241	0.13790937
0.28628784	-0.47489616
0.08216347	0.4382384
0.27358127	1.083165
0.13796958	0.6730144
-0.03419609	0.69216913
0.19798388	0.59495664
0.31581274	1.1813502
0.09461975	0.43119106
0.38081476	0.278063
0.3113365	0.43119106
-0.079227455	0.85270673
0.27436265	0.8043057
0.1334241	0.8043057
-0.121156655	1.1217207
0.00011785176	0.26292795
-0.10021089	0.79819596
-0.327599	0.34493858
0.22893186	0.030541996
-0.06383869	0.8406852
-0.10900658	0.09727922
0.2612392	0.5415623
-0.08077305	1.7340122
0.81550413	0.51443213
-1.202318	1.8242053
0.046267215	0.030541996
2.868983	0.022041436
-2.0455062	3.1968172
-1.1821464	0.71749514
1.469166	1.5370308
0.9169603	-0.77935106
-0.9630001	0.7736192
0.03713211	0.6730144
-0.30349466	0.51443213
-1.202318	-0.06506705
1.6234797	2.345258
-0.083452076	-0.77935106
-0.5934651	-0.30281818
1.2793312	-0.06506705
-0.73173964	0.8943831
0.99858785	-0.06506705
-0.24320288	1.6880782
2.036406	0.13790937
-1.256555	0.022041436
0.229356	-0.038518645
0.21999857	0.6730144
-0.13864918	0.09727922
0.064017944	0.59495664
-0.14378724	-0.3972703
0.1334241	-0.3972703
-0.3027603	-0.966149
0.39169607	-0.3757924
0.14263146	0.5415623
0.1492654	-0.11931587
0.1334241	-1.0368277
0.108375445	-0.3757924
0.52398807	0.030541996
0.22058097	-0.06506705
0.06918474	0.4382384
0.30776933	0.8406852
0.023318194	-0.06506705
-0.16638434	-0.13775884
-0.079227455	0.030541996
-0.09010876	0.022041436
-0.1425243	-0.47489616
0.24378547	0.49388725
-0.013236552	0.072510354
-0.098208494	-0.47489616
0.26739004	-0.66982293
0.1334241	-0.66982293
0.3113365	0.278063
0.108375445	-0.6567818
-0.019439666	-1.22033
0.26739004	-0.47489616
0.63290536	0.030541996
0.19321187	-0.11931587
0.18862121	-0.52114016
0.31379607	-0.26253134
0.2286312	-0.3757924
0.21942385	0.18564731
-0.04778276	-0.26253134
0.26337034	-0.63108516
-0.32355475	-0.22318171
-0.032162927	-0.55682707
0.083738446	-0.38649458
0.15683968	0.022041436
0.26980007	-0.06506705
-0.066248715	-0.21348321
0.1334241	-0.21348321
0.34607562	-0.47489616
0.23208182	0.2855923
0.16873232	-0.11931587
-0.18408462	0.1935005
0.19388224	-0.55682707
0.2990111	-0.22318171
0.031133918	-0.72336817
0.1334241	0.09727922
0.07012725	-0.55682707
0.10715403	-0.966149
0.222991	-0.31304443
0.1334241	-0.72336817
0.1334241	-0.72336817
-0.1534056	-1.0186573
0.42025378	-1.1336919
0.1334241	-0.72336817
0.08449022	-0.14705087
-0.030293569	0.13790937
-0.046033926	-0.11016357
0.17891619	-0.6567818
-0.28335184	-0.4411403
0.09752784	-0.61842215
-0.066248715	-0.72336817
0.28628784	-0.21348321
0.3271778	-0.6567818
-0.02769457	-0.038518645
0.18349436	-0.4411403
0.39733627	-1.7708371
3.2822497	-0.26253134
0.36899313	1.8992099
0.25263363	1.3690294
-0.0455732	1.3537964
0.12991503	1.170593
0.19672094	0.24768876
-3.2509708	-1.5873348
0.1334241	-1.0368277
-0.7126746	-1.6948279
-0.7126746	-0.4863206
-0.079227455	-0.08297531
0.032093212	-0.038518645
0.2694941	1.3942643
-0.22077979	0.7550403
0.032093212	-0.63108516
3.4580312	-0.11931587
0.66821355	3.0543003
0.6783684	1.1813502
0.18310975	0.8406852
0.14152384	1.2503912
0.18862121	0.9179268
-3.2509708	-1.5440156
0.6926931	-1.2927122
-0.42584494	-1.5440156
-1.4248075	-1.2927122
0.24840897	-0.52114016
-0.3281783	0.13790937
0.05924594	0.85270673
0.073636316	0.64077586
0.09976985	-0.29265496
-0.28559384	0.71749514
0.3505272	0.4382384
-0.019439666	-0.26253134
-3.2597291	0.49388725
0.3264908	1.9035766
0.1334241	1.9035766
0.684166	1.3282505
0.1334241	-0.72336817
-2.6404412	-0.884346
0.7156107	-1.5873348
1.8256215	-1.7708371
0.7668713	-1.2927122
0.34607562	0.12175263
-0.14378724	0.59495664
0.064017944	1.3282505
-0.2892386	0.6212388
0.18276519	1.1867148
0.007264446	0.43119106
-0.00937186	0.82255507
0.3395169	1.170593
-0.006691312	0.6212388
-0.03408465	0.49388725
0.25159174	1.1867148
-0.08703373	0.366802
-0.019439666	0.507603
0.38857803	0.49388725
0.16509986	-0.08297531
0.032093212	-0.038518645
0.10078905	-0.21348321
0.6926931	0.85270673
0.073636316	0.64077586
0.15847275	0.278063
0.57100576	1.0997484
0.19532369	0.5415623
0.08947762	0.030541996
0.4437423	0.912059
0.16972338	0.13790937
-0.072254814	-0.0036826874
0.48234838	0.59495664
0.024917834	0.5415623
0.028015878	0.25532156
0.07012725	0.90028715
0.014214582	0.39563733
-0.21773888	0.1935005
0.30398816	-0.06506705
0.08661504	-0.31304443
0.04385718	0.022041436
0.1334241	0.022041436
0.25562605	0.7550403
-0.20493849	0.09727922
0.10411741	0.4592572
0.111773014	0.82255507
0.2261972	-0.26253134
-0.10214497	-0.4863206
0.25263363	-0.29265496
0.51369584	0.507603
0.3113365	0.5415623
0.23041618	-0.0036826874
0.20513706	0.64077586
-0.21319339	-0.31304443
-3.1170049	-0.63108516
0.3113365	2.0701814
-0.0041089994	2.120074
-2.8660471	-1.2927122
3.3684642	0.25532156
-0.1850267	1.9166468
-0.22195162	1.4292767
-0.025326418	0.6212388
0.4323318	0.1935005
-2.99325	-1.2927122
-2.1922204	-1.7708371
1.8256215	-1.4038323
0.39733627	-1.19774
-1.610034	-1.0186573
0.18468471	-1.19774
-0.13048808	-0.4863206
-0.044488322	0.278063
-3.1297054	1.5370308
0.65589815	0.6730144
0.9642432	0.60155255
0.092791066	0.8406852
0.14430541	0.43119106
-1.1334703	-1.7708371
-1.2121559	-1.3740541
-2.4048722	-0.72336817
0.16253285	1.083165
-0.305599	0.25532156
0.3848929	0.2855923
0.25923455	0.7550403
0.032093212	0.69216913
0.3803725	1.1813502
0.17330535	-0.21348321
-0.19735208	0.5415623
0.26452744	-0.06506705
-0.07681741	1.170593
-0.37693846	0.43119106
0.41449296	1.0553229
