# Supplementary material for: Cross-species behavior analysis with attention-based domain-adversarial deep neural networks
Source: Nat Commun. 2021 Sep 17;12:5519. doi: 10.1038/s41467-021-25636-x (PMC8448872; doi:10.1038/s41467-021-25636-x)
Supplement: Supplementary file 3 — Supplementary Software 1 [file 41467_2021_25636_MOESM3_ESM.zip › SupplementarySoftware/normalized_dataset/normalize_each/dataset/trans-norm/103.csv]

angle	speed
-0.08496973	-1.1033198
-0.5045934	-1.609551
-0.29478154	-1.2828468
0.047207247	-1.4196905
2.8346066	-0.61926883
-0.4828491	1.1717292
-0.6692506	-0.6922029
-0.52368534	-0.53104764
-0.29478154	-1.9362549
-0.29478154	-1.4196905
-0.6367703	-1.7729028
-0.29478154	-1.7729028
-1.1295816	-1.7052402
-1.9643815	-1.7052402
-1.1295816	-1.7729028
0.33020666	-1.3472809
-1.5447578	-1.3472809
-1.8322046	-1.5709887
1.0328296	-1.7052402
2.2096183	-1.4461988
2.5516071	-1.5709887
0.19802968	-1.4461988
2.7024295	-1.4196905
0.047207247	-0.9561428
3.0444183	-1.609551
-1.4715703	-1.2057223
-0.29478154	-1.5709887
0.047207247	-1.7052402
-1.9643815	-1.7052402
-0.8691937	-1.2627374
3.2768416	-1.5709887
0.88200724	-1.4461988
-1.6223928	-1.4196905
-0.3763824	-1.2627374
1.9492307	-1.7052402
-0.29478154	-1.9362549
-0.29478154	-1.2627374
-0.9596098	-1.0565773
0.4516476	-1.4196905
1.0328296	-1.4461988
-0.78759277	-1.5709887
1.0328296	-1.4742256
-1.1295816	-0.62943876
-0.2064107	0.030763933
-0.3831524	-0.46608666
-0.16260457	-0.61926883
-0.2171467	-1.1033198
-0.16260457	-0.38656154
-0.39570573	0.24313281
-0.15450864	-0.5405746
-0.1833078	-1.2057223
-0.57778096	-1.1033198
-0.24420545	-1.2627374
3.0444183	-1.2627374
-0.55516946	-1.2828468
-3.0089936	-1.3472809
-0.42695853	-1.5709887
0.389196	-1.5709887
-0.6367703	-1.7052402
3.0444183	-1.4742256
-0.69922197	0.551849
-0.5339748	-0.109923825
-0.6614845	-0.9426234
-0.11924495	-0.7927908
2.7024295	-1.4196905
-0.29478154	-1.4196905
3.0444183	-1.4196905
0.047207247	-1.7729028
0.047207247	-1.4196905
-0.1439591	-1.5709887
0.88200724	-1.609551
-0.29478154	-1.7729028
-1.813559	-0.78118163
0.09339122	-0.2544429
-0.20878854	-1.3472809
-2.9938102	-1.0565773
2.9098635	-0.2544429
-0.35816303	0.19359477
2.5516071	-0.98375714
2.1280177	-0.90312606
-2.7991817	-1.2057223
3.0444183	-1.2057223
-0.29478154	-1.2057223
3.0444183	-1.2057223
-0.29478154	-1.9362549
-0.29478154	-1.2057223
3.0444183	-1.2057223
-1.5407917	-0.4302237
-0.29478154	-1.9362549
-0.29478154	-0.90312606
2.3417954	-1.3472809
1.0102183	-1.2627374
-2.6292098	-1.0565773
-1.0671299	-1.2057223
-0.29478154	-1.2057223
3.0444183	-1.2057223
-0.070410356	0.15567169
0.09634553	0.3331038
-0.007000484	1.2731031
-1.690872	-1.609551
-1.9643815	-0.7927908
-0.08496973	-1.1033198
2.150629	-1.1194948
0.81955564	-0.6922029
-0.17334057	-0.61926883
-0.17823434	0.28557268
-0.12832935	0.1428769
0.0010232708	-0.2544429
0.06867705	0.051008146
0.012932019	-0.61926883
-0.25142193	-0.9426234
-0.47031814	-0.62943876
-0.3831524	0.030763933
-0.28801158	0.19359477
-0.43755186	0.40259007
-0.5300167	0.40259007
-0.112169534	0.5996503
-0.35977596	0.6465673
-0.17716394	0.40259007
-0.2326614	0.21230547
-0.4155299	-0.07375526
-0.44214177	0.551849
-0.0399585	0.051008146
-0.5496046	0.551849
-0.2064107	0.13000275
-0.03439363	0.19359477
-0.4101871	0.7229234
-0.09777514	-0.30273467
-0.29478154	-1.7729028
2.8757837	2.1994882
-0.12614681	0.18732128
0.009262647	0.95835024
1.9055743	-1.7052402
0.5400185	-1.4461988
0.047207247	-1.4196905
-0.6367703	-1.1194948
-0.78759277	-1.2057223
-0.29478154	-1.2057223
-0.1439591	-0.90312606
-0.16260457	-1.1033198
-0.34535766	-0.5892197
-0.5861942	-0.61926883
0.16864821	0.030763933
-0.07423372	-0.61926883
-0.523321	-0.13197282
-0.36067015	0.21230547
-0.21413139	0.19359477
-0.2889734	0.35649997
-0.2189888	-0.13938269
-0.03439363	-0.5892197
-0.29478154	-0.5892197
-0.4667986	0.030763933
-0.0411636	-0.90312606
3.0122192	1.4746354
0.020417113	2.1865637
-0.36796913	2.0147033
-0.01178214	-0.08813783
3.0444183	-1.4742256
0.13557808	-1.0565773
0.7936364	-1.1194948
2.360441	-1.609551
-0.676119	-0.5405746
-0.7088954	1.1845809
-0.43049267	0.6153853
-0.08080152	-0.8902916
2.4964414	-1.0565773
2.639978	-1.7729028
-0.1439591	-0.78118163
0.21365942	-0.53104764
-0.6120562	-0.38656154
3.0444183	-1.4196905
0.2840227	2.351541
-3.2271636	-1.4196905
-0.21318068	-0.5892197
-0.20993023	-0.9426234
1.0575439	-0.84045625
0.19802968	0.35067338
-0.5358461	0.24313281
-0.11270635	1.0086156
-0.43279856	0.7229234
-0.38576463	1.1154126
-0.0067920303	-0.13938269
-0.49178794	0.7229234
-0.21539274	1.0221759
-0.24791928	0.5194643
-0.27991676	1.1717292
-0.36336592	0.8598812
-0.22619717	1.1717292
-0.29788038	1.0086156
-0.3021371	0.6824771
-0.16598497	0.8455298
-0.21634406	0.53570974
-0.2258588	0.5625504
-0.20878854	0.4421864
-0.20031716	0.3389754
0.14974925	-1.4742256
2.6223626	1.9465783
-0.2333599	2.2284207
-0.5085594	-1.2627374
2.7840304	-1.7729028
-0.29478154	-0.62943876
-0.42695853	-0.61926883
-0.29478154	-0.61926883
-0.8465821	-0.30273467
-0.445604	1.29795
-0.10361519	0.6465673
-0.1439591	0.98587495
0.0571406	0.53570974
-0.27151006	1.0221759
-0.036274865	0.53570974
-0.2258588	0.5625504
-0.44214177	0.8455298
0.062390503	0.18732128
-0.5822282	0.69771725
-0.18589394	0.24313281
-0.25284672	-0.07375526
2.761419	-1.7729028
-0.11924495	2.0382712
-0.47031814	1.1674334
-0.03439363	-1.2627374
-3.2693815	-1.3472809
2.9938424	-0.031259403
-0.445604	1.4313333
0.11642879	1.0669355
0.11642879	1.4313333
0.027883912	1.5096596
0.06653058	-1.2627374
2.7840304	-1.4461988
-0.29478154	-1.7729028
1.3748184	-1.2828468
0.19802968	0.6206087
0.12880811	1.0758075
-0.438834	0.030763933
0.077459574	0.47560877
0.09805195	0.69771725
0.012932019	0.051008146
0.05469233	0.47560877
-0.3495923	1.4980247
-0.11165578	1.4628804
-0.45529583	0.25534245
-0.22242306	1.2855506
-0.20068784	0.87415963
-0.16542892	0.7229234
-0.1669967	1.0758075
-0.5142433	0.7429174
-0.029979616	0.9721452
-0.4679066	0.7229234
-0.19802147	0.49214748
-0.11783246	0.78246456
-0.21251719	0.47560877
-0.010835654	0.24313281
-0.23937611	0.88363814
0.082043946	-0.109923825
-0.3450588	0.53570974
-0.632677	0.7229234
-0.09777514	0.8407295
-0.4356706	0.53570974
-0.08313714	0.5194643
0.038903505	-0.17689978
-0.52368534	0.051008146
-0.2733117	0.7229234
-0.14979915	-0.38656154
-0.7183712	0.19359477
-0.14242534	0.5194643
2.9029078	0.5194643
-0.22402622	1.6574895
0.0010232708	1.631407
-0.056114115	1.7923243
-0.040637746	0.7229234
0.024911907	0.3331038
-0.007000484	1.2731031
0.08466578	-0.29458737
2.9384804	-1.7729028
0.047207247	-0.90312606
0.19802968	-1.4742256
0.19802968	-0.90312606
0.46683088	0.18732128
-0.15311463	0.3331038
-0.021272067	1.0669355
0.3777674	0.21230547
0.029720515	0.21230547
0.18660107	0.6465673
-0.1999776	0.6153853
-0.3393082	1.559631
-0.39495707	1.1458648
-0.2045394	0.5140255
-0.35377094	1.0086156
-0.39475927	0.47560877
-0.04744359	0.030763933
0.14900751	0.037535086
-0.01685561	0.051008146
-0.030874101	0.030763933
-0.5454034	0.21230547
-0.37359512	0.24313281
-0.6150075	0.3331038
-0.52210706	0.7229234
-0.0805776	-0.031259403
-0.13999309	0.18732128
-0.050694503	0.051008146
0.043006074	0.21230547
-0.45703256	0.35067338
-0.3611265	0.6824771
2.959941	1.5289648
-0.1970599	1.3348669
0.029552715	1.9465783
0.087310486	1.4628804
-0.11330702	1.0669355
0.07592728	0.7677022
0.05783589	1.1845809
-0.3588444	-0.9426234
3.219955	-1.1194948
0.10965882	-1.0565773
0.7099902	-1.2627374
0.22599427	-0.5892197
0.43045297	0.5140255
0.0719214	0.28557268
0.2549164	1.0758075
-0.25021046	0.5996503
-0.22978714	1.1631318
-0.27217004	0.49214748
-0.26516134	1.2185965
-0.32440177	0.49214748
-0.60349125	1.1717292
-0.23919837	1.1845809
-0.47260028	0.6824771
-0.12249872	1.3470801
-0.34482884	1.1717292
-0.07367771	0.5996503
-0.33071133	0.24313281
-0.24004132	0.4421864
-0.13712384	0.037535086
-0.43096945	0.28557268
-0.27006736	0.6465673
-0.29478154	0.13000275
-0.46123374	1.0446398
-0.10571785	0.49214748
-0.21485102	1.2814066
-0.036689308	-0.07375526
-0.024743693	0.7429174
-0.051304936	0.037535086
0.15868098	-0.13938269
-0.1439591	0.37389162
3.0257728	-0.61926883
-0.1439591	1.7887443
-0.5070256	0.5194643
-0.36553687	-1.609551
3.0444183	-0.9561428
-0.29478154	0.18732128
-0.29478154	-0.13938269
-0.55516946	0.08429798
-0.1752827	0.53570974
-0.15389246	0.02396929
-0.47031814	1.0446398
-0.19000028	0.5194643
-0.3562032	0.69771725
-0.2870795	0.8598812
-0.17030661	-0.46608666
-0.36553687	0.5194643
-0.15327089	0.5194643
-0.4362922	0.5194643
-0.48441413	0.75781554
-0.115994506	0.19359477
-0.36400312	0.37389162
-0.1439591	-0.30273467
-0.29478154	-1.9362549
-0.29478154	1.824391
-0.021072388	1.9085951
-0.19718796	1.3185109
-0.05860978	0.3331038
-0.021272067	0.6049061
-0.08496973	0.41964144
0.15467004	-0.9426234
2.7271438	-1.5709887
1.8676298	-1.7729028
-1.6223928	-1.4196905
0.6908409	-1.4196905
0.4285447	-0.5405746
-0.57975656	-0.13197282
-0.19413756	0.7229234
0.028987883	0.8407295
-0.58313406	1.0758075
0.024595754	0.69771725
-0.39311963	0.037535086
-0.48785615	0.08429798
-0.003368854	0.69771725
-0.52930754	0.28557268
0.09580278	0.9721452
-0.2854581	0.15567169
-0.4869535	0.47560877
-0.19480382	0.41964144
-0.48141852	0.9165654
-0.3724985	1.0086156
-0.23579216	0.18732128
-0.5521541	0.21230547
0.14534414	0.19359477
-0.2898834	0.78246456
-0.27706817	1.0086156
-0.03439363	0.49214748
-0.47229868	0.9721452
0.14943413	1.205884
-0.4365196	0.87415963
0.08748748	0.5996503
-0.42222753	0.7027778
-0.29478154	0.7027778
-0.19438536	0.95835024
-0.42908856	0.9165654
-0.19841911	1.1631318
-0.47356856	0.8407295
-0.115994506	0.6465673
-0.22978714	0.5996503
-0.12372501	1.3470801
-0.03802126	0.37389162
-0.5272049	0.19359477
-0.15419129	1.0086156
-0.35377094	0.5140255
3.0444183	-0.7927908
-0.15692066	1.852667
-0.43264243	1.3307855
-0.37057427	0.35649997
-0.2189888	0.8407295
-0.29478154	-1.4461988
3.140781	-0.13197282
-0.8839552	-0.84045625
-0.2064107	-1.0565773
-0.15072908	-1.2627374
-0.6088058	-0.98375714
3.2285614	0.3389754
-0.080048926	2.0382712
-0.11924495	0.67737734
0.16930962	0.7677022
-0.19758219	0.3331038
-0.021272067	0.8359208
-0.08496973	-1.3472809
2.4926178	-1.2057223
2.2912192	-1.2627374
0.22599427	-1.2627374
0.27963054	-1.7052402
-0.78759277	-0.90312606
0.031577487	0.28557268
0.15467004	0.69771725
-0.29478154	0.69771725
-0.4961801	1.0758075
0.077080116	-0.5405746
-0.6423062	0.3854136
-0.30435693	0.6153853
-0.39114398	0.6049061
-0.48044068	0.05771066
-0.06293842	0.7229234
-0.22334792	-0.8902916
-0.070410356	-0.84045625
2.9122415	-0.16933265
-0.5318412	2.5700111
-0.7444819	1.5251123
-0.2774397	1.3713713
-0.3448564	1.3185109
-0.17536952	-0.3274241
2.8096995	-1.1033198
0.8230179	-1.4196905
0.19802968	-0.78118163
0.14075032	0.55720556
-0.3159661	1.2855506
-0.20068784	0.87415963
-0.19503768	1.30619
-0.2695649	0.49214748
0.007541197	1.5096596
-0.54652816	0.6049061
0.0010232708	1.4273691
-0.59058636	0.8359208
0.047207247	0.98587495
-0.32274613	0.8407295
-0.18918209	1.0669355
-0.26094267	0.8551057
-0.4747346	0.3331038
-0.27810997	1.0624896
-0.6733334	0.8455298
-0.24304792	1.4154484
-0.56793386	0.47560877
-0.031175977	0.7229234
-0.14265972	0.3854136
-0.4007194	-0.3191524
-0.23889099	0.26142168
-0.3506721	0.37389162
-0.5045934	-0.16933265
-0.22283061	0.7429174
-0.094469085	0.030763933
0.106858045	-0.024268568
-0.15649602	-0.4302237
-0.062358238	0.5140255
-0.1439591	0.37389162
0.047207247	0.25534245
-0.57778096	0.5625504
-0.20054917	0.95835024
-0.106014505	0.25534245
-0.57778096	1.3954855
0.034401838	-0.2544429
-0.49178794	0.13000275
-0.6367703	0.02396929
0.0010232708	0.4421864
-0.53159696	1.0086156
-0.070771515	-0.07375526
-0.21318068	0.49214748
-0.1665706	1.351141
0.047207247	0.1428769
-0.55516946	0.9212385
-0.09028418	0.26142168
-0.4992789	-0.031259403
-0.20084584	0.28557268
-0.12832935	-0.3191524
0.13557808	-0.17689978
-0.10015298	0.5625504
0.2857391	-0.024268568
-0.040502183	0.41964144
-0.29478154	0.41964144
-0.08496973	0.1428769
-0.48044068	0.05771066
-0.39212182	0.69771725
-0.16260457	0.5140255
-0.3763824	0.19359477
-0.17997584	0.15567169
-0.05954634	-0.8902916
-0.41239914	-0.550167
-0.35723314	0.030763933
-0.5363741	0.110540144
-0.48354858	-0.38656154
-0.76124525	0.8598812
-0.27624446	-0.29458737
-0.6423062	0.037535086
-0.50058246	0.87415963
-0.12832935	-0.84045625
-0.42695853	-0.75830674
-0.8465821	-1.2057223
-3.1743753	2.2475982
-0.6094056	1.824391
-0.20371298	0.3854136
-0.03802126	1.3307855
-0.2045394	1.1458648
-0.15450864	0.037535086
0.9310294	0.030763933
