# Supplementary material for: Cross-species behavior analysis with attention-based domain-adversarial deep neural networks
Source: Nat Commun. 2021 Sep 17;12:5519. doi: 10.1038/s41467-021-25636-x (PMC8448872; doi:10.1038/s41467-021-25636-x)
Supplement: Supplementary file 3 — Supplementary Software 1 [file 41467_2021_25636_MOESM3_ESM.zip › SupplementarySoftware/normalized_dataset/normalize_each/dataset/trans-norm/105.csv]

angle	speed
0.82735425	-1.1481359
-2.5191748	-1.3431361
2.7728722	-1.3431361
-0.30405694	-1.2260882
0.35624725	-1.432355
1.9541245	-0.38052735
-0.5801181	-0.6726385
1.2853184	-1.2928525
-0.12215389	-1.7691442
-0.12215389	-1.7691442
-0.12215389	-0.28574228
-0.50755405	-1.3172942
-2.2934232	-1.1301318
0.37585098	-1.1481359
0.53085613	-1.432355
-0.12215389	-1.432355
2.119862	-0.52712756
-0.43825576	-0.13997608
-0.07830533	-0.012667408
1.8233639	-1.6185275
0.6016026	-1.5561401
0.41969958	-1.001147
-0.36750925	-1.432355
1.7526175	-1.6185275
-0.12215389	-1.3172942
-2.7206817	-1.2928525
2.0491157	-1.432355
-1.1424085	-1.1666776
-0.12215389	-1.6185275
0.6016026	-1.3431361
2.140962	-0.25546563
-0.51049817	-1.2928525
2.3456137	-0.9171278
-0.30405694	-1.2260882
-0.96050537	-1.2928525
-2.7206817	-1.3172942
0.47084227	-1.016061
-2.4932756	-0.48227498
2.6762264	-1.095566
-0.41865197	0.9999092
-0.5494123	-0.8165609
-0.19290037	-1.1481359
0.037494656	-0.28574228
-2.6788232	-1.5561401
-0.12215389	-1.7691442
-0.12215389	-1.2260882
0.2416522	-1.2260882
1.4399542	-1.432355
0.7323629	-1.432355
-0.66400737	-0.554834
-0.1894619	-1.001147
1.5072622	-1.3172942
-0.27434093	-0.8529789
-0.22642426	-0.6726385
-0.2388105	0.52498025
-0.17629829	-0.08519893
0.0486471	-0.6726385
0.19564712	0.49512038
0.042254128	0.0938808
0.037494656	-0.28574228
0.27034685	0.044520415
-0.010560517	0.61231405
0.11446699	-0.0062215985
-0.2559306	0.4546839
-0.09423773	0.58837926
-0.15007006	0.4546839
-0.4742803	0.5835631
-0.13045561	0.3715206
0.11400335	0.2794636
-0.05106699	0.5299192
-0.60115266	0.118077055
-0.15505117	-0.42198792
0.5474582	-0.9580487
-0.12215389	-1.7691442
-0.12215389	-0.26297772
-0.25291422	0.14789274
2.476374	-1.095566
0.1743442	0.14789274
0.22156003	0.8612624
-0.41741174	0.25719544
-0.30137032	-0.26297772
-1.0116482	-1.2928525
-2.1788282	-1.2260882
1.8037602	-1.432355
-0.23674893	-1.2260882
-0.48596	-1.2260882
0.059749153	-1.3431361
-0.12215389	-1.5561401
-0.5494123	-1.2928525
-0.19290037	-0.52712756
-0.051407408	-0.3402692
-0.12215389	0.1360223
-0.7313154	0.94613606
-2.8957274	1.1553019
-0.227441	-1.2928525
-2.4241836	-1.2928525
2.5305185	0.79576486
-0.7027946	0.73761636
0.27358204	0.36089692
-0.34203604	-0.14695325
0.15187268	0.044520415
0.49631548	-1.2260882
1.8037602	-1.432355
-1.8661649	-1.5561401
-1.3439153	-0.8909058
0.37585098	-1.6185275
2.140962	0.3715206
0.5097564	-1.6185275
1.3253591	-1.3172942
-0.84591043	-1.3431361
-1.2731688	-0.758777
-0.28789166	-1.016061
-0.16936971	-0.59279054
0.009699567	0.5299192
-0.30071086	0.89553624
-0.028234545	0.49010557
-0.2897552	0.89553624
-0.08531291	0.5739009
-0.038609408	0.5835631
-0.32522127	0.70115244
-0.042671673	0.6827172
-0.35069513	0.4546839
-0.15007006	1.2619572
-0.14175764	1.3973894
-0.12215389	1.3973894
-0.18802652	1.1397463
-0.2904869	1.450672
0.017060459	0.94613606
-0.22186364	0.8612624
-0.004494801	0.8045942
-0.1021241	0.6641422
0.0056047617	0.65947616
-0.19819638	0.724005
-0.046111405	0.65947616
-0.11392629	0.32328904
-0.44304484	-0.08519893
-0.23037176	0.64542425
-0.17967379	0.7913388
-0.34790552	0.71488905
0.103597715	0.18887211
-0.07101116	0.94613606
-0.23900755	0.34486118
0.12546007	0.5348474
-0.09505831	0.24033244
-0.46191284	-0.7041236
0.1743442	-0.08519893
0.008606428	-1.2928525
2.513215	1.999283
-0.012791601	2.044165
-0.16043964	0.80899745
0.015283961	-0.05185017
0.27270275	0.5835631
-0.22051245	-1.2260882
-0.66400737	-1.6185275
0.6016026	-1.5561401
-0.36750925	-0.554834
-2.4753263	-0.42198792
0.3051045	-0.71482766
0.2284886	-0.9580487
-0.14218368	-0.48227498
-0.12215389	-0.48227498
-0.025508178	-0.42198792
-0.25291422	-1.2928525
2.80166	1.2806103
-0.36389548	-0.10552893
2.1474743	-1.2260882
-0.0075588473	-1.432355
-1.1424085	-1.4679109
-0.7439381	-0.8047271
-0.09336591	-1.016061
2.2148535	-0.8165609
-1.6716392	0.38735795
2.151088	-1.432355
-0.84591043	-1.2928525
-0.068009496	-0.9580487
-0.34203604	0.36089692
-0.36750925	0.65947616
0.06318763	0.1946565
-0.13538048	0.64542425
-0.12215389	0.64542425
-0.048913464	0.36089692
-0.25291422	0.18887211
-0.12215389	0.18887211
-0.051407408	0.1946565
-0.37480342	-0.2331498
-2.8864195	0.94613606
-0.18106675	2.0232859
-0.41056874	0.38735795
2.447586	-0.9171278
-0.5494123	-1.2928525
-1.3243116	-1.2260882
0.059749153	-1.3431361
0.34514517	-0.6726385
2.3055732	-0.7041236
-0.6937234	-0.8529789
-1.5399508	-1.001147
-0.17329662	-0.7041236
-0.10072717	-0.8529789
0.15291747	-0.08519893
-0.25291422	0.1360223
-0.068009496	-0.14695325
0.0056047617	0.65947616
-0.38760144	0.8612624
-0.09797973	1.1900034
-0.23975877	1.7243828
0.040195316	1.2318711
-0.25971496	1.1280248
-0.0028641233	0.8997895
-0.089256614	1.5648973
-0.033251822	1.1976596
-0.23897214	1.3758236
0.014585898	1.0606856
-0.4356294	1.2582129
0.011751521	0.71488905
-0.24593318	0.9586392
-0.032915257	1.1553019
0.046585545	0.9999092
-0.30020127	0.5348474
0.07598563	0.8612624
-0.3202934	0.5348474
-0.13325594	0.6827172
-0.029354071	0.8997895
-0.20385166	0.5348474
-0.07830533	0.0938808
-0.19571845	0.06318633
-0.27434093	0.33948883
-0.01423638	0.80899745
-0.17592701	0.79576486
0.1743442	-0.14695325
-0.17629829	0.61231405
-0.31667966	-0.4052525
0.050945137	0.2794636
-0.18822661	0.24033244
-0.2545366	0.044520415
0.026981795	0.0938808
0.054453146	0.724005
-0.34260952	0.5348474
0.1743442	0.65947616
-0.3369542	0.8997895
-0.005712126	0.8612624
-0.09983781	0.724005
-0.2680551	0.42386723
-0.12215389	0.42386723
-0.3129004	0.34486118
-0.26448074	0.044520415
-0.15345548	0.80899745
-0.22323501	0.24033244
-0.15330438	0.56905484
0.117995225	0.49010557
-0.47279638	-0.9580487
2.8270166	-1.2928525
0.03880923	2.3418903
-0.52847236	-0.6830321
2.460209	-1.016061
-0.48939845	-1.1481359
0.29230648	-0.59279054
0.09215091	-1.016061
-0.25291422	-0.49111956
-0.41865197	-0.08519893
-0.36750925	-1.001147
-0.07830533	-1.1481359
-0.12215389	-1.1481359
2.7530577	1.6289222
0.42198732	1.9599487
-0.21418667	1.2205108
-0.05644296	-1.3431361
2.590969	-1.2260882
-0.96050537	-1.2928525
-2.2934232	-1.432355
0.6016026	-1.2928525
0.1743442	-1.3172942
-0.66400737	-1.2260882
2.294471	-1.095566
-1.7218539	0.2794636
-0.91947496	0.1946565
-0.0271626	-0.42198792
2.179876	-1.095566
-0.5494123	-1.1666776
-1.4174799	-0.8529789
-0.27434093	-1.1666776
0.04358388	-0.08519893
0.19050948	0.65947616
-0.021109568	0.2794636
0.12412948	0.15969001
-0.40602928	0.94613606
-0.19183256	0.9958099
-0.22121465	0.52498025
-0.39862218	1.1083826
-0.0058459956	0.8612624
-0.51701057	-1.001147
-2.694608	2.1929612
-0.33943853	1.858185
-0.0016894048	1.3973894
-0.34790552	0.5348474
0.015900595	1.3973894
0.103597715	0.5348474
-0.0075588473	-1.2928525
-2.8864195	-1.432355
-0.9766707	-1.432355
0.008606428	-1.2928525
-0.41865197	-1.016061
-0.836002	0.21190847
-0.2628226	-0.26297772
0.2416522	0.18887211
-0.22950256	0.42386723
-0.047998615	0.8045942
0.019408187	0.9958099
-0.36857706	0.71488905
0.1500994	-0.012667408
-0.24704476	0.52498025
-0.2695163	-0.52712756
-2.9215336	1.756701
0.030523064	2.210101
-0.54208434	0.79576486
0.1743442	-0.9580487
2.7728722	-0.9580487
0.47671172	-0.8909058
1.0996075	-1.3431361
-0.12215389	-0.49111956
-0.12215389	0.78690505
0.103597715	-0.012667408
0.21011323	-0.08519893
-0.43481725	0.65947616
-2.9118927	1.6720423
-0.21241763	1.6687446
-0.31178617	1.0080894
0.53085613	-1.6185275
2.2310185	-0.6830321
1.8672125	-1.4679109
0.47084227	-1.016061
-0.58438975	0.36089692
0.13248594	1.1976596
-0.1051954	0.724005
-0.057213463	1.3322424
-0.18709432	0.724005
-0.38730818	1.276889
-0.2593583	1.092572
-0.30405694	1.3028445
-0.11369985	1.450672
-0.35106355	0.724005
-0.08703981	1.3358976
-0.27401394	1.615544
-0.05173442	1.1280248
-0.36311063	1.1083826
-0.21761207	1.4330095
-0.3330636	0.7913388
-0.16600244	1.3973894
-0.27335113	0.42386723
-0.19670825	-1.001147
2.780244	1.9232682
2.7655	-1.001147
-0.39590314	-0.25546563
-0.32680577	-0.3402692
-0.32366067	-0.012667408
-0.64440364	1.2619572
0.03003316	0.2794636
-0.04858933	1.0080894
-0.09525597	0.4699332
-0.01696174	-0.16806732
-0.039186437	0.2794636
2.7431562	-0.05185017
-0.15795448	1.9720956
-0.49744642	0.92516834
-0.25291422	1.0886058
2.476374	-1.1666776
-0.41865197	-1.2928525
-0.7751639	-0.8909058
0.032851238	-0.38052735
-0.38202012	0.050763674
-0.40070266	-0.554834
-0.171038	0.34486118
0.12823702	0.4699332
-0.36750925	0.1946565
-0.13875596	0.79576486
0.2509601	0.58837926
-0.5494123	-1.4679109
0.19924396	-0.0062215985
0.098301716	-0.6830321
2.6386733	1.3973894
-0.1914522	2.42655
-0.5089663	1.0965328
-0.23466092	0.83090216
-0.31183326	-0.9580487
2.10326	-1.432355
-2.399284	0.724005
0.5593178	0.75565094
-0.3305205	0.1946565
0.07568156	-0.19666028
2.2785387	-1.1481359
-0.19290037	-1.2928525
-1.2731688	-1.3172942
-1.1424085	-0.758777
-0.12215389	-0.758777
0.04358388	0.49010557
-0.34203604	0.52498025
-0.068009496	0.25159016
-0.09790908	0.7913388
-0.34790552	0.71488905
-0.19571845	0.06318633
-0.32548368	0.94613606
-0.29676276	0.71488905
-0.40476084	0.5299192
-0.24570565	0.3715206
-0.37973785	0.61231405
-0.31636655	0.18887211
2.7891088	0.8612624
0.19666028	2.1728704
-0.29451436	0.73761636
0.25700936	-1.2260882
2.0491157	-1.001147
2.590969	-1.6185275
2.476374	-1.2928525
-2.1276855	-1.016061
-0.32974994	-0.28574228
0.13265797	-0.59279054
-2.9336352	-0.9171278
-0.5494123	1.0886058
-0.6201588	-0.38052735
2.6237366	-0.9580487
-0.62602824	-1.016061
-1.4389066	-1.1301318
-0.71515006	-0.7041236
2.3456137	-1.2928525
-1.4821674	0.24033244
1.8308558	-1.2928525
-0.033251822	-0.28574228
-0.57830054	0.1946565
-0.27715904	0.71488905
-0.32366067	0.58837926
0.26506385	1.6983114
-0.12815064	1.2469518
-0.07611646	1.5444219
-0.30405694	1.3028445
-0.07101116	1.4259174
-0.25499436	0.8997895
-0.0047563515	2.044165
-0.1774574	1.0080894
-0.091448076	0.6827172
-0.20781031	0.42386723
-0.081094414	1.4822223
-0.20325403	0.61231405
-0.0075588473	1.3028445
0.0022292612	0.64542425
-0.28003195	1.4822223
0.09324405	0.7913388
-0.33115253	0.24033244
0.038388636	1.0965328
-0.2866514	0.8612624
-0.31155893	0.724005
-0.14705364	0.58837926
-0.45869264	0.6827172
0.019859113	1.1241071
-0.27827063	0.044520415
-0.24991256	-0.6830321
-0.054845884	-0.05185017
-0.24468662	0.32328904
0.11497388	-1.1301318
2.6255097	1.575088
-0.35676596	1.1397463
2.2789032	-0.8529789
0.25578475	-1.1481359
-0.10255014	-0.05185017
-0.07101116	-0.3402692
-0.50219643	-0.10552893
-0.29506683	0.42386723
2.7328315	-0.3402692
-0.07101116	1.6654438
0.2675125	1.1280248
0.16079348	0.58837926
0.09079972	-0.59279054
2.6745136	-1.2260882
-1.0912657	-1.432355
1.7526175	-1.4679109
0.6016026	-0.9171278
0.3051045	-0.8165609
-0.051407408	0.0938808
-0.12215389	-1.1481359
2.761496	1.1900034
-0.73954296	0.49010557
-0.32974994	-0.28574228
2.569375	-1.001147
0.41969958	-1.5561401
0.059749153	-1.2260882
0.2889392	-0.7041236
0.3051045	-0.8165609
-0.16219456	-0.6726385
-0.19670825	0.5348474
-0.35009438	1.2469518
-0.2890701	0.8612624
-0.35788542	1.1280248
0.2119362	0.65947616
-0.456244	1.1280248
0.13200548	0.38735795
-0.12913492	1.0080894
-0.14639871	0.0938808
0.18714221	-0.10552893
-0.3202934	0.65947616
-0.30405694	0.61231405
2.6640484	1.0606856
0.19132163	1.2582129
0.008066585	1.8487917
0.010272822	0.6827172
0.13430354	0.58837926
-0.32366067	0.0938808
0.27387866	0.15969001
2.6929414	-1.2260882
-0.66400737	-1.4679109
-0.12215389	-1.6185275
-1.1424085	-1.432355
-1.9969252	-1.4679109
2.0491157	-1.1301318
-0.84591043	-0.11236111
-0.4952679	-0.62208194
-0.35820132	-0.05185017
2.658277	-0.9171278
-0.12215389	-1.3431361
-0.30405694	-1.2260882
-0.88975894	-1.1481359
-0.36370137	-0.2184509
-0.6239667	0.65947616
-0.0075588473	0.49010557
-0.533247	1.3028445
0.101264775	1.0606856
-0.20607775	1.756701
0.07120613	1.0726849
-0.26379776	1.6720423
0.0027369855	0.8655711
-0.19290037	1.2619572
0.054821312	0.70115244
-0.07337748	1.0080894
-0.16146299	0.912509
-0.095642775	0.5835631
-0.3351075	1.2619572
0.3051045	0.49010557
0.04358388	0.92516834
0.3051045	0.49010557
-0.16219456	1.6983114
0.032481823	0.65947616
