# Supplementary material for: Cross-species behavior analysis with attention-based domain-adversarial deep neural networks
Source: Nat Commun. 2021 Sep 17;12:5519. doi: 10.1038/s41467-021-25636-x (PMC8448872; doi:10.1038/s41467-021-25636-x)
Supplement: Supplementary file 3 — Supplementary Software 1 [file 41467_2021_25636_MOESM3_ESM.zip › SupplementarySoftware/normalized_dataset/normalize_each/dataset/trans-norm/106.csv]

angle	speed
0.56233317	-2.2201889
-0.1855392	-1.5247526
0.48196968	-2.4016848
4.225102	-2.0893745
-3.1004355	-1.1524432
1.8825594	-2.4931583
0.85105675	-1.2999496
3.637293	-1.8034618
0.473258	-1.6098112
-0.14773077	-1.9177567
-1.5102208	-2.2201889
0.56233317	-1.3889743
0.36825296	-0.61895335
0.1222577	-0.7387708
-0.30733708	-0.40839142
-0.17137831	-0.67798054
0.10612505	-0.12916686
-0.046651956	0.36190534
0.13603812	0.846891
0.14099288	-1.2999496
-0.19045916	-0.32528004
-0.39903235	-0.12916686
0.25538737	0.4709583
-0.18247937	-0.44034123
0.069914326	-0.01833855
0.08672253	-0.054768022
0.17862797	-0.19606827
-0.0030009614	-0.01833855
0.36485907	-0.40839142
-0.30733708	-0.24496482
0.085300386	-0.12916686
0.04104309	-0.19606827
0.2923447	-1.6098112
-0.071822494	-2.713995
-0.071822494	0.28970978
-0.73778063	0.721419
-0.071822494	1.0337294
-0.8469684	-0.67798054
0.13129558	0.36190534
0.50020534	0.4091088
-0.9201709	-0.027399724
0.3364505	-0.24496482
3.5909464	-2.0514846
-1.1460536	-2.0893745
-1.7802092	-2.2201889
-0.78188646	-1.1215184
0.75195813	-1.5247526
-0.62561464	-0.84013283
-0.4068929	-1.4263065
0.2038178	0.88096744
-0.20647256	-1.6098112
0.017252676	-0.67798054
-0.46902075	-0.53900504
-0.009694644	0.2488413
0.15406018	0.28970978
0.14237027	0.09679831
0.30882284	-0.44034123
0.2134903	0.28970978
-0.1405823	-0.12916686
0.1964236	0.19065931
-0.4544631	0.44790643
-0.28463784	0.4709583
-0.14773077	0.5985568
-0.32533282	0.88096744
-0.071822494	0.88096744
-0.28238085	-0.32528004
-0.33608818	0.15688299
0.31107986	0.11409567
-0.025475716	1.3580339
0.18453433	0.11409567
0.669759	0.6278719
-0.14403498	0.88096744
0.18168782	0.37771988
0.36825296	0.07939366
-0.14773077	-0.19606827
0.42404866	0.28970978
0.062006786	-0.054768022
0.07362295	0.56897974
-0.064983785	0.25705987
-0.14374316	0.721419
0.28013292	0.35396743
0.13001426	-0.3355101
0.040343475	0.28970978
0.09045521	-0.24496482
0.31049493	-0.49461284
-0.20814463	0.5985568
-0.071822494	0.37771988
0.23838241	0.23233502
-0.17324075	0.19065931
0.1594663	0.07939366
0.3234246	-0.01833855
-0.27298942	0.7426474
0.23193082	0.42468545
-0.059500724	0.73558587
-0.012904071	0.56897974
0.14461125	0.11409567
-0.08685215	0.42468545
-0.12778115	-0.054768022
0.11780249	-1.1215184
0.09826448	-1.7263829
-0.5118979	-0.5278225
-0.071822494	-1.777064
0.44861645	-1.0321522
-0.2116161	-0.44034123
0.28669283	-0.89292836
0.03736525	-1.3706974
4.180996	-1.587944
-0.40968993	2.4225376
-0.8081862	1.2671968
-0.41557693	1.9654523
-1.0861028	0.6496907
0.31188267	-0.933552
-4.19866	-2.2723217
0.198166	-1.587944
0.88377196	-1.2999496
1.0024086	-0.714233
-0.22317432	-1.830648
3.8900316	0.017605048
-1.293787	0.44790643
-1.0775216	0.98790413
-1.0514848	0.6569323
-0.30591163	-0.3355101
4.225102	-1.5247526
-0.071822494	-1.5247526
4.0397334	-1.8034618
0.3973497	-1.9177567
-1.5102208	-1.7263829
3.6800213	-0.67798054
-0.94999975	0.6059096
-1.3090231	0.25705987
-0.7390624	0.017605048
-1.0410485	-0.7387708
-0.6819849	-0.19606827
1.1724956	-2.2723217
1.5562007	-1.5247526
-1.6998458	-1.830648
-0.5625323	-0.8271647
0.41888735	-1.830648
-0.3709077	-0.67798054
0.018476069	0.19065931
0.13696416	-0.06395375
0.0795293	-0.714233
-0.49316275	0.66415805
0.046814173	-0.714233
-4.2173953	-2.2723217
-0.5922614	2.042975
0.034344595	0.98790413
-1.0837371	0.35396743
0.20821226	0.25705987
4.0270343	-1.9177567
-1.1019478	-1.3706974
-1.994402	-1.830648
-0.9201709	-0.81428516
0.22273375	-1.0321522
-0.24529777	1.6415871
0.28485647	1.4115764
-0.036304414	1.8386719
-0.05282714	1.1427535
-0.009257733	0.88096744
-0.23258403	0.98790413
0.4278229	0.82628775
0.21339248	1.4115764
0.49549794	0.42468545
-0.11290144	0.9079974
0.16500872	0.88096744
0.13873586	1.2671968
-0.115928285	1.0854248
-0.2326232	0.56897974
-0.13690445	0.721419
0.04189422	1.0467199
-0.1855392	0.4091088
0.48196968	0.8537324
-0.058671422	1.5510715
0.22667873	0.19065931
-0.023211736	1.0661217
-0.20037025	0.44790643
-0.008981531	-0.027399724
-0.52152985	0.5466209
-0.17137831	0.16536418
0.027733343	0.5466209
-0.550827	-0.054768022
0.20262118	0.5985568
-0.071822494	0.5985568
-0.019907434	0.777741
0.375768	0.50143695
-0.4457052	0.6569323
-0.071822494	0.6569323
-0.039570138	0.35396743
-0.15378943	0.4709583
0.32414716	0.28970978
-0.33369038	1.0402303
0.121285595	-0.12916686
0.116486624	0.44790643
-0.336891	0.6496907
0.17176475	0.23233502
0.024189658	1.5338854
0.256087	-0.054768022
0.08444926	-0.461893
-0.053087313	0.44790643
0.17943081	0.15688299
0.2923447	-0.19606827
-0.45552766	-0.3355101
0.04189422	0.2488413
0.49225333	-0.9892046
-0.6358983	-0.24496482
0.09826448	-0.32528004
0.198166	-1.1524432
3.8264608	0.5466209
-0.32904565	1.6861465
-0.3300135	1.0661217
-2.3804607	-2.4931583
-3.2945156	-1.4647536
0.6673382	-1.8034618
-1.0809716	-1.1215184
-0.63006985	-0.24496482
-0.22028671	0.3855969
0.46480215	0.7426474
0.09826448	0.4709583
0.3922462	0.5985568
-0.071822494	0.5985568
0.36825296	0.777741
-0.012392379	0.50143695
0.10003619	0.19065931
0.13696416	0.81939334
-0.16287133	0.6059096
0.228013	0.19065931
-0.010620679	-0.461893
-0.44681597	0.16536418
0.033182528	-0.94730085
-0.071822494	-1.830648
-0.43598965	-0.19606827
-0.5878062	-0.5056272
0.0040857806	-0.32528004
-0.41373163	0.25705987
0.1051032	-0.67798054
0.22726272	1.0402303
-0.09526741	-0.44034123
0.08178633	0.15688299
0.33183232	-0.49461284
0.064499654	-0.5056272
-0.1855392	-0.054768022
0.48196968	-0.61895335
-0.21281272	-0.67798054
-0.3709077	-0.726464
0.17417277	-0.24496482
0.1222577	-0.61895335
-0.071822494	-0.61895335
-0.13125262	-1.106279
0.18168782	-1.2325768
3.9615347	1.4115764
0.018077165	1.9654523
-0.8022991	0.66415805
-0.027716707	-0.027399724
-1.2192562	0.16536418
0.22726272	0.09679831
-0.071822494	-0.21551219
-0.5740258	-0.53900504
0.4303808	-0.5278225
-0.5922614	-1.0321522
-0.39973196	-1.3706974
0.082940154	-1.106279
2.7702258	-2.0893745
-0.071822494	-2.4016848
-0.071822494	-2.4016848
-2.2202847	-2.0893745
-0.9759666	-0.933552
0.5934131	-0.01833855
-0.058796667	-0.81428516
0.0027083866	0.11409567
4.2524533	-0.9892046
-0.19827259	1.5738795
0.1067073	0.25705987
-0.7390624	0.017605048
0.22726272	-1.2325768
3.1508708	-2.015648
-0.26590267	-2.2201889
-2.0262046	-2.015648
-2.0501976	-1.587944
-0.13690445	-0.89292836
0.45732814	0.4091088
-0.26590267	1.2610672
0.6673382	1.149071
-0.32027334	1.0596656
0.41416773	1.6694899
-0.098291844	0.73558587
0.0015434911	1.5050856
0.11513405	0.42468545
-0.34446678	0.42468545
0.31049493	0.777741
-0.37724784	0.88096744
-0.07747433	0.56897974
-0.17008987	1.2178922
0.032096725	0.88096744
-0.012392379	0.4091088
0.09826448	-0.19606827
0.057175744	0.16536418
0.10612505	0.94150424
0.19030541	0.017605048
0.15824291	0.16536418
-0.22032776	0.88096744
0.4075705	-0.027399724
-0.41142187	-0.054768022
-0.055636816	0.3855969
0.02570854	-0.2847905
-0.26590267	0.4091088
-0.2483308	1.4115764
0.298766	1.0402303
-0.5118979	0.777741
0.4593018	0.6059096
0.08312392	-0.24496482
0.15135445	0.56897974
0.16906923	-0.933552
-0.042725746	-0.13861781
-0.3709077	0.07939366
0.028078996	0.15688299
0.02235621	-1.2325768
3.5909464	-2.2723217
0.50653744	2.1293337
-0.87606514	1.3158982
0.08572942	1.7082582
-0.7257674	0.35396743
0.456373	0.4091088
-0.46126354	-0.04561405
-0.39244536	-0.19606827
0.4336806	-0.40839142
-0.36676717	-0.44034123
-0.64654803	-0.5056272
0.70577896	-0.8271647
3.6415806	-2.0893745
-0.071822494	-2.0893745
-2.2202847	-2.4016848
-2.3716366	-1.2999496
0.41459975	-1.4263065
0.033182528	-0.24496482
0.56233317	0.81939334
0.31942534	1.1992427
0.006101841	0.56897974
0.35583532	0.9079974
-0.33449683	1.2364535
0.2963323	0.25705987
0.059528284	0.88096744
0.114742644	0.777741
0.23597443	0.8537324
-0.1855392	1.7302593
0.09316095	0.56897974
-0.12308923	0.8537324
0.29726464	1.2855291
-0.19045916	0.66415805
0.2835395	0.82628775
-0.4732711	1.1427535
-0.06595234	0.23233502
0.044302233	1.9706606
-0.04782928	0.846891
0.23458664	1.7247694
-0.12778115	1.0467199
0.26208586	0.98790413
-0.32591847	1.0661217
0.46882412	1.3400294
-0.33256954	0.777741
0.24263008	0.6569323
-0.11628661	0.846891
0.02235621	1.2671968
0.3495178	0.11409567
0.06960795	0.9614615
0.37455595	0.017605048
-0.10734057	1.4115764
-0.09987505	-0.40839142
0.23576972	0.6059096
-0.078304686	0.3855969
0.59773636	-0.53900504
0.03173975	0.5466209
0.52089876	0.5985568
-0.1855392	-0.054768022
-0.15218598	-1.1524432
-4.2277565	1.8386719
-0.32652944	1.0467199
-0.22809424	1.2671968
-0.77106005	0.16536418
-0.48703244	0.23233502
-0.30159453	0.15688299
-0.75742847	0.11409567
-0.1593792	-0.01833855
-0.27298942	-2.2201889
4.0310216	-1.3173007
1.6365641	-2.2723217
2.0766397	-2.0514846
-0.7059781	-0.24496482
0.40215728	1.0661217
0.2696512	0.6278719
-0.05904012	0.4091088
0.28788948	0.6496907
-0.5572839	1.7082582
0.29992217	0.777741
-0.17682752	0.017605048
-0.21281272	0.4091088
4.225102	-1.1524432
0.0040857806	0.66415805
-0.025735892	1.1427535
-0.76854295	0.50143695
0.082940154	-0.027399724
-0.5851005	-0.13861781
-0.4068929	-0.84013283
0.26324794	-0.13861781
-4.263742	-1.7263829
-0.9519734	-1.7263829
-1.5102208	-1.9177567
-2.0501976	-1.2325768
0.02235621	0.15688299
0.29806745	0.846891
0.02235621	1.2671968
0.49479565	1.0596656
-0.07972849	1.7576089
0.2268225	0.9614615
-0.5832829	0.66415805
0.3283299	1.0402303
-0.42588827	1.1427535
-0.05282714	0.9281383
-0.026247585	0.50143695
-0.18247937	0.66415805
0.49351162	-0.01833855
-0.52649975	0.50143695
-0.04419487	0.28970978
0.22996849	0.846891
-0.36761454	0.98790413
0.39405656	0.5985568
-0.53770155	0.98790413
0.23618133	0.35396743
-0.4134528	0.50143695
0.18168782	1.7302593
0.2963323	0.25705987
0.11381488	1.0467199
0.17862797	0.846891
-0.37655953	0.88096744
0.082940154	0.28970978
-0.28601524	0.721419
0.008540989	-0.054768022
0.4016062	0.8537324
-0.38670614	-0.01833855
0.44742504	1.1427535
-0.24645725	1.0596656
0.21010068	0.19065931
0.13696416	0.15688299
-0.16287133	0.6059096
0.26522163	-0.24496482
-0.04782928	0.66415805
-0.5505976	0.19065931
0.57703966	-0.61895335
-0.0211881	-0.8271647
0.66305053	-1.2999496
-0.41725448	-1.6098112
4.055015	0.846891
-0.4980827	1.5738795
-0.7197933	-0.19606827
0.11104685	0.6278719
-0.88439226	-0.054768022
0.14689924	0.16536418
-0.17682752	-0.5056272
-0.7681059	-0.53900504
0.3253758	-0.67798054
-0.05786631	-0.36646792
-1.0550047	-0.94730085
0.36825296	-0.61895335
0.41098136	-1.2999496
-4.2173953	-2.0893745
-0.7059781	-2.015648
-0.9519734	-2.015648
-2.1152797	-1.8034618
-1.504569	-1.106279
0.4075705	0.28970978
-0.10362498	0.777741
0.49387583	0.6569323
0.16226661	-0.3355101
0.008540989	0.777741
0.4593018	0.6059096
-0.51931113	0.7143136
0.031107035	0.88096744
0.29540455	-0.054768022
-0.088008165	0.3855969
0.2707219	0.07939366
-0.0211881	1.0596656
0.0015434911	1.1427535
0.19233753	0.777741
-0.45998287	0.777741
0.3234246	-0.01833855
-0.27298942	0.2488413
-0.7059781	-0.2847905
0.56233317	-0.24496482
0.21690117	0.11409567
-0.1593792	-0.01833855
0.6772413	1.1427535
-0.24690735	1.149071
0.14689924	0.8537324
-0.2905442	1.149071
0.07013985	0.94150424
0.13412797	1.1992427
-0.09484648	0.98790413
0.25707582	0.82628775
-0.29665387	0.23233502
0.37470457	1.7247694
-0.3056757	0.3855969
0.2515912	1.3158982
-0.14635338	-0.714233
-0.10945758	-0.054768022
0.053369306	1.0982388
-0.31073102	-0.94730085
-0.071822494	-0.06395375
0.09826448	0.846891
-0.24190949	-0.726464
0.10947533	0.6278719
-0.05904012	0.4091088
-0.49178535	-0.027399724
0.59413564	0.07939366
-0.03486518	-0.12916686
0.04257199	0.44790643
0.3059763	-0.67798054
-0.31877288	0.35396743
-0.054937504	-0.13861781
0.11189613	0.11409567
-0.025475716	-0.67798054
-0.16089767	0.5985568
0.031208858	-0.36646792
-0.15086062	-0.19606827
0.09826448	0.09679831
0.26324794	-0.13861781
-0.4068929	0.09679831
0.22726272	0.16536418
0.21261355	-0.8271647
-0.5039919	0.11409567
0.26753557	-0.04561405
0.0716233	-0.61895335
-0.122456886	1.0596656
0.31388235	0.16536418
0.033182528	0.15688299
-0.28060916	0.19065931
0.13696416	-0.726464
-0.071822494	0.15688299
-0.7059781	-0.24496482
0.1222577	-0.61895335
