# Supplementary material for: Cross-species behavior analysis with attention-based domain-adversarial deep neural networks
Source: Nat Commun. 2021 Sep 17;12:5519. doi: 10.1038/s41467-021-25636-x (PMC8448872; doi:10.1038/s41467-021-25636-x)
Supplement: Supplementary file 3 — Supplementary Software 1 [file 41467_2021_25636_MOESM3_ESM.zip › SupplementarySoftware/normalized_dataset/normalize_each/dataset/trans-norm/112.csv]

angle	speed
-1.1739662	-1.3609596
-1.6387563	-0.56397724
-0.13082118	0.7165018
0.24822563	-0.3653356
-0.30967137	-1.520356
-0.06408898	-1.3609596
-0.06408898	-0.24518424
-0.06408898	-1.2015631
2.2979121	-1.2289113
0.40070122	-0.6716408
2.942999	0.10235417
-0.3430745	0.9150341
0.13793543	0.17911375
-0.30967137	-1.0034906
-0.06408898	-1.454332
1.5105784	-1.454332
0.7232447	-1.520356
-0.06408898	-1.2015631
3.0852456	-1.520356
3.0852456	-1.3609596
-2.42609	-1.454332
-0.85142267	-0.085787795
0.6323614	-0.43482625
-1.547873	-1.454332
2.2979121	-1.2015631
-0.9181549	0.014655176
-0.24293914	-0.7503194
0.1814934	-1.454332
3.0852456	-1.2289113
-1.9612998	-1.3233311
-1.3162129	-1.454332
-1.1739662	-0.6716408
0.25845447	-0.4045808
3.0852456	-1.520356
1.5105784	-1.3609596
-0.85142267	-1.2289113
0.25845447	-0.6104885
0.23514557	-0.71018165
0.22612815	-0.39465714
2.7583246	5.478906
-0.48360747	-0.3085722
-0.06408898	-1.6797526
-0.06408898	-1.2289113
-1.3162129	-1.3233311
3.0852456	-1.3233311
1.0971516	-0.43482625
-0.29574916	-0.9669098
-2.1035466	-1.520356
2.80626	-0.5193287
-0.32685483	0.17911375
-0.85142267	-1.0225441
1.264996	-1.520356
1.5105784	-1.3609596
-2.9678414	-1.0225441
-0.30967137	-1.0421667
2.2979121	-1.454332
-2.8908803	-1.3233311
-0.38663247	-1.2289113
-0.38663247	-0.9669098
-0.33099717	-0.8669869
0.32748064	-1.1050404
2.877238	-0.82137626
-0.4455331	0.073608644
-0.85142267	0.34903336
0.13379304	-1.1050404
-1.0493047	-0.56397724
-0.06408898	-0.4045808
-0.4699786	-0.46582514
0.3418006	-1.2015631
2.495794	-1.1050404
2.887364	-1.2289113
0.7232447	-1.2015631
-0.30967137	-1.0225441
-0.60584027	-1.454332
0.3418006	-0.82137626
2.679356	-1.454332
0.96882707	-1.0225441
0.21075413	-0.39465714
0.36837488	-0.3085722
0.75557107	-0.8669869
-0.40421775	-0.55264926
-0.70917594	-1.2289113
-2.42609	-1.3609596
1.0457882	-1.3233311
-2.7486336	-1.3609596
-0.6535407	-1.1050404
1.1704497	-0.8827702
-0.32773185	-0.82137626
-0.4455331	-1.2015631
-2.9678414	-1.0225441
0.12380203	0.6024576
-0.116118275	-0.82137626
-0.06408898	-1.6797526
-0.06408898	-1.454332
0.40070122	-1.1756967
2.6204555	-1.2289113
0.7232447	-1.2015631
-0.06408898	-1.520356
-0.06408898	-1.520356
3.0852456	-1.520356
0.25845447	-1.1756967
-0.22107677	-0.71018165
-0.06408898	-1.6797526
-0.06408898	-1.520356
1.5105784	-1.3609596
1.5105784	-1.3609596
1.0457882	-1.3233311
2.2979121	-1.1756967
-1.9612998	-1.0421667
2.80626	-0.5193287
3.0416877	-1.1756967
-0.06408898	0.84052694
0.53743994	-0.5193287
3.0518427	-1.0225441
-0.06408898	-1.6797526
-0.06408898	-0.55264926
-0.60584027	-1.0225441
-2.6716726	-1.454332
-0.85142267	-1.520356
-0.70917594	-0.8827702
-0.31726566	-0.6591171
0.046840943	-1.2289113
-0.38663247	-0.9669098
0.580998	-1.3233311
0.07815777	-1.1756967
-0.020531006	-0.5193287
0.21489653	-1.3609596
2.8396635	-1.0225441
3.0082846	-1.1756967
0.25845447	-1.0421667
0.4776623	-0.7503194
2.5434945	-1.520356
0.40070122	-1.3233311
2.6204555	-1.520356
-0.85142267	-1.454332
1.5105784	-1.0034906
2.7627022	-1.3233311
2.6204555	-1.2015631
-0.06408898	-0.8827702
-0.261971	-0.8669869
-0.33099717	-1.3233311
-0.18875043	-1.1050404
-0.261971	-1.454332
-0.06408898	-1.6797526
-0.06408898	-1.3233311
0.116207756	-0.8827702
-0.06408898	-1.6797526
-0.06408898	-1.1050404
0.06057247	-1.3233311
-1.9612998	-1.454332
-0.261971	-0.5303282
0.27603978	0.71119463
0.40070122	0.10235417
-0.24344707	-0.31786844
-0.49176785	-1.454332
-1.8366383	-1.1050404
-1.6387563	-1.1050404
-0.33099717	-0.6716408
-0.06408898	-0.6716408
-0.10764696	0.6410951
0.016580341	1.0440156
-0.1201125	0.9922193
0.00035841772	0.5403834
0.31160805	0.9150341
-0.020531006	0.57445407
0.3418006	0.8953763
-0.28968185	0.84052694
-0.10213896	0.71119463
-0.1474351	0.2396352
-0.35730883	0.75332916
-0.12593868	1.0299876
-0.25601923	0.4882738
-0.2965913	0.7165018
0.022204319	0.41678074
-0.2940756	0.3985231
0.08983319	0.3985231
0.1814934	0.84052694
-0.261971	0.8904383
0.07815777	0.13764691
0.15710196	1.3862998
-0.2529536	0.4882738
0.12784125	1.0299876
-0.25601923	0.4882738
-0.43480673	0.55748355
0.1073085	-0.07783779
-0.32955894	0.2593892
-0.39369196	0.67370814
0.0033907818	0.24624239
-0.4237438	0.57445407
-0.29144678	-0.17600925
0.230001	0.014655176
-0.08726322	0.9150341
-0.30552897	0.6190961
0.13379304	0.7998746
-0.35626405	0.67370814
-0.16348357	0.39240152
0.18523394	0.71119463
-0.3032863	0.7481023
0.25845447	0.2396352
-0.052888725	0.6898464
-0.39029554	1.1039871
0.16757119	0.71119463
-0.2443857	0.10235417
-0.261971	0.13764691
0.13379304	-0.2540671
0.06057247	-0.5303282
0.2521761	5.016796
0.1771828	0.24624239
0.04104642	0.84052694
-0.261971	-0.39465714
-0.16544151	-0.3085722
0.057111736	0.31747964
-0.13163753	0.3985231
-0.15863535	0.13764691
0.030457396	0.3985231
0.09814729	0.7481023
-0.5224942	-0.2101897
-0.09805782	-0.6591171
0.12380203	-0.2101897
0.024505602	-0.3085722
-0.03176263	-0.5303282
-0.42752668	-0.3085722
0.14916706	0.6898464
-0.5765796	-0.16758479
-0.18875043	-0.054221135
-0.32870322	0.7165018
-0.15038228	0.41678074
-0.07661914	0.2593892
-0.009463237	-0.23635612
-0.095405795	-0.55264926
0.07815777	-1.2015631
3.0852456	-0.24518424
0.20281921	1.9550464
-0.44839454	1.0486755
-0.29056093	0.6898464
-0.63221484	0.13764691
0.06057247	-0.55264926
-0.685867	0.2593892
-0.42752668	-0.8669869
-2.5507517	-1.3233311
-1.7810031	-1.1756967
-0.06408898	-0.6716408
-0.06408898	-0.16758479
-0.27570254	-0.23635612
0.45532697	0.4882738
0.4743429	0.7481023
2.7038016	-1.2289113
0.56625694	1.3862998
-0.06408898	-1.6797526
-0.06408898	-1.1756967
-0.06408898	-1.1756967
0.54294795	-0.8827702
0.116207756	-0.6104885
0.40070122	0.39240152
-0.1229896	1.0346717
-0.15821387	0.41678074
0.23118328	0.57445407
-0.27306795	0.7165018
0.0026432322	-0.085787795
0.25845447	-0.6716408
0.20281921	-0.5303282
-0.18875043	-0.6104885
-0.20633571	-1.1756967
-2.9632218	0.9731335
-0.024603428	0.2659294
-0.29487595	0.037000038
0.019257143	0.10235417
-0.61222535	0.2396352
0.019257143	-1.520356
2.6204555	-1.3233311
0.9901529	-1.1050404
-2.228208	-1.520356
-0.4455331	-0.82137626
-0.27209657	-0.5303282
-0.261971	-1.0034906
-2.9465158	-0.39465714
0.39376387	0.8755672
0.22584142	0.4468616
-0.06408898	-1.6797526
-0.06408898	-1.520356
-0.30967137	-1.0225441
0.34704906	0.2593892
0.4154423	0.71119463
-0.42241958	1.1447601
-0.010716601	1.1938083
-0.032412436	1.3987045
-0.20853652	0.4468616
0.062413543	1.5477799
-0.4179493	0.5517981
0.04104642	1.3655127
-0.3671064	0.75854456
-0.11178935	0.29187292
0.08157913	1.5240769
-0.3834297	-0.109879375
0.2021405	0.41678074
0.367922	0.6410951
-0.1775188	0.2593892
0.3033898	1.4640373
-0.22904474	0.5403834
-0.24636295	0.9150341
0.10976112	1.0440156
-0.4237438	0.39240152
-0.18875043	0.8904383
-0.40421775	-0.2540671
-0.11972425	-0.39465714
-0.33099717	-1.454332
-2.9465158	0.8904383
0.3974359	1.0346717
-0.13806656	0.7323538
-0.06408898	-1.6797526
-0.06408898	-1.454332
2.0523298	-1.0225441
-0.0974921	-0.5193287
0.21489653	-0.56397724
0.035825294	-0.07783779
-0.23548645	0.55748355
-0.31514928	-0.16758479
-0.1608005	-0.109879375
-0.5430976	-0.6591171
0.15777086	-0.6591171
-0.116118275	0.2396352
-0.039643478	1.0346717
-0.09973474	0.6898464
0.21075413	1.1716183
-0.43433282	0.6898464
0.2828459	1.3862998
-0.17976145	1.415167
0.031334445	1.6024218
-0.3029973	1.1402589
-0.020820066	1.0346717
-0.07047402	1.2593732
0.07353814	0.9731335
0.0751831	0.6024576
-0.27570254	0.71119463
-0.008453706	1.1938083
-0.36188528	0.58569705
-0.45933333	-0.01560454
0.025180055	0.037000038
-0.095902555	0.1859353
0.051070724	0.81519693
0.17510837	1.0346717
-0.22632523	0.17911375
-0.11068165	0.67370814
-0.026213171	1.4640373
-0.27457997	0.33647096
0.25845447	0.71119463
0.07815777	1.0252954
-0.06408898	0.57445407
0.25845447	1.1716183
-0.005188362	0.7481023
-0.1229896	0.81519693
0.051070724	0.1859353
-0.30391017	0.6190961
0.034197915	1.0299876
0.1403194	1.1447601
-0.12120188	0.6898464
0.33249295	1.3529721
-0.057901006	1.0346717
0.16376679	1.1447601
0.003014928	1.5477799
-0.26492375	0.41678074
0.049793698	0.13764691
-0.49655288	0.2593892
-0.1775188	0.6410951
-0.15318216	0.5403834
-0.22538611	0.53465396
0.18630135	0.6410951
-0.030685868	0.94908136
-0.19995068	0.8953763
0.071772724	0.29187292
-0.4402846	1.0626081
-0.18608667	0.9150341
-0.10764696	0.7998746
-0.32204685	0.53465396
0.27082995	-0.2101897
-0.088337414	0.4647076
-0.43934512	0.81519693
0.13873124	1.1582211
-0.36362073	0.5403834
-0.08829838	0.6898464
0.10569392	1.2463778
-0.42471567	0.41678074
0.14254034	1.0440156
0.20660208	0.4882738
-0.3718914	0.33647096
0.46743345	0.014655176
0.25062287	0.7481023
0.042566072	0.4882738
-0.02609905	0.7947461
0.13825503	1.0346717
-0.4699786	0.45877555
0.13945663	0.7947461
-0.12538783	0.84052694
-0.314291	0.9731335
0.29704294	0.6024576
-0.48282135	0.4882738
-0.16836414	0.4647076
-0.17570224	0.2396352
-0.500347	-0.01560454
3.0386531	-1.0225441
0.31210664	1.0626081
-2.583078	-1.1756967
-0.1474351	-0.46582514
-0.06408898	-0.46582514
0.3418006	-0.7233737
0.25845447	0.84052694
0.3418006	0.2396352
0.13705838	0.71119463
-0.15362307	0.4647076
-0.02591832	-0.43482625
-0.012725546	-0.8827702
-0.06408898	-0.085787795
-0.45191813	0.17911375
-0.14105007	0.45877555
-0.13311516	0.39240152
3.0491366	-0.31786844
0.12615745	1.6827196
-0.024538552	0.6190961
-0.39229605	0.7947461
-0.49088925	0.2593892
-0.4068815	-0.038665403
-0.4098067	0.014655176
0.0026432322	-1.454332
-3.0155418	-1.1050404
-1.6387563	-1.1050404
-0.086868346	0.2659294
-0.58559877	1.3150353
0.08443616	1.1938083
-0.24011387	1.1039871
0.19009468	1.1582211
-0.2669092	0.10235417
0.06057247	0.6190961
0.18650569	0.4647076
0.048754044	-0.3085722
3.0947926	2.2116113
-0.041309617	0.6190961
-0.5288792	-0.39465714
-0.38663247	-0.054221135
-0.11972425	-0.55264926
-2.568337	-1.0034906
-1.9612998	-1.3233311
-0.5288792	-0.7233737
0.3693844	0.6024576
-0.19832782	0.4882738
0.36510953	0.2396352
2.9462643	1.1938083
-0.29968038	1.5477799
-0.13896379	0.6410951
-0.3430745	-1.2015631
-2.7486336	-1.3233311
-1.4584595	-0.8827702
-0.11972425	-1.1050404
-0.22586179	0.24624239
-0.35888967	0.7323538
0.29819146	0.67370814
-0.29800302	0.7947461
-0.0027901258	1.3445829
-0.25661027	2.017421
-0.13153853	0.8755672
-0.067761	1.0346717
-0.33099717	1.415167
0.08828332	1.1938083
-0.18355636	1.0718572
0.11101369	1.3487804
-0.3430745	0.6410951
-0.030685868	0.94908136
-0.004311314	0.9150341
-0.011162452	0.7323538
-0.0026939837	0.55748355
-0.21181361	1.2593732
-0.22632523	0.8953763
-0.21202071	0.53465396
0.031813454	0.6024576
0.07014987	0.4882738
-0.22964464	1.1716183
0.14274338	1.4518913
-0.32655662	0.8904383
0.14970385	1.4961996
-0.0030386904	0.94908136
-0.16237588	0.6898464
-0.06034846	1.1938083
-0.4079583	1.60629
0.059933145	1.3277341
-0.13445896	0.4882738
-0.06805128	1.2851932
-0.087092325	0.93454397
-0.19411115	1.2507161
0.21489653	1.6024218
-0.4339578	0.8101
0.06390567	1.3655127
-0.49277002	0.39240152
0.1974585	0.93454397
0.23148887	-0.3085722
0.23514557	0.33647096
0.3758518	1.0486755
-0.33847415	1.3862998
-0.06408898	1.3862998
-0.10498319	0.75854456
0.022863114	1.2070403
0.20382875	1.3862998
-0.4666592	0.94908136
0.12585814	1.1938083
-0.38025904	1.3987045
0.0885085	1.2593732
-0.28258434	0.9587287
-0.03981258	1.1039871
0.2778546	0.55748355
0.007394213	1.0299876
0.14752457	0.6024576
-0.4508052	1.0718572
-0.35377654	0.45877555
-0.005188362	-0.46582514
-0.26523635	0.84052694
-0.046503693	0.6190961
0.20281921	0.84052694
-0.20633571	0.81519693
0.28977132	1.2070403
-0.27570254	1.3445829
-0.040780056	0.4882738
-0.1782812	1.1039871
-0.24011387	-1.1050404
-3.153348	0.53465396
-2.684048	-0.7233737
3.0852456	-1.520356
-0.06408898	0.870591
-0.47751576	1.1039871
-0.37126368	0.014655176
-0.13082118	-0.3272286
-0.5288792	-1.1756967
-2.9465158	-1.1050404
-0.008453706	-0.8827702
-0.06408898	-0.8827702
0.07815777	-0.3272286
-0.1750189	-0.6591171
0.26604876	0.3985231
0.33848122	0.2593892
-0.19776785	0.4882738
-0.16061847	0.39240152
