# Supplementary material for: Cross-species behavior analysis with attention-based domain-adversarial deep neural networks
Source: Nat Commun. 2021 Sep 17;12:5519. doi: 10.1038/s41467-021-25636-x (PMC8448872; doi:10.1038/s41467-021-25636-x)
Supplement: Supplementary file 3 — Supplementary Software 1 [file 41467_2021_25636_MOESM3_ESM.zip › SupplementarySoftware/normalized_dataset/normalize_each/dataset/trans-norm/120.csv]

angle	speed
-2.9746938	-0.9217328
-1.7875999	-1.5512764
-2.1546805	-1.5512764
0.54366094	-1.6857799
-3.1413174	-1.6857799
1.5765295	-0.23226175
0.49742937	-0.5285405
-1.4699988	-1.6857799
2.3659573	-1.3996946
-0.12958042	1.1269937
-0.30343884	1.0103822
0.45519906	0.8697738
0.09954702	7.843454
-1.2797638	-1.222884
-3.1413174	-0.29709262
1.2782922	2.449722
-1.7113115	-1.0989358
-1.7801071	-0.2085843
0.08452323	3.9494169
0.13490677	-0.819374
-0.14102077	1.0915947
2.7082982	-1.7535694
0.8269516	-1.3271492
-2.0956302	-1.0989358
-2.3056579	-1.222884
1.5765295	-0.23226175
-2.0095487	-1.7535694
-0.3510486	-0.5977719
-0.42431152	-0.819374
1.3793203	-0.4443024
0.20132005	2.8288648
-1.4699988	-1.0989358
-1.4699988	-1.0989358
3.0506392	-0.08747164
-0.25875947	-0.86930287
0.6613996	-0.08747164
0.69463855	-1.0989358
-1.4699988	-1.2625943
-3.1413174	-1.2625943
1.2470071	1.0331655
-3.0090044	-0.08747164
0.20132005	-1.9172277
0.20132005	-1.9172277
0.20132005	-0.4443024
0.20132005	-1.9172277
0.20132005	-1.9172277
0.20132005	-0.08747164
0.3000123	1.2435402
-0.35745168	-0.86930287
2.826037	-1.589911
0.54366094	-0.88216144
-2.3056579	-1.1853253
0.20132005	-1.5512764
0.20132005	-1.5512764
-2.3518894	-0.7257769
1.3158736	0.78189504
0.46197602	-1.4262526
-1.9633173	-1.1853253
-0.14102077	-0.7599883
0.48461077	-0.5977719
0.75368863	-0.4443024
0.20132005	-1.4262526
0.28978184	0.05347995
-0.2294826	-1.3996946
0.54366094	-0.6079609
0.44263276	0.2662471
0.048469126	0.05347995
0.20931986	-0.109561995
0.28057572	0.073762126
0.26691547	0.2662471
-0.039992698	-0.11698576
-0.023282103	0.4260034
0.18460946	0.2662471
-0.15171383	-0.37327784
0.0159554	0.28457028
0.013058927	-0.05123525
-0.008707748	-0.45342278
0.30234814	-0.37327784
0.37180465	-0.1775155
0.12117051	-0.2806441
0.20132005	-0.2806441
0.48461077	-0.05123525
0.2790348	0.4430867
0.1579158	0.30876657
0.45030025	0.21033089
0.2790348	-0.36462814
-0.031342518	-0.008659701
0.20132005	-0.008659701
0.2830049	-0.08747164
0.034696504	-0.5093852
0.09643091	-0.1775155
0.4266012	-0.23226175
0.1539122	0.58090883
0.11924212	0.30876657
0.2447243	-0.1469919
-0.008707748	-0.29709262
0.20132005	-0.5285405
0.2830049	-0.4083722
0.23737386	-0.86930287
0.25929865	-0.5093852
-0.05608212	-0.4083722
0.097154655	0.08047721
0.33122224	0.28457028
-0.5783912	-1.0989358
1.8726387	-1.0989358
-1.4699988	-1.0989358
0.74087006	-0.23226175
-0.8315485	-0.08747164
0.42084754	1.298149
-0.47828695	-0.86930287
0.20132005	-1.9172277
0.20132005	-1.2625943
-3.1413174	-1.2625943
0.20132005	-1.9172277
0.20132005	0.80659026
0.84468323	2.3378897
-0.15833563	0.28457028
0.6160557	0.5157288
0.5662957	-1.2625943
-3.1413174	0.37398934
1.0369794	-0.7599883
2.5325809	-0.9217328
0.27099043	-0.27248153
0.9329985	-1.3271492
0.20132005	-1.9172277
0.20132005	-1.0989358
-3.1413174	-1.0989358
-3.1413174	0.5376478
-3.1413174	-1.0989358
0.20132005	-1.9172277
0.20132005	0.5157288
2.2255838	-0.86930287
1.1547182	-1.0989358
0.20132005	-1.9172277
0.20132005	-1.9172277
0.20132005	-0.7599883
1.0369794	-0.4443024
0.20132005	-0.2806441
0.4220949	1.2604427
0.20132005	-1.9172277
0.20132005	-1.9172277
0.20132005	1.1922811
0.20132005	-0.2806441
-3.1413174	-1.0989358
-3.1413174	-1.0989358
-1.4699988	-1.0989358
-3.1413174	-1.0989358
0.74087006	-0.23226175
0.65742373	1.9452484
0.21704297	0.8984573
-2.4813752	-1.0989358
0.20132005	-1.9172277
0.20132005	-1.0989358
-2.3056579	-0.7599883
-1.9406825	0.5157288
2.115563	0.80659026
-0.1327889	1.298149
-2.237108	-0.08747164
-0.9766802	-1.0989358
1.8726387	-0.4443024
0.20132005	-1.0989358
1.0876076	0.5157288
-0.035158377	0.08047721
0.33654216	0.5157288
-0.062399223	0.8649644
0.14008763	0.4260034
0.3491405	0.80659026
-0.041604318	0.5157288
0.46197602	0.4430867
0.47386372	0.05347995
0.00080137857	0.76696897
0.40183872	0.05347995
0.23526579	0.6391977
-0.033144362	0.76696897
0.5880243	0.58090883
0.041080397	0.8697738
0.6441604	0.98280585
0.27301466	1.1004833
-0.22595945	0.8984573
0.23563056	0.4430867
-0.25740921	0.58090883
0.2743042	0.8984573
0.0059468965	0.79180026
0.20474124	1.1576338
0.17831834	1.3064681
0.18035734	1.4566759
0.060585067	1.8147572
0.11523852	0.74693745
0.11569932	1.2094607
0.08973156	0.8649644
0.06900701	0.72168404
-0.090392634	1.4566759
0.2497659	1.3966014
-0.048731662	1.0331655
0.44522157	0.87936765
0.26078224	0.8261864
0.0022759659	0.8649644
0.17745237	1.0871404
-0.27501	0.08047721
0.4932172	0.4087947
-0.055704553	0.5376478
0.14226994	-1.3271492
0.49303272	-0.4083722
0.32966295	-0.1469919
0.48461077	0.15290488
0.3578106	0.9079536
0.45799848	0.54309684
-0.13016407	1.4566759
0.32966295	0.72168404
0.07297712	1.4566759
0.22931343	1.1004833
0.009956896	1.4566759
0.10728763	1.2308037
0.25138807	1.1576338
-0.039277475	0.9966267
0.22522601	1.3559395
-0.15968543	0.4430867
0.15934205	1.5351491
-0.011243082	-0.0016557551
0.14783084	0.30876657
0.40926975	0.499159
-0.17325318	0.39725113
-0.090691745	0.5593727
-0.21001448	-0.5977719
-3.0339372	-0.3053798
0.5730455	2.8401384
0.928581	1.4882822
0.4196563	1.4407612
0.94967633	1.5234923
0.15548657	1.6981038
0.7623506	0.79180026
-0.01736966	0.94094265
0.64012253	0.5376478
0.35229775	0.39725113
0.050342355	-1.0989358
-2.839362	-1.0989358
1.2908583	-1.0359005
2.2069798	-0.639015
-0.04455917	-0.08747164
0.20132005	1.3763331
0.45519906	0.8697738
0.41685358	0.9966267
0.71269846	0.74693745
-0.2271023	0.4430867
0.08775388	0.6391977
-0.2374824	-1.5512764
-2.8549244	2.4863684
0.49858087	1.170672
0.2801848	1.5966662
0.22348338	-0.45342278
-3.1413174	-0.45342278
-0.023282103	-0.86930287
-0.752078	-1.0989358
-0.6968552	0.05347995
-0.2495556	0.8261864
-0.17410327	1.3600285
-0.106529996	1.0331655
0.56232554	0.5376478
0.20132005	0.5376478
0.29778168	-0.109561995
0.85205597	0.8697738
0.23383377	0.28457028
-3.1279063	0.9781842
0.16798641	1.331298
-0.2330151	1.3436419
0.25759664	0.87936765
-0.3214441	0.5593727
0.4182249	0.37982684
-0.2395263	0.5157288
0.5662957	-1.7535694
3.3929799	-0.7599883
-2.1546805	-1.454332
-0.63433933	-1.2625943
-0.16977039	-0.0016557551
-0.49100828	0.80659026
-0.28884125	-0.43523827
0.21589442	-0.5977719
3.4824727	0.54309684
0.74154913	1.3966014
0.51438403	0.8697738
0.5177149	0.5755423
0.48114502	0.39725113
0.64840704	0.46567395
0.18249024	0.6234332
0.46359056	-0.23226175
0.15508853	-0.08747164
0.93433183	-0.3053798
-0.76435435	-1.242447
-1.7306547	-1.0989358
-0.7723421	0.76696897
0.6354322	-0.23226175
0.74087006	-0.2806441
0.5768999	1.3966014
0.06705294	0.2662471
0.55435395	-0.37327784
-0.13237062	0.1071144
0.18197682	0.2662471
0.12242536	0.23536195
0.038901992	0.37398934
0.29778168	-0.109561995
0.28057572	0.073762126
0.092016034	0.7064153
0.41819748	-0.05123525
-0.0060999263	0.37982684
0.12544928	0.046672564
0.20132005	0.21033089
0.29778168	-0.109561995
-0.036175683	0.5593727
0.24589252	-0.109561995
0.12206438	0.073762126
0.09975781	0.6234332
0.47859958	-0.2806441
0.060285944	0.5593727
0.1799361	0.23536195
0.36373812	0.046672564
0.060285944	0.5593727
0.13232635	-0.24823341
0.8421505	-0.6708427
-0.2294826	-0.9352776
0.20132005	-0.6079609
-0.10878838	-0.2085843
0.10657177	-1.0359005
-0.2294826	-1.222884
-0.63433933	-1.0989358
0.20132005	-0.9352776
0.20132005	-0.6079609
-0.081970684	-0.05123525
0.113520324	-0.0016557551
0.31175452	-0.56766635
0.6720038	-0.24823341
0.20132005	0.5862638
0.2519482	0.1071144
0.4339826	-0.08747164
0.13880417	-0.6708427
0.3735142	0.21661615
0.4339826	-0.29709262
0.30736697	0.4087947
0.095273145	-0.99143624
0.13880417	0.05347995
0.3815746	0.17862195
-0.19970937	-0.5977719
0.27458298	-0.7370705
-0.019454814	-0.1545732
0.24145174	-0.3053798
-0.24366836	0.046672564
0.31905872	-0.43523827
-0.06739633	-0.7599883
0.25583613	-0.109561995
0.08775388	-1.0827305
-3.1413174	-0.24823341
0.31905872	1.8611189
0.29360917	1.5195978
0.69463855	-1.5512764
-2.7989764	-1.454332
0.31905872	-0.86930287
-0.03415731	-0.86930287
0.14334144	-0.5093852
0.55275464	-0.5093852
0.40118262	0.4260034
0.121849515	-0.23226175
-0.038841184	0.28457028
0.14537196	0.16580316
-0.039992698	-0.37327784
0.011830136	-1.0359005
0.17819338	-0.51893
-3.1181908	-0.1545732
0.6321227	0.8601468
0.6759739	1.0331655
-0.012677858	-0.008659701
0.20132005	-1.9172277
0.20132005	-1.5512764
0.54366094	-1.454332
-0.081970684	-0.5977719
0.38814914	-0.639015
0.29778168	-0.99143624
0.10485842	-0.639015
0.0016723595	-0.23226175
-0.24976818	0.05347995
0.11285823	-1.0989358
-0.008707748	-1.0827305
-0.3278499	-0.639015
0.20132005	-1.9172277
0.20132005	1.5000591
0.11680218	1.2435402
0.47134328	0.8841521
-0.1386458	0.79180026
0.20132005	-1.9172277
0.20132005	-1.3996946
-0.14102077	-1.0989358
-0.5752892	-1.0827305
-0.15968543	-0.7599883
-2.9903395	-1.0989358
0.6169238	1.0915947
0.41134787	-1.3271492
0.6440104	0.21661615
0.8927787	0.05347995
0.3455208	-0.4083722
0.22931343	-1.242447
0.8322715	0.28457028
0.35539976	-0.1469919
0.14226994	-1.0989358
-2.4566355	-1.589911
-0.9766802	-0.819374
-0.91762996	-1.3271492
-0.58371115	-1.242447
0.39459342	0.060263805
-1.0882685	-1.6857799
-2.0223672	1.8147572
0.7030605	0.5157288
0.7993216	1.1401627
0.41373527	0.37982684
-2.5721278	-1.5512764
0.54366094	-1.222884
0.37703735	-0.5093852
0.28625873	-0.008659701
0.49303272	-0.05123525
-0.1753313	-0.5093852
0.20132005	0.8984573
0.2993938	0.3563868
0.023990637	-0.639015
0.25583613	0.5376478
0.3336331	0.72168404
0.26037017	-0.08747164
0.14226994	-0.5977719
-3.056939	1.1576338
0.3592017	1.5000591
-0.114203066	-0.7370705
3.4849074	-1.0989358
0.050342355	-1.454332
-0.63433933	-1.7535694
-1.4699988	-1.2625943
0.20132005	-0.9352776
0.73262227	0.13340577
-0.012380914	0.30876657
-3.0771887	-0.51893
-2.687388	-0.7599883
0.13880417	0.05347995
0.7818941	0.30876657
0.27304208	0.94094265
0.2225971	0.4260034
-0.09538972	0.8649644
0.0047112876	0.17862195
-0.083042175	0.30876657
0.12663086	-0.37327784
0.20997022	0.21661615
-0.011005799	0.36226943
0.3362	0.499159
0.27011573	1.170672
-0.13237062	-0.56766635
0.405233	0.79180026
0.020041851	-0.05123525
0.0064911423	0.05347995
0.5177149	-0.1545732
0.44075957	0.6704382
0.2749445	0.17862195
0.45706153	0.76696897
0.11926534	0.28457028
-0.087290615	0.21661615
0.4765197	0.9781842
0.15878294	-0.06564479
0.1646451	1.4407612
0.18736683	0.5157288
0.0032467365	0.58090883
0.4500215	-0.5285405
0.28978184	0.8697738
0.11285823	0.39725113
0.3926832	0.6704382
-0.032580204	0.9781842
0.33231893	0.8697738
0.42296666	0.499159
-0.10878838	1.0915947
0.41134787	0.4430867
-0.29199848	-0.5977719
0.10288074	0.060263805
0.13806167	0.36226943
0.3501991	-0.23226175
0.30606622	0.6704382
0.65333915	0.9456244
0.13202724	0.6704382
0.4068138	0.94094265
0.14680398	1.0103822
0.20132005	0.6444309
0.47003642	0.4260034
0.10832097	0.30876657
0.09886568	0.21033089
0.034417756	0.58090883
-0.089918524	0.9781842
0.38185996	0.76696897
0.3239732	-0.008659701
0.3455208	0.5755423
0.45640543	1.0692573
0.2104138	1.2308037
0.2563551	1.2094607
0.03562902	0.6234332
0.40272883	0.37982684
0.2771908	0.701306
0.26773334	0.7064153
0.13490677	0.21033089
-0.12644643	1.8611189
0.21897808	-0.2085843
-0.14851357	0.8984573
0.21145302	0.08047721
0.24813235	0.21661615
0.024605563	0.28457028
0.039325055	0.4087947
0.0030097715	0.13340577
-0.052702613	0.6234332
0.26638138	0.15290488
0.2199847	1.0331655
-0.2774241	-0.43523827
0.42510563	-0.27248153
0.095273145	-0.11698576
-0.039992698	0.2662471
0.13827561	0.98280585
0.2095679	0.46567395
-0.12820221	-0.7370705
0.4220949	-0.1545732
0.60617673	-1.589911
3.1075842	2.1873033
0.5751774	0.8697738
-3.0788014	-1.589911
0.4339826	-0.4083722
-0.031342518	0.046672564
0.20132005	-0.4443024
0.591991	0.36226943
0.09893506	1.1401627
0.12306187	-0.24823341
0.43009472	0.94094265
0.08011882	0.30876657
0.35170892	1.1576338
0.05093117	0.30876657
-0.116281174	-0.11698576
0.20132005	0.046672564
0.10485842	-0.109561995
0.19173478	-0.27248153
0.18962827	-0.43523827
0.42510563	-0.27248153
-3.0716472	0.073762126
