# Supplementary material for: Cross-species behavior analysis with attention-based domain-adversarial deep neural networks
Source: Nat Commun. 2021 Sep 17;12:5519. doi: 10.1038/s41467-021-25636-x (PMC8448872; doi:10.1038/s41467-021-25636-x)
Supplement: Supplementary file 3 — Supplementary Software 1 [file 41467_2021_25636_MOESM3_ESM.zip › SupplementarySoftware/normalized_dataset/normalize_each/dataset/trans-norm/122.csv]

angle	speed
0.107156225	-0.40165174
-0.46337336	0.80533
-0.010373533	-0.20673259
-0.29986158	-0.73247904
0.107156225	-0.22163153
-0.4903761	-0.33231428
-0.16661304	-0.33231428
-0.051296003	-0.5595105
-0.45848334	-0.65268075
-0.33457187	-1.047166
0.001345757	-0.65268075
-0.60834116	-0.89921546
-0.16661304	-1.301753
-0.16661304	-1.1217328
-0.56111884	0.7109346
0.019446738	-0.5595105
2.0466583	-1.047166
-2.5659444	-0.49667794
0.15075262	0.68663573
-0.08947288	0.31842932
-2.4452076	-0.89921546
-0.16661304	-1.301753
-0.16661304	1.2249516
0.046482537	-0.16320503
-0.2035843	0.008814194
-0.4034111	-0.40165174
1.1699371	-1.1217328
-2.0034797	-0.65268075
0.5602503	0.75079376
0.94339013	-1.1217328
-0.16661304	-1.1217328
-0.16661304	-1.301753
-0.16661304	-0.73247904
2.232718	-0.7616922
-0.16661304	-0.581672
-0.56111884	-0.89921546
-0.16661304	-1.301753
-0.16661304	-1.047166
0.001345757	-0.65268075
0.12525721	-0.5595105
2.5064874	0.18273197
-0.03530717	0.68663573
-0.08947288	0.13840897
-0.16661304	-0.7616922
-1.5031632	-1.1217328
1.4067352	0.008814194
-0.16661304	-1.301753
-0.16661304	-1.1217328
-0.16661304	-1.1217328
2.5064874	-1.1217328
-1.5031632	-1.1217328
-0.16661304	-0.40165174
-0.83488816	-0.2834047
1.1699371	-1.047166
-0.16661304	-1.301753
-0.16661304	-1.301753
-0.16661304	-1.047166
-0.16661304	-1.047166
-1.7769327	-0.89921546
1.4437065	-1.047166
2.232718	-0.49667794
-0.16661304	-0.09414044
-2.292175	-0.89921546
0.6223987	-0.89921546
0.77543133	-1.1217328
-0.83488816	-1.047166
-0.44038236	-0.89921546
-0.42059812	-0.20673259
-0.30713382	-0.9417125
0.22789279	-0.89921546
2.196787	0.50742817
-0.058441233	1.1000167
-0.5963884	0.008814194
-0.43013132	-0.65268075
0.33370325	-1.1217328
1.8382121	-1.047166
0.5016621	-1.1217328
-0.16661304	-1.1217328
-0.16661304	-1.301753
-0.16661304	-0.14906095
-0.26076844	0.2257695
-2.1714385	-1.1217328
2.5064874	-1.1217328
1.8382121	-1.047166
-0.16661304	-1.047166
-0.16661304	-1.301753
-0.16661304	-1.1217328
-0.16661304	-0.9417125
-1.5031632	-1.1217328
-2.4452076	-0.89921546
1.4437065	0.2257695
0.3611413	-0.20673259
-2.6991928	-0.581672
-0.16661304	-0.9417125
-0.16661304	-1.301753
-0.16661304	0.50742817
-0.29025358	-0.5595105
2.0466583	-1.047166
2.5064874	-1.047166
1.8382121	-1.1217328
-1.5031632	-1.1217328
-0.83488816	0.48035654
0.22789279	0.4060691
-0.46696347	-0.14906095
-0.42872724	-0.65268075
-0.16661304	-1.301753
-0.16661304	-1.047166
1.8382121	-0.9417125
-0.16661304	-1.301753
-0.16661304	-0.89921546
-0.16661304	-0.89921546
-0.44038236	-1.047166
-1.5031632	-1.047166
1.1699371	-1.047166
-0.44038236	-0.89921546
-0.16661304	-1.301753
-0.16661304	-0.65268075
0.6696209	-0.9417125
-0.44038236	-0.73247904
-0.56111884	-0.7925789
-0.56111884	-0.73247904
0.22789279	-0.53799176
-2.6717546	-0.65268075
-0.10802483	0.14961664
-0.15636206	0.55166894
-0.040404707	0.23634073
2.143481	-1.047166
0.22789279	-0.73247904
-0.16661304	-0.73247904
-0.95562464	-0.73247904
0.22789279	-1.047166
-1.5031632	-0.7925789
0.001345757	-0.65268075
-1.0028468	-1.1217328
-0.16661304	-0.7616922
0.22789279	-0.89921546
-2.500621	0.3579517
-0.23193628	-1.047166
-1.5031632	-1.047166
-2.1714385	-0.9417125
-0.16661304	-0.7616922
0.5016621	-1.047166
-0.44038236	-0.89921546
0.77543133	-1.1217328
-0.83488816	-0.7925789
-0.16661304	-1.047166
-2.6717546	-0.65268075
-0.2574317	0.10425015
0.9986416	-0.14906095
0.20131162	0.30839714
-2.4452076	-0.7616922
0.22789279	-0.89921546
0.275115	-0.65268075
1.6702534	-1.1217328
-2.3393974	-0.65268075
0.16930456	-0.65268075
0.009940155	-0.33231428
0.15715005	-0.041611243
-0.27242354	0.14961664
-0.20132335	-0.20673259
-0.026092285	0.49844953
-0.081807554	0.50742817
-0.25141853	0.6784698
-0.060802583	0.14961664
-0.17826813	0.3283997
-0.09280963	0.53410053
-0.26382914	0.86597794
-0.23735578	0.49844953
-0.026092285	-0.20673259
-0.30713382	0.49844953
-0.3750591	0.92497456
-0.19496502	0.008814194
-0.2035843	1.544617
-0.22876137	1.0385102
-0.14311421	1.2056389
-0.10817933	1.146787
-0.34410506	0.55166894
-0.21735129	1.0454239
-0.13372271	1.1991682
-0.34082162	1.1201717
-0.07810612	1.146787
-0.40567204	0.75079376
-0.27975273	1.1991682
-0.041818302	1.0036311
-0.31585148	0.95389444
-0.10927901	1.0454239
-0.14851207	-0.65268075
-0.07579441	0.10425015
0.051047884	0.24683982
-0.37245706	0.3579517
-0.10128982	-0.028817544
1.8382121	-1.1217328
-2.0034797	-0.65268075
-0.33457187	-0.028817544
-0.23193628	0.3579517
-0.16661304	-1.301753
-0.16661304	1.4987048
-0.16661304	0.98953074
0.019446738	1.0454239
-0.20404875	0.8956743
-0.4682699	1.544617
-0.01358033	-0.7925789
-0.83488816	-1.1217328
0.33370325	1.294536
-0.5138966	0.7109346
-0.7141516	-0.49667794
1.9589489	-0.89921546
0.94339013	-0.38382626
-1.1708057	-0.65268075
-0.9906924	-0.33231428
-0.051296003	-0.5595105
-0.35267285	-0.49667794
-0.44038236	-0.028817544
-2.6467364	0.39655465
0.14072594	0.53410053
2.5064874	-0.38382626
-0.20710029	-0.5595105
0.041832995	-0.581672
-1.229394	-0.73247904
-0.9406986	-0.0036085136
-0.33457187	-0.028817544
-0.30713382	0.24683982
2.5698678	0.10425015
-0.08947288	1.4987048
0.64218277	-0.20673259
0.3611413	-0.53799176
-2.5659444	-0.09414044
-0.44038236	-0.7925789
-2.1714385	-0.7616922
-0.16661304	-0.22163153
-1.5031632	-1.1217328
-1.3824267	-0.028817544
1.1433561	0.3283997
0.45750046	0.86597794
-2.4298782	-0.5595105
2.4669404	0.5777136
-0.37844902	-0.2520636
-2.3798845	-0.041611243
2.5064874	-0.7616922
0.5016621	0.48035654
-0.47903186	2.2442348
0.0052849622	1.7954327
-0.1593408	1.146787
-0.060802583	2.6463995
-0.13917501	2.2624662
-0.25141853	1.2568156
-0.28069362	1.4461371
-0.39920408	1.3193814
-0.1296418	1.544617
-0.16661304	1.544617
-0.12796354	1.2056389
-0.10478108	2.0805206
-0.28687873	1.146787
0.114428475	1.146787
-0.37787655	1.6065632
-0.030547084	0.79762584
-0.15114433	2.0948622
-0.36814156	1.544617
-0.11661922	1.6065632
-0.44038236	1.7638816
-0.1394667	0.68663573
-0.0907205	0.7109346
-0.51627487	1.8421655
-0.22396901	1.146787
-0.23639108	0.6371245
-0.26773125	0.95389444
-0.16201377	1.3562142
-0.020100312	0.4060691
-0.25585014	0.87344
-0.077375956	0.975343
-0.33457187	0.14961664
2.447899	-0.65268075
0.028434511	1.7744344
-2.5344448	-0.581672
-0.44038236	-0.16320503
0.247677	-0.20673259
-0.30713382	-0.041611243
-0.081807554	0.50742817
-0.25141853	-0.581672
-0.44038236	-0.16320503
-0.060802583	-0.38382626
-0.39316007	-0.09414044
-0.09587031	-0.33231428
-0.27432704	0.55166894
-0.48821652	1.2568156
-0.40557066	0.069240436
0.016629282	0.24683982
-0.026092285	-0.7925789
-2.1714385	-1.1217328
-1.1086575	-0.49667794
-0.078903556	1.0454239
0.0509462	2.137529
0.010333531	0.79762584
-2.3798845	-1.1217328
-0.16661304	-1.1217328
-0.83488816	-0.7925789
0.5016621	-1.1217328
2.1119814	-0.09414044
-0.3196458	1.3985509
-0.01358033	1.1134721
-0.44038236	1.244118
2.3385284	-0.65268075
-0.16661304	-0.65268075
2.006171	-1.1217328
1.4437065	-0.73247904
0.22789279	-0.028817544
-0.16661304	-1.047166
2.6272237	0.49844953
0.275115	0.14961664
-0.060802583	-1.1217328
2.5064874	-1.1217328
-0.3750591	-0.5595105
-0.2819301	-0.33231428
-0.5111251	-0.7925789
0.107156225	-0.49667794
-1.1086575	-1.1217328
-2.086633	1.2568156
0.28697118	1.0660437
0.35777816	0.7109346
0.22789279	0.49844953
-0.2873496	-1.047166
-1.7769327	-0.49667794
-1.7571484	-0.20673259
-0.30713382	-0.581672
0.08737202	1.146787
-0.16661304	1.146787
0.31841972	1.7638816
-0.12699524	1.6507987
0.023376845	1.2757448
-0.07245766	1.544617
-0.21660687	1.6065632
-0.051296003	1.667217
-0.3296818	1.6781125
-0.068867505	2.1138911
-0.23735578	1.440234
-0.058899064	1.3193814
-0.23508374	1.7744344
-0.1351136	0.4060691
-0.005628465	1.4224478
-0.29062638	1.3193814
-0.16661304	0.008814194
-0.014620519	2.3166094
-0.27478486	1.1000167
-0.058441233	0.50742817
-0.19459225	1.4224478
-0.32759762	0.975343
-0.2873496	0.7109346
-0.12301666	1.8421655
-0.33535463	0.8956743
0.01712036	1.0385102
-0.039141484	0.92497456
-0.32117337	0.87344
-0.12736979	0.6371245
-0.051296003	0.92497456
-0.3830483	0.95389444
-0.20156083	0.79762584
0.019446738	1.544617
-0.42059812	0.24683982
-0.09868777	0.79762584
-0.06264032	0.47124085
-0.18227154	1.6781125
-0.107517004	1.2056389
-0.090992294	1.3193814
-0.17320885	1.888214
-0.22848797	0.23634073
0.025870997	1.4224478
-0.2803754	0.75079376
-0.29592234	0.47124085
0.059357893	1.0660437
-0.29699212	2.285125
-0.26935494	0.87344
-0.22388868	1.3562142
-0.29386958	1.3985509
-0.13872552	0.8956743
-0.14727832	0.64546376
-0.27793074	0.6118885
-0.16661304	0.6118885
-0.08273342	0.24683982
-0.30713382	-0.53799176
-0.26076844	-0.14906095
-0.07245766	0.48035654
-0.23193628	0.3579517
0.019446738	-0.40165174
2.479906	-0.14906095
-0.28654462	2.9008622
0.02712194	1.9436084
2.6122978	-0.89921546
0.6223987	-0.89921546
-0.76956487	-0.5595105
0.041832995	-1.1217328
-0.44038236	0.4060691
-0.1296418	0.008814194
-0.43013132	-0.65268075
0.09690523	0.008814194
0.070184976	1.578571
-0.27242354	1.6009864
-0.060802583	0.31842932
-0.12187148	2.1233659
-0.21135463	1.0385102
-0.03672766	1.0660437
-0.43701917	0.88828784
-0.1940511	0.53410053
-0.15636206	1.6287645
-0.23944695	2.0613027
-0.19005641	1.146787
-0.28687873	2.0805206
-0.2926786	0.64546376
-0.14159454	2.0948622
-0.1607043	1.4461371
-0.06873883	1.6781125
-0.2549273	0.79762584
-0.2809037	1.0036311
-0.012775341	1.3562142
-0.26598206	0.8956743
-0.20942667	0.75079376
0.001345757	1.5160097
-0.14003189	1.2757448
-0.052673455	1.146787
0.030730877	1.4045447
-0.21578237	0.14961664
-0.060802583	0.49844953
-0.03672766	1.0660437
-0.19068797	1.6009864
-0.10446471	0.53410053
0.16574444	-0.0036085136
-0.35451058	1.2056389
-0.38487646	0.3283997
-0.26076844	0.13840897
-0.09587031	0.86597794
-0.23735578	0.85849
-0.23735578	0.86597794
0.024866242	1.244118
-0.18770479	1.7796973
-0.13637248	1.0660437
0.17879936	0.39655465
-0.38792577	1.146787
-0.05759175	0.87344
0.13865569	-0.028817544
-0.29986158	1.146787
-0.033364538	-0.028817544
-0.33457187	0.64546376
-0.055295378	0.6118885
-0.45448396	-0.33231428
0.1007588	0.10425015
-0.43398494	-0.33231428
-0.048648063	0.14961664
0.059933975	-0.2834047
-0.3750591	-0.2520636
0.041832995	-0.7925789
-0.30713382	0.24683982
-0.42059812	-0.73247904
-0.16661304	-1.301753
-0.16661304	1.7954327
-0.23453835	1.8473154
2.441164	-0.89921546
2.5064874	-0.89921546
-0.3131258	0.5777136
0.113148205	1.7954327
-0.2628903	0.55166894
-0.25357813	0.069240436
2.4857383	-0.33231428
-0.09587031	-0.89921546
-0.95562464	-0.89921546
0.22789279	-0.9417125
-0.44038236	-0.73247904
-0.2873496	-0.09414044
-0.44038236	-0.53799176
-0.04587649	-0.40165174
-0.3644898	0.10425015
-0.08947288	-0.028817544
-0.20710029	1.3744404
0.14764346	-0.89921546
-0.53453773	-0.14906095
-0.19319423	-0.40165174
-0.04587649	-0.2834047
-0.16661304	-0.53799176
2.5064874	0.73494357
-0.16661304	2.5170534
-0.026092285	1.7954327
0.3611413	-1.1217328
-0.16661304	-1.301753
-0.16661304	-1.301753
-0.16661304	-0.89921546
-0.16661304	-1.301753
-0.16661304	-0.89921546
2.5064874	-0.89921546
-0.16661304	-1.301753
-0.16661304	-1.1217328
2.5064874	-1.1217328
-0.16661304	-1.301753
-0.16661304	-1.1217328
2.5064874	-1.1217328
2.5064874	-0.9417125
2.5064874	-1.1217328
2.1119814	-0.89921546
2.232718	-1.047166
0.5016621	-1.1217328
-0.16661304	-1.301753
-0.16661304	-1.301753
-0.16661304	-0.89921546
-0.16661304	-1.301753
-0.16661304	-1.047166
0.5016621	-1.1217328
2.1119814	-0.89921546
-0.27242354	-0.65268075
-0.2404165	-0.14906095
2.4123318	-1.047166
1.8382121	-1.1217328
2.5064874	-1.1217328
-0.16661304	-1.301753
-0.16661304	-1.047166
0.5016621	-1.1217328
-0.16661304	-1.301753
-0.16661304	-0.89921546
2.5064874	-0.89921546
2.232718	-1.047166
2.5064874	-1.047166
-0.16661304	-1.301753
-0.16661304	-1.1217328
2.5064874	-0.9417125
2.232718	-0.73247904
2.1119814	-1.047166
0.5016621	-1.1217328
2.1119814	-0.89921546
2.6272237	-0.73247904
-2.5659444	-1.1217328
2.1119814	-0.49667794
2.232718	-1.047166
-0.16661304	-1.301753
-0.16661304	-1.047166
0.5016621	-1.1217328
2.5064874	-0.9417125
2.5064874	-1.1217328
-0.16661304	-1.1217328
2.1119814	-0.89921546
2.232718	-1.047166
-0.16661304	-1.301753
-0.16661304	-1.047166
