# Supplementary material for: Cross-species behavior analysis with attention-based domain-adversarial deep neural networks
Source: Nat Commun. 2021 Sep 17;12:5519. doi: 10.1038/s41467-021-25636-x (PMC8448872; doi:10.1038/s41467-021-25636-x)
Supplement: Supplementary file 3 — Supplementary Software 1 [file 41467_2021_25636_MOESM3_ESM.zip › SupplementarySoftware/normalized_dataset/normalize_each/dataset/trans-norm/127.csv]

angle	speed
-0.5410061	-0.44737336
0.09950215	-0.704845
0.025385253	-0.7187451
2.9827752	-1.5585032
1.4220346	-1.2225999
2.202405	0.41122025
-0.57253826	0.23936838
0.21884543	-0.17801745
-0.84279615	-1.5585032
0.6416642	-1.4889354
2.202405	-1.3905514
-0.13870622	-1.7264547
-0.13870622	-1.5585032
0.32197335	-0.9753523
-2.1601267	-1.3905514
2.9827752	-1.0546483
-0.13870622	-0.3828419
0.078562915	-0.17801745
0.42439505	-0.776377
2.9827752	-1.2514158
-0.91907656	-1.3905514
-0.59938574	-1.3509035
-2.7995083	-1.5585032
0.32197335	-0.9753523
-2.1601267	-1.3905514
-0.91907656	-1.0138965
-2.903714	0.30291227
-0.034500655	0.39798358
0.30454358	-0.37238562
-0.13870622	-1.7264547
-0.13870622	-1.1208966
1.2259027	-1.2514158
0.6416642	-1.5585032
1.2259027	-0.8700662
-0.64666426	-0.17801745
-0.13870622	-1.7264547
-0.13870622	-0.8700662
0.6190863	0.32365593
0.0074306093	-1.3509035
-2.0191379	-1.4889354
2.202405	-1.5585032
2.9827752	-1.5585032
0.6416642	-1.4889354
1.4220346	-1.2514158
-2.4798174	-1.3905514
2.202405	-1.2514158
1.8827142	-0.6642356
0.18098463	-1.5585032
1.4220346	-1.5585032
-0.13870622	-1.3905514
0.6416642	-1.4889354
-0.91907656	-1.5585032
-2.7995083	-1.3509035
0.18098463	-1.4889354
-1.3797562	-1.3509035
1.4220346	-1.3509035
0.6416642	-1.1953452
-2.2625482	-1.0339725
0.39429522	0.027011486
0.2421243	-0.6510397
-2.3698685	-1.3905514
0.10470421	-1.0339725
0.7179446	-1.3509035
-0.4583971	-0.776377
0.057425704	-1.1208966
0.043232404	-0.44737336
0.5070041	-1.0339725
-0.24112795	-0.53885746
0.039995942	-0.6642356
2.6630845	-1.5585032
0.1984144	1.301336
0.014952544	0.753321
-0.6294856	-1.2225999
0.4163172	-0.14200246
0.08664077	-0.30133808
-1.699447	-1.4889354
-0.91907656	-1.3905514
1.4220346	-1.0546483
0.23936434	-0.82200766
-2.857888	-1.4889354
-1.5584583	-0.8866967
-0.59938574	-1.3509035
1.7417256	-1.2514158
-0.59938574	-1.1953452
-2.3972085	-0.82200766
-0.13870622	-1.7264547
-0.13870622	-1.3509035
1.1023438	-1.0138965
-0.6425585	-0.5037486
-0.09553348	-0.6642356
0.1258414	0.09021965
0.057425704	-0.53885746
0.057425704	-0.5153385
-0.24475862	-0.41471073
0.27506655	-0.5037486
0.9181823	-1.4889354
1.845931	-0.29147553
-0.24291179	1.277955
-0.20272063	0.6068035
-0.19825076	-0.5153385
2.006273	-1.3905514
0.6416642	-1.4889354
-2.4798174	-1.5585032
-0.13870622	-1.7264547
-0.13870622	-1.3509035
-2.940497	-1.4889354
-0.24865508	-0.6510397
-0.028757375	-1.4889354
-0.13870622	-1.2514158
-0.4583971	-0.9753523
-0.59938574	-1.3905514
-0.91907656	-1.2514158
0.6416642	-1.0546483
0.18098463	-1.1953452
-0.4583971	-0.8866967
-0.13870622	-1.3905514
-1.699447	-1.5585032
-1.699447	-1.5585032
-0.13870622	-1.2225999
-0.35597536	1.3704199
-0.29950765	0.08243946
0.022095203	-0.17801745
-3.0429187	-1.3905514
-0.13870622	-1.5585032
1.7417256	-1.1953452
-0.70180744	-0.34149036
0.5653838	-1.3509035
2.257548	0.18848826
-0.654529	-0.776377
2.202405	-1.2225999
0.32197335	-1.3509035
1.7417256	-1.0138965
-0.67566615	-1.0339725
0.28830492	-0.6510397
-0.028757375	-1.2514158
0.057425704	-0.5153385
-0.13870622	0.09021965
0.029985214	-0.07232327
-0.019747248	0.557934
-0.244418	0.831708
-0.020626638	1.2496552
-0.09789636	0.35099187
-0.3050662	1.2066939
0.053795032	1.3704199
-0.29950765	0.98688656
-0.12545903	0.6128404
0.08512844	0.64873976
-0.42161396	0.30291227
0.020642575	0.18848826
0.015892563	-0.20558828
-0.22488931	-0.013677739
-0.2990483	-0.29147553
-0.24291179	-0.9753523
0.32197335	-1.3905514
2.7505283	1.8991222
0.09354064	0.28896448
-0.23773684	-0.03856195
2.4975674	-1.1208966
-0.19384946	-0.8866967
3.0379186	-0.5153385
0.44553226	1.6325774
0.37711653	-0.37238562
2.7103631	-1.0339725
0.078562915	-1.3509035
0.96135503	-0.8866967
0.23936434	-0.82200766
-2.0775175	-1.2225999
-1.9639946	0.18848826
-0.4583971	-0.5153385
2.7866435	-1.4889354
-2.940497	-1.3509035
-0.99535704	-1.0339725
-0.13870622	0.35099187
-2.9193597	-1.1208966
1.9378574	-1.3509035
-0.70180744	0.2321807
0.052457754	0.533103
-0.028080076	0.29595044
-0.44049636	-0.747137
-0.35597536	0.39798358
-0.18187895	-0.5037486
-0.068686	0.23936838
-0.561525	0.4633662
-0.21409793	0.48260376
-0.053176105	0.7984114
-0.19612314	0.9816835
-0.015147288	1.2966743
-0.06785523	0.6308584
-0.013425282	0.84271073
0.09480156	0.67824626
-0.17608207	0.45691606
0.053268414	-0.5153385
-0.30739766	-0.07232327
-0.23456243	-0.13312586
-0.21498667	0.35099187
-0.4721962	0.12863143
2.9629061	-0.20558828
-0.2823062	2.2657092
-0.1285678	0.35099187
-3.0167775	-1.2225999
-0.13870622	-1.2225999
1.1786242	-0.34149036
-0.13870622	-1.0339725
2.5868042	-0.04693865
-0.83471835	0.5142991
-0.85483253	0.753321
0.35207313	-0.04693865
2.9827752	-0.8866967
-0.59938574	-1.3509035
2.0999832	-0.17801745
0.022095203	-0.82200766
2.6047049	0.28896448
-0.13870622	1.1287225
-0.4583971	0.39798358
0.42439505	0.35099187
-3.0429187	-1.3509035
-0.59938574	-1.5585032
1.6181666	-0.8700662
0.24940033	0.09021965
0.30083612	0.2321807
-0.031385936	0.67824626
0.15923049	0.81511426
-0.05924967	1.4690424
-0.04132727	1.9722956
0.00032271768	1.0075995
-0.12673575	1.6990993
-0.09142772	1.043474
-0.23417982	1.6701564
0.014302896	1.0889273
-0.43965214	0.62486774
0.13050614	1.4111401
-0.061380263	0.23936838
-0.18865648	0.557934
-0.05722375	0.98688656
-0.36883995	1.6701564
-0.17028399	1.1484137
-0.49847573	1.7359564
-0.11256493	1.3704199
-0.26226515	0.7703254
-0.23171024	1.0536392
0.09899393	0.84271073
-0.24352024	1.0889273
-0.021921718	1.0075995
-0.11863626	1.3383746
0.12959081	1.482256
0.07677907	0.9290933
0.002282476	1.277955
-0.015147288	0.6957778
-0.025183294	1.1336582
2.8692524	0.09021965
1.6181666	-1.2514158
0.8670112	0.5142991
-0.12064278	-0.34149036
-0.117569014	0.18848826
-0.5442425	0.64873976
0.002282476	0.9607709
-0.13870622	0.28896448
-0.32286766	1.0075995
-0.1506767	-0.013677739
-0.26226515	-0.13312586
-0.3740388	-0.14200246
-0.12064278	-0.747137
-0.5056756	0.18848826
-0.39321786	-0.44737336
-0.5410061	-1.5585032
-2.7387516	1.9608384
-0.19946295	1.277955
-0.13870622	-0.5998011
-2.940497	-1.0138965
-0.13870622	-1.0138965
-0.5626026	-0.29147553
0.2851902	-1.2514158
-0.13870622	-0.30133808
0.1258414	-0.37238562
-0.05252314	0.67824626
-0.16974607	-0.5998011
-0.13870622	-1.3509035
-0.4583971	-1.2514158
-0.24865508	-0.6510397
-0.34844822	-0.9753523
-0.38211662	-0.17801745
2.8972094	0.81511426
-0.38907364	2.5024588
-0.1841333	0.31676468
0.025385253	-0.21489023
0.36514607	0.0027128987
2.478923	-1.0546483
2.202405	-1.2514158
-0.91907656	-0.7187451
-0.015147288	-0.37238562
0.41907462	0.6605862
-0.13870622	0.6605862
0.13387842	0.32365593
-0.028039975	0.37797296
-0.21023613	1.0688171
-0.03170573	1.277955
-0.2457067	1.0688171
-0.06717631	0.37797296
-0.052326467	1.2066939
-0.2157567	1.1287225
0.028423768	0.9290933
-0.48943695	0.4243753
0.071035795	-0.22424984
2.8707695	2.279816
0.20173244	1.8991222
-0.3402914	1.0536392
0.13103437	-0.704845
2.3664966	-1.4889354
1.4220346	-1.2514158
0.1258414	-0.37238562
3.0379186	-1.3509035
-0.41522434	1.0075995
-0.2581594	1.3704199
-0.41889977	0.30291227
0.53745866	-1.3509035
-0.13870622	-1.7264547
-0.13870622	-1.2225999
0.071035795	0.67824626
0.21465306	0.4633662
-0.5608188	0.64873976
-0.33807462	1.1336582
-0.08032653	0.28896448
-0.31740838	0.15130128
0.039995942	-1.2225999
2.8417866	1.8363369
0.1758365	1.1728395
-0.17127156	0.64873976
0.69680744	-1.1208966
2.4669528	-1.3509035
-1.3797562	-1.4889354
2.5220957	-0.6642356
-0.27969489	0.15130128
0.32197335	1.6325774
-0.161809	1.163094
0.025385253	0.64873976
-0.24112795	1.7359564
-0.35597536	0.52685255
-0.3151655	1.2496552
-0.16725004	1.5732708
-0.33236343	0.96601427
-0.20072547	1.4646257
-0.4583971	0.9290933
-0.48943695	1.4997903
0.071035795	0.52685255
-0.6370992	0.9290933
-0.0699529	1.4997903
-0.3183484	0.753321
-0.25141504	0.98688656
-0.05609722	0.9024038
-0.46768275	0.81511426
3.0472043	-0.013677739
0.06746171	2.1107893
-0.22131522	1.9913125
0.03775306	0.37797296
-0.13870622	-1.7264547
-0.13870622	-0.747137
-0.3991481	-0.5037486
0.045455214	-0.5998011
0.6416642	-1.1953452
2.1572726	-0.07232327
-0.09357371	1.653506
-0.32286766	0.71895754
0.14787695	0.4633662
0.078562915	-1.4889354
-2.940497	-1.3509035
-0.31740838	-0.8866967
-0.083562985	-1.1208966
0.34650165	-0.03856195
0.12441587	0.31676468
-0.18643863	1.1484137
-0.04532328	0.67824626
-0.10503781	0.35099187
-0.38211662	0.79281944
-0.13870622	1.2966743
-0.29430562	1.504159
0.016893165	1.1287225
-0.02234715	1.1484137
-0.39605397	0.64873976
0.1984144	-0.013677739
-0.4989296	0.31676468
2.6861873	-0.9753523
0.51810527	2.5554879
-0.4989296	1.3383746
0.025385253	0.45691606
-0.53097004	0.45691606
0.25355762	0.28896448
0.32197335	-0.5998011
2.9827752	-0.9753523
-0.22131522	-0.82200766
1.043964	-0.55079347
0.10470421	-0.34149036
0.10866273	0.753321
-0.21971522	1.2066939
0.18872106	1.0075995
-0.32088047	1.4424498
0.13888721	0.533103
-0.22520112	1.7196242
-0.18073821	1.3704199
-0.20341448	0.79281944
-0.25339395	0.6068035
0.0070213815	0.4243753
-0.23849939	1.674306
-0.057836447	1.0281564
-0.0098339785	1.1237786
-0.19708592	0.29595044
0.17534992	0.6068035
-0.22082865	0.32365593
-0.25388056	0.29595044
-0.11447692	1.1336582
-0.623615	0.98688656
-0.087137066	0.67824626
-0.4782664	0.12863143
-0.29492778	0.7984114
-0.07256419	0.12101292
-0.21498667	0.4633662
-0.42724916	0.6128404
0.09441414	0.81511426
-0.25041366	1.043474
-0.09142772	0.84271073
0.057425704	0.28896448
-0.4229265	1.2496552
0.06923362	0.4633662
-0.20341448	0.64873976
-0.17641969	0.15130128
-0.0699529	1.3152782
-0.365878	1.301336
-0.07810371	0.71895754
0.0669609	0.6308584
-0.15046424	0.29595044
0.1611719	1.3704199
0.022095203	0.98688656
-0.025997385	0.753321
0.15088479	0.17370072
-0.40325385	-0.37238562
-0.27645844	0.08243946
0.038246647	-0.14200246
-0.27818257	-0.07232327
-0.48340228	0.6308584
-0.030855047	0.15130128
-0.12127645	0.84271073
-0.33483812	0.12101292
0.071035795	0.67824626
-0.21674523	0.81511426
-0.27040923	0.79281944
0.18098463	0.39798358
-0.36831757	0.12863143
0.11775259	0.23936838
-0.107174	0.08243946
-0.10122972	-0.07232327
-0.47164428	0.29595044
-0.13870622	0.29595044
-0.5109062	0.027011486
-0.53940606	0.8970333
-0.055231713	0.32365593
-0.086913265	-0.14200246
-0.4224329	0.29595044
0.043232404	0.18848826
-0.26226515	0.17370072
-0.23773684	0.6605862
-0.09805529	0.29595044
-0.27645844	0.6957778
-0.40325385	-0.13312586
-0.034500655	0.30291227
-0.26601455	0.557934
-0.4352943	0.12101292
0.18098463	-0.13312586
-0.13870622	0.39798358
-0.05609722	-0.44737336
-0.13870622	-0.44737336
0.075272866	-0.28168035
-0.06469428	0.8970333
-0.50930625	-0.6642356
0.06629688	0.6068035
-0.16725004	0.37797296
-0.5112974	-0.37238562
-0.06613322	-0.8700662
-0.09142772	0.35099187
0.11403348	0.37797296
-0.050617874	-0.5153385
-0.32064486	-0.44737336
0.1732223	0.0588953
-0.2686961	-0.5153385
-0.01885473	-0.17801745
-0.062425785	-0.063818686
0.057425704	0.09021965
-0.3910196	4.5778856
-0.86289513	-0.8866967
-3.0167775	0.35099187
0.24884494	2.2373455
-0.06557783	1.3704199
-0.20341448	0.79281944
-0.09674814	0.6605862
0.07027325	0.4243753
0.071035795	-0.5998011
0.14327116	0.15130128
-0.42068362	-1.3509035
2.8040733	-0.8866967
1.2810459	-1.0138965
-0.27969489	-0.8866967
-0.07399795	-0.17801745
-0.062425785	0.17370072
-0.63485634	1.2496552
-0.15371412	1.4111401
-0.4079186	1.2966743
0.116970226	1.5732708
-0.016312115	0.98688656
-0.32064486	0.84271073
0.20212184	0.2321807
-0.43225577	1.043474
-0.117569014	0.18848826
-0.32064486	0.29595044
-0.4978333	0.71895754
-0.25445196	0.45691606
-0.33068085	-0.5153385
-0.59938574	-0.37238562
0.082668655	1.0075995
0.028025456	0.18848826
0.1984144	-0.13312586
0.057425704	0.9816835
-0.2916654	0.71895754
-0.3529675	0.753321
0.032382313	0.39798358
-0.38211662	0.4633662
-0.09142772	0.9816835
0.11256893	0.18848826
-0.42228213	0.83721536
0.06287898	0.23936838
-0.32912788	1.2114985
-0.22651726	0.557934
-0.01778749	0.0027128987
-0.34908232	0.0588953
-0.24802099	1.0075995
-0.22440572	1.0281564
-0.32952484	0.52685255
0.057425704	0.18848826
-0.11417791	0.6605862
-0.23580752	0.6957778
0.057425704	1.1237786
