# Supplementary material for: Cross-species behavior analysis with attention-based domain-adversarial deep neural networks
Source: Nat Commun. 2021 Sep 17;12:5519. doi: 10.1038/s41467-021-25636-x (PMC8448872; doi:10.1038/s41467-021-25636-x)
Supplement: Supplementary file 3 — Supplementary Software 1 [file 41467_2021_25636_MOESM3_ESM.zip › SupplementarySoftware/normalized_dataset/normalize_each/dataset/trans-norm/128.csv]

angle	speed
-0.42282158	-1.2260833
0.79516417	-1.8122201
-0.3756273	-0.068280235
-1.7231717	-1.5264795
-1.9450915	-1.5530056
3.060984	-0.88754404
0.13668998	-1.5530056
-0.69894964	-0.9967269
0.08024783	-1.4540215
3.0528846	0.38663593
0.010918063	-0.30577305
-0.008508743	-2.043389
-0.008508743	-1.5264795
-0.33774582	-1.5530056
3.2061827	-1.5530056
0.79516417	-1.349882
-2.6702063	-1.3694215
-0.1857855	-0.4334833
0.09020979	-1.5264795
-0.48294455	-1.8122201
-2.786646	0.7498367
-0.14274788	0.7354508
-0.31082395	-0.4252061
0.54448533	-0.021486092
-1.3651756	-1.8799279
-1.2866174	-1.5264795
2.8769457	-1.7164668
-1.1414187	-1.6778787
1.1244012	-1.8799279
2.257311	-1.2260833
-1.7998929	-0.5813479
-0.23226571	-1.3694215
2.4810681	-1.3123684
-3.1853187	-0.068280235
-0.008508743	-0.068280235
0.42804554	-1.8799279
1.928074	-1.5264795
-0.6669829	-1.5264795
-1.6158545	-1.5264795
-2.6432843	-1.3694215
-1.3920976	-1.6778787
-0.008508743	-2.043389
-0.008508743	-1.8122201
2.40251	-1.7164668
-0.95738035	-1.2260833
2.5477087	-1.8799279
1.598837	-0.7356998
1.598837	-1.7164668
-2.9725213	-1.3694215
-0.4043863	-0.88754404
0.52605	-1.1631237
-0.008508743	-2.043389
-0.008508743	-1.6778787
-2.6702063	0.087883726
-0.36431825	1.0103174
-0.6621788	-0.17964494
2.8589954	-1.5264795
0.13668998	-1.6778787
2.9007385	-1.0490936
0.5476145	-0.53635156
-0.7336234	-1.7164668
-2.9725213	-1.3694215
-0.7336234	-1.6778787
-1.1414187	-1.0626221
-0.33774582	-1.5264795
2.8769457	-1.2260833
-0.15370747	-1.8122201
2.40251	-1.5530056
0.32072833	-1.5264795
0.79516417	-1.6778787
-0.33774582	-1.8122201
0.79516417	-1.5530056
0.46592706	-1.3123684
-0.65193594	-1.0490936
0.253252	-0.2379014
0.22795896	0.02424922
-0.13575725	0.45708594
-0.21049732	-0.24531622
0.10472326	-0.5631853
0.062297605	-0.21583767
-0.04734836	0.26830104
0.1755296	0.02424922
0.07656703	0.44637737
0.051614217	-0.21583767
-3.1664104	0.59234303
-0.03429995	0.37008616
-0.29490173	1.80403
-0.5567873	-0.49266022
-0.008508743	-1.5264795
-3.144642	-1.3694215
1.8495158	-1.7164668
-0.2932839	-0.8533738
0.07427784	-1.2098974
2.8678095	0.22748597
0.057417188	-0.5813479
2.5477087	-1.3123684
-0.6849331	-1.2098974
-1.8883017	-1.3123684
0.46592706	-1.7164668
1.4536382	-0.88754404
-0.5884247	-0.53635156
2.492943	-1.0490936
-0.3464915	-1.0490936
0.16048263	-1.3895444
-0.48294455	-1.6778787
-3.0780015	-1.0095699
0.4769295	0.10660694
-0.16470993	-1.0626221
-2.4980855	-0.53635156
0.58894724	-0.8533738
0.10727505	-1.0490936
0.51736885	-0.13012518
0.20620187	-0.5012995
-0.20438834	0.23336151
-0.19456537	0.61756605
-0.041968197	0.10660694
-0.31706426	1.2624085
-0.106833264	0.6524815
-0.23226571	1.2462034
-0.008508743	0.8806933
-0.13575725	0.31408143
0.1711691	0.8113375
-0.17417012	1.2664473
-0.040475465	0.5411589
0.09222807	1.3224825
-0.41549173	0.8669544
0.20646842	0.50995606
-0.3032667	0.31408143
0.02984584	1.5860379
0.04964513	1.3264493
-0.072019994	0.7689033
0.04725063	1.0965974
-0.09726531	0.9034492
0.060759366	0.6375734
-0.23267452	0.6623748
0.16100603	1.1304526
-0.2576916	0.7498367
0.09880848	0.8806933
-0.13575725	0.9034492
-0.08902993	0.4942106
0.037821233	1.2135515
-0.07082598	-0.021486092
-0.030511117	1.6444631
-0.03519664	0.45708594
0.08220999	0.8531502
0.088143975	0.597407
-0.12061751	1.0103174
0.18867579	0.515183
-0.32674336	0.10660694
0.024950715	0.61756605
-0.1981694	0.7354508
-0.18724523	0.7783882
0.17022774	0.7354508
-0.30121607	0.8531502
0.22407562	0.7402544
-0.033461556	-0.07505591
-0.13575725	1.1304526
0.20381552	0.40852854
-0.1441445	0.43022728
0.127127	1.062373
0.06445791	0.25089777
-0.08147539	1.2258344
0.32072833	-0.49266022
-0.1056698	0.13745488
-0.11333627	0.59234303
-0.057199012	0.087883726
-0.08706696	0.7354508
-0.24497645	0.8113375
0.025970386	0.45708594
-0.038596187	0.13745488
0.15060063	0.25089777
-0.28654754	0.38663593
-0.1319391	1.2462034
0.023457984	0.29701868
-0.27694318	0.50995606
0.3352762	0.7498367
-0.030750196	-0.28285837
0.02984584	0.38663593
0.20686094	0.43022728
-0.3094273	-0.068280235
0.020250255	1.3264493
-0.11167901	0.0047736047
-0.15601733	0.40852854
-0.1050172	0.38663593
-0.117321976	-0.07505591
-0.16742726	0.677147
0.29560846	0.7402544
-0.20681652	0.049935296
0.23744372	0.6375734
0.10944964	-0.1371207
-0.21049732	0.38663593
0.14478955	-0.2752862
-0.041505948	0.7689033
-0.23130669	0.15575597
0.089759745	0.61756605
-0.3162818	0.22748597
-0.2981916	-0.021486092
-0.1029864	0.10660694
-0.16470993	0.40852854
-0.54887044	0.22748597
0.25940576	-0.17964494
3.1493928	-1.5264795
-0.22336794	1.1805692
-0.2079624	-0.07505591
0.0446003	0.049935296
-0.12174074	-1.8122201
-1.6158545	-1.8122201
-0.008508743	-2.043389
-0.008508743	-1.5264795
0.32072833	-0.89916086
-0.21049732	-1.2098974
0.03727865	0.10660694
-0.021298926	-1.0490936
-3.2065632	1.2624085
0.14384559	0.57198954
0.44156814	1.0277675
0.39889383	0.15575597
-2.9477696	-1.6778787
-0.33774582	-1.5810511
1.928074	-1.3123684
0.46592706	-1.3895444
0.3483775	-0.13012518
0.001723597	-0.6467762
0.47250745	0.61756605
-0.18021916	-0.17964494
0.16320166	0.61756605
0.00083591137	0.15575597
-0.31299418	-1.0902549
-3.065291	1.7866284
-0.29145667	1.1764225
8.9946225e-05	-0.068280235
-3.1853187	-1.3123684
0.118739754	-1.4540215
1.166144	-1.0490936
0.29693568	-0.5813479
0.3694186	0.38663593
0.14478955	-0.2752862
0.07427784	-0.3604533
0.36519024	-0.88754404
-0.04734836	-0.21583767
-0.008508743	-0.21583767
-0.026458973	0.45708594
-0.1634064	-0.13012518
-0.10428993	1.3931853
-0.26674485	0.50995606
0.10071047	0.31408143
-0.11772795	0.50995606
0.054923076	0.99716437
0.26324567	0.23336151
-0.3037439	0.6375734
0.131218	0.59234303
-0.24307448	1.079532
-0.09508051	0.38663593
0.16743001	-0.17964494
-0.22083302	0.7402544
0.07656703	0.03713196
-0.008508743	0.49946988
-0.44506302	0.7498367
-0.13915962	0.8113375
-0.3017663	0.9034492
0.23794174	0.61756605
-0.06253363	0.43022728
0.14063066	0.33664143
-0.07727883	0.29701868
-0.16064265	0.5770927
-0.07237992	0.08160604
-0.31395316	0.1799231
0.1181992	0.7783882
-0.14276835	1.2135515
-0.09520838	0.9618081
0.061949905	0.5411589
-0.2989062	0.5411589
0.07076406	0.22748597
-0.039743867	-0.5012995
-0.29439133	0.15575597
-0.3543979	0.08160604
-0.24349454	-0.05479817
-0.36153847	-0.21583767
0.22421987	1.3931853
-0.13016567	0.25089777
0.06445791	-0.40877736
0.28972968	-0.3368044
-0.02197202	-0.8533738
3.0903988	-1.0490936
-0.03881893	1.5860379
-0.52671117	1.1135703
-0.018347554	0.597407
-0.008508743	-0.28285837
0.22465008	0.10660694
-3.0669992	-1.5530056
-0.008508743	-1.7164668
1.598837	-1.7164668
1.045843	-1.0902549
-0.057199012	-1.4540215
-0.14238025	-0.30577305
0.18668532	0.22748597
1.0062888	-1.6778787
-0.76771975	-0.8533738
3.1340718	-0.13012518
-0.41083345	0.61756605
-0.18569112	0.6375734
-2.8884914	-1.4540215
-0.6849331	-1.5264795
2.8769457	-1.5530056
-0.81218165	-1.349882
-0.28095597	-0.725523
0.39118695	-0.17964494
0.3696772	-0.3368044
-0.1847061	-0.5813479
0.17321974	0.8531502
0.16436492	0.75461537
-0.08127616	1.4510117
0.11112566	0.25089777
-0.24853818	1.2135515
0.053808495	-1.3694215
2.963121	1.8317095
-0.012996732	1.1008494
0.12260113	0.7498367
0.14260475	0.29701868
0.5367334	-1.5264795
2.8769457	-1.5530056
0.79516417	-1.8122201
1.928074	-1.3123684
-0.33774582	-1.1187131
-0.43646437	0.23336151
0.3266775	0.50995606
-0.45274615	0.4942106
-0.10618348	0.9394975
-0.36716074	0.61756605
0.053903405	0.59234303
-0.1319391	0.6524815
0.018413153	0.9706859
0.27203804	0.9034492
-0.106207505	2.046408
0.032400172	0.40852854
-0.008508743	1.5527567
0.16048263	-0.05479817
-0.098941885	0.087883726
0.28005162	0.7498367
-0.10896121	0.4942106
-0.21838501	0.9034492
0.12436205	0.61756605
-0.25197595	1.0666717
0.113414906	0.413971
-0.22182456	0.26830104
0.0010542318	0.43022728
-0.10494901	0.13745488
-0.37811702	-0.8646538
0.22605696	0.7498367
-0.115825966	0.14967266
-0.22451381	0.049935296
0.062297605	0.5411589
-0.24635367	0.15575597
-0.14207365	1.1304526
0.1788627	-0.4252061
-0.36539498	0.6623748
0.16100603	1.1304526
0.033663984	-0.40877736
-0.31597745	0.38663593
0.26012033	0.5411589
-0.3433681	-0.8533738
-0.18005191	-0.5631853
0.35269505	-0.5813479
-0.008508743	-1.3123684
-0.2591876	-0.53635156
-0.13949634	-0.2379014
0.2556081	-0.13012518
3.1785336	-1.5264795
-0.08706696	2.000417
0.113260455	1.629944
-0.26772478	0.91701853
-0.12174074	-1.2260833
3.2061827	-1.5530056
0.6499654	-1.2260833
0.13668998	-1.349882
0.24217011	-1.0902549
0.54448533	0.40852854
-0.22451381	0.29701868
-0.0979481	0.1799231
-0.05406976	0.38663593
-0.33896837	0.8669544
0.17472787	1.1008494
-0.23539495	0.9706859
0.31691018	0.9618081
-0.2522402	0.1799231
-0.023555718	0.40852854
-0.008508743	0.40852854
-0.37274894	0.677147
0.008544146	0.9034492
-0.3254179	-0.8533738
-3.0335398	1.977224
-0.1847061	1.3697803
0.25774375	0.4517375
-3.1860068	-0.8646538
-0.13575725	-1.3123684
1.37508	-1.3694215
0.13017245	-1.1631237
-3.1982474	-0.79850584
-1.2264944	-0.19403712
-0.6101931	0.45708594
0.23197176	0.29701868
3.0929508	-1.5264795
0.46592706	-1.8122201
0.79516417	-1.0626221
0.2152482	-0.53635156
0.018413153	0.6524815
-0.18062937	0.087883726
0.0016896047	1.730405
-0.24961966	1.2624085
0.32258207	0.7783882
-0.12337405	0.5770927
0.16680202	1.4852526
-0.087444976	1.1008494
-0.10863149	0.7402544
-0.3050994	0.8113375
0.049222477	0.7783882
-0.15900934	0.5411589
-0.1319391	1.3931853
-0.030277118	0.515183
-0.28393924	0.15575597
0.15672614	0.677147
-0.17374365	0.15575597
-0.14087354	0.9706859
-0.16913246	0.4517375
-0.28029236	0.8531502
-0.016440894	0.33664143
-0.06952695	-0.53635156
-0.43425426	0.45708594
0.10840407	-0.07505591
-0.45465863	0.59234303
-0.030277118	0.81601363
-0.1029864	0.99716437
-0.051477928	0.049935296
0.43125328	-1.3694215
-0.056068327	-0.3368044
-3.2097368	-0.8533738
-0.42868793	1.5564697
-0.46411353	0.6623748
-0.12605831	0.5411589
0.16361187	0.7354508
0.495795	-1.4540215
3.0041943	-1.349882
0.99715275	-1.2098974
0.72042406	-0.17964494
0.14360385	0.95735914
-0.055793814	1.0407901
3.052665	-0.53635156
0.06913422	0.99716437
0.32596686	1.2135515
-0.042699955	0.9034492
0.5893574	-0.69545376
-2.9994433	-1.3123684
1.1244012	-1.8799279
1.3968484	-1.2098974
-0.24898925	0.29701868
0.43396032	1.5527567
-0.065298595	0.9034492
-0.13045537	0.7783882
-0.30420807	0.14967266
-0.032301385	1.1008494
0.16048263	0.5411589
0.05406222	0.4942106
0.15084013	1.079532
-0.120232984	1.80403
-0.08217459	0.8531502
-0.000576591	1.5266567
-0.02197202	1.3697803
-0.22481373	1.6876814
-0.07388125	0.087883726
-0.36790147	1.4548327
-0.060244445	1.1304526
-0.47245583	1.2624085
0.2062555	0.7498367
-0.5143085	1.5860379
0.13017245	0.7354508
-0.1056698	1.404828
0.2018843	0.91701853
-0.028971376	1.5675863
0.26584047	0.7498367
-0.11231617	1.1681134
0.2295378	0.7354508
-0.28118998	1.6444631
0.2940404	0.59234303
-0.1785306	1.2664473
-0.022525236	0.9034492
-0.19545035	1.1008494
-0.11494788	1.0666717
-0.15508468	1.5675863
0.08426063	0.7354508
-0.12834239	0.75461537
-0.05766647	0.9394975
0.09236555	0.413971
-0.348187	1.3264493
0.19729798	0.45708594
-0.38643607	0.087883726
0.09697138	0.8806933
-0.2932839	0.61756605
-0.09743257	0.61756605
0.03595317	0.730639
-0.21049732	1.4928167
0.14478955	0.38663593
-0.17885995	0.677147
0.105052605	1.3264493
-0.2701472	-0.068280235
0.09903323	1.1805692
-0.30192617	-0.021486092
-0.0804511	0.7783882
-0.034890898	1.2624085
-0.015664347	-0.88754404
0.3903888	1.1805692
0.027310912	0.087883726
-0.15187037	-0.068280235
0.095298685	0.22748597
-0.41323474	0.43022728
-0.008508743	0.43022728
0.0010542318	0.26830104
-0.15370747	-1.0626221
0.07004948	0.087883726
0.16361187	-0.021486092
0.039050844	-0.3368044
0.068970084	0.23336151
-0.054988936	-1.5264795
0.39780998	-0.30577305
2.9851704	1.6876814
-0.52305216	0.2450673
0.04261209	1.2299184
-0.28338653	0.9706859
0.41723678	0.45708594
-0.11772795	-0.2379014
0.31303474	0.44637737
-0.42282158	-1.8799279
-2.7487643	-1.6778787
-0.15370747	-1.5264795
3.1276245	-1.3694215
-0.55742604	-0.3368044
0.22585851	0.5770927
-0.012754644	0.413971
-0.3730846	1.5415943
