# Supplementary material for: Cross-species behavior analysis with attention-based domain-adversarial deep neural networks
Source: Nat Commun. 2021 Sep 17;12:5519. doi: 10.1038/s41467-021-25636-x (PMC8448872; doi:10.1038/s41467-021-25636-x)
Supplement: Supplementary file 3 — Supplementary Software 1 [file 41467_2021_25636_MOESM3_ESM.zip › SupplementarySoftware/normalized_dataset/normalize_each/dataset/trans-norm/129.csv]

angle	speed
-2.8117568	-1.5092064
0.8742245	-1.5092064
2.322545	-0.6970346
-0.8896743	0.07631538
-0.4576013	-0.5811207
2.473977	-1.2886976
-2.7908306	0.12240956
0.2030438	-0.9031529
0.7346433	-1.6415383
2.553561	-0.6970346
1.474446	-1.205363
2.178404	-1.0641689
-0.73499775	-0.38475445
-0.66443545	-0.28342488
-0.046202675	0.07631538
-0.1498715	-0.9303723
-2.9131563	-1.3600718
-0.03793665	-1.8692493
-0.03793665	-1.6415383
-0.03793665	-1.6415383
-1.1848129	-1.0021511
-1.5252997	-1.3600718
1.9633038	-0.73069364
-0.88461614	-0.15762496
2.2143214	-1.5472172
-0.03793665	-1.7082332
-2.6370592	0.14827646
0.24344625	-1.186116
-2.672176	-1.3600718
-1.0256168	-1.205363
-2.9131563	-1.1491635
0.41814393	-1.0641689
2.140222	-0.42010456
-0.8105166	-1.6415383
2.2798035	-1.7082332
0.27856272	-1.3600718
1.9633038	-1.6415383
-0.8105166	-1.7082332
-2.3556764	-1.6415383
2.2798035	-1.7082332
-2.3556764	-1.6415383
-2.3556764	-0.9031529
-0.03793665	-1.0641689
2.3886547	-0.83824337
-2.8628113	0.5832746
-0.15032628	0.72705686
-0.10566936	-1.2886976
2.8582094	-0.95840484
-0.5695362	-1.205363
-1.8240771	-1.386201
0.9288172	-1.2886976
-2.7908306	-1.205363
1.7482038	-1.0641689
-2.3556764	-1.186116
-0.03793665	-1.4138272
0.49366283	-1.205363
2.7149575	-0.12759414
-0.9229063	0.06964105
-0.119720966	-1.386201
1.9633038	-1.5092064
-2.7362382	-0.38475445
0.41814393	-0.5414768
3.0523832	-1.205363
-1.3421162	-1.5472172
-1.2665972	-0.8508943
0.17716348	-0.9303723
-0.88603556	-1.3600718
-2.8117568	-1.225185
-0.4122329	-0.13505305
-0.7834497	0.43615004
-0.46328726	-1.0641689
1.5072232	-1.7082332
-2.233351	-0.03338351
0.32561782	-0.18819213
2.5665033	-1.4138272
-0.49401727	-1.3600718
-1.5252997	-1.0021511
-0.4122329	-0.42010456
-0.3116943	-0.6970346
0.23582096	-1.7082332
2.2798035	-1.6415383
-2.0027611	-0.4935273
0.47090828	-0.6116735
-0.051597986	-0.38475445
0.496671	-0.8898268
0.89709663	-1.6415383
1.9633038	0.16746075
-0.11345558	1.4501822
-0.61267227	-0.12759414
-0.5183007	-0.2510577
1.7256806	-1.3600718
0.41814393	-1.4138272
-1.899596	-1.1491635
0.41814393	-1.0641689
2.5963027	-1.5092064
-1.6862619	-0.4935273
2.839049	-0.73069364
-0.3716918	-1.0482252
-0.50749147	-0.83824337
-0.9193679	-1.5472172
0.6257921	-0.83824337
-0.2455848	-0.7891206
-0.29984328	-0.2272011
-0.081952594	0.24858654
-0.18809463	0.86802405
0.23582096	-0.6970346
0.23778833	-0.3502267
0.13835418	0.5244268
0.50769216	-0.6970346
-0.2957785	-0.9303723
-3.0954792	-0.21148731
-0.10404612	1.3910776
-0.19877829	0.5244268
1.9920164	-1.205363
-0.03793665	-1.8692493
-0.03793665	0.8298721
0.26488027	0.09620243
2.825921	-1.0021511
-0.4122329	-1.5472172
-2.0391772	-1.1491635
0.043847658	-1.0021511
-1.2088003	-1.225185
-2.8117568	-0.34171665
1.1907238	-1.7082332
3.0523832	-1.7082332
0.6257921	-0.83824337
-0.77718437	0.2301434
1.8237226	-1.205363
-1.347506	1.5879124
-0.51450765	-0.42010456
0.7685498	1.4345244
-0.8444232	0.3849758
0.7685498	1.4345244
-0.5069976	0.5244268
-0.37536222	1.1900561
0.43863428	1.5879124
-0.17708202	0.5244268
0.37015083	10.545706
-0.1733231	0.9009761
-0.17149232	1.5879124
0.017091917	0.008504652
0.48974386	0.5081246
-0.008137307	0.651051
0.15623727	-0.03338351
0.00087264634	0.27897304
-0.24018991	0.43615004
0.19324	0.593823
-0.10566936	-0.03338351
-0.13721134	0.3734451
0.3232447	-0.09807247
-0.108080335	0.39071906
-0.15011592	0.75190264
-0.3116943	-1.5092064
0.27856272	-0.73069364
-0.2726517	-1.0021511
-0.5450716	-0.83824337
0.16009483	-0.6116735
-0.004791471	-0.03338351
-0.1602621	0.18015079
0.381728	-0.4935273
0.0739982	0.12240956
0.2030438	0.3849758
0.23582096	-0.6970346
0.1443863	-1.5092064
-0.25303677	-1.205363
-0.40124255	-0.57109624
-0.13870855	0.27897304
0.035002697	0.24858654
-0.4661847	0.45295757
0.22397	-1.3600718
2.8942442	1.9478846
-0.18796097	1.9308666
0.05512653	0.94738173
-3.0527375	-1.5092064
0.22397	-1.0482252
1.0376683	-0.83824337
2.4874513	-0.34171665
-1.0181648	1.2237686
-0.057607617	0.6459023
-0.03793665	-1.8692493
-0.03793665	-1.5092064
2.5963027	-1.386201
0.101644546	-0.73069364
2.7186282	-1.0482252
-0.8105166	-0.12759414
-1.0360074	0.07631538
-0.3481102	0.75190264
0.69190156	-1.5472172
1.8815196	-1.0021511
-0.6532134	-1.205363
-1.5572163	-0.38475445
0.32732147	0.24858654
0.22330399	-0.28342488
-0.53851557	-0.09076856
0.14928561	-0.2510577
0.046344306	0.75190264
0.1326557	0.8821947
0.4635123	0.87275577
0.04822774	1.4812782
0.2501952	0.67663836
-0.21607377	1.806011
0.10378453	0.8821947
-0.16159229	1.5879124
0.15725139	0.98396283
-0.2605807	1.0866129
0.1681487	0.8298721
-0.19607563	1.011094
0.0124642905	0.94277555
-0.111209735	1.2279569
0.0667198	0.73204505
-0.14560129	0.86802405
-0.012056327	1.7311796
-0.13597864	1.749137
0.017363595	1.4462746
-0.01568526	1.5879124
0.21131517	0.94277555
-0.014727289	1.2571173
0.33799455	0.9103191
-0.05571206	1.2279569
0.20003562	1.4501822
-0.06511685	1.2404876
-0.004491065	0.5832746
0.09537917	0.94738173
-0.08757525	0.86802405
0.20095752	0.29700038
-0.30271116	0.29100809
-0.064516105	0.79604113
-0.04208717	0.43615004
-0.40188715	0.7120347
0.28489533	1.0909953
-0.18118829	0.7862958
0.058508467	0.5244268
-0.09397932	0.98396283
0.10603105	0.43615004
0.098725624	0.8105923
-0.1942699	0.94277555
0.18938246	0.54599196
-0.075273626	0.67663836
0.05719721	0.87275577
0.14188966	0.4192192
0.07458843	0.8105923
0.20757686	0.67663836
-0.09573354	0.73204505
0.15944144	-0.06903486
-0.0761186	-0.38475445
-0.44137046	0.32080603
0.0021912511	-0.12759414
0.08438879	-0.06903486
-0.29663914	0.06964105
0.0760879	0.09620243
0.36864793	-0.2272011
-0.10566936	-0.03338351
0.008869864	-0.38475445
2.9807835	-0.18819213
-0.013143266	1.8024822
-0.069657244	0.32080603
2.11735	-1.3600718
0.06522863	0.07631538
0.31497863	-0.73069364
-0.17751786	-0.25908852
-0.29663914	-0.13505305
0.36034703	-0.04756041
0.17716348	0.2301434
8.724604e-05	0.36765745
0.10722301	0.73204505
-0.03793665	-0.13505305
-0.29663914	-1.0641689
-2.9513383	1.3711367
-2.672176	-1.5472172
-0.03793665	-0.9031529
0.27856272	-0.34171665
-0.35443604	-1.225185
0.15623727	-0.2272011
0.37801602	-0.48413658
-0.069657244	-1.2886976
-0.32964265	-0.18819213
-0.22659469	-0.2510577
-0.054194335	0.06964105
-0.3138949	-0.2272011
-0.29984328	-0.06903486
-2.9588757	1.4928651
0.06361377	1.5728813
-0.3088676	0.651051
-0.1602621	-1.2886976
2.9670606	-0.83824337
1.8544526	-1.3600718
-0.4184983	-0.38475445
2.9251394	0.29700038
-0.54369164	1.0997404
-0.7091174	0.651051
-0.21485482	-0.25908852
2.3812025	-1.205363
-0.44137046	-0.8898268
-1.4206432	-1.0641689
-0.37536222	0.5244268
0.360889	0.7120347
0.003828532	1.2069584
0.47743198	0.32080603
-0.060808793	0.67663836
0.52321357	0.22395961
0.28026757	0.39071906
0.39338833	0.3734451
0.4202685	0.5244268
-0.1935944	0.19276261
0.070914574	0.18015079
-0.29984328	0.72705686
-0.03793665	0.72705686
-0.19569466	0.8821947
0.020546682	-0.28342488
0.27643815	0.5244268
-0.15358348	-0.48413658
0.21369696	-0.6116735
0.02692912	0.32080603
-0.24977957	0.06964105
0.13734001	0.99756056
-0.119000494	1.2069584
0.05323313	0.7716107
0.3507084	0.6303923
-0.03793665	0.6303923
0.068254545	0.24858654
-0.16153628	0.47518015
-0.2202596	0.29100809
0.043847658	-0.13505305
-0.33817837	0.4192192
0.11714538	0.36765745
-0.01730305	-0.21148731
-0.2599694	0.29700038
0.19172136	0.14827646
0.11583485	0.5244268
-0.017010462	0.16746075
0.27856272	0.06294357
0.060105342	-0.2510577
-0.13597864	-0.42010456
-3.0765316	1.1942904
-0.22297734	1.7058878
-0.67720085	0.18015079
-0.6564706	1.2279569
-0.64806324	0.29100809
0.101644546	-1.3600718
-0.4184983	-0.38475445
-0.82823867	0.87275577
0.11936659	-0.38475445
-0.44721073	-1.0482252
-0.32964265	0.5081246
-0.44696212	-0.03338351
1.6295487	-1.6415383
1.5072232	-1.186116
0.89709663	-0.8898268
0.10049673	1.3389732
0.022357939	0.3734451
0.28428173	-0.6116735
0.12676254	-0.38475445
0.16792731	0.14827646
-0.17973836	0.54599196
0.3213045	0.47518015
-0.2202596	0.29100809
0.32010192	-0.2510577
0.11183021	1.1942904
-0.08966152	0.86802405
0.27856272	1.185816
-0.22404782	0.5673661
0.38915497	0.2301434
-0.2579909	0.5244268
-0.058862846	0.16746075
-0.11345558	0.12240956
-0.21751702	0.7120347
0.26184458	0.3734451
0.29167765	0.87275577
0.28482813	0.008504652
0.17716348	0.67663836
0.004805095	0.47518015
0.13777898	-0.2510577
-0.2335219	0.32080603
-0.24313174	-0.21148731
-0.05857026	0.36765745
-0.24425417	0.5244268
0.13035695	0.2301434
0.09987852	0.07631538
-0.07435258	0.651051
0.15623727	-0.03338351
-0.09252939	0.16746075
-0.15410134	1.1559682
0.20055348	-0.2272011
-0.46229663	0.32080603
-0.19198267	-0.04756041
0.27856272	-0.7891206
2.8983371	-0.48413658
-0.3683387	1.4812782
0.13001205	1.0909953
-0.24850374	0.8105923
0.17263043	0.18015079
-0.20975809	0.09620243
0.23192677	0.4192192
0.026474698	-0.48413658
0.116109386	-0.7891206
0.41814393	-0.09807247
-0.03793665	-1.225185
2.5963027	-1.5092064
-0.35443604	-1.4138272
-0.8105166	-1.5472172
-2.444857	-0.6116735
-0.057607617	-0.83824337
0.070914574	-0.2752715
-0.42216873	0.22395961
0.1311953	0.2301434
-0.05276487	0.58855456
0.13419479	0.06964105
0.3670896	0.43615004
0.19324	-0.2272011
-0.1602621	-0.34171665
0.5195432	0.12240956
0.007782925	-0.18819213
3.06657	1.3389732
-0.7131196	0.73204505
-0.4879452	0.29700038
-0.68864805	0.39071906
-0.45115915	0.015395518
-0.5329195	-0.15762496
-0.52993476	-0.38475445
0.06346259	-0.34171665
1.1907238	-1.7082332
0.97562367	-0.9303723
-1.2924775	-1.205363
-0.7091174	-1.0641689
-0.80132365	0.5673661
0.47668365	1.0909953
0.17028889	1.2571173
0.4107387	1.0866129
-0.16690847	1.3510723
0.06346259	0.94738173
-0.4093053	1.5766453
0.01066724	0.87275577
-0.1638005	1.3910776
0.21651801	0.5244268
0.05483803	0.54599196
0.3285373	1.1387792
-0.20091295	0.79604113
0.30978015	0.06964105
0.043847658	0.22395961
-0.23211059	-0.2272011
0.15623727	0.3849758
0.1443863	0.75190264
-0.27485234	1.0335094
0.4223357	0.94277555
-0.28116295	1.0690185
0.44460428	0.7716107
-0.1513314	0.94738173
0.10500181	0.4192192
0.3507244	0.86802405
-0.012056327	-0.06903486
0.4882876	0.39071906
-0.25823835	0.24858654
-0.1814059	0.32080603
0.1855469	0.39071906
-0.4872489	0.36765745
0.34193808	0.407862
0.19082482	-0.09076856
-0.12711692	-0.9031529
-3.046472	2.0085313
-0.6513205	0.94738173
-0.03793665	0.94738173
-0.37695912	0.4192192
0.060105342	0.18015079
0.13388477	0.09620243
-0.26755497	0.06964105
0.21403417	-0.12759414
0.34629545	-1.0482252
-0.6163427	-0.73069364
0.54046935	-0.2272011
-0.6163427	-1.6415383
2.735884	-1.1491635
-0.8105166	-1.3600718
-1.6408935	-1.0021511
-0.14952031	0.5081246
0.1314439	-0.34171665
-0.25303677	0.94738173
0.26634374	0.94277555
0.02692912	-0.8898268
0.36549714	-0.5414768
-0.0051594772	-0.6970346
0.004805095	-0.34171665
-0.001520729	0.8821947
-0.16353282	0.94277555
-0.521605	0.6303923
0.33361	0.8869019
-0.013552904	0.407862
0.22076583	0.5832746
0.18620162	1.1258228
-0.110876	1.168796
0.30264047	0.99756056
-0.10369155	0.29700038
0.42656925	0.6303923
0.07883134	0.407862
0.101644546	0.86802405
-0.10341838	0.551353
-0.38385358	1.3023995
0.020546682	0.8821947
-0.24250117	0.2301434
0.040590454	1.2279569
-0.25604498	1.0997404
0.12752488	0.94738173
-0.084743164	0.45295757
0.32536924	1.0997404
-0.12077812	0.8298721
0.26000494	0.54599196
-0.2202596	0.75190264
0.08658941	0.87275577
0.29361787	0.47518015
-0.3116943	0.06294357
0.41814393	0.651051
0.08438879	-0.12759414
0.0021912511	0.32080603
0.3692334	0.36765745
-0.22557895	-0.15762496
-0.14616013	0.75190264
0.070286825	-0.15762496
-0.34439886	0.94738173
0.048997764	0.32080603
0.116109386	0.18015079
-0.26786497	0.58855456
0.24371657	0.29700038
-0.13646804	0.5244268
0.11772109	0.19276261
0.04738606	0.45295757
-0.060289156	0.09620243
0.174474	0.22395961
0.033911847	0.16746075
-0.14110194	0.07631538
0.095027976	-0.18819213
0.10918218	0.407862
-0.32370606	0.43615004
0.38741395	0.22395961
0.051243607	-0.09076856
-0.70552295	-0.70814586
0.3635512	-0.06903486
-0.1477185	-0.18819213
-0.4720917	0.29700038
-0.08966152	0.18015079
