# Supplementary material for: Cross-species behavior analysis with attention-based domain-adversarial deep neural networks
Source: Nat Commun. 2021 Sep 17;12:5519. doi: 10.1038/s41467-021-25636-x (PMC8448872; doi:10.1038/s41467-021-25636-x)
Supplement: Supplementary file 3 — Supplementary Software 1 [file 41467_2021_25636_MOESM3_ESM.zip › SupplementarySoftware/normalized_dataset/normalize_each/dataset/trans-norm/136.csv]

angle	speed
1.926514	-1.4895786
-0.07934926	-1.0665979
-2.6586592	-0.62267554
0.4357797	-0.35515255
-2.7072797	-0.64361715
2.1423957	-1.3666734
0.32683653	-1.4019763
-0.7674097	-1.4895786
2.6728926	-1.4895786
-0.07934926	-1.701069
-0.07934926	-0.20560631
-2.2678416	-1.4019763
-1.4554701	-1.4019763
1.014897	-1.2281622
0.029593896	-0.9385297
-0.3798608	-0.82907194
-0.16965553	-0.9533376
0.4844	-1.4019763
-0.3612239	-1.2281622
-0.2036604	-1.3666734
1.014897	-1.4895786
1.7233273	0.33298007
-0.13215126	-0.4233451
0.9230178	-1.4895786
-1.2332349	1.2484444
-0.019709803	-0.02909093
-0.31515768	0.3108702
-0.8134759	-1.5515227
0.32683653	-0.6978821
-0.07934926	-0.6978821
-0.07934926	-0.6978821
-0.56495905	-0.049276453
2.064256	-1.0665979
-0.07934926	-1.4895786
-1.2825387	-1.1618723
-2.316462	-0.8037914
1.984832	-1.4895786
2.391018	-1.0322778
-2.5497162	-1.2780882
-0.07934926	-1.2780882
-2.5497162	-1.3666734
1.014897	-0.43212682
-2.457837	-0.4233451
0.75008637	-1.1618723
2.1577635	-0.8037914
-0.13403223	0.69633996
-0.024666272	-0.056060076
-2.5497162	-1.2281622
-0.07934926	-1.701069
-0.07934926	-1.2281622
0.6087112	-1.0322778
-0.07934926	-1.701069
-0.07934926	-0.36348647
-2.425405	-1.5515227
-0.7674097	-1.4895786
-2.1435304	-1.5515227
-1.4554701	-1.5515227
1.5786463	-1.2281622
0.5161412	2.73771
2.6207814	0.33298007
-2.5180912	1.0926857
0.158018	-1.2524302
0.6087112	-1.4895786
1.1724604	-0.9533376
-0.64309853	-1.2524302
-0.07934926	-0.65424514
-2.7521667	-0.049276453
0.5965444	-0.32232055
0.8748025	-0.8957377
1.6514834	-1.4895786
0.6087112	-1.5515227
-2.6169734	-1.0844738
-0.16023582	0.26590505
2.5391617	-0.9533376
-2.1435304	-1.4895786
0.09358223	-1.1618723
-0.4668981	-0.82907194
0.13526815	-1.4895786
0.20252539	-0.6978821
2.5153291	-0.9533376
0.15105142	-0.8957377
0.25399935	-1.2524302
-2.1435304	-1.4895786
-2.1435304	-1.5515227
0.09358223	-0.9385297
0.029593896	-1.2281622
0.32683653	-1.0665979
0.39409375	-1.0844738
2.1994495	-0.64361715
0.20252539	-0.6978821
0.91795397	-0.74350566
0.27641934	0.8412176
-1.7142956	-1.4895786
1.4697031	-0.62267554
-0.42521223	-1.1618723
0.09358223	-1.2780882
0.39409375	-1.0844738
-0.27091762	-1.3666734
0.7330223	-1.0322778
-0.07934926	-1.3666734
-1.1735954	-1.4895786
-2.2461252	0.8587507
0.30512035	-1.2281622
-0.3612239	-1.4019763
-1.0492843	-1.0322778
1.5786463	-1.4895786
-2.1435304	-1.5515227
-2.1435304	-1.2780882
2.2667067	-1.2281622
1.014897	-1.2524302
1.014897	-1.2281622
-0.48553506	-1.2780882
-2.1435304	-1.5515227
2.6728926	-1.5515227
-0.48553506	-1.3666734
-2.2107875	-1.0844738
0.22116226	-1.1618723
0.52013797	0.33298007
-2.1639004	-0.6978821
-0.07934926	-1.701069
-0.07934926	-1.2281622
-0.1882924	-0.17599036
-0.9403412	-1.0665979
-2.5497162	-1.3666734
-0.3612239	-1.4895786
-1.1735954	-1.3666734
1.1797913	2.8200784
-2.308425	-1.5515227
-0.07934926	-1.2524302
-0.07934926	-0.8037914
1.917575	-0.32232055
2.458275	-1.3666734
2.4813242	-1.0844738
0.67596835	-1.3666734
2.1091433	-1.3666734
0.14420728	1.4783282
0.19358623	-0.82907194
-0.19702366	-0.74350566
-0.17629226	-1.2780882
-0.07934926	-1.701069
-0.07934926	-1.5515227
0.25399935	-0.8957377
-2.3039474	-1.1618723
1.5680918	-0.61235577
-2.5877821	-1.4019763
0.20252539	-1.2281622
0.32683653	-1.2780882
2.246337	0.33298007
-0.43779695	-0.34686998
1.7999005	-1.3666734
-1.8616557	-1.2524302
0.8905858	-0.6978821
-0.1882924	-0.62267554
-2.7226477	-0.02909093
1.5300258	-0.17599036
-2.444042	-1.0844738
-0.01209203	-0.7552554
1.8146644	2.4567478
0.4970044	-1.5515227
2.4396381	0.004020837
1.8847378	-0.5621585
1.4571887	-0.62267554
-0.2801715	-0.4233451
0.9824649	-1.5515227
2.2667067	-1.0322778
1.7029574	-0.65424514
0.46403006	-0.41462332
2.6932623	-0.9533376
0.0068960534	0.7333679
-2.320082	-1.0844738
0.5414539	-1.3666734
-0.07934926	-1.3666734
1.2239344	-0.09040638
-0.41269785	-1.1028839
-0.07934926	1.5889488
0.2819494	0.91064423
0.110218965	0.33298007
-0.0004738028	-0.1113704
0.34536082	0.38186944
0.004951908	1.0926857
-0.24816778	1.3084915
0.14190489	0.44010767
-0.12767191	0.004020837
-0.101430275	-0.13976015
0.10314887	0.09970655
0.06632512	0.09970655
-0.26112962	-0.49538848
0.10901791	-0.049276453
0.032795094	-0.32232055
-0.27091762	0.5421251
-0.07934926	-0.5046989
-0.23691273	-0.02909093
0.07821423	-1.5515227
-0.31260356	0.004020837
-0.044785656	0.29412702
-0.10896338	0.6205133
-0.16535112	0.85437876
0.006652612	0.6205133
-0.34753647	0.24877568
0.11663127	0.5220961
-0.18502352	0.30530474
-0.019026443	0.2430324
0.3211967	0.69633996
-0.22134852	-0.19814758
0.007967036	-0.056060076
0.044961892	0.4138347
-0.3765919	0.5865489
-0.040148616	0.26590505
-0.40824634	0.37649405
-0.14721826	0.6634651
0.1052847	0.2430324
-0.47302064	0.09970655
0.39483806	0.80578333
-0.3145314	0.7878769
-0.12968695	0.33298007
-0.13711877	0.63491845
-0.3463045	0.7878769
0.26574546	0.6634651
-0.23691273	0.8368153
0.17598605	0.50695515
-0.29661873	0.7333679
-0.16888906	0.09970655
0.051548727	0.63491845
-0.31179762	0.124375865
0.038651116	0.94467455
-0.19734964	0.124375865
-0.23556772	0.44010767
-0.17629226	0.6634651
-0.14660648	-0.46787894
0.11221912	1.6428871
-0.34085396	0.11823982
-0.025339652	0.29412702
-0.06342254	-1.0844738
-0.07934926	0.7653111
-0.47574696	1.2025942
0.035173856	0.24877568
-0.15677314	-0.79141456
0.0028618176	0.3979129
-0.24518405	0.6205133
-0.13291906	0.6634651
0.05784428	0.11823982
-0.0075053414	0.09970655
-0.19808045	-0.32232055
0.19164313	-0.049276453
-0.29250413	0.26590505
-0.008088436	0.3979129
0.034594737	0.8456122
-0.19329324	0.3979129
0.101851955	1.6193969
0.016536973	0.7653111
0.11221912	0.97409606
-0.07934926	-1.701069
-0.07934926	0.24877568
-0.024974423	0.33298007
-0.8855514	-0.13976015
-1.888195	-1.4895786
-0.48553506	-0.2823485
-2.780117	-0.8957377
0.03155377	-0.16139594
-0.034231156	-0.29025236
-0.35410157	-1.0844738
0.39409375	-1.2780882
2.4290838	-0.16139594
-0.02307169	0.7878769
-0.15064363	0.8412176
0.17947634	-1.0665979
2.6056352	-0.32232055
2.6728926	1.0564278
-1.033501	1.5202562
-0.5583722	-0.20560631
2.6728926	-0.20560631
-0.42848113	-1.0844738
-2.416466	-0.1113704
1.7612756	-0.7552554
0.4171428	-1.0844738
0.4357797	0.5220961
-1.2825387	-0.82907194
0.80027956	-1.3666734
2.6932623	1.1755109
-0.22403035	2.5550926
0.68154836	-0.8957377
2.6000552	-0.36348647
-0.07934926	-1.701069
-0.07934926	-1.3666734
-0.1882924	-1.1618723
-2.1018445	-0.46787894
-1.0492843	1.0564278
-1.8616557	-1.0844738
-1.4554701	-1.0844738
-0.07934926	-1.0844738
-2.3581479	0.6253249
-0.33817485	0.8412176
-0.071123526	0.17274044
-2.580991	-0.8551076
1.984832	-1.5515227
-0.5944782	-1.1618723
-0.07934926	-0.62267554
2.4999611	-0.2206365
-0.51207435	-0.13976015
2.4175572	-1.5515227
0.6087112	-0.8551076
0.82332855	-1.0844738
0.67596835	-1.3666734
1.6235334	-0.049276453
-0.9972284	0.44010767
-0.6205439	0.7333679
0.08302773	-1.4019763
2.2667067	-1.0322778
-1.3311589	-1.2281622
-0.95897806	-1.0844738
-0.7674097	-0.82907194
-0.07934926	-1.701069
-0.07934926	0.42438287
-0.5932213	0.33298007
-0.52578557	0.44010767
-0.10903504	-1.0844738
1.6843204	-0.9385297
-1.3845928	-0.61235577
-0.40258205	-0.049276453
0.40626055	0.97409606
0.20252539	1.0483057
0.4357797	0.5865489
-0.25554964	1.3819063
0.07821423	1.0564278
-0.21270603	1.187149
0.083198905	0.7333679
-0.34620708	0.8412176
-0.13948415	1.1205642
-0.23635402	0.5220961
-0.1835052	1.2673396
-0.016879227	1.0483057
0.017593747	1.171621
-0.08598599	1.3819063
-0.13463156	0.94467455
-0.051903185	1.2673396
-0.17006968	1.5787367
-0.17541	1.2898563
0.12947926	1.5923458
-0.19629867	1.1560082
0.032506824	0.63491845
-0.4141086	0.50695515
0.003054569	1.5341114
-0.093949	0.7878769
0.06649605	0.5220961
0.28400508	1.2446507
0.11411126	1.3490882
0.04981539	1.2935927
2.6541893	0.3979129
0.08006376	-0.34686998
-0.4442622	1.2786192
-0.13024874	1.6595654
-0.6334718	1.3270121
-0.24028058	1.0483057
-0.4215467	-0.9533376
2.1577635	-0.62267554
-0.019026443	-0.49538848
-0.15504006	0.6634651
0.044961892	-0.6978821
0.32683653	0.8412176
0.012529839	1.1560082
-0.068633385	0.8587507
-0.22173798	1.5923458
0.05738752	1.007329
-0.045854874	1.323317
0.0048307762	1.3819063
-0.29396665	0.8412176
0.08302773	0.7333679
-0.06879475	1.3490882
0.24421132	0.24877568
0.20916212	1.171621
0.10558238	0.63970035
-0.006512068	0.71492493
-0.21944365	0.9149223
0.1567265	1.0926857
-0.14752832	0.049325142
0.041265436	0.44010767
0.16390046	0.54710424
-0.47101596	0.71492493
0.15140438	0.8587507
-0.29106098	0.85437876
0.110646285	1.4712864
-0.092231646	1.1755109
0.05784428	1.14031
-0.027875291	0.8456122
-0.23341818	0.8587507
-0.092878155	0.5619767
-0.2820949	1.6595654
0.23952024	0.6916712
-0.024666272	0.69633996
0.18763617	0.38186944
-0.06766907	0.71492493
0.020027256	0.50695515
0.17598605	0.6253249
-0.2165428	0.33298007
0.1372683	0.63491845
-0.021579737	0.33298007
-0.32548594	0.004020837
0.029593896	-0.64361715
0.05784428	0.33298007
-0.4213172	0.5816558
2.6860986	0.24877568
0.13467743	2.4243484
-0.07526823	1.7901237
-0.28900644	1.8661659
-0.09492212	1.1205642
-0.33135173	1.0926857
0.016632095	0.71492493
-0.2883867	0.4138347
-0.14534232	0.54710424
-2.6080344	-1.2281622
-0.3612239	-1.2524302
1.3840879	-0.19814758
0.44855767	0.8456122
-0.04153603	0.94467455
0.23754935	0.63970035
0.029593896	0.99491477
0.27621144	0.54710424
-0.007229959	1.323317
0.087455995	0.99491477
0.029593896	0.63970035
-0.07934926	0.97409606
0.3426198	1.6193969
-0.0048262496	0.9149223
0.13526815	1.894267
-0.035141073	1.3819063
0.010957012	1.4712864
-0.006512068	0.8456122
-0.027875291	1.4394025
0.007967036	1.3047738
0.05876694	1.237049
-0.009832471	1.4677595
-0.077055894	0.99491477
-0.09471725	0.6634651
-0.11062403	0.9488976
0.0033994792	1.5202562
0.036188997	1.0442356
0.026093472	1.0806522
-0.050245997	0.9615267
-0.21853046	1.3782771
-0.11741509	0.97409606
-0.27091762	0.14871615
0.31466973	0.63491845
-0.12423638	0.5421251
0.15858984	0.7516721
0.08889743	0.63970035
-0.1564495	0.5816558
0.018605756	1.1086503
-0.38207868	1.259796
0.017593747	0.21405767
-0.17629226	0.8368153
-0.07934926	1.6827766
-0.13766734	1.4783282
0.20440133	0.37649405
-0.1911538	0.7516721
-0.020045716	0.45571792
0.102431074	0.71492493
-0.43406108	-0.0091461865
0.28704274	0.38186944
0.06938767	-0.9385297
-0.3798608	0.042925138
-0.01209203	0.30530474
0.32683653	-0.20560631
-0.21308011	0.26590505
0.2981904	0.4763575
0.022704922	0.2430324
-0.4835303	0.54710424
-0.06965151	0.99491477
-0.54585785	-0.0834788
0.13853705	0.99491477
0.08416253	0.26590505
-0.13718678	-0.32232055
0.11221912	0.09348616
2.6728926	-0.056060076
-0.2036604	1.4712864
0.09102811	1.1442428
0.12518439	0.9488976
0.11430249	-0.16139594
0.3016531	0.33298007
0.87770337	-1.3666734
2.2667067	-1.5515227
0.20252539	-1.2281622
0.4715176	-0.41462332
0.26533937	0.29412702
-0.106091045	1.237049
0.19470356	0.99491477
-0.29034656	0.7333679
0.028344754	0.69633996
0.20858803	0.004020837
-0.051098865	0.33298007
0.31477442	1.1560082
-0.1915983	0.87182236
0.27010623	0.5816558
0.021422679	0.77436227
0.021290204	1.136372
-0.13967207	1.0483057
-0.2265215	1.1205642
-0.09050872	0.7878769
-0.36382347	1.171621
0.11453675	1.171621
-0.36786062	0.24877568
0.17053719	1.4783282
-0.41954198	0.63970035
0.0038346834	1.1205642
-0.11983213	1.0442356
-0.09077555	0.17274044
0.17125061	1.0483057
-0.43406108	-0.09040638
0.20252539	0.8456122
-0.044577908	0.7333679
-0.2850922	-0.16139594
0.41199625	1.712388
-0.28520003	0.5220961
0.28515062	1.136372
-0.2036604	0.63970035
0.06533184	0.33298007
0.24047352	0.54710424
-0.35228476	-0.46787894
0.26570553	1.323317
-0.20978664	0.09348616
-0.13082321	0.8456122
0.08824856	0.5619767
-0.45080844	-0.13976015
0.051674914	0.4138347
-0.0423544	1.3047738
-0.30633968	-0.4233451
0.28102365	1.1442428
-0.35372028	0.6205133
-0.18439303	-0.09040638
0.039381932	0.14871615
-0.55279225	-0.8551076
0.22989352	0.44010767
-0.08586263	1.1086503
-0.31482145	-0.32232055
0.19232208	1.3819063
-0.30933467	0.004020837
-0.0007611725	0.7878769
-0.22081426	0.3108702
-0.073941514	0.09970655
