# Supplementary material for: Cross-species behavior analysis with attention-based domain-adversarial deep neural networks
Source: Nat Commun. 2021 Sep 17;12:5519. doi: 10.1038/s41467-021-25636-x (PMC8448872; doi:10.1038/s41467-021-25636-x)
Supplement: Supplementary file 3 — Supplementary Software 1 [file 41467_2021_25636_MOESM3_ESM.zip › SupplementarySoftware/normalized_dataset/normalize_each/dataset/trans-norm/138.csv]

angle	speed
-0.7483616	-1.468491
1.990986	-1.5443485
-1.1526444	-1.1483573
0.34075817	-1.2094972
2.395269	-0.49896997
-0.7483616	-1.1483573
2.485152	-0.65962654
1.3730912	-1.3179796
-0.34407872	-1.468491
1.990986	-0.07925923
-0.8567943	0.36058876
0.729745	-1.5443485
-0.68141943	-0.039052784
0.27381605	0.00989746
-2.3087063	-0.97239494
0.12714623	-1.3179796
0.9018663	-0.8118038
2.27154	-0.9084748
-0.7747766	0.18451285
1.05201	-1.5443485
-1.7137524	0.00989746
0.74955887	0.50797695
-2.246282	-1.1483573
1.3061491	-1.1483573
1.990986	-1.3179796
-0.6584784	-0.039052784
1.4968201	-1.5443485
-2.0389833	-0.29714552
0.47531816	0.6603185
-1.7705392	-1.3179796
2.395269	-1.468491
-0.063524656	-1.2094972
-2.5223181	-1.3179796
-0.063524656	-1.7274846
-0.063524656	-1.468491
0.21702942	-1.3179796
1.0255951	-1.468491
-2.1180353	-0.99494
-2.1180353	-0.69151014
0.4077003	-0.97239494
2.6088808	0.00989746
-1.1526444	-1.1780761
-2.630751	-0.7936698
1.1340278	-0.99494
0.6213122	-1.2094972
2.1631074	-0.7936698
-0.5674329	-0.74126625
2.3227727	-0.9505037
-1.0289155	-1.1483573
-2.5223181	-1.5443485
0.34075817	-0.49896997
-0.015132097	-0.25099382
1.7104319	-1.0671778
-2.3985896	-0.25099382
0.44919094	1.5485544
-2.2417643	-1.3179796
0.0602041	-1.1483573
0.9018663	-1.2094972
0.34075817	-0.56922996
2.1750512	-0.5548411
-1.1230977	0.40823144
-0.2771366	-1.2094972
-0.41657466	-0.74126625
0.21702942	1.3912116
-0.6758656	-1.5443485
-1.0289155	-1.3179796
-1.1526444	-1.468491
1.990986	-1.1780761
-0.063524656	-1.5443485
2.204598	-0.65962654
-1.1340948	0.1401449
1.8825532	-1.3179796
-2.5223181	-1.2094972
0.12714623	0.6603185
0.21702942	-0.97239494
-2.5892603	-0.99494
2.1631074	-1.0671778
-0.063524656	-1.0671778
0.16863687	-1.1483573
2.552094	-1.3179796
-1.9943067	-0.49896997
-0.4678075	-0.99494
1.990986	-0.9505037
-0.5347496	-0.97239494
0.12714623	-0.9084748
-0.8720903	-1.3179796
0.34075817	-0.8118038
2.6758227	-0.99494
0.24930954	-0.16276865
0.15165275	1.168152
0.41346207	0.07619722
-0.063524656	-1.7274846
-0.063524656	-1.0671778
0.44919094	-0.99494
2.1631074	-1.0671778
-0.60764873	-0.16276865
0.027923992	-1.3179796
-0.98052305	-0.40687105
0.5931942	0.5004627
0.47730893	-1.468491
2.6758227	-1.2094972
1.429878	-0.8118038
0.026358534	-0.65962654
-0.5576907	-1.3179796
-0.063524656	-0.49896997
0.28397155	-0.039052784
0.22258323	-0.74126625
-0.012291841	-0.56922996
-0.4678075	0.603458
-0.063524656	-0.43251643
0.10859666	-1.0671778
2.5037014	0.085470706
0.0602041	1.0195576
0.026358534	-0.65962654
-2.6122015	-1.1483573
0.6213122	-1.3179796
1.0255951	-0.43251643
0.21702942	-0.9084748
-0.2956862	-0.7936698
-0.11191721	0.8624517
-0.10820148	0.29532027
-0.21507251	0.47776663
0.008971294	-0.6286677
2.6758227	-0.99494
-0.1872534	2.1574197
-0.1207246	1.8283759
0.2895254	0.1401449
2.7173133	-0.97239494
0.12714623	-1.3179796
-0.4678075	-1.5443485
1.3061491	-1.5443485
0.21702942	-1.1483573
0.6213122	-1.3179796
0.0602041	-1.1483573
-0.4678075	-1.2094972
-0.2956862	-0.25099382
0.2923656	0.103876874
0.06217241	0.56720483
-0.2045177	0.36058876
-0.25100935	-0.29714552
0.09457919	1.1331935
-0.3561885	0.40823144
0.03699168	1.2761714
-0.0741578	1.0195576
-0.11191721	0.25343567
0.1810926	1.3912116
-0.049113378	0.87536913
-0.217374	-0.039052784
0.21702942	0.40823144
-0.1405858	0.76343614
-0.14203057	0.21927929
0.030737897	0.50797695
-0.025161186	0.6603185
-0.040583592	0.40823144
0.12714623	-0.56922996
-0.095804766	-0.16276865
-0.23776752	0.00021831528
-0.13755575	-0.8118038
0.044908106	-0.25099382
-0.22874404	-0.039052784
-0.07242191	0.21927929
-0.042517595	-0.29714552
0.0014266997	-0.15208784
-0.050702613	1.168152
0.033789117	0.9764881
0.15356123	1.2928739
-0.13046677	0.5890246
0.1379775	0.29532027
-2.7238204	-0.99494
-0.3061912	2.272269
0.17914191	1.0195576
0.1500873	-0.97239494
0.4077003	0.603458
0.0602041	-0.8118038
0.28397155	0.5377844
0.03450747	1.0438682
0.456338	-1.3179796
2.27154	-1.5443485
-0.7483616	-1.2094972
-1.9044234	-0.97239494
0.23557898	-1.0671778
-0.015132097	-0.8118038
-0.13755575	0.00021831528
0.230724	-0.5548411
-0.108780675	0.47776663
0.3564675	0.5377844
0.1500873	-1.5443485
-0.20752792	-0.6135109
2.6758227	1.6144365
-2.658869	-1.5443485
-0.34407872	-1.1483573
0.21702942	-0.99494
2.6758227	-0.8118038
-0.6614543	0.87536913
1.9040787	-0.8118038
1.3061491	-1.5443485
1.6467434	1.6394325
0.28071797	-1.2094972
-2.630751	-1.0671778
-0.40776727	-1.0671778
1.3992186	-0.29714552
-0.26502678	-1.3179796
0.757863	-0.6135109
-0.076346695	0.32003972
-0.16083841	0.18451285
0.19061443	-0.26239547
-0.4678075	-1.3179796
0.21702942	-0.43251643
-0.5576907	-0.039052784
-0.022034021	0.36058876
-0.1207246	0.47776663
-0.28687876	-1.0671778
-2.630751	2.1574197
-0.4678075	2.3264065
0.11638183	0.8167239
0.024300905	0.76343614
0.3535802	0.7295446
2.395269	-1.2094972
0.9530992	-0.74126625
0.21047345	-0.29714552
0.015527273	-0.9505037
-0.063524656	0.8624517
2.579334	-0.5548411
0.0006840631	1.7713263
-0.24485648	1.4760896
-2.5892603	-1.468491
-0.063524656	-0.9505037
0.44919094	-0.7936698
0.6213122	-1.0671778
-0.24445334	-0.74126625
-0.39531153	-1.5443485
-0.063524656	0.47014907
0.25663677	0.8233067
-0.15152454	0.36058876
-0.082074225	0.5377844
0.21702942	0.6603185
-0.36701977	-0.039052784
-0.040583592	-0.97239494
0.21702942	0.6603185
0.5128795	0.9950299
-0.5729867	0.103876874
0.74504095	1.568966
-0.25419554	1.649379
0.32490608	0.71585625
-0.60878074	2.0479636
0.093300655	-0.039052784
0.34075817	-0.97239494
-0.501513	1.8705697
0.37446365	0.5377844
-0.5576907	1.168152
0.1500873	0.6603185
0.21702942	0.5377844
-0.7642136	1.7279211
0.97183853	0.76343614
-1.8093632	-0.7936698
1.0670857	0.6603185
0.21702942	-0.2173053
-0.07937676	0.71585625
0.23288152	0.6603185
0.34075817	-0.65962654
-0.4492579	0.9137424
-0.36262828	0.5377844
-0.063524656	-0.97239494
-0.063524656	-0.97239494
-0.08646571	-0.039052784
-0.040583592	-0.97239494
-0.063524656	-0.2173053
-0.063524656	-1.7274846
-0.063524656	0.5377844
0.34965542	0.21927929
-0.47670475	1.2928739
0.34075817	-0.039052784
2.27154	-0.97239494
2.2900896	0.1401449
-2.183967	1.634448
1.0729773	-0.97239494
1.3061491	-0.97239494
0.12714623	1.5485544
-0.6584784	1.649379
-0.51620007	0.9950299
2.1631074	-0.97239494
0.6213122	-0.65962654
2.6758227	-0.65962654
-0.7604714	1.4708506
-0.051414855	-0.97239494
2.6528816	-0.039052784
2.6572733	-0.7936698
0.96190655	0.1401449
-0.64318234	-0.039052784
0.044908106	0.9950299
-2.630751	-0.65962654
-0.57624024	2.1227324
0.11185023	0.103876874
0.4644869	1.168152
-0.063524656	-1.7274846
-0.063524656	-1.7274846
-0.063524656	-0.2173053
-0.4678075	-0.039052784
-0.005958093	0.6812953
-0.0744236	0.5004627
-0.5664708	1.2537559
-0.18046407	-0.29714552
0.015527273	1.1214451
-0.31295046	0.56720483
0.14005077	0.73636013
0.3713126	1.5740492
0.29926756	0.6603185
-0.079233974	1.3912116
0.057363845	1.0739596
0.19505186	0.9764881
0.10370722	0.87536913
0.13647817	1.2761714
-0.22247066	0.73636013
0.10605451	1.0195576
-0.27416062	0.87536913
-0.011477306	1.5125245
-0.18097219	0.50797695
-0.1917713	1.5485544
-0.14764605	0.8233067
-0.33245325	1.3912116
0.00082235987	1.0438682
-0.5025074	1.8094616
0.20864543	1.3912116
-0.2928459	1.168152
0.16260262	1.208411
-0.067142725	1.0256552
-0.077975735	0.47776663
0.008971294	1.0195576
-0.4678075	0.7295446
-0.031244539	0.48535788
-0.3763588	0.8624517
0.015527273	1.1331935
-0.18842697	0.73636013
-0.33050844	0.48535788
0.11275873	0.76343614
-0.15135022	0.8167239
-0.11970237	-0.08946506
0.32546216	0.36058876
-0.22319022	0.47776663
-0.20296273	0.6603185
0.19408835	-0.039052784
-0.30258808	1.5740492
0.15982948	0.47776663
0.19303654	0.8946259
-0.49504745	0.103876874
0.0602041	-0.17352286
2.603327	1.3912116
0.42709363	1.9214771
2.5382545	-1.3179796
0.34075817	-0.99494
2.6758227	-0.6286677
-0.6089235	2.3387976
0.1500873	1.2311704
-0.60724556	0.6603185
0.26369703	0.76343614
-0.65275085	0.36058876
-1.6653599	-1.5443485
-0.063524656	-1.3612123
-1.5569272	-0.43251643
-0.22034998	-0.56922996
-0.34407872	0.103876874
-0.25419554	-0.039052784
-2.646047	2.0479636
0.10420518	1.3858298
0.36369923	-1.5443485
-0.4678075	-0.08946506
-0.031244539	0.48535788
-0.3763588	-0.69151014
2.6758227	-1.468491
-0.23564595	-1.0671778
-1.945914	-1.1780761
-0.34407872	-1.1483573
0.21702942	0.65328515
-0.17910446	1.0438682
0.05205517	1.3858298
-0.1719574	1.2254969
-0.2956862	1.6394325
0.01679007	0.76343614
-0.20752792	0.32003972
0.26170626	0.29532027
0.26966634	0.18451285
0.0630583	1.303958
0.14410138	0.6178024
-0.47975144	1.0739596
0.24537589	1.0679674
-0.14026368	-0.08946506
-0.38875553	0.29532027
-0.14257658	0.28701296
-0.3763588	-0.16276865
-2.5814867	1.7713263
0.027923992	1.3858298
0.27706963	1.6394325
-0.2472936	0.32003972
0.11143692	0.24495207
-0.4918004	-0.0691163
0.129453	-0.0691163
-0.2565023	-0.0691163
-0.47975144	-1.0671778
-2.0765448	-0.97239494
-1.6468103	-0.6286677
0.31719738	1.303958
-0.23063475	1.2928739
0.28397155	1.9352382
-0.2928459	1.2311704
0.227348	1.907664
-0.3265782	1.4708506
0.22942615	1.7713263
-0.43552738	1.7472794
-0.15340783	-0.039052784
-0.25419554	1.3858298
-0.16563895	1.4073012
0.2002059	1.2537559
-0.4854205	0.76343614
0.12981278	0.6603185
-0.2771366	1.168152
-0.3593747	0.36058876
0.08218167	0.9764881
-0.3176637	1.1214451
0.21702942	0.7295446
-0.15742606	1.3205082
0.09041697	0.65328515
0.4138223	0.6812953
-0.12968685	0.6603185
0.3049443	0.56720483
0.07280557	1.2761714
0.20187837	0.50797695
0.46900478	1.0195576
0.015527273	0.29532027
0.34450045	0.00021831528
0.010506436	-0.8118038
2.5371609	2.204615
-0.38948187	1.5892519
-0.33213478	1.0739596
0.10859666	0.28701296
-0.20752792	0.5004627
-0.3616917	0.15801743
0.27021292	-0.25099382
-0.6399288	-0.17352286
-0.063524656	-0.69151014
-0.16001348	-0.5548411
-0.37131864	-0.56922996
0.21702942	-0.8118038
-0.15340783	-0.65962654
-0.706871	-0.7936698
-1.945914	-1.468491
-1.9044234	-0.97239494
0.9204159	-0.7936698
-0.57624024	0.8624517
0.044908106	0.36058876
0.090433426	2.204615
-0.24686356	1.1331935
0.041488666	1.9807396
-0.28244975	1.5125245
0.058242433	0.87536913
-0.5034819	0.24495207
-0.39531153	-0.44553158
0.10859666	0.1401449
-0.43340582	0.71585625
0.010506436	-0.43251643
-2.6791437	-0.8118038
-0.25419554	1.649379
0.19408835	0.6603185
-0.30258808	-0.7936698
1.8825532	-1.3179796
1.1824204	-1.1483573
-1.1526444	-0.8118038
0.4644869	-0.56922996
-0.61181074	-0.15208784
-0.016010204	0.6178024
0.41368622	0.41606897
-0.07957121	0.8233067
0.4287581	1.0739596
-0.12721321	1.2254969
0.0602041	0.36058876
0.33791792	0.47776663
-0.2928459	-0.08946506
-0.103132	0.07619722
-0.07515012	-0.3327612
-0.33752275	0.29532027
-2.6546888	1.1155528
0.041026995	0.24495207
0.34075817	0.47776663
-0.25876075	-0.15208784
0.17696746	-0.5548411
-0.03628472	-0.8118038
-0.5190403	-0.3327612
-0.20296273	-0.97239494
0.4077003	-0.69151014
-0.7483616	-0.8118038
-0.063524656	-0.8118038
-2.1180353	-1.468491
-0.063524656	-1.468491
0.21702942	-1.3179796
1.7104319	-1.3612123
0.7178011	-0.5548411
-0.392175	-0.25099382
0.044908106	1.0195576
0.3028707	0.15801743
-0.3061912	-1.468491
-2.417139	0.9950299
-0.25149807	0.00021831528
0.53198516	-0.25099382
-0.36262828	-0.039052784
-0.5576907	-1.468491
-1.6053197	-1.0671778
-1.7323021	-0.97239494
0.15827449	0.56720483
-0.5501686	1.3912116
0.3684302	1.303958
-0.19010761	0.18451285
-0.3176637	0.103876874
0.43064135	0.6603185
-0.33045542	1.1155528
0.47312889	1.1331935
-0.22162852	1.1331935
0.25819385	0.15801743
0.16503374	0.5377844
0.006084015	0.5004627
0.3933128	-0.16276865
-0.43078563	1.208411
0.395185	0.7295446
-0.063524656	-0.49896997
-0.13602059	0.24495207
-0.39531153	-0.26239547
0.34075817	-1.3179796
-0.25419554	-0.2173053
-0.3640438	0.113010906
-0.13344274	0.32003972
0.093300655	0.103876874
-1.4331983	-1.5443485
-1.3417498	1.7713263
-0.1549733	0.83642143
0.080478616	0.5004627
-0.30401677	-0.0691163
0.15669294	-0.43251643
-0.5000876	-0.16276865
-0.71608144	-1.3179796
-1.8374814	-1.1780761
