# Supplementary material for: Cross-species behavior analysis with attention-based domain-adversarial deep neural networks
Source: Nat Commun. 2021 Sep 17;12:5519. doi: 10.1038/s41467-021-25636-x (PMC8448872; doi:10.1038/s41467-021-25636-x)
Supplement: Supplementary file 3 — Supplementary Software 1 [file 41467_2021_25636_MOESM3_ESM.zip › SupplementarySoftware/normalized_dataset/normalize_each/dataset/trans-norm/142.csv]

angle	speed
-0.23136835	-1.5397763
-0.23136835	-1.4045042
-2.349934	-1.3484726
-0.7104735	7.121866
0.14823963	-0.673612
-0.42117235	-0.32986552
-0.30612457	-0.81131357
2.5133173	-0.12749377
0.13587584	1.8203138
-0.7573842	2.0006342
-0.22727516	1.866289
2.486002	-1.4045042
-0.014811917	6.399903
2.7296014	2.7057004
-1.2903285	-1.3484726
-2.349934	-1.1339599
0.057932783	-1.1120082
2.5933862	-0.2564721
-0.053880673	-0.4491775
-2.816723	-1.157169
1.1810088	-1.3484726
0.4748203	-1.4045042
1.1810088	-1.1339599
-1.44713	-0.29262885
1.690582	-1.3484726
-2.439551	-0.18030815
0.07852035	-0.42429376
2.5506017	-0.85002106
1.0035212	-0.99868774
-0.937557	-1.3484726
-0.937557	-1.4045042
-0.23136835	-1.5397763
-0.23136835	-1.4045042
-2.349934	-0.7745616
0.15223259	-0.38401064
2.0821989	-0.86341566
-0.39308313	-0.93482083
-0.6482559	-1.4045042
-0.23136835	-1.5397763
-0.23136835	-1.4045042
-1.6437455	-1.1339599
0.652308	-1.0520457
1.9299818	-0.98203504
1.6669257	-1.3484726
2.1764987	-1.1120082
-0.937557	-1.2372986
2.304085	-1.157169
-1.6437455	-1.3484726
-2.349934	-1.269232
0.7641214	-1.2372986
2.5933862	-1.2372986
0.18551913	-1.269232
-0.937557	-1.3484726
-0.937557	-1.4045042
-2.349934	-1.3484726
0.057932783	-0.93482083
-0.23136835	-1.5397763
-0.23136835	-0.86341566
-0.8099706	-1.4045042
0.4748203	-1.3484726
2.4158986	-0.5643151
1.3584965	-1.3484726
1.3085953	-0.86341566
1.0534226	-1.3484726
1.8871976	-1.4045042
-0.6482559	-0.02738788
2.5933862	-0.93482083
-0.15661213	-0.81131357
0.110762924	-1.4045042
1.1810088	-1.4045042
0.960737	-0.98203504
-1.0065862	-1.2372986
0.057932783	-1.3484726
0.057932783	-0.93482083
2.204588	-0.673612
-0.7104735	-0.5832578
-1.0651432	-1.3484726
2.1764987	-1.1120082
-1.9330467	-1.1339599
1.1810088	-1.4045042
0.18551913	-1.2372986
-0.6482559	-1.4045042
2.5933862	-0.86341566
0.6950922	-0.751011
2.6624153	-0.63234323
-0.6482559	-0.86341566
2.543485	-1.0520457
0.094612315	-0.37612134
2.4448931	-1.3484726
-0.23136835	-0.96586525
-1.3544445	-1.2372986
0.18551913	-1.269232
-0.23136835	-1.269232
-1.6437455	-0.7281435
-0.4816007	-0.5549803
-0.2704371	-1.1120082
1.4703101	-1.4045042
0.9843933	-0.29262885
-1.44713	-1.269232
0.7641214	-0.63234323
2.304085	-1.3484726
-0.23136835	-1.5397763
-0.23136835	-1.3484726
-1.3544445	-1.2372986
0.6714359	-0.751011
-0.32469296	0.69937605
0.33246052	-0.14706442
1.9262663	-1.1120082
2.5933862	-1.1120082
-2.8058903	1.5744221
-0.1765267	0.0025633809
-0.82574356	0.21876138
2.5933862	-0.7281435
-0.45164025	-0.98203504
-0.7172851	-1.3484726
-0.23136835	-1.5397763
-0.23136835	-0.99868774
0.7641214	-0.93482083
-0.6981572	-1.0520457
-0.31108305	0.15517877
-0.13122201	0.11143057
-0.3363749	2.454762
-0.20870557	0.64142126
-0.15368333	0.59906393
-0.26212564	0.7116007
-0.038896274	0.75586796
-0.2786483	0.2801241
-0.2737052	0.38280204
0.006741428	0.7875336
-0.252275	0.4893058
-0.09330987	0.75985
-0.33529842	0.59906393
-0.103782006	0.5775676
-0.16569413	0.94717175
-0.38972813	0.22395648
0.009810177	0.30012357
-0.19729377	0.5602119
-0.38964054	0.69937605
-0.059048127	0.6911888
-0.3751538	0.52062756
-0.0875829	0.6911888
-0.14835069	0.23945084
-0.22170047	0.37326065
-0.1636366	0.4938097
-0.17151377	0.08348928
-0.29548427	0.3588586
-0.107397854	0.4938097
-0.11373525	-0.16026582
-0.5083532	0.9101062
-0.067755304	0.3588586
-0.23936057	0.6288009
-0.28749207	0.6245778
0.030694233	-0.12749377
-0.4934309	0.21876138
-0.29548427	0.3588586
-0.03966609	0.37326065
-0.2948388	0.3588586
-0.16789791	0.37326065
-0.18146701	-0.16026582
-0.40885603	-0.05178283
-0.14175156	-0.18030815
-0.4327986	-0.4491775
-0.2812697	-0.02738788
-0.3589547	0.1712958
-0.21440531	0.727798
-0.2641043	0.89887685
-0.045477673	0.5072626
-0.17630091	0.3588586
-0.30112642	1.1959333
-0.037639778	0.4938097
-0.22710703	0.3588586
0.06857309	0.52062756
0.110762924	-0.009346856
-0.23136835	-1.5397763
-0.23136835	-0.07658445
-0.053880673	-0.7745616
-0.23136835	-0.7745616
2.5506017	0.47118858
-0.12446822	1.1452988
2.6777632	-0.37612134
-0.5074477	-0.18705493
-0.5206695	-0.2564721
-0.2704371	-0.5549803
-0.1922996	-0.2564721
-0.5206695	0.6245778
-0.14985175	-0.0456467
0.075913325	0.39702588
-0.17604059	0.45749283
0.030694233	-0.5832578
-0.23136835	0.37326065
-0.31288493	0.57324207
-0.10706754	0.47118858
-0.053880673	0.037754282
-0.18324575	1.0622352
0.04471098	-0.02738788
-0.18146701	0.64142126
-0.2091717	-0.18030815
2.6268792	0.6288009
-0.28705812	-0.4491775
2.4849277	-0.98203504
-0.49701318	-0.751011
-0.45164025	-0.7745616
-0.937557	-1.269232
0.54384947	-0.29262885
-0.5043232	-0.26362154
-0.5133595	0.6911888
0.0043159868	-0.14706442
0.21547961	0.22395648
-0.18858413	0.64142126
0.08692748	0.1058802
0.028938087	0.64142126
-0.48043603	0.23945084
0.06760066	-0.02738788
2.3867514	1.1690462
0.2304391	-1.2372986
1.6742356	-0.26362154
-0.14599279	-0.02738788
-0.45164025	-0.29262885
-0.5043232	-0.26362154
-0.31674394	0.5775676
-0.23136835	0.5775676
-0.16233912	0.037754282
0.31149122	0.094723135
-0.13706854	0.59906393
0.18551913	-0.5832578
2.281119	1.7764608
2.3611794	-1.2372986
-2.825805	1.0867333
2.559684	-0.42429376
-0.011096453	-0.7281435
2.456132	0.23945084
-0.65180975	-0.37612134
-0.3108321	0.95451856
-0.30039757	-1.3484726
-2.6392353	-1.1120082
0.057932783	-1.269232
0.4748203	-1.3484726
-0.31288493	-0.48326713
2.4246702	-0.14706442
-0.46705267	0.13344759
-0.8066156	0.21876138
2.242173	-1.3484726
-0.6482559	-1.1120082
-2.6392353	-1.3484726
-0.011096453	0.037754282
0.034276474	-0.42429376
2.5933862	-0.98203504
-1.4234737	-1.4045042
-2.349934	-0.5832578
-0.053880673	-1.0520457
2.1265974	-0.63234323
-0.89848816	-0.5549803
2.426731	-1.2372986
-0.8099706	-1.2372986
-1.6437455	-1.2372986
-0.23136835	-1.5397763
-0.23136835	-1.3484726
-0.3589547	-0.86341566
2.4316714	-1.2372986
-1.0651432	-0.32986552
-1.2867126	0.4938097
-0.17151377	-1.269232
1.8871976	-0.96586525
-0.7600693	-0.85002106
2.4158986	-0.99868774
-0.23136835	0.3540336
-0.08287537	0.1058802
2.4448931	-0.99868774
-0.23136835	-1.4045042
-1.2268581	-1.2372986
-1.5747163	-0.751011
-0.42798394	-1.1120082
-0.23136835	-1.5397763
-0.23136835	0.13344759
1.4012808	-1.4045042
-0.23136835	-1.5397763
-0.23136835	-1.4045042
1.1810088	-1.4045042
2.0147839	-0.86341566
2.6228557	0.11143057
-0.0048234356	-0.38401064
2.4990864	-0.02738788
-0.40148616	1.3551738
-0.57082355	-0.751011
2.1074696	-1.1339599
-2.589334	0.64142126
0.1075286	-0.673612
-2.4494312	-0.99868774
0.8388777	-0.81131357
-0.3751538	-0.751011
-0.034752764	-0.2564721
-0.45164025	0.22395648
-0.110593595	0.39702588
-0.13187122	0.59906393
-0.23136835	-0.2564721
0.31513515	0.857252
-0.07168324	0.8800453
-0.13453929	0.7116007
0.060600873	1.0587165
-0.43824968	0.86867565
0.024508823	0.7875336
-0.3439146	0.85343206
-0.19255887	0.7638252
-0.34890878	0.47118858
-0.30520582	0.67885166
-0.11474667	0.5645642
-0.26236114	1.235776
0.06526927	0.75985
-0.3803915	0.67885166
-0.08592745	0.45749283
-0.262059	0.33948418
-0.22334047	0.64142126
-0.106710814	0.64561194
-0.24756745	1.2489302
-0.03009401	0.7953828
-0.3245447	1.4146117
-0.20140786	0.6911888
-0.30039757	1.4546
-0.099123254	0.7953828
-0.34934247	1.1555018
-0.09359243	0.23945084
-0.314386	0.6911888
-0.33368412	0.771755
-0.2923816	0.094723135
-0.44657183	0.86867565
0.012460716	0.21876138
-0.37865606	1.0125332
-0.14599279	0.5775676
-0.2812697	0.64142126
-0.12863688	0.52062756
0.020875543	0.64142126
-0.26036304	1.0622352
-0.026444288	0.3588586
-0.29548427	0.6245778
-0.16725244	0.3588586
-0.11799658	-0.16026582
-0.35273233	0.6288009
-0.21846281	0.22395648
0.029745765	0.34434646
-0.20653634	0.21876138
0.18887416	-0.29262885
-0.3998947	-0.673612
-0.3093589	-0.07658445
-0.37646833	0.094723135
-0.12905258	0.037754282
-0.33368412	0.094723135
0.009702728	-0.48326713
0.2142056	-0.81131357
-0.51390916	-0.48326713
-0.39440152	-0.48326713
-0.23946856	0.38280204
-0.34567714	-0.26362154
-0.27767515	-0.14706442
-0.6873246	0.21876138
-0.16233912	0.22395648
-0.1519046	0.1058802
-0.252275	0.37326065
0.107834116	-0.4491775
-0.53644234	-0.02738788
-0.103782006	-0.2564721
-0.045852784	0.33948418
-0.14848942	-0.37612134
2.549407	0.7116007
-0.6951835	0.89887685
-0.4383257	0.7953828
-0.2518	0.5294894
-0.11799658	0.3588586
-0.16725244	-0.59287137
2.5933862	-1.4045042
-0.6482559	-1.2372986
1.8181683	-0.98203504
-0.45164025	-0.45759925
0.34723392	-0.86341566
2.2113993	-0.29262885
-0.9417005	0.7116007
-0.8407279	0.59906393
-0.3721765	-0.71694803
2.1946607	-0.5549803
0.16735701	-0.71694803
-0.37986133	-0.7281435
-0.6482559	-0.32986552
-0.6981572	1.3866074
-0.23136835	0.89887685
-0.38402402	1.1247756
-0.008609192	0.86867565
-0.29063925	1.5744221
-0.117543384	0.08911593
-0.23466194	1.5270551
0.034924895	0.52506334
-0.21344753	1.1282072
-0.14586222	0.69937605
-0.25566372	0.5775676
-0.20996413	1.0017564
-0.16602844	0.34434646
-0.09784059	0.95451856
-0.0875829	0.7638252
-0.3651079	1.0867333
-0.092078604	1.0339515
-0.42770955	0.98731565
-0.093045235	0.7757096
-0.26687852	1.0622352
-0.0905602	-0.32232705
-0.23136835	-0.7281435
2.5933862	-0.45759925
-0.41604906	1.7764608
-0.13630445	1.17916
-1.5541288	-1.4045042
-1.7922385	-0.71694803
-0.61157626	-0.07658445
-0.5083532	-0.673612
-0.2803642	0.7875336
-0.22368352	0.30012357
0.08692748	-0.07658445
0.13561781	-0.02738788
-0.005537654	0.3588586
-0.13376948	-0.02738788
0.17229733	0.30012357
2.606608	-0.86341566
-0.5206695	1.4546
-0.5206695	1.0303942
-0.5206695	-0.2564721
1.7596111	-1.1120082
0.4748203	-0.63234323
-0.6981572	-0.07658445
-0.57026535	0.39702588
-0.17093997	-0.5549803
2.5278344	1.7764608
0.38963667	1.0587165
-0.06522067	0.75985
0.060682457	-0.71694803
2.3249917	-1.2372986
0.18551913	-1.1339599
1.0035212	-0.85002106
-0.053880673	-0.32232705
-0.1195549	0.64142126
-0.23136835	-1.5397763
-0.23136835	2.3644128
-0.7742279	0.771755
-0.32566816	-0.63234323
-2.6392353	-1.269232
-0.6482559	-0.93482083
0.7432147	-0.37612134
-0.0013587791	0.57324207
-0.45013916	0.9764308
-0.25117016	0.11143057
-0.117096536	0.47118858
-0.28808126	0.19255228
-0.0042848624	-0.18705493
0.057932783	0.59906393
-0.18568833	0.98731565
0.012252768	0.6245778
-0.57349956	1.3740747
-0.037730064	0.9287086
-0.48063496	1.3041575
-0.03753434	0.26497903
-0.22405837	-0.29262885
2.5348291	1.8420271
-0.6008677	1.629751
-0.28189215	1.235776
-0.26236114	0.37326065
-0.011096453	-0.751011
-0.23136835	-1.5397763
-0.23136835	-0.86341566
0.110762924	-0.81131357
0.132689	-0.009346856
-0.13187122	1.0587165
-0.12693994	1.0125332
-0.31867224	0.67885166
-0.37698475	1.4269732
-0.36408845	0.59906393
-0.26212564	0.7116007
-0.005609737	1.044594
-0.07218281	0.7116007
0.08987611	1.6441517
-0.32819742	0.59906393
0.021986058	1.8447313
-0.45262402	0.857252
0.02583402	1.4362106
-0.33086547	0.9101062
-0.3284868	0.95451856
-0.2783739	0.98731565
-0.27704838	1.0268321
-0.1992696	0.857252
-0.019085933	1.1690462
-0.24630299	0.4938097
-0.0861382	1.3137925
-0.31674394	0.6245778
0.02583402	0.857252
-0.15508483	1.0727625
-0.09003755	0.33948418
-0.16171122	0.59906393
-0.28992546	0.82651967
0.024850274	0.85343206
-0.41110054	1.4637525
0.12258664	0.52506334
-0.37742198	1.1452988
-0.24265414	0.08911593
-0.4881241	-0.26362154
-0.2617627	1.4300555
-0.2472808	1.2456474
-0.20140786	0.037754282
0.16639124	0.41114616
-0.2716018	0.9764308
-0.10656	0.45749283
-0.27315906	0.037754282
-0.4759356	2.0006342
-0.20707299	-0.009346856
-0.38488445	1.2750545
-0.22634523	0.7875336
-0.43990827	1.6756057
-0.2221937	1.2489302
-0.3502989	1.544903
-0.09995043	0.8226499
-0.2509728	0.94717175
-0.121868014	0.94349
-0.37469158	1.1992756
-0.10463266	0.45749283
-0.05892257	0.38280204
-0.21078078	0.95451856
0.015148563	-0.07658445
-0.40885603	0.75586796
-0.2704371	0.66229457
-0.23508382	0.47118858
-0.3370771	0.7875336
-0.08287537	-0.5832578
-0.5206695	-0.02738788
-0.23136835	0.8800453
-0.23136835	0.5775676
-0.5206695	0.37326065
-0.25365672	0.7757096
-0.28054267	0.6288009
-0.1756786	0.64142126
-0.053880673	1.4546
-0.2483314	0.727798
-0.03691764	0.64142126
-0.24602704	1.5478675
0.06547438	0.47118858
-0.30743912	1.044594
