# Supplementary material for: Cross-species behavior analysis with attention-based domain-adversarial deep neural networks
Source: Nat Commun. 2021 Sep 17;12:5519. doi: 10.1038/s41467-021-25636-x (PMC8448872; doi:10.1038/s41467-021-25636-x)
Supplement: Supplementary file 3 — Supplementary Software 1 [file 41467_2021_25636_MOESM3_ESM.zip › SupplementarySoftware/normalized_dataset/normalize_each/dataset/trans-norm/148.csv]

angle	speed
0.5179573	0.2539726
0.18770275	-1.7110568
0.18770275	-1.3730614
-0.2001523	-0.5018079
0.39263472	0.15864104
0.15935665	0.45316935
0.011116879	-0.65296406
2.323857	-1.1660557
0.02257548	-1.2835227
-2.4403331	-1.2835227
0.57555777	-0.7550617
-2.1711793	-0.9552762
-1.1263151	-1.5599008
1.5017208	-1.4087446
-2.4403331	-1.5599008
0.18770275	-0.9552762
2.5719264	-0.13294068
0.31281394	-0.6422216
-0.18547785	-0.6210546
0.2917294	-1.0350661
-2.370783	-0.8970562
0.18770275	0.730945
-1.7341733	-1.3730614
-0.2001523	-1.4087446
0.18770275	-1.4087446
2.728006	1.1767766
0.54458934	-0.7550617
2.5465848	-0.19949566
0.02257548	-0.94030887
2.4889843	-1.1660557
0.52913165	-0.021080114
-1.9020255	-1.3730614
1.1138657	-1.5599008
-0.9881634	-0.7916101
-0.054475702	-0.4923973
-0.16034761	-0.8296728
0.7438064	-0.4923973
0.083676085	-1.4087446
-2.4403331	1.3120655
0.45685667	-1.2330593
2.4278834	-0.6422216
-0.619759	-1.3730614
-0.8571612	-1.2835227
-0.081451185	-1.3730614
-1.9484514	-0.4923973
-0.035025027	-1.4972899
-1.7833241	-1.2575885
0.18770275	-1.4087446
-1.3954691	-1.2330593
0.45685667	-1.5599008
-1.3954691	-1.2330593
-1.6328713	-0.9552762
-1.0076141	-1.4972899
-1.5783921	-0.46459162
-1.7191023	-1.0350661
-0.5733329	-0.94030887
-1.1532906	-0.7916101
0.049550958	-0.9552762
0.18770275	-1.5599008
-1.9788573	0.59624124
0.2906678	0.22468597
-2.3477652	-0.85598874
-0.081451185	-1.3730614
-2.1711793	-1.2835227
0.8447117	-1.1064324
-2.4403331	-1.2575885
1.3830196	-0.6422216
-1.7833241	-0.9552762
-0.5555371	-1.0878242
-0.92138314	-0.8041202
-0.017229203	-1.0878242
-1.9915891	-0.13294068
0.6318678	1.1767766
0.8137433	0.10281651
-0.0020212552	0.30561724
-2.2506092	-1.4087446
-1.1263151	-1.5599008
-0.8935092	-0.6106237
0.030736484	-0.041482933
0.2884489	0.45316935
0.16856977	1.5202919
0.13427651	1.9449219
0.28860804	-1.0878242
0.058610495	1.628091
-0.17196533	1.0139489
0.5357531	0.2597777
-0.41482708	-0.19949566
0.14484133	0.6500772
0.32712203	0.38887095
0.15536688	0.2597777
0.08061936	0.6500772
0.14530642	0.96316785
0.15425938	0.42661354
0.11186305	0.6500772
0.31269342	0.10910386
0.23111981	1.1925573
0.1646848	0.86303914
0.081804655	0.7495865
0.4069738	0.2597777
0.048766956	0.32254064
0.21955515	-0.5304898
-2.407673	0.76808774
0.10309706	2.0313928
1.2086724	-1.3730614
1.5659426	-0.8296728
2.6819665	-0.8970562
0.69153404	-0.6210546
-1.5605963	-1.3730614
1.9360019	-1.1660557
0.25538144	1.4014381
-0.120942906	-0.5304898
-2.3644936	-0.85598874
0.09513468	-0.74318546
-0.5816701	-1.0878242
-2.5045552	-1.2330593
1.0212977	0.22468597
-1.0337471	-1.4972899
-0.33115444	-0.7916101
-0.3383041	-1.0350661
-2.1834803	1.1964892
-0.01999916	0.5912846
-2.4894843	-1.3730614
1.8895757	-1.5599008
1.9537977	-0.8296728
-1.8475462	-1.2330593
1.3187977	0.0517112
-1.0620931	-1.3730614
0.083676085	-1.1660557
-0.24657845	-0.6970708
0.2739336	0.2597777
0.5357531	-0.07605347
-0.013772486	0.7495865
0.077932216	0.13403873
0.15089816	0.2597777
0.13133529	0.18292396
0.18318102	0.52073646
0.20878726	0.7262623
0.3408804	0.86303914
0.25725287	-0.0009206692
0.0047796564	0.2597777
0.13133529	0.18292396
-0.091863886	0.12783663
0.437406	0.31691527
0.10699956	0.3943042
0.18067326	0.8719001
0.50060207	0.32254064
-0.015455022	0.85859716
0.1656939	0.6549107
0.1615697	0.45316935
0.10761928	1.4918838
0.26295084	0.11536948
0.16419204	1.4051064
0.17263176	0.730945
0.18770275	0.730945
0.27926174	0.85859716
0.19103552	0.52073646
0.20313513	1.0638006
0.22054954	0.59624124
0.16050813	0.7262623
0.18770275	0.7262623
0.2917294	-0.19949566
0.17540172	0.34488854
0.07489259	0.52073646
0.19870909	-0.15480937
0.20524974	0.38887095
-0.0043440205	0.34488854
0.17080545	0.4898094
0.0825925	0.27709147
0.18770275	0.27709147
0.18770275	0.27709147
0.10915803	0.86303914
0.13855176	0.55628496
0.07681944	0.5763503
0.29858604	-0.35065174
2.6108067	-1.0878242
0.42898268	1.7688184
0.06797898	1.3271435
-0.38593045	-1.2835227
-1.1263151	-1.2835227
2.323857	-0.16956091
-0.11557631	-0.7916101
0.007549613	-0.8970562
2.3388827	-0.41076273
0.32585457	-0.85598874
0.18770275	-1.0697558
0.23685376	0.10910386
-0.06638021	0.0517112
0.123480774	0.31691527
-2.3363066	-1.1660557
0.35283005	1.7092155
0.41608268	1.0638006
0.22847675	-0.3590754
0.39263472	1.0761242
0.20549858	-0.16956091
-2.4801378	-1.0878242
-1.3092383	-1.0350661
-1.3954691	-1.4972899
-0.051587813	0.18292396
0.7970525	0.5360404
0.18770275	-1.7110568
0.18770275	-1.4972899
0.72601056	-0.6422216
2.2774308	-1.2835227
0.18770275	-0.21468766
-0.22549391	-0.13294068
-0.05610955	0.40512878
-0.2001523	-0.6970708
0.57555777	-0.9552762
0.11815263	0.10910386
0.40770566	-0.021080114
0.5561071	0.88953143
0.05670061	0.31691527
0.8447117	-0.277064
-0.1510013	0.10910386
0.3565534	1.6074997
0.831642	-1.0878242
-0.32749084	1.2082525
0.3999994	0.87631905
-0.46390936	-0.74318546
0.7606939	0.45316935
0.1376335	1.1127723
0.114235505	0.8719001
0.099970065	0.99290603
0.09513468	1.3496212
0.33474997	1.4051064
0.15313722	1.1289088
0.40952566	0.89830226
0.14050701	0.9287712
0.14172643	0.9674364
-0.0072878925	0.7262623
0.103126764	-0.41076273
0.20596468	2.3137856
0.1694408	-0.41076273
0.049550958	-1.0697558
0.4948546	-0.22234178
0.2374375	-0.4195784
0.4119854	-0.041482933
0.19399233	0.10910386
0.32147485	0.2597777
0.023574915	2.0949569
0.15991288	0.27709147
0.12567446	0.30561724
0.22697394	-0.021080114
-2.4085815	-0.6422216
0.07359791	-0.6106237
-2.1149592	-0.34228003
0.48298976	-1.0350661
0.18770275	-1.3730614
0.13855176	-0.5598861
0.092810996	-0.13294068
0.36160886	0.18292396
0.15783939	-0.3590754
0.083676085	1.0139489
0.06900163	0.60118705
0.17302829	-0.021080114
-2.407863	-0.31746632
0.15523247	1.6688967
0.037249934	1.6143777
0.8447117	-1.4972899
-0.7021122	-0.6106237
-0.04677627	1.140951
-0.16714853	1.0139489
0.23412889	-0.9552762
2.2774308	-1.2575885
2.6506112	-0.94030887
0.21467823	1.0472835
0.38154078	0.56131774
0.1320165	-1.1064324
2.1587298	-1.2835227
-0.9881634	-0.41076273
-0.28915307	0.730945
0.08465678	1.2586896
-0.07977141	0.71216
0.18026713	0.41052037
0.24735355	0.707441
0.18770275	-0.19949566
0.39263472	-0.46459162
-2.3761113	-0.7550617
0.05670061	1.96673
2.6775868	-1.1064324
-0.35060513	-0.9552762
0.2739336	-0.8296728
-0.34398365	0.2539726
-0.28070357	0.12783663
-0.03103208	0.11536948
-0.03657992	0.6500772
0.23056418	0.55628496
0.369124	0.11536948
-2.3526006	-0.7550617
0.3588917	0.87631905
-0.24679036	2.6121137
0.39340642	1.0679146
-0.023850678	-0.9552762
0.17302829	0.012388096
0.40198103	0.5912846
0.11321011	0.52073646
2.5719264	-1.4972899
-0.2001523	-1.2330593
0.037249934	-0.6422216
-0.17481065	-0.13294068
0.1623611	0.20093349
0.64658064	0.30561724
0.29810113	-0.4195784
-2.1760147	2.160429
0.17624414	1.735833
0.43455452	1.4342982
0.08886495	0.32254064
-2.4843204	-1.0697558
0.18770275	-1.7110568
0.18770275	-0.9552762
0.33815557	0.6549107
-0.2001523	-0.19949566
-2.146778	1.8945788
0.51240486	1.5202919
0.48330745	1.0472835
-0.13337214	-0.31746632
2.4603539	-0.9552762
-0.5880074	-0.9552762
0.30640385	0.42661354
-0.028963318	0.87631905
0.5415445	1.3007073
-0.012487791	0.56131774
0.29714376	0.60118705
0.3794621	0.11536948
-2.4093647	-1.0350661
-0.0031119038	2.1751552
0.109363474	-0.6422216
2.6970375	-0.5018079
0.39263472	-1.0878242
2.6108067	-0.9552762
0.57555777	-1.0350661
0.20512794	1.5344026
0.10072745	1.5449456
0.4772558	1.9292644
0.32942182	0.22468597
0.5566105	1.5519553
0.50778675	1.3458865
0.16717853	1.9449219
0.21467823	1.1964892
0.22182788	1.371935
0.2917294	1.1569289
0.21383579	1.3496212
0.2802708	0.99290603
0.34597334	1.5238253
0.29858604	1.0679146
0.21653716	1.3904074
0.0056906617	1.223864
0.16429454	1.3496212
0.057136755	1.2663733
0.15615056	0.730945
0.052320912	2.4697146
0.123480774	0.42661354
-0.2001523	0.20093349
0.23412889	0.012388096
-0.0027661547	0.52073646
-0.05610955	-0.85598874
0.43151504	0.52073646
0.50833136	-0.34228003
2.7033746	-1.0878242
-1.5783921	-1.4972899
1.8895757	1.6349263
-0.2643743	-0.31746632
0.32776442	-0.5304898
0.11186305	-1.2835227
-1.9882561	-1.0878242
0.123480774	-0.7550617
0.2802708	0.45316935
0.4134396	0.86303914
0.13855176	0.2539726
0.089737795	0.87631905
0.2856677	0.55628496
0.14371546	1.1648843
0.17600378	0.56131774
0.14542405	0.87631905
0.041855406	-0.13294068
0.20878726	0.012388096
0.27227876	0.12783663
0.19815883	0.27709147
0.31539845	-0.5018079
0.18770275	-0.9552762
0.57555777	-1.3730614
0.03265366	-0.6106237
-2.4834151	0.30561724
-0.0577075	0.56131774
0.1325057	0.5763503
2.269613	-1.4972899
0.74068505	-0.4923973
2.2627563	-1.4972899
-1.7833241	-1.5599008
-1.1263151	-1.5599008
1.3830196	-0.6422216
0.18770275	-0.6422216
0.16825207	0.12783663
0.038904786	0.5360404
-0.118134506	-0.31746632
-0.12033153	0.52073646
-2.315222	-0.9552762
0.16825207	-0.41076273
0.05670061	-1.3730614
-2.0953395	-0.5304898
0.11186305	-1.0697558
0.30640385	-0.19949566
0.18770275	-0.19949566
0.49320462	-0.6106237
-2.4766812	-0.7550617
-0.035025027	-0.6210546
0.3794621	-0.4195784
2.577553	-0.9552762
0.06900163	-0.6422216
-0.2001523	-0.7550617
-2.2176054	0.46894765
0.69153404	0.730945
0.081804655	-0.15480937
-2.4039853	-1.3730614
0.37062585	-1.0878242
-1.8475462	-1.0350661
-0.8571612	-1.4972899
0.39263472	0.0517112
-0.6742382	-1.2575885
-1.1263151	-1.2575885
0.9634128	-0.9552762
0.06900163	-1.0697558
0.51445717	0.2539726
-2.4203403	1.2082525
0.49796438	1.1609093
0.02257548	-0.16956091
-2.2752059	-0.9552762
-0.7384601	-1.3730614
-0.035025027	-0.94030887
-0.09612563	-0.6422216
-0.011901063	-0.08305562
0.17575313	0.2539726
-2.4283836	-0.8970562
0.13806625	1.1289088
-2.460247	-0.3590754
-0.081451185	-1.2835227
-2.1711793	-1.0350661
-0.081451185	-1.0697558
0.8447117	-1.5599008
-2.1220284	-0.8970562
1.348543	-0.16956091
0.67958444	-1.4972899
-1.9882561	-1.0878242
0.18770275	-1.7110568
0.18770275	0.11536948
0.22628443	-0.8970562
2.2078805	-1.3730614
-0.5880074	-1.0350661
-0.46930623	-1.2330593
0.30640385	-1.3730614
-2.1711793	1.0679146
0.57555777	1.6349263
-2.1711793	-1.2575885
0.57555777	-1.3730614
-0.2001523	-1.5599008
2.5465848	-1.2330593
0.45685667	-1.5599008
2.1587298	-1.2835227
-1.2914424	-0.6210546
-0.22833928	-0.041482933
-2.3510456	-0.94030887
-1.5605963	-0.7550617
0.2739336	-0.31746632
-0.14823134	-0.41076273
-0.183255	-0.15480937
0.19778094	-0.4923973
-0.24657845	0.10281651
0.12805194	0.41052037
0.30303982	0.56131774
0.08559034	1.0139489
0.2983509	0.2597777
0.123480774	0.2539726
-0.0020212552	0.30561724
0.23927496	0.12783663
-0.044204686	1.4668186
0.36803797	0.30561724
0.1724948	0.7818736
0.28860804	0.7262623
0.3559514	0.2597777
-0.053105097	0.45316935
0.18770275	-1.7110568
0.18770275	2.070868
0.4876353	1.4051064
0.425105	1.4051064
0.034643028	0.18292396
-2.3197439	-0.9552762
-1.664623	-1.4087446
0.083676085	-0.4923973
-0.046974644	0.5912846
0.045983687	1.3496212
0.19403999	2.2306123
0.2739336	0.99290603
0.12909497	2.151566
0.13033424	1.223864
0.28789732	1.8723315
0.05303164	1.3120655
0.20277372	1.6451536
0.053930655	1.4954486
0.25192472	1.0761242
-0.029696887	1.223864
0.28519416	1.5025662
0.066803135	1.3496212
0.23051652	1.6451536
0.15634757	1.0139489
0.17624414	1.3496212
0.21111096	1.223864
-0.01600621	0.8719001
0.10558206	0.63551706
0.1630153	0.9287712
-0.0056114886	0.55628496
0.23685376	0.86303914
0.0003999605	0.12783663
0.38550535	0.41052037
0.38392875	1.3007073
0.29354796	0.45316935
0.48298976	1.4954486
0.049550958	0.88953143
0.32585457	1.7092155
0.1567343	1.1767766
0.37184885	1.223864
0.0010817233	0.96316785
0.28079695	1.2893064
-0.010099869	0.88953143
0.32585457	1.7092155
0.037249934	0.6789312
0.4243864	1.4051064
-0.0070281285	0.76808774
0.42389852	1.1006094
0.010856037	0.10910386
0.17720293	1.2893064
0.09690075	0.6789312
0.1849779	1.223864
0.07172647	0.31691527
-0.010428304	0.30561724
0.2671327	1.1569289
-0.025764931	0.56131774
0.278135	0.89830226
0.10123506	0.41052037
