# Supplementary material for: Cross-species behavior analysis with attention-based domain-adversarial deep neural networks
Source: Nat Commun. 2021 Sep 17;12:5519. doi: 10.1038/s41467-021-25636-x (PMC8448872; doi:10.1038/s41467-021-25636-x)
Supplement: Supplementary file 3 — Supplementary Software 1 [file 41467_2021_25636_MOESM3_ESM.zip › SupplementarySoftware/normalized_dataset/normalize_each/dataset/trans-norm/154.csv]

angle	speed
0.5933433	-1.0001761
-0.19679351	-0.47413456
0.20514771	-0.64440334
-0.2148446	-1.1719583
0.40827104	-1.4749705
2.8328347	-0.64440334
-0.14634483	0.723366
-0.83164966	0.34079885
-0.27598882	0.8242372
-0.30662632	0.061496574
-0.18704009	0.1515723
0.1773432	-0.6203479
-0.67389476	-1.6873051
-0.8770181	-1.6161505
1.8786325	-1.4749705
-0.6862919	-0.09048081
-0.59064305	-0.14126481
0.2622566	-0.22941779
0.40827104	-1.6161505
3.1639216	-1.6161505
-0.06883014	-1.3732138
2.8899438	-0.47413456
-0.5174865	0.20944491
2.6012666	-1.4749705
-2.9383488	-0.30353293
0.34495193	-0.06562802
-0.06883014	-1.8590872
-0.06883014	-1.6873051
3.1639216	-1.6873051
0.40827104	-1.4749705
-0.54593134	-1.6873051
2.024647	-1.4749705
1.0704445	-1.6873051
-0.06883014	-1.8590872
-0.06883014	-1.8590872
-0.06883014	-1.6161505
-1.8883294	-0.6203479
0.46537995	-1.4749705
2.024647	-1.5155228
-2.493394	-1.3732138
-1.2081048	-0.772641
0.5933433	0.31380522
0.40827104	-1.6161505
0.18325703	-0.8574333
-0.5857077	0.52738786
-0.3258526	-0.6084937
0.12189603	-0.7067369
2.2097192	-1.4749705
-1.2081048	-1.6873051
-1.6852059	-1.3437406
-2.493394	-1.6161505
-2.9704952	-1.4749705
2.5017483	-1.4749705
1.0704445	-1.6873051
1.5475457	-1.6873051
0.7393578	-1.6161505
-0.06883014	-1.1302769
3.1639216	-1.3732138
0.13429321	-1.2397176
1.3444223	-1.3732138
0.2622566	-1.4749705
-0.06883014	-1.8590872
-0.06883014	-0.65661156
-0.06883014	-1.8590872
-0.06883014	-0.6084937
-0.6862919	-1.3158642
-1.3541193	-0.8283938
-0.8770181	-1.3732138
3.1639216	-0.8873402
-1.4331188	0.1442207
-0.3209173	-1.1302769
2.3557336	-1.6873051
-0.3999169	-1.3158642
0.7393578	-1.4749705
-0.54593134	-0.65661156
-0.06883014	-1.5155228
-3.2160282	0.20944491
-0.15438387	0.37408182
0.505978	-0.23849684
-3.068202	-1.3732138
-0.8770181	-1.6873051
-1.6852059	-1.5155228
-1.4331188	-1.1508111
1.2954586	-1.6873051
-0.4603776	-0.9340116
0.07063016	-1.1508111
-0.39155108	-0.23849684
0.17489122	-0.772641
3.0783677	-0.5508326
-0.37712592	2.6499922
-1.0741378	-0.30353293
-0.60200393	0.47740376
-0.5610629	-1.0908537
-0.2148446	-1.3158642
-0.030735815	-0.39137912
-2.7487068	-0.7591442
1.4336776	-1.6161505
-0.4854706	-0.9340116
0.21984695	0.09953172
0.34550828	-0.09048081
0.12189603	0.31380522
-0.25157958	0.29333818
-0.03209515	-0.32262012
0.24947442	5.9640803
0.34205365	0.26574174
-0.40647104	0.20944491
0.2417376	-0.27533326
-0.025679916	0.8076902
0.054553084	-0.008935848
-0.31436315	0.5702806
0.11624214	0.8570285
-0.046939462	0.6946394
-0.23673527	0.061496574
0.25993377	0.29333818
0.022398258	0.61839145
-0.516816	0.4003554
0.105177864	-0.22941779
0.1139193	0.29333818
-0.43665186	0.5702806
0.037242576	-0.44253466
0.22248018	0.52738786
-0.09839145	0.29333818
-0.28275236	-0.06562802
0.16546601	0.91081816
-0.08920404	0.29333818
-0.4255876	0.4003554
0.07400508	-0.06562802
0.022803383	-0.008935848
-0.35781687	-0.13269706
-0.0014500896	0.23073387
0.28304198	-0.09048081
-0.16028315	-0.1672284
-0.31411773	0.061496574
0.020075426	0.09953172
0.3515118	0.34079885
-0.32414305	0.2165655
-0.36182255	-0.64440334
0.3599635	-0.23849684
0.1645497	0.8132172
-0.47077134	0.37408182
-0.030121965	0.6004601
0.13325694	0.47740376
-0.3096254	0.37408182
-0.08352938	0.91613984
0.27931055	-0.033017
-0.37815842	-0.1672284
-3.2548404	-1.0908537
0.11624214	0.7176465
-2.9034803	-0.8574333
0.07063016	-0.5508326
-0.12929086	-1.0908537
0.61139446	-0.9831663
-0.06883014	-1.8590872
-0.06883014	-0.8141767
-0.8266868	0.9999391
-0.8029384	1.1849018
-0.22678412	0.7404498
-0.4224465	0.6004601
-0.513785	-1.0001761
3.0179071	-1.6161505
3.1639216	-1.3732138
0.2622566	-0.7067369
-2.8244805	-0.48482937
0.7393578	-0.8873402
0.18325703	-0.8574333
0.07063016	-0.5508326
0.14468697	-0.9831663
-0.06883014	-0.9831663
3.0522904	1.5636495
0.24592437	1.2329932
-0.38050377	1.0205079
-0.39540365	-0.38136047
2.185793	-1.5155228
-0.3999169	-1.3158642
-2.718408	-1.1508111
-0.3209173	-0.31304702
2.9788494	0.061496574
-0.15773569	0.09953172
2.6297114	-1.6161505
1.0704445	-1.3158642
0.61139446	-1.2397176
0.53623444	-1.3437406
0.10111063	-0.8141767
0.36629367	-0.6203479
0.28030768	-1.0001761
-3.1165094	-0.7067369
-0.06883014	-0.7067369
3.035958	-1.2397176
-0.9102006	-0.8141767
-1.8551466	-1.6873051
-0.3999169	-1.3158642
1.5922575	-0.6084937
-0.18870181	0.37408182
-0.67389476	0.61839145
-0.47077134	-0.9831663
2.1526103	-1.3732138
2.8328347	-1.4749705
1.8786325	-1.6161505
-0.8770181	-1.1719583
-1.2081048	-1.4749705
-0.06883014	-0.7067369
0.01016943	-0.8574333
-0.019866323	-1.2397176
-3.2683992	-0.38136047
-0.3999169	0.47740376
-0.17286721	-0.9831663
2.4836972	-1.0908537
-0.8770181	-1.3158642
-1.5391915	-1.4749705
1.2735679	-0.9831663
-0.38582164	-0.30353293
-0.4891721	0.91081816
-2.767372	-1.5155228
-1.0801414	-1.2397176
-1.4820826	-1.6161505
-2.493394	-1.6873051
0.9005038	0.47740376
0.10111063	-1.4749705
-2.8244805	-1.3437406
0.94248116	-1.2397176
-0.15808535	-0.7591442
0.3515118	0.09953172
0.29843825	0.038309675
-0.059559967	-0.13269706
-0.0014500896	-0.8141767
0.09231583	-0.772641
0.28030768	0.09953172
-0.009366516	-0.033017
-0.0858841	1.066259
0.31663755	0.67724717
-0.30828336	0.20944491
-0.015422723	0.34079885
0.2476616	0.5335625
-0.29606667	-0.0009782104
-0.046939462	0.38067907
0.3236176	0.9373252
-0.35520518	0.8297302
0.07718433	1.9434748
0.01016943	0.974018
-0.2186842	1.299091
0.3331111	0.88942856
-0.3999169	1.4002517
0.037242576	1.3084208
-0.2681934	1.1409606
-0.09705828	1.3684081
0.3837753	0.7176465
-0.22590888	0.4003554
0.20211674	1.2520214
-0.03668382	0.5702806
-0.5265183	1.0205079
0.063102864	1.106334
-0.45675176	0.763055
-0.23035625	1.3084208
-0.014363611	0.958351
-0.33025962	0.09953172
-0.12593904	0.8570285
0.16520596	0.6946394
-0.117793955	0.32734376
0.3331111	0.37408182
0.3374166	0.37408182
-0.29384416	-0.27533326
-0.21299717	-0.39137912
0.0004369754	-0.06562802
-0.62181586	0.9373252
0.07844229	0.5823972
0.30571032	0.8570285
-0.2148446	0.4456134
0.20514771	0.76867574
0.22758377	0.038309675
-0.5150981	0.6946394
-0.19295391	-0.32262012
0.3397713	0.723366
-0.2684946	0.8076902
0.40245745	0.76867574
0.16705339	0.2165655
-0.20792307	-0.06562802
-0.1836718	0.061496574
-0.06317625	0.9373252
-0.37342444	1.2520214
0.37612474	1.4002517
-0.19679351	0.76867574
-0.10201272	0.23073387
0.36629367	0.61839145
-0.47077134	-0.10724528
0.00202435	0.09953172
0.19140212	0.91081816
-0.35095307	0.26574174
0.048263755	1.0763291
0.30971602	0.20944491
-0.19344167	0.8570285
0.062133282	0.4520064
0.37682617	-0.5508326
-0.12929086	-0.7067369
-0.6862919	-0.09048081
0.13854533	-0.27533326
-0.16957119	0.23778228
-0.40292567	1.1849018
0.07582499	0.2165655
0.52536494	0.38067907
0.037242576	-0.7067369
0.61139446	-0.9831663
0.09722757	-0.39137912
0.37017673	-0.15852985
0.43944383	-0.06562802
0.4992481	0.8076902
0.1972157	-0.47413456
-0.06883014	-0.47413456
-0.2719535	-0.772641
3.1858122	0.6946394
0.07921996	1.4452102
-0.8219448	0.974018
-0.58021915	0.9373252
-0.8483532	0.55199146
-0.14220673	0.7176465
-0.47507685	0.37408182
-0.72285855	0.1442207
0.18325703	0.0844069
-0.8770181	0.030517397
-0.18269828	-0.30353293
-0.4320632	-1.0908537
2.4161944	-0.9340116
-0.71246475	-1.1508111
-1.6030595	-0.8141767
-0.8209454	0.34079885
0.47539788	0.5335625
-0.16810328	0.8297302
0.20514771	0.76867574
0.66850334	-0.47413456
-0.046939462	-0.8574333
0.46963206	-0.09048081
0.59899724	0.5702806
0.3193655	-0.47413456
0.12614813	-0.27533326
0.55019313	0.8076902
-0.17849395	0.5335625
-0.06018314	1.0763291
0.035560485	1.5158983
-0.31231368	0.67724717
-0.037657347	1.5979636
-0.2539024	1.5765576
0.02887677	1.7646631
0.04633973	0.98441494
-0.074743964	1.7524277
0.21643962	1.2756447
-0.26807043	1.0763291
0.41421905	1.2520214
-0.18269828	1.0612109
0.20997874	1.3500698
-0.07947476	0.8076902
-0.09646872	1.8491818
0.068472244	0.5335625
-0.3071979	1.9550976
0.50660694	0.8242372
-0.34472066	0.2165655
-0.13000897	0.5335625
-0.3186948	0.91081816
-0.58834106	1.8412156
0.015556905	0.47740376
-0.32933196	0.763055
-0.10623245	-0.0009782104
0.11959398	0.75742203
-0.18639976	-0.47413456
-0.06883014	-0.47413456
0.21329278	0.26574174
0.18325703	0.37408182
-0.2387709	-0.8141767
0.24712509	0.5702806
0.43219736	0.47740376
-0.32432464	-0.008935848
0.114430495	-0.23849684
-0.19868337	0.6004601
-0.28040516	0.43277368
-0.30220994	1.0612109
0.2622566	0.8570285
-0.29199675	1.4228078
0.3574598	0.91081816
0.035206933	1.0963663
-0.13226919	-0.23849684
-0.038573656	0.61839145
-0.3622211	1.0205079
0.096597426	0.8297302
0.38515097	1.1994088
-0.24068832	0.6946394
0.3433667	0.6004601
-0.10097645	0.4456134
-0.09275645	1.4452102
0.2957996	0.7404498
-0.32397985	-0.008935848
-0.19909558	-0.09048081
-0.024118435	-0.32262012
0.29440293	-0.30353293
0.21497878	-0.8141767
0.013316261	0.26574174
0.43316177	0.4520064
2.8869438	-1.4749705
-0.005907649	1.9123056
-0.46283937	1.7849644
-0.5926727	0.5335625
-0.49919003	0.0844069
2.9607983	-0.6203479
-2.2902706	-1.6873051
-1.1291052	1.1458749
-0.40771228	0.6004601
-0.4559895	0.23073387
0.10111063	-0.8283938
2.8328347	-1.3158642
0.2622566	-1.3437406
0.7393578	-1.6161505
0.2622566	-1.0908537
0.07718433	-0.772641
0.5621706	-0.06562802
0.10835711	0.061496574
0.059133243	-0.0009782104
-3.2123265	-0.7591442
-0.15808535	1.2377613
-0.16562073	0.67724717
-0.697611	1.081351
0.3037639	-1.1508111
2.4347332	-1.4749705
-1.0381641	-0.8141767
-1.8551466	-1.3437406
0.7393578	-1.1302769
-0.4854706	-0.9340116
0.2545198	-0.517425
-0.22762676	0.1442207
-0.6249309	-1.3437406
0.81835735	-0.27533326
0.055293646	-0.6203479
0.53623444	-1.0001761
0.90929854	-0.38136047
0.23833029	0.8570285
-0.03209515	1.1849018
0.16506088	1.066259
-0.33945614	0.8570285
-0.2148446	1.213847
-0.13512644	0.52738786
-0.39785057	2.0354857
0.2601903	0.52738786
-0.47963503	0.7176465
-0.045710053	1.1994088
-0.039226312	0.8242372
-0.35935023	1.1409606
0.12990822	0.8570285
-0.34280798	1.2377613
0.15684016	1.3820935
-0.13536425	0.67724717
-0.15272684	1.1409606
0.4947211	0.23778228
-0.13470262	0.34079885
0.3255757	-0.06562802
0.2310838	-0.65661156
-0.06883014	-0.14126481
-0.06883014	-1.3437406
3.1639216	2.0919044
-0.6436382	1.3820935
-0.13226919	1.0963663
-0.7158721	0.8570285
0.18325703	0.38067907
-0.37802622	0.09953172
-0.09072081	0.26574174
0.48727062	-1.1302769
-2.9704952	-1.4749705
-0.7310036	-1.0908537
0.7840695	-0.6084937
0.51745886	-0.06562802
0.29342937	-0.14126481
3.089664	0.9999391
-0.8598694	0.76867574
-0.25725427	-0.008935848
-0.33945614	-0.14126481
-0.38478535	-0.38136047
0.65721136	-1.1508111
2.0860078	-0.6084937
-1.9715811	-1.5155228
-0.9560176	-0.27533326
-0.034542274	0.9373252
-0.024118435	1.0561541
-0.037657347	2.1512096
0.2310838	0.4456134
-0.11898632	1.2944156
0.20634007	1.6822945
-0.51106274	1.4407419
0.3515118	0.09953172
0.04806897	0.4003554
-0.5499986	1.0963663
0.17786956	0.91613984
-0.44737628	1.4228078
0.30971602	0.91613984
-0.046463728	1.0763291
-0.030735815	0.8570285
0.15433647	1.4228078
-0.1987062	1.1409606
0.37208942	1.6445967
-0.2719535	0.030517397
-0.14220673	0.55199146
0.3356332	1.4002517
-0.5569956	0.4003554
0.21621197	0.91081816
-0.05077906	0.5702806
-0.5926727	0.5335625
0.21129102	1.7646631
-0.24510106	0.09953172
0.15103884	1.4092928
0.17600487	0.9373252
-0.39595404	0.7404498
0.38232213	1.5636495
-0.10960681	0.09953172
-0.09072081	0.974018
0.2841473	1.2377613
-0.38751966	0.6420999
0.022622883	0.5335625
0.23863536	1.1994088
-0.24584971	0.67724717
0.27222255	1.1800508
-0.18896845	1.3084208
-0.09239129	0.5823972
0.21880285	0.8570285
-0.31436315	0.20944491
0.3227173	1.5979636
0.12189603	0.6420999
0.07153044	-0.64440334
-0.31436315	-0.008935848
0.16563861	0.4003554
0.18153913	0.038309675
0.21570736	0.5335625
-0.055110727	0.91613984
-0.23536357	-0.27533326
-0.17997602	-0.30353293
-0.25119805	0.723366
-0.5345405	-0.47413456
-0.06883014	-0.47413456
3.1639216	0.91081816
0.07383249	0.91613984
-0.36257622	1.1994088
-0.19172451	0.5702806
-0.17139086	0.5823972
-0.57133406	-0.10724528
0.15840638	-0.1672284
