# Supplementary material for: Cross-species behavior analysis with attention-based domain-adversarial deep neural networks
Source: Nat Commun. 2021 Sep 17;12:5519. doi: 10.1038/s41467-021-25636-x (PMC8448872; doi:10.1038/s41467-021-25636-x)
Supplement: Supplementary file 3 — Supplementary Software 1 [file 41467_2021_25636_MOESM3_ESM.zip › SupplementarySoftware/normalized_dataset/normalize_each/dataset/trans-norm/2.csv]

angle	speed
-0.9697212	-0.4782095
-0.19485538	-1.0034158
-0.8106626	-1.3314403
0.20787275	-1.3553871
0.08418227	-1.0456414
0.011532023	-1.3314403
-0.59645575	-0.0028593624
0.052107714	-1.3553871
3.012646	-1.6505208
1.4502438	-1.6505208
3.012646	-1.502954
-2.6521027	-0.7339679
0.7242446	-0.75463235
-0.58795464	-0.5286695
-0.73759454	-0.86479294
0.1526708	-1.2660278
-0.69701886	-0.7651197
0.6690427	-1.3807056
-0.6034603	-0.25744444
-0.4020577	-1.0602534
-0.89335954	-1.5893967
1.9114138	-1.3314403
-2.1357307	-1.5893967
-0.51488656	-1.0034158
0.43170848	-1.0602534
-0.44963792	-0.7339679
-0.2358489	-1.4681181
-1.3545295	-1.5893967
3.012646	-1.3807056
-0.43218958	-1.1381485
-2.8405704	-0.43758845
0.21420804	-1.0034158
1.0475157	-1.3807056
-2.455762	-1.6505208
0.6690427	-0.9633235
-0.89335954	-1.3553871
-0.89335954	-1.5893967
0.3490115	-1.3314403
2.551476	-1.5893967
1.9114138	-1.3314403
0.20787275	-1.2078203
0.20787275	-1.3314403
3.012646	-0.39814547
0.02898034	-1.4681181
-2.9169319	-1.5893967
0.6690427	-1.2078203
1.1302128	-1.3314403
-0.035796806	-1.189654
2.8778427	-1.0034158
-1.0524182	-1.189654
1.5266055	-1.3314403
-2.885859	-0.8531987
2.3415108	-1.6505208
1.1302128	-1.3314403
-0.17060028	-1.0034158
0.5863458	-1.3314403
-0.43218958	-1.6505208
-0.11215844	-1.502954
3.012646	-1.6505208
3.012646	-1.502954
-2.775793	-1.4681181
-2.1357307	-1.6505208
2.551476	-1.4681181
-1.5918638	-1.0034158
-2.8584902	-1.502954
2.6714551	0.39565146
0.3701712	-0.75463235
1.5527747	-1.189654
0.42537317	-0.9633235
-0.89335954	-1.6505208
0.86538345	-1.2660278
-2.9721339	-1.3314403
0.20787275	-0.9126865
3.012646	-1.502954
-0.2764246	-0.0028593624
0.55649644	-0.27879384
0.6810259	-0.11556654
-0.53835493	-0.6455536
-2.5459375	-1.502954
-0.11215844	-1.502954
0.20787275	-1.3314403
-3.0958245	-1.4681181
3.012646	-1.4681181
-1.3545295	-1.5893967
2.231445	-1.502954
2.551476	-1.4681181
-2.775793	-0.9126865
-1.0034255	-0.8531987
0.21540786	0.12594873
1.0590047	0.0031954672
-1.90355	-0.20874391
2.4378324	-1.0456414
-0.11215844	-1.7980877
-0.11215844	-0.07717717
-1.7509223	3.8113945
-0.27946633	-0.75463235
-0.11215844	-1.7980877
-0.11215844	1.0095633
-1.6745607	1.0095633
-0.46258447	0.4495839
-0.11215844	-1.7980877
-0.11215844	-1.7980877
-0.11215844	-1.7980877
-0.11215844	-0.8531987
-0.054394618	0.18722135
-0.11215844	0.18722135
-0.11215844	-1.7980877
-0.11215844	-0.31505904
-0.11215844	-1.7980877
-0.11215844	-1.7980877
-0.11215844	-1.0456414
1.6465846	-1.0602534
0.33297005	2.2940667
-0.11215844	-1.7980877
-0.11215844	-1.7980877
-0.11215844	0.28882298
-0.7522208	-0.75463235
-2.9932935	-0.07717717
-0.11215844	-1.7980877
-0.11215844	0.28882298
0.02898034	-0.32241905
-1.8709013	-1.0456414
-2.6621494	-0.20874391
-0.11215844	-0.20874391
0.18050379	-0.8531987
0.37638047	0.4495839
-0.5429335	0.18722135
0.6690427	1.0095633
-0.16417286	1.0211731
-0.049261995	1.7465899
-0.1416648	0.27311194
-0.07674037	2.3364189
-0.076650105	1.5959502
-0.3250752	1.6752238
0.14397705	1.5991566
-0.20270598	1.304328
-0.11452104	1.1569365
-0.25880772	1.2116975
-0.14831182	1.3874431
-0.26818407	0.9148962
0.00686231	0.95868874
-0.027016966	0.6041269
-0.22470476	0.20903856
0.0610549	0.5813564
-0.05055323	0.567589
-0.11215844	0.567589
-0.050073188	0.8581159
-0.053716596	0.7148855
-0.115398355	0.8622119
0.039027035	1.0671424
-0.14480707	0.7493113
0.05529366	0.39565146
0.11493504	0.6579144
-0.21927284	-0.4782095
-0.035796806	-0.07717717
0.17883992	0.39565146
0.13437478	0.710549
2.944371	-0.4059447
-0.10041108	2.1752715
-0.5850758	1.3148386
-0.17043743	0.710549
-0.723188	0.5813564
0.011532023	0.41541535
3.012646	-1.6505208
-0.69701886	-1.2660278
-1.0897002	-1.3553871
-0.43218958	-1.3314403
-0.6833943	0.09169025
-0.0020925521	-0.12855928
-0.20811668	1.4517353
0.16815728	1.5991566
-0.19398516	1.2440811
0.044520576	1.4416686
-0.14151247	1.846545
0.014839263	1.7680267
-0.084203586	1.2440811
0.061951987	1.5311725
0.06279511	1.304328
0.06997387	1.4784284
-0.091196895	1.0404177
-0.08903107	1.5016077
-0.10669335	0.6041269
-0.21381898	1.7557931
0.1251758	1.468444
-0.38700905	1.4517353
0.07515512	1.3874431
-0.15743686	1.3565316
-0.0434255	1.1011412
-0.18089138	1.3565316
-0.11215844	1.3565316
-0.24707206	1.0095633
-0.20767921	1.5991566
-0.013737808	0.8622119
-0.31545466	1.1862675
0.3204587	0.81680375
-0.2923648	1.0211731
0.19951448	1.1086423
-0.13962814	0.9148962
-0.03950819	0.8416687
0.20787275	0.706205
-0.3769877	0.5813564
-0.029461501	1.0671424
0.2663146	0.8622119
-0.23213752	-0.43758845
0.13151109	0.18172954
0.06448869	0.81680375
-0.26192948	0.64457864
0.002104287	1.0017967
0.09780685	0.8744618
-0.11857549	0.7278501
0.26353425	0.492766
-0.16140293	0.31474823
3.0201812	-0.43758845
-0.10407198	2.1394873
-0.5114841	0.7493113
-0.34862626	0.7790567
-0.41694054	-0.22943045
2.1652324	-1.502954
-0.2764246	-0.90047354
0.052107714	0.12028145
-0.4690119	0.723536
0.034729734	0.31474823
0.15300879	0.8622119
0.039027035	1.0671424
0.1911055	0.91087985
0.2495668	0.5069805
0.28196347	0.20903856
0.10838373	0.12594873
-0.09788206	0.567589
0.01201207	0.567589
-0.10331728	0.27311194
-0.18308486	-0.46998587
-0.2764246	-0.0028593624
0.052107714	-0.1748522
0.02898034	0.28882298
0.1251758	-1.0034158
2.8470898	1.6752238
-0.59457415	0.95868874
-0.42751992	0.8622119
-0.5048399	0.33015186
-0.48705357	0.31474823
0.3827158	-0.43758845
2.892667	-1.2660278
-0.69701886	-1.0602534
-1.0344983	-1.0602534
-1.7770915	-0.93763244
-0.550554	-0.31505904
0.20469491	-0.34472266
-0.098050795	0.31474823
-0.5422555	1.1532496
-0.11215844	-1.7980877
-0.11215844	1.4248213
0.109452106	0.8622119
-0.44963792	0.12028145
-0.03950819	0.5351493
0.20787275	-1.3553871
2.551476	-1.1381485
-0.6285303	-1.2660278
-1.7218895	-0.93763244
-1.0423714	0.12028145
0.280523	0.5629821
-0.43218958	1.468444
-0.05695651	1.5669546
-0.1372285	1.2831988
-0.04454152	1.5311725
-0.05414221	0.89475495
-0.20384091	1.1011412
-0.052550532	1.2116975
-0.22006203	1.1421611
0.19208588	1.1532496
-0.17424369	0.567589
-0.050073188	1.1532496
-0.050073188	0.567589
-0.21942425	1.4517353
0.049505044	0.7278501
-0.28094345	1.0095633
0.0022288805	0.567589
0.055612065	0.7790567
-0.1939199	1.1862675
0.07722675	0.8622119
-0.12960677	1.0017967
-0.11215844	1.0017967
-0.17297983	0.492766
-0.31906614	1.0095633
0.2240592	0.9148962
-0.29429078	1.0671424
0.20670667	0.2519766
0.14379019	0.28882298
-0.18852007	0.9229108
0.1430956	0.5351493
-0.047381297	0.7832782
-0.035796806	0.8416687
-0.11215844	0.51169914
-0.28035605	0.94681454
-0.13214885	1.3599811
-0.32036325	0.9229108
0.03512961	1.1310309
-0.054075424	0.6221888
-0.35123372	1.0365793
0.04523628	0.39565146
-0.30062604	0.41541535
-0.3420142	0.7790567
0.29860118	0.8126366
-0.07556185	0.9229108
0.13151109	0.8416687
0.20091721	1.1862675
-0.19655824	1.3874431
0.22465214	1.0211731
-0.32654083	0.8744618
0.05020952	1.0095633
-0.023321725	0.28882298
-0.32422364	0.27311194
0.08245844	0.5813564
0.18014051	-0.34472266
-0.43797243	-0.16815838
0.02325302	0.17069978
0.08660236	-0.015030482
0.08042887	-0.5286695
2.9177022	1.4416686
-0.74421567	0.8744618
-0.2319483	0.7790567
-0.20233387	0.06850178
-0.46326253	0.09169025
0.36263612	-0.2931951
-0.11215844	-1.7980877
-0.11215844	-1.189654
-0.11215844	-1.7980877
-0.11215844	-1.502954
0.3490115	-1.4681181
-1.7788773	-0.53727585
-0.007841947	-0.14824003
-0.11215844	-0.14824003
0.08418227	-0.11556654
0.04581693	1.2297312
0.032449048	0.5351493
0.02898034	0.8416687
0.13151109	0.9229108
-0.26356733	1.0519017
0.15243438	1.0211731
-0.36469543	0.723536
-0.17129439	1.1086423
-0.05302249	0.723536
-0.17965265	-0.015030482
-0.09053888	0.4495839
-0.056337554	-0.070861876
-0.32895193	0.12594873
-0.15076646	0.5351493
0.087422185	0.4495839
0.20787275	-0.02114732
-0.029461501	0.12028145
0.3490115	0.51169914
-0.15733898	1.1086423
0.056712568	0.8622119
-0.11215844	0.33015186
-0.16813622	1.1123857
0.18337877	0.6041269
-0.33426955	0.5351493
-0.052056763	0.8292657
-0.092503764	0.29923156
-0.23860928	0.98619825
-0.06546396	0.5351493
-0.15076646	0.12594873
-0.19156183	1.0404177
0.043606587	0.41541535
-0.22696829	0.2519766
-0.24472952	0.12028145
-0.15793264	-0.070861876
-0.21539614	0.027213585
-0.23934506	0.7278501
-0.07680778	0.14285137
0.012820437	0.35051823
-0.3227585	0.4203286
-0.037232094	0.28882298
-0.12145402	0.43500417
-0.35406756	0.8744618
0.1621736	0.89475495
-0.33850986	0.567589
0.016139248	0.4203286
-0.11215844	0.4203286
-0.11628562	0.567589
-0.10331728	0.27311194
0.026880434	0.31474823
-0.3221237	-0.027285378
-0.17837086	0.4203286
-0.12864296	-0.02114732
-0.40793452	-0.20874391
-0.31854585	0.8622119
-0.043669906	0.5813564
-0.1444936	0.4544228
0.15202576	0.81680375
-0.08684539	0.492766
-0.11215844	0.492766
0.21326378	0.4203286
-0.07923484	-0.31505904
0.15391724	0.25728083
0.10749026	0.33015186
0.08418227	-0.12855928
-0.16446051	0.18722135
-0.0075543053	0.18722135
-0.023321725	-0.32241905
-0.21007852	0.6041269
0.19572693	0.31474823
-0.038914837	-0.53727585
-0.13377799	-1.0034158
-0.31854585	0.8622119
0.011532023	0.18172954
-0.11215844	0.18172954
-0.2764246	0.20903856
0.052107714	-0.4782095
-0.3221237	-0.8531987
-0.004723911	0.12594873
-0.32965887	0.4975139
-0.22222432	0.09169025
-0.2669218	0.5813564
0.05014005	1.2440811
0.037701145	0.39565146
0.13437478	0.710549
0.073914334	0.6755838
0.10641092	-0.02114732
-0.3307278	0.6755838
-0.040747892	0.7790567
0.051484883	0.4203286
-0.11215844	0.4203286
0.13294639	-0.14824003
-0.09471013	-1.0456414
-0.21832374	-0.16815838
-0.30665034	1.0211731
-0.15967554	0.14285137
-0.25022417	1.2831988
-0.006616621	0.6041269
0.13841149	0.4203286
-0.11628562	0.567589
0.14578748	0.06850178
-0.016200203	-0.34472266
-0.5281479	-0.32241905
-0.11215844	0.5629821
0.13151109	0.027213585
-0.11215844	0.027213585
0.14856067	-0.27879384
0.0882924	-0.43758845
-3.1606014	-1.3807056
-0.45586747	0.974442
-0.7139167	-0.0028593624
0.052107714	-1.6505208
-0.4906315	0.58592796
1.8287169	-1.502954
0.3490115	-1.1381485
0.11769733	-0.6455536
-0.3420142	0.18172954
0.29804814	-0.6455536
0.36136687	-0.43758845
2.7689764	-1.4681181
-0.11215844	0.51169914
-0.355828	0.9229108
-0.38486075	-0.7339679
2.6714551	-1.189654
-0.035796806	-0.86479294
-0.43218958	-0.9126865
-0.26399207	0.14285137
-0.42149478	0.51169914
0.119155765	0.7790567
-0.0059931423	0.5813564
-0.21405485	0.17069978
-0.26504457	0.58592796
-0.07487631	0.39565146
-0.23213752	-0.14824003
0.089801736	0.492766
3.012646	0.492766
-0.493011	1.1532496
-0.08903107	0.7407487
0.008098241	0.050919894
0.027666397	-0.53727585
3.0494683	-1.3314403
-0.5733284	-1.3807056
2.231445	-0.9126865
-0.4773702	0.25728083
0.13657033	0.7278501
-0.2056408	0.31474823
-0.22222432	1.0017967
0.20787275	0.12028145
-0.050073188	0.567589
-0.033104915	0.28882298
0.17105046	-0.015030482
-0.21647494	-0.39814547
-0.3659772	0.4203286
-0.17837086	-0.6175528
2.8645518	1.1862675
-0.19655824	1.3874431
1.682738	-1.6505208
1.4502438	-1.3553871
-0.5733284	-1.1381485
2.4962742	-1.2660278
0.280523	-1.2660278
-0.44963792	-1.0602534
-0.50855124	-0.5812202
2.9653172	0.4592512
-0.16736038	-0.75463235
1.770275	-1.1381485
-1.3545295	-1.3807056
-0.89335954	-1.0602534
0.10534198	-0.43758845
0.06302257	0.12028145
-0.06734772	0.974442
-0.14692247	0.4495839
-0.30492124	0.31474823
-0.18098494	0.28882298
3.012646	-0.75463235
-0.20099515	1.0095633
0.031880204	-0.2931951
-2.8776896	-0.4059447
0.30976912	-1.2660278
0.1526708	-1.3314403
-0.17060028	-0.20874391
-0.11215844	-1.7980877
-0.11215844	0.95868874
-0.006925635	-0.90047354
2.53685	-1.0602534
-0.25329724	-1.3807056
0.6690427	-1.6505208
-1.6745607	-1.3553871
-1.6745607	-1.6505208
0.6690427	-1.5893967
0.5279039	-0.75463235
-0.31221053	0.39565146
2.5726357	-0.9633235
-0.11215844	-1.5893967
3.064948	0.18722135
-0.10601867	-0.02114732
1.391802	-1.5893967
-0.11215844	-1.3807056
-2.455762	-0.9126865
-0.17837086	0.4203286
0.415224	0.18172954
0.1494309	-0.02114732
-2.3973203	-1.6505208
-1.0524182	1.4784284
-0.734301	0.710549
-0.5733284	-0.8081791
