# Supplementary material for: Cross-species behavior analysis with attention-based domain-adversarial deep neural networks
Source: Nat Commun. 2021 Sep 17;12:5519. doi: 10.1038/s41467-021-25636-x (PMC8448872; doi:10.1038/s41467-021-25636-x)
Supplement: Supplementary file 3 — Supplementary Software 1 [file 41467_2021_25636_MOESM3_ESM.zip › SupplementarySoftware/normalized_dataset/normalize_each/dataset/trans-norm/21.csv]

angle	speed
0.019881446	1.6811398
-0.00095821737	1.7259371
0.2791579	1.0410613
-0.82609457	1.4111204
0.12632711	0.05348998
-0.06679698	-2.094128
-0.06679698	-1.5108194
-0.06679698	-0.53863853
-1.1045705	-1.2692051
-3.1801174	-1.8996918
-3.1801174	-1.8191538
-0.06679698	-1.8191538
2.6614118	-0.0641546
0.400791	1.0229212
-0.1492731	-1.3163832
-0.3155005	2.0624433
0.24791828	1.7994539
-0.78547037	0.7766879
-0.45190883	-1.8191538
3.8968036	-1.121947
0.120696455	-0.99423087
3.8234715	-1.3930783
0.35834306	0.12278574
0.33260605	-0.43286443
0.03953212	-0.67861116
-0.8830587	0.3958702
2.1549652	-1.8191538
1.3961164	-1.4792668
-0.99471307	-1.047057
-0.60179436	-1.2692051
-0.843745	-1.102694
-0.3276225	-1.7052557
-3.2999094	-0.57553273
0.8725519	0.2712903
1.1263199	0.79637384
-1.0416973	-1.8996918
0.806662	0.12278574
-0.6794304	-0.111260176
3.8234715	-1.3163832
-0.49193698	-0.86440563
-1.717204	-1.5108194
-0.6794304	-1.2245828
-0.06679698	-2.094128
-0.06679698	-1.4792668
2.9688873	-0.61334604
1.9765286	1.390716e-05
0.9709765	0.86743593
-0.053450625	0.4335424
0.454854	-1.3163832
3.8234715	-1.102694
0.9081033	-0.96037996
2.3324487	-1.5441794
0.5458365	-0.86440563
0.35834306	-1.5108194
-0.06679698	-1.121947
0.19402853	-1.102694
3.8234715	-1.7052557
0.120696455	0.6556151
0.2673606	0.4335424
-3.7017684	-1.8191538
0.19402853	-1.3930783
-1.365396	-1.3163832
-0.3276225	-1.102694
-0.41860494	-1.2245828
1.1584699	-1.6593554
-0.06679698	-1.2245828
-0.06679698	-2.094128
-0.06679698	0.6556151
-0.25429043	1.7945958
-0.6794304	-1.6593554
-3.2815588	-1.2924472
-0.92549306	-0.61334604
3.5815208	-1.5441794
1.1026721	-0.14006843
0.8392809	-0.4442822
0.35834306	-1.6593554
-0.55481017	0.79637384
-0.67397046	-0.67861116
3.1039367	-1.6593554
0.5458365	-1.3163832
2.00875	-1.8996918
-3.1801174	-1.5441794
-0.3276225	-1.3930783
0.38152197	-1.121947
3.8968036	-1.2692051
0.41836238	-0.17915364
1.0495347	0.25525346
0.407259	-1.5441794
0.35834306	0.079734676
-0.49193698	-0.4442822
4.084297	-1.8191538
1.4737525	-1.047057
1.9311138	-1.4792668
1.1584699	-0.86440563
-0.25429043	-0.78981036
-0.2737204	-0.42152458
0.6329679	0.05348998
-0.06679698	0.05348998
-0.1344984	0.6556151
0.3081899	0.6556151
-0.25429043	-0.14976606
-0.06679698	0.6279787
-0.39049566	0.31091484
-0.16823831	0.36531675
-0.3014609	0.34215063
-0.29855138	0.3958702
-0.21301216	-0.16930795
-0.06679698	-0.4442822
0.120696455	-0.14976606
-0.1344984	-0.57553273
-0.30638102	-0.57553273
0.17278704	-0.57553273
0.3484084	-1.047057
-0.17665435	-0.35503778
-0.06679698	-0.78981036
0.16072462	-0.0641546
0.48262936	-0.52653337
-0.2311115	-0.34420222
-0.16823831	0.44100967
-0.09705126	-0.14006843
0.06489862	-0.73307467
-0.06679698	-0.92751086
-0.5695731	-1.047057
0.43597913	-1.121947
-0.15475577	0.8288888
0.2819873	-0.111260176
-0.1094059	0.2712903
0.21776251	1.390716e-05
0.23740004	0.27926823
-0.06679698	0.27926823
-0.370994	1.390716e-05
0.5458365	0.24719383
-0.14443307	-0.16930795
0.034644347	-0.30151492
-0.080279514	-0.027242968
0.06346083	-0.42152458
-0.36264968	0.24719383
0.010839095	0.38064072
0.07941819	0.3958702
-0.47383764	0.0090209665
-0.024188073	-0.42152458
-0.1094059	0.0090209665
0.10606973	-0.027242968
-0.3025369	0.17336811
-0.06679698	0.17336811
0.3345378	0.24719383
0.019881446	0.12278574
-0.3005913	0.52174336
0.16699733	0.12278574
-0.2311115	0.10566631
-0.06679698	0.38064072
-0.14443307	0.24719383
0.11228042	-0.30151492
0.63188857	0.079734676
-0.047367003	0.2712903
0.5032276	0.12278574
0.29546985	0.17336811
-0.39575994	-0.0641546
-0.15223174	0.49997428
0.18614006	-0.17915364
-0.116635	1.390716e-05
-0.2458744	0.31091484
-0.038687732	0.12278574
0.2514417	-0.09228487
-0.17312609	0.25525346
-0.14535515	0.61405474
-0.04918024	1.390716e-05
0.20737489	0.0090209665
-0.19108331	0.7766879
-0.501242	0.2712903
0.32761988	-0.35503778
-0.35573176	0.31091484
0.034644347	0.36531675
-0.06679698	-0.2495443
0.46820042	0.24719383
-0.21996126	0.27926823
0.07604458	-0.027242968
0.20865524	-0.14976606
-0.06679698	-0.14976606
-0.59430104	0.6070658
0.10889914	0.12278574
-0.22618116	0.17336811
-0.21715425	0.25525346
0.24294448	0.12278574
-0.06679698	0.12278574
-0.21133535	0.8738118
0.011255526	0.27926823
-0.20372349	-0.09228487
-0.18422948	-0.17915364
-0.2957124	0.31091484
-0.0053838384	-0.0641546
-0.084181964	-0.67861116
-0.13484676	0.49997428
-0.04277537	0.31091484
0.5274858	-0.57553273
-0.32497454	0.34215063
-0.056554288	-0.09228487
0.30092987	0.10566631
-0.16823831	-0.30151492
-0.28905433	0.17336811
-0.06679698	0.17336811
0.15546039	-0.30151492
-0.39049566	-0.35503778
-0.019626524	0.34215063
-0.3014609	-0.2495443
0.2461594	-0.25982067
-0.027945412	-0.6920287
-0.41860494	0.36531675
0.043060374	-0.61334604
0.084171176	-0.52653337
-0.56526905	-0.71925646
0.3094271	0.25525346
0.08356029	0.17336811
-0.35573176	0.36531675
-0.06679698	0.9801781
-0.14012906	0.12278574
0.47295335	0.3958702
-0.2442805	0.17336811
-0.16823831	0.079734676
0.65802014	-0.25982067
-0.26503274	-0.30151492
-0.26967964	-0.30151492
-0.22618116	-0.6920287
0.047813356	-0.8491289
-0.42335793	-0.61334604
-0.06679698	-0.61334604
0.010839095	0.079734676
-0.12681632	-0.17915364
0.12942761	0.44100967
0.22213778	-0.16930795
0.2328801	-0.25982067
-0.20215955	0.12278574
-0.15347542	0.24719383
0.11639245	-0.6920287
-0.6513212	-0.96037996
0.038685113	-0.42152458
0.15141961	0.10566631
0.021161808	-0.027242968
-0.15475577	0.38064072
0.120696455	-0.14976606
0.045386665	-0.25982067
-0.36647406	-1.2692051
0.19402853	0.0090209665
0.024185453	-0.52653337
-0.04063537	0.34215063
0.1678669	-0.2495443
-0.33941984	0.6070658
0.24585402	-0.0641546
-0.0053838384	-0.49076614
-0.09490623	0.12278574
-0.37479296	0.34215063
0.11895097	-0.43286443
-0.1277384	-0.61334604
0.043060374	-0.2495443
-0.5779891	-0.30151492
0.092587195	-0.6920287
0.23609503	-0.43286443
-0.20537448	-0.78981036
-0.40397823	-0.027242968
-0.07711969	0.24719383
0.07378354	-0.42152458
-0.40480557	-0.57553273
-0.27070364	-0.96037996
-0.41314492	-0.67861116
0.27955094	-0.96037996
0.5806004	-0.96037996
-0.39049566	-0.71925646
0.15141961	-0.42152458
0.7527599	-0.73307467
4.084297	-1.8996918
-0.6381522	0.6897746
-0.38700008	1.6408693
-0.7480095	1.390716e-05
3.5815208	-1.121947
-3.8941922	-1.2924472
-0.3128596	1.2170011
-0.07110099	1.4111204
-0.7038466	0.25525346
-2.6164	-1.8191538
2.5248723	0.4335424
-0.37599602	0.55049
-0.46121383	-1.121947
-3.7695718	-1.3930783
0.09751753	-1.6593554
-2.713699	-0.8491289
-0.34572187	-0.78981036
0.00653509	-0.52653337
-0.189045	0.25525346
0.48489508	0.24719383
-0.06679698	0.24719383
0.43249735	0.18168922
-0.00037077506	0.55049
-0.1256294	0.79637384
-0.07439077	0.18168922
4.084297	0.18168922
0.019059211	2.7667768
-0.06977967	1.3512901
-0.38659027	0.6070658
0.12818976	1.0470848
-1.0269344	0.5145073
3.4716637	-1.7052557
-0.06679698	-1.121947
-0.3276225	-1.102694
0.19402853	-0.92751086
-0.8863539	-0.42152458
-0.09752015	-0.14976606
0.5652665	0.2712903
0.15141961	1.016851
-0.16101797	0.63491404
0.027424011	-1.121947
0.120696455	-0.71925646
-4.1164494	-0.30151492
-0.46558908	2.5885158
0.10047352	2.3821294
-0.518627	0.55049
3.4409404	-1.2692051
0.28501096	-0.52653337
-1.6438719	-0.71925646
-0.77086186	-0.8491289
-0.47383764	0.7100706
-0.15777943	1.0410613
-0.5345459	1.4539996
0.059329275	0.92433333
-0.24682534	1.0410613
-0.2311115	1.016851
-0.22153679	1.2340834
-0.44705456	0.86743593
0.16852331	0.49997428
-0.06679698	0.49997428
-0.22036919	0.79637384
0.23171249	1.2340834
-0.2174052	1.301554
0.08381123	1.2340834
-1.5984113e-05	0.8288888
-0.12505336	1.4272611
0.14889799	1.6052728
-0.42521152	1.4910982
0.22213778	1.016851
-0.24194185	0.84822553
-0.07914554	0.6556151
0.2305538	0.24719383
-0.27809566	0.44100967
0.1445017	0.24719383
0.28418872	0.18168922
-0.20394136	0.31091484
-0.04615282	0.92433333
0.41971022	0.55049
-0.352715	1.301554
0.0009044394	0.94927984
0.09751753	0.0090209665
-0.15777943	1.0410613
-0.0929586	0.34215063
0.14685807	0.12278574
-0.18532819	1.1419352
0.044668324	1.0948626
-0.059731092	0.12278574
-0.07386287	1.0948626
0.016624626	-0.027242968
-0.041711375	0.79637384
-0.19141723	0.822415
0.19833253	0.24719383
-0.29064825	0.3958702
-0.12750523	0.55049
-0.047367003	-0.14976606
-0.09752015	-0.42152458
-0.46121383	0.36531675
-0.19225992	0.49997428
0.018637775	-0.0641546
-0.34205148	0.24719383
0.041562263	0.2712903
0.066794366	0.12278574
0.029714014	1.4111204
0.19895886	0.17336811
0.2569017	0.10566631
-0.30444357	0.9801781
0.43167514	0.0090209665
0.24930792	0.18168922
-0.5660913	0.24719383
0.07378354	-0.42152458
0.21776251	-0.61334604
0.28070697	-0.71925646
-0.08100433	0.46328083
0.1349038	0.044670086
-0.06679698	-2.094128
-0.06679698	2.3821294
-0.13484676	2.0075078
-0.7608909	1.2510788
-0.024188073	1.4111204
-0.8802366	0.61405474
3.5991378	-1.5108194
0.35834306	-1.4792668
-0.49193698	-1.3163832
-0.6794304	-1.2245828
-0.75276256	0.0090209665
-0.29113084	-0.17915364
0.24698196	1.0948626
0.10458341	0.6556151
0.17084959	0.9801781
0.40963122	1.1125957
-0.2458744	1.0470848
0.15705428	0.6897746
-0.21301216	0.9801781
-0.21301216	0.6897746
0.2596516	1.071064
-0.24703042	0.9801781
-0.06679698	0.9801781
0.35834306	1.2112873
-0.24194185	0.84822553
0.29584134	0.6556151
-0.108075246	1.4272611
-0.21301216	0.6279787
0.021161808	0.8288888
-0.38555613	1.262361
-0.054213226	0.2712903
-0.33373976	0.61405474
-0.47319594	0.3958702
0.047813356	0.0090209665
-0.038687732	0.44100967
-0.27809566	0.24719383
0.0017821098	0.3958702
-0.11157083	-0.30151492
-0.080279514	-0.027242968
-0.38555613	0.27926823
0.33538377	1.0948626
0.022648122	0.7100706
-0.14012906	-0.14976606
0.23086894	-0.17915364
0.01176117	-0.43286443
-0.2627876	-0.09228487
-0.17369834	-0.6920287
0.28501096	0.36531675
0.034644347	-0.49076614
0.1371097	0.05348998
0.4474119	0.55049
0.15141961	0.079734676
-0.10250003	1.1243638
0.105111316	0.44100967
0.07592261	0.3958702
-0.34572187	0.5145073
0.35834306	0.10566631
0.14012644	0.55049
-0.49193698	1.2510788
0.081939824	0.52174336
-0.42245722	-0.35503778
-0.3014609	1.3512901
0.1678669	0.079734676
0.058665957	-0.25982067
-0.319734	0.61405474
0.35412154	0.6693296
0.22921313	0.12278574
-0.37732667	0.3958702
-0.2442805	0.17336811
0.2569017	-0.71925646
0.35834306	-0.35503778
-0.65625155	0.12278574
0.30444095	0.55049
0.24240205	0.4335424
-0.15777943	-0.35503778
-0.611729	0.9430625
0.24048845	-0.14976606
0.113436446	-0.09228487
-0.049412012	0.7766879
0.06421363	0.4335424
0.454854	0.6279787
-0.26849777	0.46328083
-0.06679698	0.46328083
0.3531204	0.2712903
0.014663496	0.49997428
-0.105648555	-0.111260176
0.057489343	-0.0641546
0.58586466	-0.71925646
-0.2850136	-0.42152458
-0.2737204	-0.35503778
0.35834306	-0.71925646
-0.06679698	-1.8191538
-0.06679698	-1.2692051
0.034644347	-0.30151492
-0.16823831	-0.99423087
-4.071676	-0.8491289
-0.2507543	2.7198858
-0.12327584	1.7653202
-0.2554217	1.1419352
-0.28672737	-0.61334604
-0.08014334	0.4335424
-0.67640686	0.8288888
-0.2396637	-1.102694
-3.9570653	-1.8996918
3.7846198	0.49997428
-0.2887709	0.4335424
-0.5829195	-0.4442822
-0.49193698	-1.6593554
-0.06679698	0.079734676
-0.35573176	0.31091484
-1.0031291	-0.35503778
-3.7570477	2.994754
0.74317205	10.5217705
0.19300582	0.9430625
-0.18465157	0.9801781
0.039154	0.6693296
-0.012737461	0.24719383
-0.4457553	1.5589964
0.38979745	0.6556151
-0.19849259	0.6693296
-0.10648178	1.0948626
0.26889795	0.12278574
-0.2311115	0.38064072
-0.2737204	0.55049
0.2863416	0.3958702
-0.3447078	0.6693296
-0.08131655	0.3958702
0.34024373	0.0090209665
0.050347067	0.34215063
0.13216387	0.18168922
0.008934243	-0.0641546
-0.18446125	1.390716e-05
0.21776251	0.2712903
0.15141961	0.044670086
-0.06679698	0.23910624
-0.06679698	-0.14976606
0.32761988	0.55049
0.26770678	0.8738118
-0.10975207	-0.52653337
0.3864523	-0.30151492
-0.0484463	-0.57553273
-0.4474145	-0.6920287
-0.843745	-1.8996918
-3.2577536	2.5885158
-0.14696644	1.3677101
-0.055206634	1.6408693
-0.47319594	0.61405474
-0.030305319	0.4335424
0.024185453	-1.6593554
-0.85457534	0.84822553
-0.7419322	-1.121947
2.8590302	-1.7052557
1.5836098	-1.4792668
-0.86692387	-1.121947
-0.49193698	-1.4792668
