# Supplementary material for: Cross-species behavior analysis with attention-based domain-adversarial deep neural networks
Source: Nat Commun. 2021 Sep 17;12:5519. doi: 10.1038/s41467-021-25636-x (PMC8448872; doi:10.1038/s41467-021-25636-x)
Supplement: Supplementary file 3 — Supplementary Software 1 [file 41467_2021_25636_MOESM3_ESM.zip › SupplementarySoftware/normalized_dataset/normalize_each/dataset/trans-norm/26.csv]

angle	speed
-0.067985736	-0.30381343
0.22312245	-0.23859282
0.02746425	-1.0470626
-0.4976126	-0.056478065
-0.041601557	-1.3400621
0.62254846	-1.4397614
-0.3903848	-1.0941743
-0.19717069	-1.2548509
-0.13580245	-1.933688
-0.13580245	0.14888926
-0.28810656	1.1596581
-0.20557404	0.49722493
-0.7662786	-1.3400621
-2.9200196	-1.7690458
-0.13580245	-1.6044037
-0.5507662	-1.4130437
0.53374374	-1.0941743
-0.3903848	-1.1104771
-3.9329531	-1.0941743
-0.84019715	-0.0066005196
-0.90089387	0.3056879
-0.30972576	0.49722493
-0.25065032	-0.67981035
-0.6579941	-1.6044037
0.2791614	-0.37175494
0.46216697	-1.7008488
2.9029973	-1.6044037
-0.13580245	-1.6044037
-3.589566	-1.5655369
1.2920946	-1.7690458
0.5611802	-0.97366726
-0.83278507	-0.12262384
-0.81686354	0.35359442
-0.21309221	-0.74643624
3.4067657	-1.3400621
-0.8941533	-1.6044037
-1.403318	-1.3400621
-0.8941533	-1.7690458
1.3993224	-1.0470626
-0.5822163	0.048866637
0.2033836	-1.5655369
-1.3317413	-0.09293229
0.08205157	-0.0066005196
-0.13580245	-1.933688
-0.13580245	-1.4397614
-1.5636995	-1.5655369
-0.7337718	-1.7690458
-1.1487356	-1.4680096
0.87713075	-1.2751192
-0.45175305	-0.5760137
-0.13580245	-1.2548509
2.803984	-1.5655369
-1.746705	-1.7008488
-0.13580245	-1.933688
-0.13580245	-1.6044037
2.9029973	-1.7008488
1.3678725	-1.0470626
0.3863892	0.62754345
0.20758459	-0.6063002
3.5725434	-1.4680096
0.87713075	-1.7690458
0.87713075	-1.7008488
0.3863892	-1.0470626
0.35493916	-1.7690458
-1.1487356	-1.7008488
1.2920946	-1.4130437
3.0860028	-1.4130437
-1.0262759	-0.38045663
-1.2711955	0.14888926
-0.8764872	0.17476092
-0.5152787	-1.0470626
2.4122558	-1.7008488
0.87713075	-1.7690458
-0.5507662	-1.4130437
-2.7596383	-1.4680096
1.6354816	-1.3400621
-0.8941533	-1.4397614
3.9159303	-1.2751192
-1.1487356	-1.2351704
0.87713075	-1.7690458
-2.9200196	-1.3400621
-0.8053487	-1.1973857
0.2791614	-1.7008488
3.317961	-0.8923994
-2.5766327	-0.45190817
-0.3903848	-1.0941743
2.5596104	-1.4130437
-0.13580245	-1.933688
-0.13580245	-1.7008488
0.87713075	-1.6044037
-1.031811	-0.64779127
-0.50730944	-0.74643624
0.11877991	-0.7694918
-0.13580245	-0.5366526
0.3377441	-0.31215042
0.22057866	-0.7694918
0.18991849	-0.44278952
0.09737595	-0.21477301
0.038528096	0.055691272
-0.004965642	0.35359442
0.31299433	-0.64779127
0.16223669	-0.09293229
0.08627318	-0.21477301
0.24009132	-0.9458348
0.31400985	-0.0066005196
-0.26966414	-0.5760137
0.038988534	-1.0470626
-0.13580245	-1.0470626
-0.10435243	-0.67981035
-0.24303024	-0.8923994
-0.08805736	-0.5269844
-0.78151697	-0.7694918
0.04720312	-0.7811926
-0.31880805	-0.7694918
-0.6068052	-0.23859282
-0.57050514	0.048866637
0.025828725	-0.18351746
-0.061274398	-0.056478065
-0.2961839	-0.5366526
-0.25272712	-0.64779127
-0.018877797	-0.07097423
0.18014814	-0.013646569
-0.19717069	-0.15281035
-0.09788084	-0.38045663
0.26867616	0.1028235
0.05160483	-0.27905437
-0.19026472	-0.7694918
-0.31172183	-0.7350747
0.08040711	-0.44278952
3.8982644	-0.6063002
-0.661189	1.3135637
-0.013155341	0.7916254
-0.5340539	0.9791298
-0.04464788	0.17476092
-0.2785178	-1.4680096
-3.589566	-1.4130437
-0.4791895	-1.3400621
1.2205179	-1.5655369
0.53374374	-1.3400621
3.0073397	-0.7350747
-1.4318829	0.048866637
-0.9424947	1.1021641
-0.07443421	-0.056478065
3.5725434	-1.1104771
-0.7337718	-1.5655369
-0.9657301	-1.5655369
-1.1487356	-0.8923994
-0.24303024	0.57406735
-0.62654406	0.16186509
-0.20361918	0.28134617
3.5687833	-1.5655369
-0.41782126	-1.2548509
2.3324642	-1.3400621
0.53374374	-1.1973857
-3.589566	-1.7690458
-1.5636995	-0.82923454
-0.64791846	0.54142684
-1.0673109	0.7666448
-0.52835655	0.07602619
-0.3254904	-1.5655369
3.6339116	-1.2548509
-1.4646863	-1.0023311
-1.8457183	-0.97366726
-0.6347586	-1.1104771
0.18991849	-0.87946355
0.5024572	-0.09293229
-0.15842657	-0.2546605
0.11877991	-0.287266
0.4144219	0.055691272
-0.47303343	0.06927074
-0.24978256	0.21298353
0.15581694	0.82621825
-0.45485827	1.0344416
-0.1268773	0.70572716
0.008971487	0.90847695
-0.36107835	1.359156
0.18014814	1.460498
-0.29137158	0.72108763
0.42424533	1.1727748
0.028158203	0.40631738
0.24732322	1.0344416
0.23191579	0.82621825
-0.11409227	0.9837792
0.3046968	1.0344416
-0.036426656	0.5578006
-0.23097728	0.87006766
-0.07631975	1.2117966
-0.4137783	1.0481089
0.14217338	1.2117966
-0.32964563	1.6921803
0.05804073	1.2117966
-0.5359627	2.102565
0.27181268	1.0481089
-0.023935445	1.4243671
0.24151638	0.86522937
-0.3918099	1.5041419
-0.05644217	1.4000623
-0.389086	1.233268
-0.42362633	0.54142684
-0.114380725	1.3632696
-0.21408613	1.0481089
0.39754555	0.82621825
-0.5264351	0.042018328
0.08947344	0.90847695
-0.13580245	0.90847695
-0.079059556	1.1021641
0.26323986	0.35359442
-0.35415468	0.8797192
0.112961724	0.5794662
0.09784095	0.28134617
-0.2283672	-0.056478065
-0.30729312	0.35359442
0.3032975	0.87006766
-0.35025805	0.87006766
0.24750084	0.8065043
0.04337611	0.42362952
-0.46251315	0.40631738
0.111547984	0.49722493
0.18528642	0.1028235
0.34052965	-0.6063002
0.21298082	0.2066605
-0.29552525	1.142082
-0.09461178	0.82621825
-0.11147126	0.6695337
-0.3677607	0.3947044
0.18496048	1.0932221
3.412162	-1.7690458
0.10035678	2.587232
-0.313379	1.6921803
-0.66381127	1.7661854
0.09457914	0.7464929
-0.10975132	0.06927074
3.1159904	-1.4680096
-0.2785178	-0.87946355
0.35029995	-0.6063002
-0.16323888	-0.97366726
0.5611802	-1.1104771
0.2791614	-0.8923994
0.7167493	-0.15281035
0.39059016	-0.09293229
3.9875073	-0.6063002
-0.19749664	1.9099228
-0.7436545	1.359156
-0.40466142	-0.18351746
-0.8498889	1.0707504
-0.6033782	0.5848533
0.11877991	-1.6044037
3.5009668	-1.4130437
-0.7337718	-1.4680096
2.1446464	-1.3400621
-0.20737924	-0.287266
0.1547385	-0.31215042
0.08763363	-0.5760137
1.1930814	-1.4680096
0.11877991	-0.15281035
0.3065978	-0.5760137
-0.13580245	-0.5760137
1.1930814	-1.4680096
-0.036789235	-0.41576195
0.18014814	-0.09293229
-0.3487958	0.3056879
0.49215475	1.5589005
0.04720312	1.359156
-0.2643458	1.3755792
-0.33913124	1.301018
-0.57781905	1.8566601
-0.28899354	1.5666531
-0.35460088	1.460498
-0.0028574183	1.5589005
-0.13580245	1.0932221
0.024579009	1.8207319
-0.2517289	1.4444876
0.0893208	1.993641
-0.368542	2.1426613
-0.03969616	1.460498
-0.22967744	1.9099228
0.06128672	1.2630851
-0.15896834	0.8989236
-0.16579023	1.359156
-0.46152338	1.2289854
0.13133577	1.6921803
-0.30468035	1.4444876
0.16323492	1.6280674
-0.15842657	0.6695337
-0.15476736	0.8989236
-0.44780904	1.1021641
-0.7178504	1.301018
-0.31663862	0.88453245
-0.37269178	0.54142684
0.3998632	1.9204869
-0.31336626	0.42362952
-0.017418303	0.82621825
-0.0042434535	0.57406735
-0.13580245	0.57406735
0.23051628	1.6921803
-0.21335007	0.3056879
-0.18841434	1.0344416
0.0018552507	0.63810545
-0.060466815	1.6771973
0.24917358	0.72108763
-0.17772935	0.5794662
0.053479012	0.57406735
-0.45559144	1.589809
-0.25900996	1.2117966
-0.04083219	1.2289854
-0.16159315	0.63810545
-0.43573266	1.359156
-0.52814215	1.0344416
-0.010269446	0.7916254
-0.26133546	1.0344416
-0.09984386	0.35951242
0.19059089	0.8989236
-0.37806314	0.42362952
-0.21993509	0.35951242
-0.37030452	0.7464929
-0.1618536	1.0707504
0.24917358	0.6433701
-0.036789235	0.9463743
0.22789323	1.2117966
-0.23958647	0.7464929
-0.56080824	0.94166434
0.2593889	-0.18351746
-0.049949054	-0.5366526
0.43954286	1.0344416
0.51477885	0.06927074
-0.15192296	0.23184203
0.45498204	0.07602619
0.14551234	0.7464929
0.090177424	0.21298353
0.18014814	0.6695337
-0.41782126	-0.013646569
-0.36589968	1.5666531
-0.4536141	0.6695337
-0.41300893	1.0932221
-0.11737933	0.57406735
-0.7865374	1.3755792
-0.5703801	0.7916254
-0.20972095	0.49722493
0.04598296	1.4000623
0.40530503	0.54142684
-0.31362158	0.3771754
0.09887861	1.0481089
0.01952136	0.94166434
0.20319782	0.49722493
0.14107808	1.1021641
-0.1537139	0.63810545
0.09804687	0.63810545
0.02334837	0.8065043
-0.25149646	-0.056478065
0.6247836	0.3771754
-0.12969014	0.54142684
-0.32219756	0.42362952
0.39102837	0.5848533
-0.489398	0.21298353
-0.14401704	0.048866637
0.2390346	1.2630851
-0.4034117	0.37130278
0.2791614	0.6695337
0.26019648	0.3056879
-0.2657041	0.35359442
0.19606963	1.0932221
-0.060024682	0.048866637
-0.31059346	-0.41576195
0.08013542	0.63810545
-0.069721535	-0.287266
-0.31880805	-0.5366526
3.9159303	-1.4680096
-0.060024682	2.0314212
-0.36261615	2.0518777
-0.44002056	0.42362952
-0.6934816	1.6884403
-0.23481569	0.21298353
-0.43128324	1.3467845
-0.6115263	0.17476092
-0.2785178	-1.2351704
3.9159303	-1.4680096
-0.5507662	-1.5655369
-0.7337718	-1.4397614
2.9029973	-1.4680096
0.5611802	-1.2548509
0.019766694	0.72108763
0.7829299	-0.15281035
-0.2501425	0.12927294
0.09040463	-0.87946355
3.7314806	1.3135637
-0.34802398	0.35951242
-0.6679317	1.6921803
-0.67518914	-0.09293229
-0.13580245	0.2752189
-0.4649129	-0.18351746
-0.22165588	0.16186509
-0.2785178	-0.87946355
-0.13580245	-1.933688
-0.13580245	-1.1973857
0.2791614	-1.4680096
0.87713075	-1.7690458
0.14621635	-0.41576195
0.18014814	1.0115213
-0.37484694	0.46353856
-0.0039857724	-0.16043723
-0.33404008	0.26291284
0.302608	0.21298353
0.060362935	-0.18351746
0.47224256	0.7261882
-0.013983299	0.9837792
0.031149508	1.233268
-0.24978256	0.7816606
-0.41782126	1.0115213
0.07719089	0.3056879
-0.16579023	-0.8923994
3.9550006	1.5041419
-0.4864214	1.7661854
-0.29367965	0.40631738
0.15061805	0.6433701
-0.13580245	0.6433701
0.04720312	-0.8923994
0.024579009	-0.2546605
0.11877991	0.37130278
0.11877991	-1.0941743
-0.20737924	-0.7694918
0.14390089	-0.5269844
0.1598395	-0.74643624
3.1575797	-1.6044037
-0.13580245	-1.6044037
-0.8941533	-1.3400621
-2.6708338	-0.74643624
-0.7869255	0.048866637
0.53794473	0.6695337
0.040116888	0.7464929
0.24740164	1.3135637
-0.00025870482	0.055691272
-0.28256077	0.9463743
-0.2197948	0.6695337
0.18246362	-0.5269844
-0.14664008	0.35951242
-0.21248022	0.055691272
0.2717065	-0.44278952
3.643682	-1.4130437
-0.036789235	0.7816606
-0.31059346	0.7261882
-0.3420435	-0.013646569
0.070438564	-0.16043723
-0.3420435	-0.013646569
0.41846484	-0.44278952
-0.455796	-0.5269844
0.5398998	-0.93220866
-0.20608045	-0.44278952
-0.023935445	-1.0941743
3.3453975	-1.2548509
-0.41782126	-1.5655369
0.46216697	-1.7690458
-3.174602	-1.4680096
-2.1616688	-1.2351704
0.7546709	1.5394429
0.46020395	0.35951242
0.060197208	0.72108763
0.37486282	0.7666448
0.39390194	-0.5760137
-0.15595248	0.62224615
-0.49668446	-0.013646569
-0.32320973	0.40631738
-0.09706755	0.7666448
-0.07780478	0.07602619
-0.5440839	0.53594506
-0.008835791	0.7464929
0.12220694	0.3056879
-0.17739147	-0.056478065
0.11877991	-0.46108335
0.012354665	-0.0066005196
-0.5316452	0.7666448
-0.3030807	0.3947044
-0.31880805	0.53594506
-0.41550577	0.055691272
-0.2436265	0.51389426
-0.08746111	0.7261882
-0.028574657	-0.46108335
0.2791614	0.3947044
0.0069128997	0.17476092
-0.5944684	0.9463743
0.05160483	0.40631738
-0.30871925	0.5794662
-0.35653394	0.7261882
0.0053571635	0.86522937
-0.16973427	-0.09293229
-0.21158023	0.57406735
-0.6579941	1.0298717
-0.5116962	1.5041419
0.1481256	0.3771754
0.107199185	0.88453245
0.12812546	1.1901782
-0.19184138	0.46353856
-0.2556829	0.7464929
0.3062142	0.35359442
-0.29467195	-0.67981035
0.35493916	0.3947044
0.04720312	0.53594506
-0.40466142	-0.18351746
-0.15717685	0.87006766
-0.34452528	0.9463743
-0.28256077	0.055691272
-0.5433114	-0.44278952
-0.35429558	0.87006766
-0.17694934	-0.11515544
-0.6628886	0.12927294
-0.36200956	0.17476092
-0.17950459	-0.41576195
0.24622905	0.94166434
0.39608604	0.53594506
0.07719089	0.06927074
-0.18841434	-0.6063002
-0.014165126	-0.41576195
0.22618955	0.12927294
-0.3171043	-0.5269844
0.045499414	0.12927294
-0.021462377	0.44081554
-0.45656538	1.0344416
0.0961558	0.72108763
-0.046997786	0.44081554
-0.4034117	-0.16043723
-0.07631975	0.055691272
0.32690647	-0.30381343
-0.3903848	-0.74643624
-0.023935445	-0.87946355
0.0069128997	-0.5366526
0.22312245	-0.23859282
-0.65510887	-0.056478065
-0.6294293	-0.7350747
-0.04491509	-0.0066005196
-0.20063868	0.3056879
-0.10581468	-0.8923994
-0.07721975	0.35951242
0.26086888	0.17476092
-0.19505759	0.3056879
-0.27721903	-0.6063002
-0.3318021	0.35951242
-0.14664008	0.8797192
-0.385518	-0.93220866
-0.50917727	-0.6063002
