# Supplementary material for: Cross-species behavior analysis with attention-based domain-adversarial deep neural networks
Source: Nat Commun. 2021 Sep 17;12:5519. doi: 10.1038/s41467-021-25636-x (PMC8448872; doi:10.1038/s41467-021-25636-x)
Supplement: Supplementary file 3 — Supplementary Software 1 [file 41467_2021_25636_MOESM3_ESM.zip › SupplementarySoftware/normalized_dataset/normalize_each/dataset/trans-norm/28.csv]

angle	speed
2.4614131	-0.9701888
-0.013153628	-1.141077
-1.232135	-0.7142209
-1.9295855	-0.8620537
0.12162692	-1.4201006
0.12162692	-0.17226976
0.42921346	-0.79618514
-2.3719523	-0.7838292
3.3126569	-0.546619
-0.5506224	0.72674876
-0.27131194	-0.9701888
2.5405772	-1.0255018
1.5871127	-0.6924965
-3.2001393	-0.8620537
0.9728705	-1.0255018
-1.9295855	-0.546619
1.8241142	-0.79618514
-1.5808603	-0.79618514
0.85293615	-0.621099
-0.6096823	-0.92096823
0.12162692	-1.4201006
0.12162692	-0.7142209
0.12162692	-0.5377509
0.12162692	-1.4201006
0.12162692	-0.5377509
-2.4321039	-0.79618514
0.12162692	-0.79618514
0.12162692	-0.92096823
0.12162692	-1.4201006
0.12162692	-1.4201006
0.12162692	-0.92096823
0.12162692	-0.79618514
0.12162692	-1.4201006
0.12162692	-1.4201006
0.12162692	-0.79618514
0.12162692	-1.4201006
0.12162692	-0.621099
-2.1802561	0.43493327
0.12162692	-1.4201006
0.12162692	-0.79618514
-0.72961676	0.16812876
0.12162692	-1.4201006
0.12162692	0.16812876
0.12162692	-1.4201006
0.12162692	-1.4201006
0.12162692	-1.4201006
0.12162692	0.16812876
0.9728705	-0.79618514
-1.5808603	-0.79618514
0.12162692	1.4499103
1.8241142	-0.79618514
-1.1684533	-0.07614565
-0.29077998	-0.2970528
0.12162692	-1.4201006
0.12162692	-0.13538012
0.4232584	-0.5377509
-0.32535878	1.6618141
1.4198563	-0.79618514
-0.84955114	-0.621099
-1.4609259	-0.7142209
0.12162692	-1.4201006
0.12162692	-0.621099
-3.163413	1.0504783
-0.11037997	0.65670377
0.35363382	-0.5377509
0.35363382	0.65670377
2.4433508	-0.79618514
0.12162692	-1.4201006
0.12162692	-1.4201006
0.12162692	-1.4201006
0.12162692	-0.92096823
0.12162692	-1.4201006
0.12162692	-1.4201006
0.12162692	-0.79618514
0.12162692	-1.4201006
0.12162692	-0.17226976
0.12162692	-1.4201006
0.12162692	-0.7142209
1.3852774	-0.7481231
2.3612115	-0.44551355
2.9258223	-1.0255018
2.4804258	-0.79618514
-2.585897	-1.2953175
1.8241142	-1.1705344
1.1266638	-0.17226976
-0.8834099	-1.2953175
-0.29077998	-0.7481231
-0.31720978	-0.18481113
0.65697885	-0.117327
0.43751857	-0.2970528
-0.14389002	0.12338087
-0.25015515	0.8294585
0.25640747	-0.024983348
0.004908649	0.65670377
-0.11037997	-0.7142209
0.12162692	0.34459874
0.12162692	-0.7142209
-0.72961676	-0.17226976
0.5686126	2.938385
-0.32535878	-0.2970528
0.12162692	-0.17226976
0.12162692	-1.4201006
0.12162692	-0.79618514
0.346519	1.0027485
0.44634694	1.1493403
0.19125149	0.65670377
-0.12582774	0.43493327
0.4472952	2.3233922
3.1778762	-0.6309031
0.2754202	-1.141077
-2.0833788	-1.0457513
0.9728705	-0.7142209
-0.5758234	-0.5377509
0.18177825	-0.7838292
-0.9435614	-1.0671607
0.70735353	-0.90560675
-3.0178306	-0.17226976
0.43751857	-0.117327
0.65697885	-0.5377509
3.1778762	-1.141077
-2.0833788	-0.79618514
1.8241142	-1.2953175
0.12162692	-1.4201006
0.12162692	-1.2953175
-1.7948049	-0.7838292
-1.0652841	-0.51166606
-1.8824917	-1.0457513
0.12162692	-1.2953175
0.12162692	-1.4201006
0.12162692	-1.0255018
0.12162692	-1.4201006
0.12162692	-1.1705344
0.9728705	-1.2436306
2.0699272	-0.24289937
0.5732643	-0.5377509
1.6291822	-1.0255018
-0.7851494	0.75914216
1.3771285	-0.92096823
0.12162692	-1.4201006
0.12162692	-0.92096823
0.12162692	-0.2970528
0.12162692	-0.17226976
0.12162692	-0.92096823
-0.15727004	1.031498
0.40052387	0.32686254
0.12162692	-1.4201006
0.12162692	-0.5377509
0.0016925246	-0.621099
-0.06007016	-0.13538012
-0.05620317	0.43493327
-0.25015515	-0.2970528
-3.2833476	-0.79618514
-1.5808603	-0.92096823
0.12162692	-0.79618514
-0.4034682	1.2591057
0.12162692	-1.4201006
0.12162692	-0.92096823
-0.49760976	0.65670377
0.9323872	2.1290953
0.12162692	-1.4201006
0.12162692	-0.621099
-0.021364363	2.7278812
-1.3257964	0.65670377
-0.9616236	6.1916676
-0.11037997	1.5169444
2.056121	-0.17226976
0.671239	-0.13538012
0.12162692	-1.4201006
0.12162692	-1.4201006
0.12162692	2.8022904
0.12162692	-1.4201006
0.12162692	-1.4201006
0.12162692	-0.2970528
-1.4047486	6.29327
0.9166932	-0.621099
-3.2833476	-0.621099
3.406667	1.0504783
-2.9007635	0.3665212
1.0635191	0.645427
0.12162692	-1.4201006
0.12162692	-1.0671607
-1.6209841	3.3478541
0.007957405	0.4516457
-0.026211277	-0.13538012
0.4232584	0.34459874
-0.18000455	-0.13538012
0.074533224	-0.30400673
0.25640747	-0.0703652
0.12162692	-0.0703652
-0.013153628	-0.024983348
-0.3808915	-1.0457513
0.2296515	-0.16604611
-0.2519146	-0.39111298
0.65266085	-0.90560675
-0.532739	-0.35395345
-3.1449633	0.75914216
0.24758403	1.8457851
0.6481201	0.9898609
0.18203588	0.087659135
-3.108443	-0.9701888
2.8893023	-1.2953175
3.1778762	-1.0255018
-0.81972826	-0.07614565
-0.3890405	-0.041826375
0.16289598	0.9540594
0.05868399	-0.29014176
0.0045598117	-0.26965743
0.53762263	-0.66107476
3.2128265	0.5919661
0.25640747	-0.17226976
0.12162692	-0.6714021
0.3165588	-0.024983348
-0.31030646	-0.26965743
-3.2602906	-0.7838292
-2.2181592	-1.2436306
0.21988747	-0.44551355
-0.3890405	-0.46978092
0.4508256	-0.26965743
-0.083738685	-0.41406724
-0.1251512	-0.117327
-0.34805802	0.34459874
-0.10259073	0.0404479
-0.5655503	-0.52027696
0.12162692	-0.52027696
-0.04701252	0.3665212
-3.1327703	0.65670377
0.12162692	0.65670377
1.2435694	2.0760534
0.12162692	-1.4201006
0.12162692	1.5169444
3.2945945	-0.79618514
0.49340895	0.43493327
0.12162692	-1.4201006
0.12162692	-0.621099
-0.6096823	-0.79618514
0.12162692	-0.92096823
0.12162692	-0.79618514
0.12162692	-1.4201006
0.12162692	-0.13538012
0.12162692	-1.4201006
0.12162692	-0.621099
-0.16269659	2.938385
-0.32535878	-0.17226976
-0.72961676	-0.7142209
0.12162692	-1.4201006
0.12162692	-0.621099
0.12162692	-1.4201006
0.12162692	-0.79618514
-0.25015515	0.43493327
0.040121946	-0.19112979
0.12162692	-1.4201006
0.12162692	1.4929898
0.014591469	0.91103965
-1.1672636	-0.29014176
0.12162692	-1.4201006
0.12162692	-1.4201006
0.12162692	-1.4201006
0.12162692	-0.29014176
0.12162692	-1.4201006
0.12162692	-0.07614565
-2.1986911	0.72674876
0.60225266	-0.13538012
-0.15071878	1.8457851
0.12162692	-1.4201006
0.12162692	-0.79618514
0.12162692	-0.79618514
2.3266325	-0.024983348
0.12162692	-1.4201006
0.12162692	-1.4201006
0.12162692	-0.5377509
3.2249699	-0.13538012
-0.70688224	1.031498
-1.3019633	-0.2970528
0.41877976	2.7278812
-0.1755259	-0.17226976
-0.11537459	0.8807857
0.3586284	-0.17226976
0.4451511	0.27713275
0.30062115	-0.024983348
-0.3808915	-0.2970528
0.12162692	-0.2970528
-0.057367336	1.6160027
-0.37162817	0.72674876
-0.057367336	-0.7142209
0.12162692	-0.5377509
0.4232584	-0.13538012
0.7040726	2.6996312
0.08879342	-0.2970528
-0.4279852	-0.13538012
0.671239	0.32686254
-0.90861094	0.72674876
0.06861427	0.65670377
0.09502019	1.9397867
-0.47100306	0.9507779
0.9295402	0.78753746
-0.6862863	-0.17226976
0.24156131	-0.29014176
-0.31419912	-0.117327
-0.06499986	-0.5830302
-2.8673518	1.7094433
0.710668	2.486228
-0.93050367	-0.13538012
0.39234206	1.031498
-0.4507197	1.0504783
0.12162692	0.16812876
0.9728705	-0.79618514
1.8241142	-0.79618514
-1.5808603	-0.79618514
1.0928049	-0.621099
0.85293615	-0.2970528
-2.4321039	1.0504783
0.6010885	2.2899673
0.19177748	-0.51166606
0.26946512	-0.5377509
0.45441446	0.85697705
0.010284484	0.5803243
0.21534754	1.103481
-0.10739734	0.5803243
0.18927874	-0.546619
3.4493155	0.33131343
0.4948095	1.8194566
0.17445514	1.3420906
0.19625612	0.87400854
-0.42865425	0.71584165
0.15029316	-0.041826375
-0.321323	0.14342701
0.66283745	-1.0457513
-2.7808292	-1.141077
-2.9346223	-0.8906908
1.1266638	-0.5377509
-0.23305333	0.6112209
0.3717453	1.3279617
0.23376791	1.103481
0.5547926	1.2122014
0.103391	1.0410064
0.5816174	1.1764671
-0.023298457	0.9638767
0.31351	0.65670377
-0.21494181	1.3279617
0.18882987	1.1402342
-0.03947648	1.0027485
0.045147825	1.0410064
-0.31989476	0.5919661
0.1908478	1.247457
-0.13652128	1.0786787
0.32956696	1.2269483
-0.17583062	0.46821007
0.111497894	0.34459874
-0.034612946	0.7910612
-0.18757665	0.65670377
-0.073021084	1.1402342
0.020586291	0.08248671
0.18530865	1.4034181
-0.26722202	0.087659135
0.23157889	0.3134413
-0.27172548	0.09795108
0.22508319	0.5170537
0.028492592	0.73398936
0.06709127	0.5919661
0.29687953	0.7910612
0.31411225	-1.141077
-3.3064044	1.2033135
-0.23790026	0.83981705
0.0016925246	0.07729635
-3.2833476	-1.0457513
0.12162692	-0.546619
0.25640747	-0.41406724
0.7744082	0.08248671
-0.046698242	0.65670377
0.1396892	-0.0703652
0.033940054	-0.13538012
-3.247233	0.035107665
0.08090035	1.4281262
0.6287574	1.4526217
0.3893995	1.1065642
0.651101	1.3505335
0.034888297	0.8294585
0.5084613	0.75914216
0.22998787	0.8706123
-0.02131285	-0.7481231
0.5604636	-1.2436306
3.2380276	-0.41406724
0.061475582	-1.141077
-0.64640844	-0.90560675
-0.4125274	0.43493327
-0.32790202	-0.19112979
0.5195835	0.69753855
0.07005459	0.43493327
0.41901222	0.93430185
-0.23590972	1.1523685
-0.11537459	1.3701339
-0.25396472	0.71584165
0.043931555	1.3279617
0.00024644344	0.45580035
0.19377597	0.82599497
0.061475582	0.8294585
0.08351771	-0.041826375
0.34681424	0.71584165
-0.088508084	0.20687166
0.20483513	0.9507779
0.0016925246	0.83981705
-0.040889207	0.5170537
-0.069155246	0.645427
-0.061452128	0.55289316
0.41303802	1.2240055
0.13780238	0.15829432
0.40667036	0.70487875
0.18530865	-0.047486708
0.21988747	-0.041826375
0.4013773	0.0404479
-0.07738976	0.09795108
-0.057367336	-0.79618514
0.12162692	-0.42183596
0.03151537	0.08248671
-0.20066842	-0.07614565
-0.051692843	0.035107665
-3.295525	0.48463055
0.719531	1.3251271
0.12162692	0.82599497
-0.0052998764	0.71584165
-0.27916571	0.9801499
-0.20189726	-1.0671607
0.12162692	-1.4201006
0.12162692	0.4222995
-0.028817754	0.90099883
-0.25776467	-0.9701888
-3.069403	-0.8906908
0.6241454	-1.0255018
-1.232135	-1.2953175
-1.0312481	-0.13538012
-0.36430347	0.70487875
0.25883216	0.6112209
0.2884778	0.8294585
0.055520494	0.39676848
0.35102934	0.7012118
-0.40940696	0.32686254
-0.043820072	0.2211646
-0.26253822	-0.13538012
-0.26321277	0.8807857
0.10657459	0.5290735
-0.21894924	0.5958318
0.1824527	0.645427
-0.4498663	1.3364478
-0.0089033125	0.3665212
-0.08841902	0.48053873
-0.12104907	0.27713275
0.2535275	1.1493403
-0.12843223	0.43493327
0.36595154	0.8706123
-0.11058829	0.08248671
0.40667036	1.0911103
0.06879869	0.8706123
0.07154296	0.93430185
-0.040977858	0.8807857
0.19221199	0.4516457
0.3165588	0.8120871
0.08293489	0.14342701
0.16031893	0.5330636
0.004908649	0.65670377
0.0845519	0.55289316
0.009903254	0.8807857
0.0384187	0.16812876
0.084268026	1.1402342
-0.18973936	0.25404012
0.046997704	0.2020794
-0.19823775	-0.16604611
0.16739562	-0.5377509
-0.2111606	-0.66107476
0.21050961	0.08248671
-0.053778484	0.12338087
0.0384187	0.15829432
0.32668778	0.46821007
-0.0002257709	-0.39111298
0.17319925	-0.14755788
-0.16694692	-0.5830302
0.21173845	-0.07614565
-0.1634165	-0.79618514
0.47035208	-0.6309031
0.20483513	0.12338087
0.0384187	0.15829432
0.6241454	-0.5377509
-0.032166366	-0.6714021
0.5604636	0.48053873
-0.1517628	0.2211646
0.17012453	0.48871344
-0.16446674	0.45580035
-0.15494922	0.15829432
0.3165588	0.34459874
-0.10259073	0.0404479
-0.2168252	0.0026454795
0.33557153	0.5330636
-0.15494922	-0.09363826
0.12162692	-0.09363826
0.4320619	0.3665212
0.017939834	0.3134413
-0.04924548	0.35340026
0.20853423	0.55289316
0.10568929	-0.3466759
-0.27131194	-0.9701888
-3.1893373	-0.621099
0.680398	1.2678093
0.1662959	0.8294585
-0.19214788	0.27713275
-0.30480945	1.2122014
-0.25896662	-0.14755788
-0.16446674	0.45580035
-0.27488357	0.3665212
0.087768026	-0.5830302
-0.107163854	0.17790256
-0.18762366	0.103071064
-3.094031	-1.0671607
-0.72961676	-1.2953175
0.12162692	-0.92096823
-0.032166366	-0.5377509
-0.52425104	0.43493327
0.11338497	0.78753746
0.17655708	0.5290735
-0.22997314	0.48463055
0.2767059	0.5290735
-0.6313561	0.9507779
0.12162692	1.200344
-0.18840621	0.7910612
0.3746686	0.9540594
-0.046273705	1.0027485
0.346519	0.9507779
-0.048103992	0.9801499
0.23436636	0.9540594
-0.23378852	0.5958318
0.29703233	0.8807857
-0.09465859	1.037841
0.40518302	0.9801499
0.054356333	0.8807857
0.009903254	0.94749194
-0.18242925	1.0027485
-0.076835364	0.34459874
0.009903254	1.1523685
-0.15549836	0.087659135
0.37569532	1.4253916
