# Supplementary material for: Cross-species behavior analysis with attention-based domain-adversarial deep neural networks
Source: Nat Commun. 2021 Sep 17;12:5519. doi: 10.1038/s41467-021-25636-x (PMC8448872; doi:10.1038/s41467-021-25636-x)
Supplement: Supplementary file 3 — Supplementary Software 1 [file 41467_2021_25636_MOESM3_ESM.zip › SupplementarySoftware/normalized_dataset/normalize_each/dataset/trans-norm/33.csv]

angle	speed
-0.14441647	0.5056678
-0.47980663	0.034408934
-0.11078512	0.17447107
-0.0573316	0.5757896
-0.08884992	0.5916722
0.03086363	0.73996556
0.010384877	-0.5983466
-2.8229709	1.8812672
0.49128914	-1.518537
2.654355	-1.0388368
-0.15141179	-1.0935899
-0.9009443	-1.2966876
-1.9842501	0.32293254
0.39717576	0.43893835
-2.3157265	-0.6880622
0.37645948	-0.319857
2.7022808	0.79394597
-0.43150872	2.057064
-2.4452014	-1.3896116
-0.49245512	-0.47565013
-1.5279889	-0.89560896
-0.30085278	-1.2697728
-0.67473054	-1.2966876
-0.37762555	-0.25217518
-0.92789733	0.5916722
-2.6967192	0.8704713
0.32788876	1.19021
0.7531278	0.9264246
0.17871168	0.39329296
2.3708284	-1.5835153
1.2747699	-1.0935899
0.7048543	-1.3896116
1.7980888	-1.2966876
0.050507512	-1.518537
-1.4708601	-0.2941051
0.6643615	-0.14060749
-0.49245512	-1.518537
-1.5309967	-0.95603025
-0.31748885	-1.0935899
-2.603517	1.1393867
-0.30780423	0.7890862
0.1926603	0.5436932
0.22165814	0.013487275
-0.37762555	-1.5835153
-1.9429313	-1.1747792
0.5934702	-1.5835153
1.1496234	-0.89560896
-1.9561218	-1.1747792
0.85583997	-0.319857
-0.27544448	-1.3896116
-0.9718357	-1.5835153
-0.17570624	-1.0935899
-0.020383794	-0.7482457
1.0728507	-1.518537
2.1719666	0.9310345
-0.09016123	0.5056678
-0.2975312	-1.1747792
-2.0812685	-1.0935899
0.9776648	-1.2443161
1.5009837	-1.2443161
-1.6970738	-0.95603025
-2.5533397	-1.2443161
-2.2562346	-1.2443161
0.29636517	-1.1747792
0.9580209	-1.4266441
2.8677447	-0.007686961
-2.0414913	-1.518537
1.6832591	-1.1747792
1.712657	-0.40007797
-0.24126002	0.26854563
0.079354435	0.6126822
0.050507512	-0.17167406
0.03430914	0.0482209
0.11795331	-1.1747792
0.47864056	-0.47565013
-0.09164528	-0.5983466
0.038358193	-0.102602676
0.23592374	-0.007686961
0.050507512	-0.007686961
-0.21713726	-0.05083149
0.28703818	-0.47565013
-0.64361644	1.935224
0.050507512	-1.7403865
0.050507512	0.25625846
0.1526886	-0.7359204
-0.39819932	2.1939242
1.1222713	-0.32854527
-1.3999689	-1.1129016
1.1842347	0.5916722
-0.08517105	0.9264246
-0.63079226	0.5916722
0.19215626	2.5413651
0.13507251	-0.60917187
0.23278293	-0.8529888
0.18153551	-0.95603025
-0.15141179	-0.2941051
0.059929658	-0.072822355
0.1662319	0.14859343
0.07996779	-0.5151829
-0.1169235	-0.5151829
-0.06769628	0.30496415
0.25242683	-0.40928984
-0.033207994	-0.5151829
-0.2597256	-0.40007797
0.3296265	0.0482209
-0.060876604	-0.8256778
-0.020383794	0.013487275
-0.026265252	-0.05083149
-0.13477571	0.013487275
0.036929056	0.16803448
-0.2842665	-0.14060749
0.16189164	0.30496415
0.18724427	0.4614063
-0.015337932	-0.17167406
0.050507512	-0.95603025
-1.3999689	-1.5835153
-1.2977877	-0.319857
0.13992883	1.3055019
0.1901946	-0.40007797
-2.4564962	-1.518537
-0.19535011	-0.47565013
2.8111286	0.444577
-0.19169791	1.2566342
0.08469196	0.47810796
-0.19535011	-0.47565013
-0.075303584	0.69491
0.12507118	0.013487275
-0.08052049	-1.2443161
2.654355	-0.95603025
2.820432	-1.2966876
0.77574563	-0.32854527
-0.37762555	-0.6880622
-2.3680565	0.9310345
0.48387718	0.43893835
-2.6128318	-1.0748382
0.34761256	-1.0388368
-1.5147984	-1.1747792
-0.42887297	-0.6880622
-0.37762555	-0.79915905
-0.20647492	-0.5983466
-2.5934625	-0.17167406
0.5599067	0.6541492
0.5039596	0.43893835
0.4672411	0.30496415
-0.10481493	-0.44679314
-2.3980174	-1.0935899
1.2747699	-1.2697728
1.0728507	0.013487275
-0.064322114	-0.60917187
0.050507512	-0.60917187
-2.850445	-0.043564588
0.21959239	-0.54569066
-1.751329	-1.0748382
0.050507512	-0.8529888
-0.30085278	-0.54569066
0.3181523	-0.5151829
0.13422301	-0.8529888
-0.17570624	-0.8256778
0.09444584	-0.60917187
0.45899668	0.08903079
-0.07352515	0.26854563
0.10961906	0.17447107
0.0040445146	0.0482209
0.019393388	-0.5151829
-0.13538907	-0.7359204
0.20124389	0.37010014
0.0019522175	0.25625846
-0.13176791	-0.60917187
0.13060185	-0.7359204
-2.8373477	1.7143441
-0.20693418	2.1939242
0.2867524	1.0526266
-0.00528865	0.73996556
0.6105332	0.9402305
-0.3434411	-1.2966876
-1.8281018	-1.2443161
0.9776648	-1.0935899
0.7048543	-1.0388368
-1.2851391	-1.1747792
0.6066608	0.79394597
0.4018678	-1.4266441
-2.3514204	-0.8256778
2.7495408	-1.2443161
-0.020383794	0.84680015
-0.17570624	-0.95603025
-2.4223118	-1.0388368
-2.7795537	-0.8256778
-0.57954484	-0.6311392
-2.4223118	-0.7482457
0.44172418	1.0349491
0.51555693	0.24389507
-1.6458265	-1.1747792
-0.23394899	-0.7359204
1.1041404	-1.0935899
2.2971132	-1.0388368
-0.33863175	0.48917282
-0.5059236	0.14859343
2.8746872	-1.4266441
-0.24659754	-0.25217518
-0.038576547	-0.19538397
-0.39072254	-0.7359204
0.1526886	0.034408934
0.050507512	0.25625846
0.12139881	-0.2941051
-0.1040993	1.935224
-0.5910151	0.45581087
0.11635295	0.4614063
-0.015337932	0.45581087
0.10175493	1.0876501
-0.0007399087	1.240167
0.09063015	1.8710607
1.2038785	0.5436932
0.050507512	-1.7403865
0.050507512	-1.7403865
0.050507512	-1.7403865
0.050507512	-1.2966876
1.909473	0.5916722
0.015896162	1.6387235
-0.1410949	0.5220427
2.7691846	-1.2966876
1.2038785	-1.3896116
0.64471763	-1.0388368
-0.064322114	-0.60917187
0.19952157	0.15509593
-0.028685246	1.1393867
-0.1576509	0.5916722
-0.04198611	0.37010014
-0.083212614	-0.60917187
0.17852771	0.14859343
-0.19234231	0.013487275
0.2030061	0.39329296
-0.006805333	0.30496415
-0.12145101	0.79394597
-0.30085278	-1.5835153
-2.2333453	2.057064
0.31630316	1.5238925
0.304785	1.0876501
-0.32130453	0.8132924
2.9113374	-1.2966876
-0.49245512	-0.940497
-0.64757955	-0.2604662
-0.24263446	0.71002066
-0.048052404	-0.60917187
0.23278293	-0.40928984
2.7691846	-1.1747792
0.87430555	-0.007686961
-0.40873966	0.5220427
0.2509885	1.2893002
-0.33224887	-0.40928984
-2.2777054	-0.78617597
2.3787205	-1.0748382
0.34761256	-0.3372874
-0.33031306	0.71002066
0.057450254	0.9310345
-0.08855861	0.6541492
0.2663464	1.1436563
0.050507512	-1.518537
-2.5533397	2.4689107
-0.105640866	1.1775872
0.43286964	1.1521763
-0.47281125	-0.8529888
-2.1252067	-1.1129016
0.77574563	-1.0748382
1.1271058	-0.05083149
0.038196217	0.444577
0.21799004	1.5688158
-0.41590136	1.8710607
0.010384877	0.45581087
0.37804338	2.7763066
0.4800386	1.4783423
-0.7065594	1.867652
0.050507512	-1.7403865
0.050507512	0.5436932
-0.3155671	-0.7359204
-0.051673565	-0.6311392
-2.4564962	2.280539
0.44764248	0.4614063
-0.14636593	2.6966023
1.6320117	-0.95603025
0.050507512	-1.7403865
0.050507512	-1.0935899
-0.17570624	1.240167
0.11635295	0.4614063
2.628632	0.5436932
0.62423885	0.5916722
0.52484214	1.3734187
0.39315125	0.5916722
0.031157613	1.7848562
2.2232718	-0.19538397
-0.8996271	0.17447107
-1.0182987	-0.14060749
0.18422763	1.2442924
-0.19804224	1.7321063
0.12139881	2.1403935
-0.15141179	1.4165862
0.081797294	2.4011328
0.10293324	2.1340473
-0.06940129	1.8402661
0.086700805	2.1181357
-0.40425473	1.5238925
0.050507512	1.5238925
-0.31071466	1.79879
-0.018365938	1.432138
-0.04084607	1.4009577
0.17045291	1.767361
0.21038243	1.4360139
-0.069085754	1.79879
0.12860532	1.8812672
-0.14191477	1.4126865
0.2429298	1.8812672
0.035182748	1.535181
0.33546326	1.8710607
-0.41154575	1.4126865
0.15007569	1.3055019
-0.20256406	0.61790526
0.54010975	1.0658116
0.2708398	0.9310345
0.42438534	1.0658116
-0.24659754	0.92180675
-0.00713013	1.8161305
-0.12609796	1.353598
0.13708656	1.7427202
-0.1408774	1.3496186
0.32371107	1.3734187
-0.24088879	1.493597
0.1321148	1.2770921
-0.2909577	0.9448165
0.23947415	1.2360361
0.13422301	0.99925184
0.1854986	1.219454
0.06501001	1.4360139
0.1432504	1.2730117
-0.029586827	1.0876501
0.113015376	0.8324931
0.28055596	1.0526266
-0.01583505	0.5916722
0.1888446	0.5220427
-0.24204879	1.0526266
0.12387202	1.0349491
-0.20968115	1.0658116
0.10175493	0.7890862
0.1302881	0.73996556
-0.056226045	0.9264246
0.16566093	1.5238925
-0.1657131	0.79394597
0.12728028	1.4165862
-0.12743272	1.19021
0.16100195	1.1436563
-0.1390291	0.8132924
0.3289605	1.2770921
-0.025218314	0.6490051
0.23278293	1.3055019
-0.14495847	1.1436563
0.0031236752	1.0876501
-0.13176791	0.47810796
-0.08052049	0.29893956
0.34761256	0.73996556
-0.11556954	0.47810796
0.10175493	0.65928197
0.020730684	0.16803448
-0.10199107	0.14206834
0.18153551	0.47810796
0.16533713	0.0482209
-0.029273067	0.013487275
0.33685797	0.9264246
-0.10481493	0.24389507
0.11795331	0.29893956
0.22891936	0.5220427
-0.118577346	0.6490051
0.19994849	0.30496415
-0.044678237	0.36426207
-0.2552272	0.6335061
0.16874991	0.69491
-0.037634622	0.16803448
-0.10199107	-0.17167406
0.41505837	0.29893956
-0.05706092	0.5436932
-0.045182277	0.9676309
-0.11078512	-0.014802855
-0.09044916	0.32293254
0.1914642	0.6126822
-0.020383794	0.30496415
0.0293646	-0.16385
0.2950403	0.16803448
-0.10199107	-0.17167406
-0.13176791	-0.14060749
0.30367422	0.30496415
-0.020383794	-0.17167406
-2.792807	0.7744507
-0.08722447	1.8812672
0.33252117	1.1521763
0.3279687	0.7890862
0.24780986	0.37010014
0.20124389	0.26854563
0.24543148	0.013487275
0.29636517	-0.14060749
-0.2830287	-0.2604662
0.56631917	-0.4854166
-0.24659754	-0.7482457
-0.0037477217	-0.89560896
0.050507512	-1.7403865
0.050507512	-1.0388368
-1.3999689	-0.6880622
0.557039	-0.2604662
-0.34119436	0.5220427
0.334964	0.26854563
0.13060185	-0.043564588
-0.029586827	0.26854563
0.13060185	1.0876501
-0.21548343	0.71002066
-0.06769628	0.30496415
-0.108260445	0.29893956
-0.1479663	0.013487275
0.2905819	1.2069565
-0.0865122	-0.102602676
-0.11644315	-0.319857
0.51227194	0.17447107
0.21180016	0.034408934
0.050507512	-0.6311392
0.12139881	-0.2941051
0.18153551	0.30496415
-0.20566702	0.14859343
-0.19234231	-0.6880622
0.050507512	-0.3372874
-0.15141179	-0.44679314
0.026213072	-0.2941051
0.27672127	-0.3372874
0.14569326	0.30496415
0.026213072	0.08903079
-0.062327735	-0.19538397
0.015678685	-0.05083149
-0.21713726	-0.007686961
-0.033207994	-0.4854166
0.16533713	-0.47565013
0.037858963	-0.319857
-2.8689103	-0.007686961
-0.07166083	2.0277898
0.260111	0.8132924
0.45209637	-0.39092898
0.47213787	0.5757896
0.34053683	0.013487275
-0.009629183	-0.44679314
2.4524357	-1.518537
0.5495319	-1.0935899
0.27672127	-1.4266441
-1.2689408	-0.6311392
-2.5533397	-0.6880622
0.97066957	-0.319857
0.65171295	0.08903079
0.17454019	0.26854563
-0.14441647	-1.3896116
2.523327	-1.5835153
0.77574563	0.034408934
0.27672127	-0.8256778
0.3970333	-0.78617597
-0.17087172	-0.54569066
0.1552536	-0.102602676
0.24874794	0.30496415
0.12139881	-0.6422878
2.7252464	-1.0935899
0.23659863	1.8710607
-0.06186844	1.1222451
0.008082134	0.5056678
0.3979301	0.16803448
0.15499134	-0.5983466
-0.12970214	0.14859343
2.8746872	-1.5835153
-1.3999689	-1.5835153
1.5009837	-0.79915905
-0.7584461	-0.5151829
-0.09199073	-0.8256778
-0.15141179	-0.7482457
0.23278293	-0.47565013
-2.850445	-0.47565013
0.1302881	0.73996556
0.94182265	-0.4854166
0.9580209	-1.1747792
-2.7356153	-0.3372874
-1.1980494	-1.0935899
-0.44851682	-1.2966876
0.42438534	-0.05083149
-0.3233703	1.1436563
0.19511397	0.39329296
-0.002064731	0.48917282
2.8594258	-1.2966876
0.30260426	1.1393867
-0.0402966	0.17447107
0.40502653	0.35253686
0.259934	-0.4854166
-0.44851682	-0.8256778
0.04013265	0.6541492
0.45772567	-0.319857
-0.48883402	-0.5151829
2.1425064	-1.5835153
0.77574563	-1.2966876
2.2262218	-1.5835153
-1.3999689	-1.5835153
0.77574563	-1.518537
1.2038785	-1.3896116
1.6158133	-1.1747792
-0.9205882	-1.3896116
2.4720795	-1.1747792
-0.064322114	-1.3896116
-2.4696243	0.71002066
0.5510735	0.32293254
-0.1398253	-0.40007797
2.8546164	-1.3896116
0.47864056	-1.4266441
0.050507512	-1.7403865
0.050507512	-1.3896116
1.9291167	-1.4266441
0.5934702	-1.1747792
-0.7895602	-0.25217518
-1.8281018	-1.518537
-0.41774818	-0.5983466
0.3364878	-1.1747792
-0.064322114	-0.6880622
0.16533713	-1.1747792
-0.064322114	-1.3896116
-2.7795537	-0.8256778
0.18153551	1.493597
0.3279687	-0.043564588
0.2072811	-0.19538397
-2.7613606	-1.2443161
-0.08052049	-1.0388368
-1.6970738	-1.2966876
0.77574563	-0.014802855
-0.37762555	-0.3372874
-0.10199107	0.39329296
0.27977887	-0.05083149
-1.0486085	-1.5835153
1.2440013	-0.5983466
-0.023799568	-0.40007797
0.15558325	-0.44679314
-0.020383794	0.24389507
-0.1084938	0.5757896
-0.164369	0.14859343
-0.40693003	0.09574427
