# Supplementary material for: Cross-species behavior analysis with attention-based domain-adversarial deep neural networks
Source: Nat Commun. 2021 Sep 17;12:5519. doi: 10.1038/s41467-021-25636-x (PMC8448872; doi:10.1038/s41467-021-25636-x)
Supplement: Supplementary file 3 — Supplementary Software 1 [file 41467_2021_25636_MOESM3_ESM.zip › SupplementarySoftware/normalized_dataset/normalize_each/dataset/trans-norm/34.csv]

angle	speed
-0.052871116	-1.9298049
-0.052871116	0.8269475
-0.052871116	-1.9298049
-0.052871116	-1.9298049
-0.052871116	-1.9298049
-0.052871116	-1.9298049
-0.052871116	-1.9298049
-0.052871116	-1.9298049
-0.052871116	-1.9298049
-0.052871116	-1.1652194
-2.6421325	-0.7424144
-0.052871116	-1.9298049
-0.052871116	-1.9298049
-0.052871116	-1.9298049
-0.052871116	-0.103440285
0.3819352	1.2226621
-0.25809312	-0.9842467
0.1523509	-1.5589265
3.2132812	-1.5589265
0.2018206	-1.1652194
2.476559	-1.5151501
1.5802051	-1.5151501
-1.4091388	-0.9842467
2.997558	-0.5175417
0.11338234	-1.1652194
0.40704262	-0.9842467
3.2132812	-0.9842467
-0.5926007	1.0022469
1.9147125	-1.7443657
1.2456975	-0.7569843
0.2816364	-1.3734872
-0.052871116	-1.9298049
-0.052871116	-1.1004955
-0.052871116	-1.9298049
-0.052871116	-1.7443657
2.396743	-1.1430528
-0.5349017	-1.3433946
-0.052871116	-1.9298049
-0.052871116	-0.93118405
2.0011501	-1.1430528
-0.052871116	-1.6675543
3.1334653	-0.22013967
-2.9047003	-1.5151501
0.6838512	-1.1652194
-2.4226696	-1.5151501
-0.86940926	-1.3433946
0.763667	-1.5151501
-2.836993	-1.7443657
-0.44846407	-0.93118405
1.306783	-0.07541254
-1.0169322	-1.7443657
1.4937674	0.3031792
-0.22112517	0.3639517
0.2018206	-1.5589265
3.2132812	-1.3734872
0.763667	-1.6675543
2.7312508	-1.3433946
-1.3514397	-1.0026088
0.16385947	0.04144116
-0.12207861	-1.6675543
0.57668257	0.14346874
-0.34791726	0.14346874
-2.836993	-1.7443657
0.42915946	-1.5151501
2.7312508	-1.5589265
-0.72188616	-1.0026088
-0.20039418	-1.6675543
-2.836993	-1.3433946
2.396743	-0.2711859
-1.0169322	-1.5151501
1.2456975	-1.4053036
0.12872659	0.33376947
-0.17338341	0.3031792
0.7025815	-1.7443657
2.8787737	-1.3433946
1.9147125	-1.0026088
1.0981746	-1.5151501
2.5442662	-1.5151501
-2.6500084	-0.6858407
3.0839956	-1.2611942
0.1374998	-0.5175417
0.36807406	-1.0026088
0.1523509	-0.9842467
0.22393745	-1.5151501
-0.13930878	-0.93118405
0.16285205	-0.5925836
0.29987398	-0.07541254
0.004827827	-0.5925836
-0.0034014087	0.23276955
0.026944675	0.14346874
0.008214293	-0.5175417
-0.15913019	-0.020591121
-0.17050837	-0.33459625
0.109939806	0.14346874
-0.052871116	-1.1004955
3.1334653	0.23276955
0.17446774	2.1750674
0.13411333	0.692702
0.09465197	-1.3734872
3.2132812	-1.3734872
-1.6859474	-1.3734872
-1.2039168	-1.1004955
-2.3732	-0.9842467
1.6989894	0.3031792
-2.5635707	-1.0026088
3.0262969	0.5581235
-0.1493051	1.6516215
-0.23324572	-0.9842467
3.0080593	-1.3734872
-0.25809312	-0.9842467
-1.3090287	-0.8018221
-0.3962643	-0.8018221
-2.8579931	-0.5797869
0.9563637	0.41583636
0.9264779	1.2606125
-0.11696562	1.5690556
2.9670417	-1.3433946
-0.052871116	-1.3433946
-0.72188616	-1.3433946
-0.7065983	-0.33459625
-0.3247172	-0.34541136
0.12314533	0.64639914
0.06713205	-0.07541254
0.01483617	-0.22013967
0.09615218	0.04144116
0.083143406	0.07602709
0.076414384	0.5581235
-0.20039418	1.0022469
0.26634854	0.59244126
-0.15298116	0.48090506
-0.052871116	0.48090506
0.13811003	0.7252808
-0.052871116	0.7252808
0.08677599	0.4880268
0.2321667	-0.038688403
-0.25809312	-0.44629106
-0.12700583	0.6729588
0.107701264	0.3031792
0.065913245	-0.038688403
-0.34453082	0.3031792
0.107701264	0.6729588
0.020517252	-0.61855143
0.13411333	-0.7569843
3.1817865	0.0062375064
-0.35588378	1.7789798
0.19013965	2.073278
-0.2958819	0.6663444
2.8787737	-1.3433946
-0.20039418	-1.5151501
-2.836993	-1.7443657
0.1523509	-0.9842467
-0.052871116	-0.9842467
0.26105198	0.39374214
-0.28268242	0.77023107
0.039526794	0.6530647
0.15938734	1.156519
-0.052871116	1.156519
0.040391278	0.18452774
-0.2209786	0.39374214
-0.23750871	0.41583636
-0.22867696	0.50926745
3.1582	-0.06616364
0.12031708	2.2988603
0.6531118	2.1876142
0.18309024	1.8931229
0.48320413	1.2444035
-0.2896677	-0.25058126
-3.2039788	-1.188048
-0.86940926	-1.4053036
-0.72188616	-0.61855143
-3.0709536	-0.93118405
0.10054783	0.64639914
-3.2567194	-1.2611942
0.96888894	-0.63173026
1.5802051	-1.3734872
1.5802051	-1.0026088
-2.8980784	-0.5175417
0.008214293	-1.1004955
-2.3732	-0.9842467
0.1523509	-1.5589265
1.0981746	-1.1004955
0.763667	-1.3433946
-1.5384243	-1.1004955
0.2816364	-0.09405018
-2.757177	-0.40063387
0.2018206	-1.188048
3.0839956	-0.43474603
-0.15092447	1.4895256
-0.09646716	0.94898605
3.0021856	-1.1004955
0.42915946	-1.7443657
-2.7077074	-0.5925836
-0.18215661	0.5581235
-0.22000787	1.1787232
0.03832912	1.479454
-0.31144214	0.692702
0.13411333	1.5886573
0.008214293	1.0660577
0.033566546	1.387433
0.122934744	1.5195642
0.15530026	0.8269475
0.14066996	0.9008023
0.21032223	0.59244126
0.109939806	0.692702
-0.092332475	0.14346874
-0.2388821	1.2389822
-0.12341836	0.3108659
-0.2388821	1.0022469
-0.23985554	0.9549525
-0.098044775	1.0889273
-0.09413511	1.2281115
0.15773067	1.3718469
-0.13854732	1.6130066
0.095625415	1.0022469
0.09465197	1.387433
0.18890639	1.3087521
-0.083552934	0.94898605
-0.2639668	1.387433
-0.15158752	-0.1803747
-0.24348855	1.0889273
-0.36557102	0.64639914
-0.021135978	-0.1803747
-0.23802519	1.0660577
0.0010881006	0.7252808
0.18995073	1.3718469
-0.2632145	0.9727783
0.038625624	0.9008023
-0.112872995	0.8081726
-0.25150272	1.1787232
0.06099699	1.3087521
-0.35234758	1.0603129
-0.00055890443	1.2713726
-0.052871116	1.2713726
-0.23446882	0.48090506
0.0849359	0.87639993
-0.33820122	0.692702
-0.052871116	0.692702
0.23245898	0.87639993
-0.04315506	0.692702
0.18133757	0.6530647
-0.15291336	1.5344858
-0.19675362	0.87639993
0.09865572	-0.5797869
-0.0076974533	0.41583636
-0.024779342	0.24070564
0.30681327	0.9668486
-0.013284597	0.56502473
-0.10182358	0.7057819
0.3400831	-0.020591121
0.024780996	0.7252808
0.16088992	0.544263
0.18292	-0.26085174
-0.35588378	0.0062375064
-0.36117455	0.07602709
-0.12880763	0.18452774
0.023065405	-0.5925836
-0.25809312	0.16820046
0.12872659	0.33376947
0.3547304	-0.22013967
-0.16003977	-0.17057383
2.9364727	-1.2611942
0.4342808	2.7394357
-0.5226972	1.156519
-0.16825035	1.8931229
-0.3652618	1.4132485
-0.2685943	1.0660577
-0.22112517	1.4895256
-0.418017	0.87639993
-0.12028612	-0.038688403
-0.44163933	1.156519
-0.3552348	-0.22013967
-0.36864826	-0.5175417
-0.3021197	0.3261607
-0.42978972	-0.9842467
-2.6317708	-1.5151501
0.2816364	-1.4053036
1.2456975	-1.5151501
0.6161439	-0.6858407
-0.052871116	-0.2711859
-0.30756286	1.4895256
-0.43984157	1.2226621
-0.19965528	0.24070564
-0.3004258	1.4286424
-0.32661742	0.50926745
0.10583054	1.4081014
-0.2931242	1.3087521
-0.101951875	0.77023107
-0.07843109	1.1787232
-0.13357021	0.06743681
0.19519873	2.0039554
-0.14113913	0.544263
0.24061893	1.4132485
-0.045676433	1.043012
-0.4743891	0.8269475
0.04906152	-0.40063387
0.49115446	-0.5797869
-0.13698295	-0.038688403
0.1523509	0.48090506
0.018715438	0.5581235
-0.22000787	1.1787232
-0.07037196	1.3561867
0.022731328	1.2389822
-0.18561344	1.3087521
-0.18950382	-0.06616364
-0.2306262	0.6729588
-0.2145275	0.544263
0.08866557	0.11843843
0.041383307	0.29546586
0.062173508	1.4286424
-0.0461638	1.2444035
-0.24875776	0.6729588
-0.08235678	-0.06616364
0.2377337	0.14346874
0.049478292	0.77023107
0.42915946	1.0889273
0.061510045	0.04144116
0.083143406	0.07602709
0.47862917	0.4880268
-0.19251822	0.7252808
0.02878476	0.87639993
-0.24957162	-0.7569843
-0.28021	0.23276955
-0.43684834	0.18452774
-0.40561622	-0.7569843
-0.13268691	0.3639517
-0.30756286	0.29546586
-0.25809312	-0.038688403
-0.074987955	-0.22013967
-0.22112517	-0.93118405
-3.0709536	-0.61855143
0.09465197	2.3352976
-0.25809312	1.8524281
0.030598959	1.2444035
-0.3041146	1.2389822
-0.014383203	0.41583636
-0.20039418	0.9727783
-0.20578092	0.33376947
-0.31428462	-0.22013967
-0.20039418	0.4880268
-0.26907495	-0.34541136
-0.0049213623	-0.5175417
-0.4738163	0.48090506
-0.30756286	-0.40063387
0.2018206	-1.0026088
-1.4312557	-1.1652194
-0.052871116	-1.9298049
-0.052871116	-0.22013967
-0.28021	-0.26085174
0.041383307	0.11843843
-0.35234758	-0.038688403
-3.027364	0.3031792
-0.20851628	0.85795796
-0.12147063	0.87639993
0.31227472	-0.22013967
-0.18595555	0.11843843
-2.8735485	-0.43474603
-2.2256768	-1.5589265
0.3427218	0.06743681
-0.7193989	0.94898605
-0.45095125	-0.07541254
-0.30401456	0.7057819
-0.34484366	0.89472145
0.3427218	1.2172033
0.08197395	1.1116246
0.20006	1.3087521
-0.07804799	1.1397607
-0.08096289	1.8020875
0.11426564	1.1787232
-0.24736072	1.2226621
0.14617833	0.59244126
-0.3043835	1.3140569
-0.43684834	0.18452774
0.2816364	-0.5925836
-0.09528221	0.59244126
0.11882548	0.9727783
0.17446774	1.1285372
-0.25546113	1.5542821
0.0699031	0.41583636
-0.16791575	0.7252808
-0.30481246	0.44497603
-0.08809995	-0.22013967
-0.2018944	0.04144116
-0.1311867	0.8517837
0.3493437	1.3140569
-0.040036604	0.64639914
-0.043588787	1.0603129
0.004827827	0.5581235
-0.30756286	1.4895256
-0.07160149	0.3031792
0.067641184	0.33376947
-0.17980091	0.56502473
0.26545638	0.3108659
0.08033757	0.59244126
-0.41155216	-0.07541254
0.17260124	0.3108659
-0.09135902	-0.2711859
-0.11985239	0.64639914
-0.32039735	-0.09405018
-0.38737863	-0.6858407
-0.25809312	0.18452774
-0.24324201	0.3031792
-0.36664766	-0.22013967
0.17446774	-0.81716955
0.09465197	-0.61855143
-0.052871116	-0.61855143
0.109939806	0.59244126
0.24811096	-1.2611942
-0.102340825	0.23276955
-0.28021	0.41583636
-0.16003977	-0.22013967
-0.3744644	0.11843843
-0.117318355	0.50926745
-0.26716492	-0.34541136
0.114902295	-0.9842467
0.1523509	-0.63173026
-0.28021	-0.22013967
0.17446774	-0.44629106
-0.5349017	-1.1004955
0.22393745	-0.9842467
0.078216195	0.6729588
-0.4222791	0.3108659
0.13597983	-0.40063387
-0.4094955	-0.5925836
0.076414384	0.14346874
-0.38737863	0.16820046
-0.13268691	-0.22013967
-0.17827734	-0.5925836
0.22155839	0.04144116
-0.19128612	0.04144116
0.11059081	-0.48147815
0.18738198	0.14346874
0.033566546	0.06743681
-0.17642331	0.39374214
0.016721865	0.7252808
-0.21463504	0.07602709
-0.052871116	-0.5925836
-0.022302028	-0.1803747
0.19336838	-0.7569843
0.5363281	-1.1652194
0.30375323	-1.2611942
0.44974387	0.39374214
0.35122937	-0.25058126
-0.067111984	-0.43474603
-0.14304851	0.7252808
0.0629714	-0.06616364
0.050749257	-0.07541254
-0.18215661	1.0603129
-0.08228728	0.50926745
-0.09939147	-0.038688403
-0.37485337	-0.020591121
-0.21291947	0.18452774
-0.18215661	-0.8808022
0.09465197	-1.0026088
0.24314849	-0.34541136
-0.052871116	-0.34541136
0.04331574	0.18452774
-0.06539639	-0.5797869
-0.1739813	0.48090506
-0.3296797	0.18452774
0.023065405	-1.2611942
0.30375323	-0.40063387
-0.1937723	-0.93118405
0.4577664	-0.25058126
0.2668906	-0.103440285
0.24904487	-0.22013967
-0.30756286	-0.2711859
-0.124457665	0.48090506
0.11743185	-0.1803747
0.011223399	-0.33459625
-0.6034582	0.11843843
-0.4364594	-0.5797869
0.06476614	-0.8018221
0.11882548	-0.44629106
-0.35588378	0.0062375064
0.35376188	-0.06616364
0.09820024	0.3639517
-0.17827734	-0.43474603
-0.18215661	0.11002666
0.062173508	-0.25058126
0.16659176	-0.17057383
0.008214293	-0.93118405
-3.232586	1.8020875
-0.3720908	1.6371901
-0.27676743	1.2281115
-0.32629323	1.5886573
-0.20039418	0.5581235
0.04742771	0.6530647
-0.30069304	1.0022469
-0.31967133	-0.22013967
-0.052871116	-0.22013967
-0.24058156	0.64639914
-0.601883	-1.5589265
-2.5024853	-0.8808022
0.42915946	-1.3433946
0.2816364	-1.5589265
2.1074092	-0.020591121
-0.066549905	0.8081726
-0.04725145	0.39374214
-0.08998565	-0.2711859
0.2124289	0.04144116
3.1107922	-0.33459625
0.08033757	1.6130066
-0.1860798	1.2606125
0.18803298	0.04144116
-0.28488955	0.59244126
2.8940616	-1.3433946
0.763667	-1.5151501
2.8787737	-1.6675543
0.763667	-1.0026088
0.6838512	-0.22013967
-0.78959346	0.48090506
0.22393745	0.18452774
0.21004985	1.0603129
0.089092396	1.1116246
-0.02164643	0.7057819
0.13056505	-0.22013967
-0.33790892	0.07602709
0.023065405	0.18452774
0.30375323	0.4880268
-0.28021	-1.1430528
-3.1286528	1.6707736
-0.55039674	1.2226621
-0.30756286	1.1285372
-0.3724565	1.043012
1.6450988	-1.7443657
1.5802051	-1.3734872
-0.86940926	-1.6675543
-1.2650021	-0.93118405
-0.4738163	0.16820046
-0.28021	0.4880268
0.17446774	2.0039554
0.0017967907	0.56502473
0.4116061	1.3561867
0.0042687766	1.3087521
-0.09430754	1.5344858
-0.01143469	1.3087521
-0.29464862	0.5581235
0.033566546	1.0660577
