# Supplementary material for: Cross-species behavior analysis with attention-based domain-adversarial deep neural networks
Source: Nat Commun. 2021 Sep 17;12:5519. doi: 10.1038/s41467-021-25636-x (PMC8448872; doi:10.1038/s41467-021-25636-x)
Supplement: Supplementary file 3 — Supplementary Software 1 [file 41467_2021_25636_MOESM3_ESM.zip › SupplementarySoftware/normalized_dataset/normalize_each/dataset/trans-norm/36.csv]

angle	speed
-0.21095775	1.3357302
0.22249313	0.17536768
0.122042574	0.02966239
0.045739446	-0.42583126
-3.793762	0.17536768
0.5722459	1.6355219
0.10346404	0.12125117
-0.5118409	-1.9033678
-2.74314	-0.9016723
-1.982311	-1.4264193
-0.87892705	-1.0208491
0.224457	-0.42583126
-3.3767507	-1.3926636
-0.2078169	0.055503227
0.83360165	0.23767391
-3.846524	-1.8424425
0.5155127	-1.3926636
-0.6035163	-1.1928003
-0.9756202	-1.1201979
-0.3595013	-0.9016723
0.2040897	-0.7851687
-3.6492858	-1.7215589
-0.0005721605	0.1947231
0.679543	-0.5722537
1.1108174	-0.9016723
-3.3270981	-1.3926636
-0.7002095	-1.0637684
-1.7982264	-0.8646054
-1.1275443	-1.7215589
1.9320465	-1.5201266
-0.35834262	-0.25503525
0.21608444	-0.9016723
0.5330045	-1.1928003
3.7585206	-0.3863611
0.48237595	0.45001546
0.18275495	0.055503227
0.24964337	-1.5853261
-3.7498307	-1.4440014
0.6268222	-1.1557623
-2.3846762	-1.4440014
0.30463457	-0.42583126
-0.3595013	0.25181293
0.14430392	0.38425985
0.28424275	-0.0498623
-0.09773066	-1.7215589
0.59753704	-0.13268164
3.9968145	0.17536768
0.40275034	0.9059469
-0.10507023	0.014002491
-3.172755	-1.7215589
-0.47368628	-1.3150221
-1.868126	-1.9033678
-1.388883	-1.2583694
0.52353483	-0.6943842
-3.6758285	-0.2792988
1.4307096	-1.1201979
1.0224557	1.1787549
0.9278692	-0.8646054
-0.046351526	-0.5795897
-2.8573248	-1.634431
-0.87892705	-1.9033678
1.6834294	-1.5853261
2.014668	-1.2583694
0.5895149	-1.4621085
0.110272005	-2.0504544
0.110272005	-1.5201266
1.6613352	-0.5795897
-2.6786075	-1.6091949
-0.029099355	-0.7185298
0.75959945	-0.93027717
0.5895149	-0.17834935
0.33026943	-0.25503525
0.25736073	0.12125117
-0.1063949	0.56834567
0.16785546	0.48011684
-0.09773066	0.8617089
0.110272005	0.6536974
0.026430251	1.0766466
-0.054503433	0.07085672
0.19194224	1.0973333
-0.09488501	0.45001546
-0.014858411	0.6536974
0.20226568	-0.40597776
-0.021819167	-0.79374707
0.5509107	-0.6943842
-0.49782684	9.117467
1.1504052	-0.8646054
-0.68751985	-0.60182077
0.21244463	-0.2074662
0.1848999	0.7247673
-0.12614387	0.79025686
0.49296677	-0.16682859
0.086284675	0.36194292
-0.1961426	0.5183002
0.33142808	0.6011846
-0.1982755	0.13614307
0.38178644	0.7247673
0.071826324	-0.0070640394
0.08385307	-0.5361065
0.13669093	-0.0070640394
0.43436795	0.23767391
0.05034169	0.13614307
0.30957368	0.7749843
0.025626494	0.3439398
-0.08382521	0.7749843
0.086284675	0.36194292
-0.061710373	0.3212435
0.13706556	-0.33514625
-0.31342143	2.3053913
0.43727222	1.2384988
0.16499786	-0.5361065
0.7693344	0.5225079
0.021721909	1.5403838
-1.6315036	1.1754035
2.7259648	-0.2792988
-1.422915	0.38425985
0.30092746	0.6011846
0.05034169	0.5225079
-0.13834518	0.13614307
-0.013214772	-0.23109534
-0.11443374	0.16073988
0.16580161	0.6133947
0.3311788	0.5559243
0.015863221	0.055503227
0.48975062	0.64969414
0.082019016	0.45001546
-0.044372246	-0.0017770781
0.2317795	-0.07708241
-3.7269335	-0.66284347
-0.123503424	1.5823132
0.67311114	0.9675075
-0.022952236	0.8691284
0.35050204	0.56834567
0.08538419	0.04003708
-0.11195262	-0.6943842
-0.7822338	-1.9033678
1.0994711	-0.17834935
0.33026943	-0.25503525
-0.1097254	-0.8023843
-3.2625656	-1.5853261
0.110272005	-2.0504544
0.110272005	-1.9033678
-0.06844553	-1.010396
-0.9082121	-0.7851687
0.1789033	-0.16682859
0.11981339	0.9818107
0.061384447	0.15584262
0.46770707	-0.5795897
0.38342157	-0.27320188
0.29708904	0.09115679
0.37097606	0.014002491
0.4080855	0.63362175
-0.09773066	0.7441883
-0.015259394	0.9059469
0.00928021	1.2384988
-0.0044589113	0.69734734
0.19018726	0.805448
-0.26984745	10.921536
-0.59774685	-0.2074662
0.031277515	0.38425985
-0.17378497	0.055503227
-0.023506187	0.75962836
0.3634314	0.88022244
-0.12748156	0.4672602
0.3948093	0.13614307
-0.036112018	-0.08807627
-0.28009358	-0.2792988
-3.86734	-0.5722537
0.7731353	1.5040505
0.18618351	0.7788102
0.107222416	1.1076257
0.054054357	0.71304935
-0.23570147	-1.1557623
3.680348	-1.010396
2.6726284	-1.5853261
-2.2733667	-1.7562815
-3.2625656	-1.3926636
0.69423026	-1.3150221
-0.19397692	0.04003708
-0.27415264	-0.46628466
-0.22147396	0.4672602
-0.037224967	0.30292892
-0.42705992	-0.27320188
0.3193785	0.23294146
-0.023953369	-0.0017770781
-0.34247404	-0.2792988
0.47554246	0.38425985
0.0762401	0.25181293
0.26219597	0.13614307
0.4636906	0.30752087
0.118988045	0.6011846
0.18017167	0.30292892
-0.15559736	0.055503227
-0.12109302	-0.13833046
0.1556393	0.4629602
-0.13266332	0.1947231
0.04650119	0.805448
0.15505701	-0.13268164
-3.6426919	-0.93027717
-0.25478595	1.3958914
0.4585378	0.84681284
0.8450229	0.63362175
0.21081686	-0.8375484
0.20696524	-1.5853261
0.69423026	0.6536974
0.5155127	-0.07708241
0.5548589	0.6133947
0.36382833	-0.42583126
-0.003912969	-0.72667617
-2.8573248	-1.634431
0.8914684	-1.1557623
3.2858717	-1.010396
-0.104766816	1.0102166
-0.13130902	1.1754035
0.09711857	0.5183002
-0.100606196	0.9818107
0.41496786	0.7788102
-0.11498281	1.3453001
0.41317442	1.0523378
-0.17537825	1.2054431
0.23761041	1.1754035
-0.21430448	0.63362175
0.4641336	1.6995292
0.10557245	1.0418614
0.5423063	1.0697206
0.013578787	0.6616859
-0.019557968	0.27518675
0.25295344	1.0766466
0.06858236	0.04003708
0.5553027	0.8505441
0.25322348	0.84681284
0.1577773	1.117885
0.05693581	1.1754035
-0.060697585	0.7247673
0.01688163	0.6855118
-0.41732898	0.3212435
0.12611379	0.8505441
-0.2089128	0.09115679
0.16499786	0.27518675
0.14430392	-0.32885152
0.19774759	-0.60182077
0.35272536	-0.25503525
0.15155189	-0.5795897
0.19229633	-0.6943842
0.6122059	-0.734873
0.46770707	-0.40597776
0.10335182	0.3439398
0.218184	-0.5722537
0.42806327	-0.11583402
0.074635655	-0.8646054
0.03749023	0.16073988
0.24642767	0.48865157
0.17592487	-0.08807627
0.20610139	0.41516408
0.31275064	0.25181293
0.023548136	-0.13833046
-0.051621314	-0.37341064
-0.046351526	0.02966239
-0.37699306	-0.23109534
-0.043631252	-0.0017770781
0.06276673	0.18989992
0.29200268	0.23294146
-0.11142894	0.38425985
0.41158113	0.19953576
0.3588892	0.15584262
0.20008287	0.014002491
0.4997041	0.32580015
0.09347984	-0.0017770781
0.13978584	0.6536974
0.08544026	0.79025686
0.09500624	-0.79374707
-0.12159766	0.48865157
0.5709261	-0.33514625
0.17020233	0.6011846
0.18017167	0.15584262
0.4862276	-0.0498623
-3.7951448	-1.5201266
-0.1764998	1.3833135
0.18658121	1.3833135
0.0721174	0.8617089
0.15689838	0.75962836
0.27164832	-0.7851687
3.8590658	-0.5943727
-0.7533956	-0.5722537
-0.015259394	-0.5795897
0.31827465	-0.26107037
3.8590658	-1.9033678
0.24236318	0.75962836
0.32203183	1.7681321
0.56336015	0.6855118
-0.102708824	-1.0637684
0.44928503	-0.07160849
-0.22874103	-0.07708241
-3.846524	-1.7215589
1.5047117	-1.9033678
-0.1982755	-1.4440014
2.1486003	-1.3004576
1.7533289	-1.7215589
0.46770707	-0.40597776
-0.4037866	-0.45947105
0.13706556	-0.13268164
0.8240602	-0.4325033
0.110272005	0.008756077
0.46078688	0.09115679
0.38867798	-0.2074662
0.06530943	0.25181293
0.07092584	0.055503227
0.35762084	-0.0498623
-0.1622632	0.5183002
-0.058638822	0.09115679
0.16499786	0.740315
-0.29496872	0.15584262
0.040372346	0.6011846
-0.036700472	1.3833135
-0.28609923	0.7788102
0.2315508	0.6536974
-0.092565835	0.1947231
0.47684902	0.23294146
0.4384974	0.30292892
0.110272005	-0.13833046
0.57740486	0.79025686
-0.028635452	0.23294146
-0.1517257	0.7480563
0.42552394	0.41516408
-0.13911645	0.75962836
0.15689838	0.02966239
0.4509802	0.5183002
-0.25253016	0.3212435
0.07917987	-0.5722537
0.16345815	0.02966239
0.010170171	0.30752087
-0.43079448	-0.0017770781
0.3068534	0.055503227
-0.2459715	0.12125117
0.037582446	0.1947231
0.46382034	0.69734734
-0.04570828	-0.13833046
0.3588892	0.19953576
0.3588892	0.30292892
-0.13834518	0.19953576
0.3588892	0.15584262
0.30751008	0.7788102
-0.24358961	0.3212435
0.26689553	0.30292892
-0.2309821	0.69734734
-0.13243215	-0.07708241
0.36600488	0.23294146
0.033256676	-0.18994156
0.16499786	0.09115679
0.46078688	0.30292892
0.040372346	0.6011846
0.117249705	0.89494973
0.43453285	0.805448
-0.15106684	-0.4325033
0.5423063	0.13614307
-0.060423426	0.805448
-0.15106684	-0.13833046
0.3588892	0.94953245
0.06965747	0.63362175
0.19332512	0.5183002
0.5884178	-0.25503525
-0.0368167	0.12125117
-0.16132598	0.09115679
0.5003389	0.07085672
-0.16785902	-0.0017770781
-0.26833704	0.16073988
0.35465562	0.23294146
-0.039235856	0.02966239
0.15155189	0.48865157
0.7161149	0.36194292
0.04710751	0.27518675
0.21126382	0.04003708
0.00928021	0.27518675
0.012699257	-0.0070640394
0.21437055	-0.25503525
0.19089806	-0.16682859
0.24964337	0.02966239
0.28898954	0.15584262
0.39400524	-0.60182077
0.17456946	-0.0017770781
-0.16785902	-0.9897988
0.21216969	-0.5361065
0.4404086	-0.8375484
0.69423026	-0.6943842
0.41881952	-1.0637684
0.44928503	-0.07160849
0.31587106	-0.16682859
0.19089806	-0.25503525
-0.4602403	-0.5361065
0.268527	0.6855118
0.24780606	0.3439398
-0.043004803	0.48011684
0.457646	-0.16682859
0.41548756	0.055503227
-0.05890414	-0.13268164
0.042863913	-0.7851687
0.110272005	0.48011684
-0.4218266	-0.0070640394
-0.04487499	0.18989992
0.22242883	0.12125117
-0.2459715	0.055503227
0.19491753	0.09115679
0.34371537	-1.0637684
-0.021819167	-0.79374707
-0.23687977	-0.2792988
0.0055566835	0.15584262
-0.116251186	-0.40597776
-0.03916041	-0.0498623
-0.1308674	0.45001546
-0.013214772	-0.45947105
0.08817801	0.27518675
0.040372346	-0.37341064
0.5376067	-0.18994156
-3.7498307	-0.8375484
-0.35739866	2.2754884
0.3845562	0.9818107
0.22695543	0.88022244
0.56542224	0.6011846
0.42562288	0.88022244
-3.2425754	-1.8424425
0.110272005	-1.634431
-1.868126	-1.8424425
-2.4520843	-1.5853261
0.69423026	-1.4264193
0.16062465	0.5517707
-0.31218463	0.45001546
0.110272005	0.45001546
-0.044372246	-0.0017770781
-0.42618102	0.45433784
0.6361413	0.4629602
0.4276065	-0.25503525
0.50898695	0.15584262
0.3367952	0.25181293
0.024530575	0.8505441
-0.10451196	0.45433784
0.14492804	0.7749843
-0.25972512	0.805448
0.5381358	-0.0498623
-0.032240216	0.3439398
0.39088723	0.3212435
0.3826503	0.41516408
-0.23157798	0.9278194
0.21148877	0.12125117
0.07852695	0.3212435
-0.06844553	-0.37341064
0.24804506	0.1947231
0.3379416	0.79025686
-0.07645306	0.3212435
0.47307417	0.5183002
0.04104961	0.5559243
-0.039405894	0.18989992
0.44151053	0.02966239
0.040372346	0.19953576
-0.16785902	-0.60182077
0.13978584	-0.13833046
0.50279105	-0.2792988
0.46360454	-0.55046093
0.06965747	-0.26107037
0.15088655	-1.3004576
0.63085645	-0.25503525
0.40427163	-0.2792988
-0.17173287	-0.7851687
0.23443292	-0.48690385
0.41411117	-0.25503525
-0.04349771	-0.07160849
-0.1759531	-0.25503525
0.044619158	-0.66284347
-0.21732111	-0.0498623
-0.08696606	0.02966239
0.12381436	-0.11583402
0.22655964	0.37535757
-0.1982755	0.30292892
0.5423063	0.13614307
0.3003506	0.12125117
-0.14475474	-0.51482666
0.44673458	-0.66284347
0.31208053	-0.48690385
0.44273096	-0.45947105
0.37161085	-0.46628466
0.3141042	-0.6943842
0.5423063	-0.8646054
0.5376067	-0.40597776
0.26689553	-0.45947105
0.15088655	-0.7851687
-3.846524	-0.7851687
0.16165113	1.303633
-0.08361934	0.9782412
-0.12317138	0.27518675
0.093019836	1.3453001
-0.27771655	-0.4325033
-3.846524	-1.7562815
0.28898954	-1.010396
-2.4520843	-1.5853261
-1.0576445	-1.5853261
0.40858	-0.66284347
-0.59327674	0.597102
-0.44370416	0.71304935
-0.32495087	0.6536974
-0.38169265	-0.13833046
0.19699587	0.58070827
0.43167096	-0.48690385
0.19411376	0.23767391
0.3588892	0.07085672
0.44561306	0.740315
0.1340331	0.41516408
0.25830826	0.3439398
0.08237654	0.805448
-0.18236527	0.71304935
0.21238106	-0.79374707
-0.10296394	-0.0070640394
-0.21382393	-0.3863611
0.110272005	0.02966239
0.3588892	-0.9897988
3.9151442	0.6616859
0.049554348	1.5912352
0.9972678	0.7480563
0.6210866	0.9278194
0.95319206	1.0523378
0.2565509	0.055503227
-3.3019118	-1.7562815
0.110272005	-1.1679355
-1.5595785	-1.4440014
-0.5336166	-0.37341064
-0.4888601	0.3439398
0.16026148	0.45433784
-0.044795964	0.5517707
-0.20646146	0.12125117
0.0721174	-0.734873
-0.22506906	0.19953576
-0.46657062	0.23294146
0.1299499	0.37535757
-0.2350384	0.3212435
0.14703491	0.45001546
0.72736704	-0.5795897
0.0055566835	-0.2792988
-0.23687977	-0.79374707
0.38342157	0.02966239
0.35521725	0.7480563
