# Supplementary material for: Cross-species behavior analysis with attention-based domain-adversarial deep neural networks
Source: Nat Commun. 2021 Sep 17;12:5519. doi: 10.1038/s41467-021-25636-x (PMC8448872; doi:10.1038/s41467-021-25636-x)
Supplement: Supplementary file 3 — Supplementary Software 1 [file 41467_2021_25636_MOESM3_ESM.zip › SupplementarySoftware/normalized_dataset/normalize_each/dataset/trans-norm/38.csv]

angle	speed
1.9524302	-1.2776527
-2.8237946	-0.851235
-1.3286836	-0.93749267
-2.4170148	-0.93749267
-1.1486893	-0.17687172
-0.8553022	-0.19070104
-0.03823767	0.20926127
-0.0894522	0.8144709
0.426432	-1.2776527
1.5865713	-1.117726
-0.432527	-0.7272622
1.2931843	-1.2776527
-0.13914002	-1.5528479
-0.13914002	-1.3582555
2.725509	-1.3582555
-0.13914002	-1.5528479
-0.13914002	-1.2776527
2.725509	-1.2776527
-0.13914002	-1.5528479
-0.13914002	-1.5528479
-0.13914002	-0.9690706
-0.67530787	-0.851235
-1.7514589	3.6758611
0.13304506	5.933272
0.011450149	1.5239282
2.5961206	-1.117726
-0.06332802	-0.5049357
-0.01555961	0.05180215
-0.53101707	-0.3068485
-0.13914002	-1.5528479
-0.13914002	-0.77447826
-0.13914002	-1.5528479
-0.13914002	-1.5528479
-0.13914002	0.3930762
-0.13914002	-1.5528479
-0.13914002	1.1991044
-0.13914002	-1.5528479
-0.13914002	-1.5528479
-0.13914002	1.3725173
-0.9160021	-0.17687172
-2.5810137	1.5239282
0.87040913	-1.2776527
-1.2780776	-0.68260413
0.39702782	0.016006228
2.6121163	-1.3582555
0.5770222	-1.0024575
-0.5619152	-0.93749267
1.5359653	-0.851235
0.040854342	-1.2776527
2.0093467	-1.3582555
1.2931843	-1.3582555
2.0093467	-1.0024575
0.15424696	-0.68260413
2.3312197	-0.3068485
-1.2471794	-0.41818893
-0.9394924	1.0066156
-0.2783327	-0.77447826
1.7159595	-1.117726
-1.9942396	-1.3582555
-1.0352966	-0.851235
0.5770222	0.43161303
0.46362963	-1.117726
-0.13914002	-1.5528479
-0.13914002	-1.2776527
-0.5619152	-0.93749267
-1.6110849	-0.1361938
-0.0995195	-0.93749267
2.432122	-1.3582555
2.432122	-0.93749267
-0.13914002	-0.3221375
0.15424696	-0.57988584
-0.13914002	-0.77447826
0.2836352	-1.117726
-0.5619152	-1.163663
-0.13914002	0.0038913342
-0.13914002	-0.19070104
-0.432527	-0.93749267
0.15424696	-0.9690706
-0.25253263	0.016006228
-0.3191344	-0.93749267
0.15424696	-1.163663
0.2836352	-1.117726
2.3027337	0.5876686
-0.2685283	-0.17687172
-0.009751751	-1.3582555
2.5455146	-0.56061745
0.040854342	-1.3582555
-0.13914002	-1.3582555
-0.13914002	-1.3582555
2.6604874	1.1783867
-0.07411859	0.9768533
-0.13914002	0.9768533
-0.30313873	0.6227613
-0.30228496	0.10975041
2.3364904	-1.2776527
-0.13914002	-1.2776527
-1.5714645	-1.2776527
-0.8553022	-1.3582555
-1.1486893	-1.117726
-0.5619152	-1.163663
-0.13914002	-0.9690706
2.5455146	-0.56061745
-0.9686949	-1.117726
1.5865713	-1.2776527
0.5770222	-1.163663
-0.8553022	-1.2776527
-0.432527	-1.117726
-1.2780776	-1.2776527
-1.8648514	-0.68260413
1.0209993	-0.36918852
-2.7316036	-0.68260413
-0.6913035	-0.17687172
-0.17375045	0.6227613
0.31824565	-0.93749267
-0.72591394	-0.93749267
-0.5619152	-0.7272622
0.5770222	-1.3582555
-1.5714645	-1.3582555
-1.9942396	0.18763958
0.21363106	0.9843266
-0.004114444	1.1783867
2.6604874	-0.9690706
0.5770222	-1.0024575
-0.6319194	-0.75052285
-0.13914002	-1.5528479
-0.13914002	-0.75052285
-0.6319194	-1.0024575
-2.2876265	-1.3582555
2.1387348	-0.57988584
2.4161263	-0.851235
0.1702426	-0.57988584
-1.5208584	-0.851235
1.8293524	-1.163663
0.15424696	-0.93749267
-0.65590984	-0.75052285
-1.3480817	-1.163663
-0.13914002	-0.9690706
1.2931843	-1.3582555
1.9084444	-0.3068485
1.1006998	-0.68260413
-2.487019	-0.41818893
-0.65590984	-0.24748231
0.15424696	-0.17687172
-0.13914002	-0.7272622
0.5770222	-0.9690706
-0.8553022	-1.2776527
2.7862089	0.5156977
-0.19983993	1.4742994
-0.3191344	0.5519908
-0.42154142	-0.1361938
1.039418	-1.3582555
2.3027337	-0.68260413
0.2836352	-0.9690706
0.5770222	-1.2776527
-0.13914002	-1.5528479
-0.13914002	-1.3582555
-0.13914002	-1.3582555
2.725509	-1.3582555
2.725509	-1.163663
-1.5714645	-1.3582555
-1.5714645	-1.3582555
-1.5714645	-1.163663
-0.67530787	-0.14962208
-0.46972457	0.12109936
1.1503876	-1.117726
0.64702636	-0.75052285
-0.6319194	-1.0024575
0.5770222	-1.3582555
-1.8648514	-0.93749267
0.87040913	-1.2776527
-1.078685	-0.75052285
0.0842428	-0.77447826
-0.13914002	-1.163663
-0.72591394	-0.57988584
-0.08853392	-0.851235
-0.13914002	-0.14962208
1.1131899	-1.2776527
0.5770222	-1.3582555
-2.0448458	0.016006228
-0.25253263	-0.57988584
-0.02574741	0.016006228
-0.20192654	-0.851235
0.079002365	0.7247978
-0.1680778	0.5429765
-0.32834464	-0.14962208
-0.02574741	0.18763958
-0.08556376	-0.07087621
-0.06332802	-0.3221375
0.040854342	0.016006228
-0.64100724	-0.3068485
0.18273285	-0.93749267
-0.3191344	0.016006228
0.3342413	-0.57988584
-0.3191344	-0.56061745
-0.13914002	-0.56061745
-0.3819209	0.18763958
-0.06332802	-0.5049357
-0.034957662	0.665847
0.012758391	0.40278164
-0.17764583	1.1991044
-0.25253263	0.665847
-0.02574741	-0.17687172
-0.009751751	0.19848384
-0.2897302	0.8144709
0.011450149	-0.19070104
-0.22180787	0.59649557
-0.056472164	0.3930762
0.011450149	0.8144709
-0.18882783	0.20926127
-0.12664977	0.016006228
0.1702426	-0.24748231
-0.3191344	0.665847
-0.20192654	0.43161303
-0.21823204	0.20926127
0.053344604	0.2932178
-0.105383374	0.10975041
-0.0435084	-0.68260413
-0.02574741	-0.851235
-0.3819209	-0.93749267
0.9997974	-1.3582555
2.0093467	-1.2776527
2.3027337	-0.93749267
2.432122	-1.3582555
-2.780406	-0.75052285
0.173645	-0.851235
-2.1076322	-1.3582555
-1.2780776	-0.93749267
-0.07253827	0.9768533
-0.11777254	2.2801778
-0.6413628	1.3918695
-1.0278226	-1.117726
-2.341203	-0.5049357
-0.13914002	-1.5528479
-0.13914002	-1.2776527
2.0093467	-1.3582555
-2.2876265	-1.2776527
-0.13914002	-0.7272622
2.725509	0.09832346
0.0954996	1.1505162
-0.120013185	0.45060357
2.7651296	-0.68260413
2.725509	-1.117726
-2.8744004	-0.93749267
0.0036567806	-0.36918852
0.54761803	-0.851235
0.75701654	-0.38529345
0.15424696	-0.3221375
-0.13914002	-0.3221375
2.7790852	-0.5049357
-0.356715	1.1991044
-1.5208584	-0.56061745
1.8293524	-1.2776527
0.15424696	-1.117726
-0.432527	-1.2776527
-0.8553022	-0.77447826
-0.13914002	-1.163663
2.725509	-1.163663
0.47611985	-0.3068485
-1.4705621	-1.2776527
-1.2443209	0.79842114
-0.1193204	-0.07087621
-0.15129726	0.36366504
-0.23116516	0.016006228
-0.08853392	1.0578833
-0.009751751	0.2932178
-0.08338231	1.4680386
-0.08150512	1.4238435
0.040854342	0.78226095
0.040854342	0.43161303
-0.065367945	-0.1361938
-0.57290083	1.4238435
-0.12314436	0.6227613
-0.13914002	0.6227613
-0.39791656	0.6227613
-0.25253263	-0.14962208
0.079002365	0.7247978
-0.15592057	1.1575106
-0.25966135	0.8853881
-0.030775923	0.5429765
-0.034957662	0.665847
-0.3191344	0.6227613
-0.06332802	-0.5049357
-0.21495202	-1.117726
0.06025239	-0.75052285
-0.33853245	0.18763958
-0.3191344	0.665847
-0.13914002	0.665847
-0.09325848	0.8224552
-0.24483792	0.790355
-0.1927163	0.37351862
-0.13914002	0.9239091
-0.2897302	0.12109936
-0.1685442	-0.14962208
-0.012721925	0.790355
-0.031987492	0.790355
-0.09181394	0.93915087
-0.17934246	0.5156977
0.16935906	0.5429765
-0.1193204	0.10975041
-0.20628573	1.2332914
-0.03823767	0.90857285
0.06336448	0.40278164
-0.2716404	0.05180215
-0.33853245	0.18763958
-0.13914002	0.18763958
-0.0435084	0.10975041
-0.054777283	0.665847
-0.36974046	0.016006228
-0.012721925	0.5429765
0.027828855	0.43161303
-0.050028127	0.40278164
-0.2282519	0.43161303
-0.06004801	0.20926127
0.2551493	0.90857285
-0.18974611	0.665847
-0.12815446	1.2804602
0.09987292	0.71647
-0.11514961	0.9843266
-0.16313043	0.71647
-0.17659207	0.8853881
0.008302247	0.665847
-0.3476203	1.2332914
-0.016659545	0.9843266
-0.16313043	0.71647
-0.16952366	0.45060357
-0.04464773	0.8224552
0.020134136	0.9239091
-0.2300225	1.21283
-0.13092542	-0.033032555
0.19729427	0.45060357
-0.24231629	0.12109936
-0.10973583	-0.14962208
-0.02574741	0.6227613
-0.0435084	0.10975041
-0.13002186	0.7247978
-0.20247075	0.36366504
-0.29395166	1.2536037
0.1976354	0.24120544
-0.2668912	0.10975041
-0.38536182	1.0938948
-0.10194246	-0.14962208
2.725509	-0.14962208
-0.1685442	0.12109936
0.0664433	0.9768533
-0.27934393	2.5520833
-0.35510963	0.9239091
-0.18708767	1.0651251
-0.38457933	1.0578833
-0.9846905	-1.117726
-2.8043964	-0.75052285
0.5070181	-1.117726
-0.78529805	-0.75052285
0.0842428	-1.163663
-0.8553022	-0.7272622
-0.8553022	-1.3582555
0.5770222	0.09832346
-0.03823767	-0.3068485
-0.6840195	1.0938948
-0.064361855	1.5908887
0.3309613	-0.3068485
-0.31004652	0.24120544
-0.2925187	-0.41818893
0.0842428	-1.0024575
-0.508339	-0.5049357
0.14739108	-0.033032555
0.07291611	0.3930762
-0.2685283	0.6487138
-0.2897302	0.12109936
-0.0894522	-0.3068485
-0.15163028	0.665847
-0.17633757	0.12109936
-0.50531965	0.24120544
2.7061107	0.43161303
0.26763958	2.3390002
-0.36974046	2.0246902
-0.07253827	1.4930052
-0.2897302	1.0938948
0.20393476	0.93915087
1.6874738	-1.117726
1.7159595	-1.163663
2.725509	-1.3582555
-2.3885288	-0.3068485
0.031766478	0.24120544
0.3145334	1.2332914
-0.1156642	1.6148871
-0.035152655	1.1783867
-0.07411859	0.3930762
-0.3767693	1.4680386
-0.014903369	0.016006228
-0.17633757	0.8144709
-0.22318947	2.2702863
0.0954996	0.3930762
-0.13914002	1.755223
-0.009751751	1.1991044
-0.11793812	0.8144709
0.028295275	0.7247978
-0.19140175	0.47875646
2.6831279	0.05180215
-0.13914002	-0.75052285
2.5021262	-1.163663
0.0842428	-0.75052285
-0.044497386	0.7247978
0.17632887	-0.033032555
-0.056472164	0.37351862
0.020134136	0.8224552
0.0707848	-0.5049357
0.027828855	0.43161303
-0.10973583	-0.36918852
2.6527162	0.05180215
-0.2505632	1.1575106
-0.29711342	1.851129
-0.32290235	1.6148871
-0.21838108	1.6148871
-2.248006	-0.9690706
-0.13914002	0.19848384
0.47611985	-0.3068485
-0.120905526	-0.033032555
2.6281824	-0.14962208
-0.36592525	1.9552168
-0.2979325	0.8144709
-2.7316036	-1.117726
2.725509	-1.117726
-2.7104018	-1.0024575
0.15424696	-0.68260413
0.06025239	0.05180215
0.36042717	1.7091154
-0.17769513	1.4680386
-0.13398841	0.665847
0.012368421	1.2332914
-0.31004652	0.8541272
-0.027716838	1.1575106
-0.10474706	1.4110955
-0.30153337	1.0433385
0.07682959	0.18763958
-0.3191344	0.665847
-0.3819209	0.19848384
-0.06332802	0.790355
-0.13228416	0.59649557
-0.100941285	1.3918695
-0.3508891	0.40278164
0.2451294	0.2932178
-0.28193682	-0.36918852
-0.2897302	-0.19070104
-0.2897302	0.8144709
-0.10194246	0.016006228
-0.17633757	0.8144709
-0.45094562	0.45060357
-0.058100455	0.36366504
0.04973156	1.2332914
-0.085848086	1.0066156
-0.07575934	0.790355
0.06606025	-0.17687172
-0.045145463	0.8541272
-0.21193267	0.8144709
-0.023966463	0.47875646
0.017871493	1.4930052
-0.0995195	0.45060357
0.11462644	0.9239091
0.20782322	1.4110955
-0.1927163	0.6227613
0.14444253	1.0066156
-0.1505375	0.8144709
-0.28193682	0.2932178
-0.11151677	0.47875646
-0.34675765	1.5848603
-0.321221	0.5156977
-0.08644733	0.665847
0.040854342	1.4930052
-0.30313873	0.3930762
0.15424696	0.90857285
0.2451294	0.40278164
-0.10915589	1.3918695
-0.080012254	0.43161303
-0.001108922	0.7247978
-0.09717676	0.9768533
-0.13914002	0.9768533
0.017641054	0.9843266
-0.099021755	0.8224552
-0.27325284	0.6227613
0.15424696	0.9239091
-0.13914002	0.9239091
-0.3191344	1.2536037
0.09443061	0.790355
-0.2534162	0.5156977
-0.30975184	2.2851143
0.14574797	0.790355
-0.13914002	0.790355
-0.1927163	0.9239091
0.15424696	0.18763958
0.13304506	-0.36918852
-0.37756845	0.79842114
-0.20544876	0.8853881
0.022800341	0.90857285
-0.2685283	0.6227613
-0.30313873	0.3930762
0.12960847	0.7247978
0.17888543	-0.19070104
-0.069135875	0.9843266
-0.14412273	1.1783867
0.28861794	0.71647
-0.07503135	0.8224552
-0.24070075	0.8853881
0.121694855	0.6487138
-0.069135875	0.24120544
-0.29181203	-0.033032555
-0.16986477	0.665847
-0.02574741	0.09832346
2.725509	-1.2776527
-0.432527	2.3632486
-0.19852413	2.4587774
-0.16772512	1.1575106
-0.023547543	1.3202746
-0.2081823	0.36366504
-0.34050187	0.43161303
0.14326139	0.45060357
0.11462644	-0.17687172
2.0093467	-1.3582555
2.725509	-1.3582555
-2.1582384	-0.57988584
0.15424696	-0.3221375
0.15424696	0.5876686
2.6555047	0.9843266
2.208739	-0.57988584
0.32676733	1.3918695
-0.28403717	0.47875646
-0.73233527	1.0938948
-0.20948102	1.4174764
-0.3659801	1.7091154
-0.16155794	1.2804602
-2.83478	-0.24748231
-0.358139	2.837357
0.079858966	1.928127
-0.2685283	1.5239282
0.13304506	0.12109936
-1.1274873	-1.117726
0.9997974	-1.2776527
-0.67530787	-0.56061745
0.26763958	-0.57988584
