# Supplementary material for: Cross-species behavior analysis with attention-based domain-adversarial deep neural networks
Source: Nat Commun. 2021 Sep 17;12:5519. doi: 10.1038/s41467-021-25636-x (PMC8448872; doi:10.1038/s41467-021-25636-x)
Supplement: Supplementary file 3 — Supplementary Software 1 [file 41467_2021_25636_MOESM3_ESM.zip › SupplementarySoftware/normalized_dataset/normalize_each/dataset/trans-norm/43.csv]

angle	speed
-2.9121046	-2.027693
-0.34278995	0.19502021
-0.1781426	0.07177147
-0.121586	1.0795566
-0.09696191	0.5723403
-0.20366181	-0.051090866
3.5636115	-1.6406147
0.5685308	-1.3116363
0.19519408	-2.027693
1.1065148	-1.9535431
-2.7034154	-0.9408857
-3.2854414	-1.6696646
1.3355588	-1.5612624
0.19519408	-2.2067072
0.19519408	-1.2426863
-2.9802809	-1.7003788
0.47945008	-1.1628841
3.556221	-1.9535431
1.3907708	-0.73051846
1.3602428	0.057662968
-3.076752	-1.4906505
0.47945008	-1.4686129
-3.4711833	0.18163992
0.16107656	0.53168327
0.38244238	-0.67720926
-3.3283968	-1.8064194
0.19519408	-1.0058435
-3.2051508	-1.0604571
1.2349137	-2.027693
2.9291565	-1.4472144
-2.7678118	-1.2939104
0.424238	-1.4906505
-3.4500887	-1.4906505
0.73317814	0.19502021
1.2349137	0.35638592
0.8134685	-0.50842947
0.29166532	-0.84337574
-2.6352394	-1.4061314
0.73317814	-1.6696646
2.3020916	-1.4686129
0.44892213	-1.0058435
0.098722845	-0.27866533
-0.14112338	-0.22943081
0.46333542	-0.50842947
0.106113374	0.007576022
0.08806161	0.14785686
0.2630084	0.35638592
0.17930014	0.53168327
0.1432737	0.14785686
0.12326589	-0.22943081
0.34372678	-0.55627793
0.085758805	0.67980987
0.18678604	0.85752213
0.22395669	0.32493588
0.11962742	0.12735218
0.18885353	0.3058767
0.112453915	0.65751976
0.04139061	0.5022691
0.28460097	1.0205171
-0.024665358	0.7456704
0.19519408	0.7456704
0.13309292	0.22814894
0.16821453	-1.0745221
0.15223855	-0.67720926
0.5224056	0.12735218
0.17907943	-0.22943081
0.18474095	-0.40763685
0.31084257	-0.59557945
0.19519408	-1.132622
0.19519408	-1.4906505
0.19519408	-0.59557945
-0.03384984	-0.38111356
0.24711445	0.14785686
0.21851414	0.5022691
0.171874	0.14785686
0.24391876	-0.5856648
0.48824027	-0.9408857
0.030546721	-1.6696646
-3.4500887	-1.132622
0.13998199	1.5568508
0.35560152	1.7478456
0.15439528	1.0205171
3.2380967	-1.8064194
1.0174341	-1.4686129
-0.627046	-1.8064194
-1.8361368	-1.3116363
0.25959066	-1.5612624
1.2508075	-1.6406147
-1.0894634	-1.4472144
0.35984144	-1.3116363
-0.058533974	-0.55627793
0.021113355	-0.51789075
0.042063266	-0.043670494
-0.07079053	0.53168327
0.17483951	-0.20526776
-2.3741207	-1.8064194
-0.91233987	2.502421
0.7377643	0.87316954
0.38682097	1.0844288
0.47945008	0.9247623
-0.038644556	0.7074328
3.416723	-1.8064194
0.9418675	-1.8064194
-1.7717402	-1.5612624
-0.4071865	-0.20526776
-0.13410063	-0.20526776
-3.4816546	0.14785686
0.39140725	-1.6406147
-2.5387678	-1.8064194
0.29166532	-1.2426863
-0.27461383	-0.68772143
0.2724351	-0.3037603
0.24635191	-1.0604571
0.6551966	0.39977872
0.17175625	0.22814894
0.04652271	-0.043670494
0.36730325	0.39977872
0.20372576	1.1375538
0.3179548	-0.02890564
0.19519408	-1.1178064
0.924805	-1.8064194
-0.058533974	-0.73051846
0.380746	-0.84337574
0.3047929	0.03633428
0.15377133	-0.20526776
0.5685308	0.32493588
0.050901294	-0.16563135
-0.17381306	0.4545301
-0.11374606	0.12735218
-0.07101015	0.14785686
-0.03237171	-0.111399874
0.44607994	0.5022691
0.2808214	0.84179467
0.2633702	-0.7745938
0.06679522	-0.5856648
0.20794444	-0.40763685
0.08179865	-0.38111356
0.0079457555	-0.67720926
0.35775825	-0.55627793
0.44892213	-2.027693
3.5175579	0.39977872
-0.019870639	1.7961718
0.7941918	1.19927
0.75115556	1.3240045
0.48953962	-0.68772143
0.35984144	0.47850576
-0.25370926	-0.11906099
3.2134125	-1.848679
0.5685308	-1.6406147
-0.7161267	-1.4061314
-0.55147934	-1.0058435
-0.34278995	-1.848679
0.19519408	-2.2067072
0.19519408	-1.848679
0.19519408	-1.848679
-3.4500887	-1.848679
-0.3842127	0.03633428
1.2161137	0.6853556
0.8676793	-0.021560492
0.08159745	-0.55627793
-3.1658328	-1.8064194
-0.1781426	-1.9535431
-1.9117033	-1.1628841
0.47945008	0.8312644
-0.22109814	-0.043670494
0.5342453	-0.3037603
0.2724351	0.07177147
0.04469638	0.72934383
-0.027644927	-1.8064194
-3.1706276	2.4922023
0.770034	1.250631
0.15574227	-0.84337574
-3.518265	-1.4061314
-0.7161267	-1.6406147
-1.2541107	-1.3116363
0.19519408	-1.3116363
-0.081671394	-0.84337574
0.35245088	-0.11906099
0.25040618	0.37507215
0.11529785	0.67980987
-3.3536174	1.2691196
0.49674368	1.0941514
0.19519408	-0.55627793
-3.3101256	-1.5612624
-0.03384984	-1.4472144
-1.8906088	-0.51789075
0.17409949	-1.1628841
-0.038179405	1.0205171
0.1529491	0.79411757
-0.020367457	0.85752213
0.4530006	1.0205171
0.05523086	1.0941514
0.40388343	1.483765
0.064690635	0.96543235
0.054907016	1.0599954
0.2747863	1.6576781
0.077778414	0.5022691
0.18568338	0.67980987
-0.07749756	1.0353776
0.09454901	0.53168327
-0.03384984	0.12047718
-0.107541144	0.72934383
0.38288233	0.43640563
0.038717926	0.22814894
0.22217363	0.62375563
0.24023278	0.12735218
0.106113374	0.47850576
0.11962742	1.0941514
0.06611786	1.466357
0.0846919	0.72934383
0.34569177	0.32493588
0.14880562	0.96037716
0.18056884	0.20168234
0.25620773	0.5781
-0.053186875	0.7726827
0.010786328	0.9196412
-0.09171107	-0.02890564
0.09264788	0.12735218
0.3510512	0.35638592
0.104059696	0.5022691
0.21851414	0.14785686
0.19519408	0.14785686
0.018070541	0.8365341
0.106113374	0.12735218
0.13998199	0.67980987
0.05523086	0.007576022
0.13309292	0.22814894
0.54155123	0.65751976
-0.04974377	0.35638592
0.44013193	-2.027693
0.19519408	-1.4906505
-0.03384984	-1.2939104
0.424238	-0.59557945
0.19519408	-0.59557945
0.050901294	-0.7634487
0.5041342	-0.9408857
0.030546721	-0.4165653
-0.058533974	-0.55627793
0.0326299	-0.67720926
-0.2998344	-1.7003788
-3.1271696	-0.36364332
0.67342013	1.5696012
0.43866408	2.4785423
0.47819158	0.8522887
0.17259312	1.0205171
0.12442214	0.39977872
-0.038644556	0.12735218
-3.1658328	-1.6406147
-0.1781426	-1.6696646
-1.6274474	-1.3116363
1.1065148	-1.1940501
-0.08906192	-1.1628841
-0.12293053	-0.16563135
0.424238	0.5953082
0.4857906	1.3466231
0.3283516	0.7074328
0.3364036	0.87316954
0.071743295	-0.051090866
-3.2775009	2.7088544
0.25681472	1.7234595
-0.02994958	1.5991867
0.035212904	1.3466231
1.189255	-2.027693
2.764509	-1.3116363
-1.6274474	-1.3116363
0.13079752	-1.5612624
-3.0563977	-1.3116363
1.0309482	0.12735218
0.8527867	-1.3116363
-2.6031647	-1.2939104
0.424238	-0.05853698
0.80793446	0.28023732
0.60942286	0.33756256
0.2181225	0.98055
0.23374067	1.1231492
0.31241608	1.3240045
0.029247362	1.2320431
0.41596186	1.6368904
0.09440836	0.7726827
0.21803227	0.525826
0.35001758	1.3194634
0.30713543	0.62375563
0.2842748	0.7456704
-0.14761469	0.9247623
0.06143577	0.72934383
-0.14085555	1.7680529
0.19903623	0.22814894
0.16443495	1.2691196
-0.09407257	1.4180539
0.15894558	0.62375563
-0.2998344	1.213354
0.048744548	0.9196412
0.0052475934	0.12047718
-0.18079783	-0.3037603
0.44986704	0.03633428
0.19519408	0.03633428
-0.06854376	-0.051090866
0.12701796	-0.68772143
0.12701796	-0.051090866
-0.045569938	-0.7634487
0.27509028	-1.5612624
0.050901294	-1.4061314
-3.2413995	-1.3116363
0.091700085	2.2146173
0.56254977	2.239913
0.8046231	0.88355684
0.5421642	-0.7634487
3.6961844	-2.027693
0.38682097	-1.1178064
-1.0724009	-1.3116363
-0.2672233	-1.4686129
-2.59398	-0.2703727
-1.4831547	-1.8064194
-0.8052074	-1.4686129
-2.1959593	-1.4686129
-0.43187064	-1.4472144
0.7835955	0.39977872
0.039581366	0.9196412
0.23221329	-0.27866533
0.44507998	-0.02890564
0.38682097	0.47850576
0.013484283	1.2366996
0.52119666	0.67980987
-0.07079053	1.213354
0.16308242	0.5022691
0.02607821	0.39977872
-0.24270962	0.72934383
0.32895237	-0.11906099
1.877722e-05	-0.55627793
0.5476262	-0.84337574
3.647345	0.7726827
0.34246108	1.9570568
-0.07205505	1.2320431
0.20537212	0.98055
0.05661716	-1.1940501
-2.5387678	-1.848679
-1.6274474	-1.6696646
-0.48708272	-0.91581756
-0.09486351	0.20168234
-0.17658095	0.9196412
0.62798274	1.337593
-0.06796734	1.1709257
0.52653164	-0.051090866
0.16701347	1.466357
0.104781196	0.7074328
0.28856698	1.213354
-0.19057022	0.8365341
0.10521413	0.9196412
0.039581366	0.39977872
0.016567526	0.67980987
0.40582162	1.3601252
-0.049550958	1.5696012
0.15744519	0.6631085
-0.0215251	0.67980987
-0.0068702926	0.22814894
0.54155123	1.0155483
0.04139061	0.5022691
0.4848823	0.85752213
0.12370589	1.0205171
0.009105698	1.213354
0.17259312	0.67980987
-0.051166907	1.5865355
0.37078312	0.7074328
0.18121487	0.53168327
-0.028994925	1.0844288
0.20691419	0.6853556
-0.08298696	0.87316954
0.18527699	0.22814894
0.26186523	0.7726827
-0.2822308	1.0205171
0.19519408	0.37507215
-0.1781426	-0.16563135
0.06337748	0.14785686
0.44411322	0.2866719
0.1424881	0.62375563
-0.013495263	0.32493588
0.2842748	1.0941514
-0.1550052	-0.051090866
-0.010719364	0.5723403
0.28251404	0.7074328
0.036922093	0.057662968
0.15223855	-0.67720926
0.5224056	0.12735218
0.3670149	0.3058767
-0.079172984	-0.02890564
0.6499824	0.18163992
0.30536935	0.62375563
0.06679522	0.35638592
0.32359293	0.057662968
0.23814961	0.8522887
-0.14385714	0.48446608
0.22314842	-0.22943081
0.37425473	0.007576022
0.064741544	0.5022691
0.23301749	-0.02890564
0.6163076	0.28023732
0.023966473	0.6853556
-0.06919521	0.14785686
0.27179858	-0.55627793
0.31480274	0.057662968
0.48479715	0.7726827
0.07023833	0.5953082
0.44013193	0.085793026
0.025012601	0.28023732
-0.20248161	0.7074328
0.2250672	0.35638592
0.09454901	0.67980987
-0.1781426	0.53168327
0.55263686	1.0353776
0.13497135	0.84179467
0.054591563	0.6631085
0.14592865	1.213354
-0.33127344	-0.51789075
-0.012755257	0.4545301
-0.12317942	-0.51789075
-0.22392133	-1.2939104
-2.9968557	1.0205171
0.5685308	1.8754445
0.79757464	0.32493588
0.76453066	-0.111399874
0.78456557	1.3466231
-2.994845	-1.6406147
0.5685308	-1.848679
0.19519408	-0.7745938
0.424238	-0.38111356
0.09454901	-0.5856648
-0.25612408	-0.90346426
-0.13004592	-0.51789075
0.009273669	-0.3037603
-0.111090854	0.37507215
0.050901294	0.5953082
0.19519408	-1.0058435
0.5685308	0.32493588
-0.08906192	-0.11906099
0.026217153	0.12047718
0.17861906	-0.27866533
0.22348918	0.5199558
-0.08298696	-0.02890564
0.28782317	0.7456704
0.3272303	0.8522887
-0.012408812	-0.20526776
0.380196	1.0205171
0.17483951	0.62375563
-0.081671394	-0.051090866
0.42164218	0.39977872
0.11721258	0.35638592
0.12737978	0.14785686
0.30232653	0.007576022
0.16466613	1.0941514
-0.058533974	0.29949147
0.47945008	0.7456704
0.2842748	-0.50842947
0.030546721	-0.20526776
-0.11869061	-0.22943081
0.016133431	-0.73051846
0.106113374	-0.50842947
-0.26554894	-0.3037603
-0.111090854	-0.2703727
0.25959066	-0.4165653
0.09668001	-0.51789075
0.32995665	-1.0604571
0.55263686	-1.5612624
-0.19849718	-1.3116363
0.5888853	-0.91581756
0.027163846	0.20168234
-0.0475294	0.22814894
-3.3574598	-0.55627793
0.6071941	1.4794207
0.8388076	1.5568508
-0.07508271	0.7074328
-0.12772526	0.5953082
0.106113374	-0.11906099
-3.361008	-1.8064194
0.54155123	-1.1178064
-2.182494	-1.3116363
-0.25370926	-1.1628841
-0.058533974	-0.50842947
0.2522135	1.250631
0.13817462	1.1898483
0.4102588	1.4794207
0.2604252	1.8161366
0.11007353	0.8365341
0.10521413	0.9196412
-0.21091156	0.6631085
0.18378137	1.19927
-0.057446502	-0.02890564
0.23301749	0.5022691
0.17623612	1.4136308
-0.10185244	0.5199558
0.29166532	0.62375563
0.098722845	0.5199558
0.12701796	0.5953082
0.30282196	1.250631
-0.07708117	0.62375563
0.30328482	1.0795566
-0.121586	0.32493588
-0.1781426	0.19502021
0.030546721	0.057662968
-0.100901596	0.48446608
-0.0037387502	1.213354
0.04566676	1.6576781
0.09307651	1.1898483
0.24561144	0.39977872
0.004813504	1.5568508
0.27813783	1.250631
-0.040832672	1.4180539
0.005468312	0.4545301
-0.13123713	0.525826
0.12360446	0.8365341
0.2537468	-0.11906099
0.009642146	0.6853556
0.056065932	0.5723403
0.19519408	0.5723403
-0.1071906	0.8365341
0.19519408	0.47850576
0.19519408	1.0155483
-0.22109814	-0.67720926
0.34832487	0.18163992
0.5410957	0.3058767
0.02971375	0.3058767
0.46956116	-0.02890564
-0.1502363	0.5022691
-0.02433915	-0.50842947
-0.14011265	-0.021560492
0.13680953	-0.16563135
-0.37514138	-0.44362193
-0.026922574	0.18163992
0.30536935	-0.50842947
0.14477672	0.39977872
0.11721258	0.35638592
0.44528472	-0.043670494
0.34832487	-0.51789075
-0.27125546	1.2366996
0.38682097	-0.50842947
-0.1781426	-1.132622
0.098722845	-0.051090866
-0.20336321	-0.043670494
0.15223855	-0.20526776
