# Supplementary material for: Cross-species behavior analysis with attention-based domain-adversarial deep neural networks
Source: Nat Commun. 2021 Sep 17;12:5519. doi: 10.1038/s41467-021-25636-x (PMC8448872; doi:10.1038/s41467-021-25636-x)
Supplement: Supplementary file 3 — Supplementary Software 1 [file 41467_2021_25636_MOESM3_ESM.zip › SupplementarySoftware/normalized_dataset/normalize_each/dataset/trans-norm/46.csv]

angle	speed
2.0563478	-1.0197766
-0.3304277	-1.4939566
-0.44216564	-0.66833454
0.3148544	-1.1891096
-3.091559	0.35655925
0.9708619	-0.33908686
1.4932528	-0.1919271
0.47855303	0.21474431
-0.30376828	-0.77440184
0.112221986	-2.018525
0.112221986	-0.9693883
-0.74641794	-1.0912104
-0.15560198	-1.2538416
0.38004595	-1.647599
-2.8154528	-0.77440184
0.15972486	-0.10906736
1.5429381	-0.48915863
0.4550891	-0.26887134
-0.11717371	0.15226276
3.1654863	-1.833062
-0.53061444	-1.3498288
-0.96222144	-0.7202845
-0.30376828	-1.0197766
0.5282122	-1.2766733
0.7550584	-1.3498288
-0.023729645	-1.1891096
-2.1119428	-1.833062
-1.0694098	1.1343446
0.35128275	-0.30864137
1.5616778	-1.6038172
2.181257	-1.2316724
-0.53061444	-1.0728459
-3.0954914	-0.6060814
1.7790797	-0.43392906
0.6514103	-0.047027156
0.19457561	-0.16389577
-2.9705825	-1.4320397
-3.3223376	-1.4320397
2.449081	-1.2538416
-1.0142419	-1.2316724
-2.6795013	-1.0728459
1.1027342	-0.30864137
0.703038	-0.2590692
-2.1119428	-1.7562408
0.46397716	-1.6038172
2.979223	-1.3498288
-0.2627904	0.2755246
-0.15560198	-1.2766733
3.1950264	-1.4320397
-0.74641794	-1.6038172
-0.1788592	-0.12716694
-0.10358155	0.021567095
0.3031831	1.1830612
0.1238933	1.0005927
0.3411966	0.39249283
0.5392548	0.60431683
0.112221986	1.128885
0.112221986	0.34203258
0.112221986	0.34203258
-0.023729645	0.09607769
0.014150857	1.0681931
-0.08078807	0.39249283
-0.07143628	0.4558589
0.08007672	0.818512
-0.025624365	0.5845711
0.03426479	-0.16389577
0.2791065	0.42085883
-0.4706528	-1.0197766
-2.9063475	-1.4621361
0.112221986	1.6907333
0.16683921	1.6953671
0.61199236	-0.10906736
0.16852547	-0.26887134
0.36017078	-1.4939566
2.6881418	-1.647599
0.61910677	-1.1891096
-1.0374991	-1.3498288
-3.186386	-1.6038172
1.0763323	-0.1919271
1.1044523	-0.48915863
-0.9854787	-1.4320397
-1.688989	-1.2538416
1.2099226	-1.4320397
-2.9705825	-1.833062
-0.90154743	-0.16389577
-0.32346442	0.2755246
-1.0142419	-1.7562408
-1.9568131	-1.6038172
1.322617	-1.4621361
1.8295019	-1.0912104
-0.3946628	-1.6038172
-1.605058	-0.77440184
1.2297978	-0.26887134
-1.0053538	-1.6038172
-1.0981731	-1.647599
0.9708619	-1.4939566
0.46397716	-1.6038172
-2.8154528	-1.833062
-1.0981731	-1.6038172
-1.2533027	-1.7562408
-2.463698	-1.4621361
0.703038	0.14432567
0.38004595	-0.4448199
-0.23953317	-0.35969415
-0.04290758	-0.2590692
0.1920739	0.39249283
-0.1388356	0.23772873
0.052648965	-0.33908686
0.3098819	-0.08223531
0.49709594	-1.0912104
-0.37548485	-1.0728459
0.24817362	-0.84555453
0.112221986	0.32741585
0.21769236	-0.1919271
0.16188118	-1.1891096
-0.04290758	-0.84555453
-3.2581024	-1.0197766
-0.007554436	1.4462081
-0.18399182	1.1343446
-3.3223376	-1.4621361
-0.47859398	-0.93709964
-0.15560198	-0.9693883
-0.3946628	-1.4320397
-0.3946628	-0.707104
-0.37548485	-1.3498288
-0.96222144	-0.16389577
-2.3909216	-0.047027156
2.376305	-0.30864137
1.8007386	-1.2538416
-2.0407443	-0.16389577
0.112221986	-2.018525
0.112221986	1.0005927
3.3264606	-0.93709964
0.112221986	-2.018525
0.112221986	-0.08223531
0.80735505	-0.16389577
-0.2587111	-0.68113285
0.161141	1.4312845
-0.20452099	0.7385795
-0.2627904	1.1343446
0.112221986	1.3198076
-0.14041887	1.2204455
0.1490593	0.818512
0.08896476	1.4012421
0.2366256	1.5247389
0.22687916	0.76341885
-0.032690547	0.78803825
0.112221986	0.78803825
-0.09462065	0.32741585
-0.04290758	0.05501344
0.14637507	0.6368998
-0.1024806	0.5040433
0.112221986	0.5040433
-0.0014970311	0.4766233
-0.081216305	0.09607769
0.112221986	0.09607769
0.34728792	-0.5700132
0.013107674	0.60431683
-0.023729645	0.09607769
0.43913472	0.24533847
-0.18770233	0.6173984
0.16369852	0.4766233
0.4375326	0.14432567
0.19615318	0.46972117
0.18749964	0.39249283
0.6277603	0.3996155
0.096530415	0.9546716
0.112221986	0.9546716
0.27476105	0.6368998
-0.27368626	0.60431683
0.07072594	0.05501344
0.47573212	0.42085883
-0.14555705	0.21474431
-0.12321874	0.5040433
0.4385572	0.021567095
-0.08440363	0.05501344
-0.09256678	0.5646745
0.097646125	-0.02102819
0.38329968	0.78803825
-0.010689454	1.0402076
0.38004595	0.39249283
0.41647428	0.6818558
-0.19203031	0.57795584
0.2031165	0.21474431
0.34766272	0.5040433
-0.13018204	0.3996155
0.19517532	0.42085883
0.19328627	0.4558589
0.112221986	0.4558589
0.15535438	0.09607769
0.4407199	0.3996155
-0.23953317	0.2755246
0.19615318	0.32741585
0.028290788	-0.48915863
-0.15560198	-0.5348216
-0.08440363	0.05501344
-0.10714263	-1.0197766
0.5282122	-0.9057475
0.112221986	-1.647599
0.112221986	-1.4621361
-0.12683877	-0.30864137
0.112221986	-0.30864137
0.06020155	0.09607769
0.325346	0.5845711
-0.05776964	0.4558589
0.36017078	0.021567095
0.36017078	0.4558589
-0.036612514	0.029979948
0.013107674	-0.5348216
0.46397716	-0.2590692
0.5351755	-0.30864137
-0.019650357	-0.68113285
0.112221986	-0.01243681
0.32802552	-0.4448199
-0.04290758	-0.16389577
-0.17529812	-1.0197766
-0.12321874	-0.8903981
0.34766272	-1.0197766
-0.30376828	-1.4621361
0.5548717	-0.6060814
-0.3304277	-0.5348216
0.112221986	-0.5348216
-0.10358155	-1.0728459
-3.106534	0.94888157
0.7153212	0.8124437
0.3677627	0.8666008
0.112221986	0.60431683
0.32802552	0.65625924
-0.28413105	-0.42311257
-1.4245083	-1.7562408
-1.9568131	-0.77440184
-0.6624867	-1.2538416
0.38004595	-0.9057475
-0.23953317	-1.4320397
-2.879688	0.21474431
0.20187698	0.23772873
3.3662322	-1.833062
0.46397716	-0.84555453
-0.8070919	-0.52327514
-0.3339888	-1.0912104
-0.14863867	0.8063621
0.26038826	1.225751
-0.027724463	1.2204455
0.20135602	0.71980214
0.053078257	1.4660069
-0.10081383	1.0402076
0.24581239	0.5646745
-0.021368412	1.0402076
0.26038826	0.97772014
0.097646125	0.5646745
0.16167709	1.2204455
-0.012312258	0.5040433
0.016665442	0.6368998
-0.11855669	0.20702997
-3.3223376	-0.16389577
0.31992748	2.891866
0.67226195	1.1397947
0.27589244	-0.047027156
0.112221986	-2.018525
0.112221986	-1.4939566
-0.04290758	-1.0912104
-0.08440363	-1.1891096
-0.6624867	-0.48915863
-0.47859398	-1.4939566
-0.04290758	-0.16389577
0.26735154	-0.1825358
-0.23953317	-0.35969415
-0.04290758	-1.4320397
-2.9960024	-0.42311257
-0.0034423228	2.8813477
0.52941227	1.5441014
0.44847104	0.5646745
2.2309163	-1.833062
1.2386858	-0.93709964
-0.42342597	-0.93709964
-0.5875571	-0.15464568
0.22118516	0.20702997
0.23319848	1.3403512
0.06402144	0.7695939
0.3243507	0.8606336
-0.17268269	0.20702997
0.24817362	-0.52327514
-3.1904652	-0.48915863
0.08345878	1.4012421
0.17741351	2.032046
0.45080605	0.65625924
-0.23953317	0.09607769
-3.106534	-1.6038172
0.112221986	-2.018525
0.112221986	-1.4320397
2.0453055	-0.52327514
0.36915007	-0.33908686
-0.07298955	1.1397947
0.013682465	1.7322304
0.13904493	0.9719746
0.37620324	1.1560887
0.112221986	1.1560887
0.4350618	1.2204455
-0.012312258	0.5040433
0.016665442	0.6368998
0.2564557	0.7385795
-0.04698687	0.818512
-0.025624365	0.5845711
-0.11064773	0.78803825
-0.07399566	1.0904001
0.112221986	1.0904001
-0.1994842	0.65625924
0.30418885	1.2204455
-0.014228189	0.5580081
0.069962494	0.3996155
0.52916867	1.0005927
0.2466148	0.9546716
0.30849126	1.1560887
0.17515348	1.1830612
-0.01450409	1.1397947
0.19289945	0.78803825
-0.032690547	-0.5348216
0.028290788	0.3996155
0.112221986	0.3996155
-0.05179563	0.4558589
0.09234682	0.2755246
-0.12683877	0.8844289
0.028290788	0.14432567
-0.22837791	-0.047027156
0.32094955	0.09607769
0.09724683	-0.83098286
0.090359814	-0.5700132
0.20406881	0.24533847
0.1370644	0.65625924
0.1777387	0.5580081
0.13515402	-0.10906736
0.02377323	-0.01243681
-0.0044672475	-0.5700132
0.31735998	-0.10906736
0.15972486	-1.1891096
3.4378185	2.1492357
0.41534293	1.2678863
0.15712498	-1.2538416
3.307721	-1.6038172
0.61910677	-0.9057475
0.43085837	-0.08223531
-0.2064144	-0.7202845
0.112221986	0.39249283
0.18046162	0.9546716
0.043982353	0.39249283
0.03426479	0.5845711
0.06214954	1.1560887
-0.06400067	-0.66833454
0.1253931	0.09607769
0.40330318	-0.16389577
0.26735154	-0.707104
0.09304406	-0.52327514
0.15681987	-0.8903981
0.38889802	-0.1919271
0.16188118	0.05501344
-0.019650357	0.7385795
-0.014841594	0.4558589
0.2802634	-0.02102819
-0.16781661	-0.52327514
0.112221986	-2.018525
0.112221986	2.0489943
0.08562149	1.804891
0.18342036	1.2991366
-0.09041045	0.6818558
-0.19203031	-1.4621361
0.112221986	-1.647599
0.2791065	0.42085883
0.12588695	0.23772873
-1.7856073	-1.833062
1.8295019	-1.833062
-3.3223376	0.021567095
0.2113363	0.029979948
-0.459624	0.6368998
0.112221986	0.6368998
0.33231276	1.2204455
-0.1420219	0.8844289
0.14637507	0.6368998
-0.27368626	1.128885
0.06851512	1.2626489
0.21341552	0.4766233
0.0027148956	0.7385795
0.34479192	1.1722997
-0.06832752	0.60431683
-0.07873915	0.24533847
0.35068598	1.0005927
-0.3275085	0.222432
0.20019726	-0.10906736
0.5524259	0.09607769
-0.13269283	0.6173984
0.16916473	0.7385795
0.30019405	0.09607769
0.06716486	1.1397947
0.021327479	-0.1825358
0.38004595	-0.93709964
-0.08282606	-0.047027156
-0.25163516	-0.52327514
-0.10358155	-0.84555453
-0.05898369	-0.8903981
0.28342766	-0.2590692
3.41083	-1.0728459
0.2978328	0.5646745
-0.13406281	1.9157376
0.67393446	1.023293
-0.21239251	-0.43392906
-0.2800056	-1.833062
-3.141788	-0.8903981
0.5224884	-0.93709964
0.028290788	-1.1891096
-0.3946628	-1.2766733
-2.9514046	1.3249553
0.5090343	1.1397947
-0.035944268	0.3996155
-0.15560198	-1.4320397
-3.1672082	-1.6038172
-0.3946628	-0.9057475
-0.673642	-0.047027156
-0.08153042	0.35655925
0.449002	1.3249553
0.27771384	1.0514326
0.3217425	0.2755246
0.38004595	0.76341885
0.039446056	0.7695939
0.25323755	0.9546716
0.043982353	1.6907333
0.3031831	1.1830612
0.049290493	1.1560887
0.052431982	0.9546716
0.34823465	0.6818558
-0.19203031	0.76341885
0.112221986	1.3198076
0.04798693	1.1397947
0.17645705	1.3198076
-0.015807653	1.1560887
-0.06400067	0.6818558
0.18569559	0.6368998
-0.1378591	1.4660069
-1.3400017	-1.0728459
0.06020155	-1.2538416
-3.2935743	-0.30864137
1.5616778	2.5432594
0.55843276	1.3249553
0.17289597	-0.16389577
-3.3223376	-1.4621361
-0.19203031	-0.66833454
-0.44216564	-1.2316724
-0.53061444	-1.0728459
-0.2587111	-0.707104
0.71000123	-0.6060814
-0.3304277	0.021567095
0.039446056	0.7695939
0.18499792	0.021567095
0.2927715	0.23772873
0.022566993	0.21474431
0.28915146	-0.48915863
3.4947612	0.818512
0.30189696	1.5633587
0.019470459	1.2678863
0.2503645	1.2204455
-0.07082352	1.0402076
1.5616778	-1.833062
2.0453055	-1.0728459
-0.61046624	-0.77440184
-0.53061444	-0.52327514
-0.053922366	0.5646745
0.24645557	1.1343446
0.019223718	0.8063621
-0.06260372	0.2755246
0.5224884	-0.42311257
-0.41073886	-0.707104
-2.9938397	1.8806096
-0.2722912	2.0784848
0.3093215	1.4462081
-0.04804019	-0.52327514
-3.106534	-1.4320397
0.61910677	-1.7562408
0.9708619	-1.647599
0.112221986	-2.018525
0.112221986	-1.833062
2.3970606	-0.52327514
0.14776245	0.8124437
0.08644246	0.5580081
0.6093458	0.65625924
-0.10358155	0.8666008
0.26735154	0.76341885
0.0091128545	0.7385795
0.112221986	0.7385795
0.543829	0.7385795
0.13547921	0.91390115
0.38601995	0.5845711
0.11740325	0.7695939
-0.08282606	0.2755246
0.38004595	1.3198076
-0.054662544	0.42085883
-0.005798162	0.8606336
0.3243507	0.7695939
-0.08282606	0.2755246
0.38004595	0.76341885
0.36017078	0.4558589
0.019402737	0.60431683
0.24817362	0.09607769
0.6797807	-1.4939566
3.0111337	2.440306
0.24645557	1.6346707
0.07098667	0.97772014
0.5548717	-1.7562408
-0.19203031	-0.10906736
0.13515402	0.5580081
-1.3237376	-1.7562408
0.112221986	-2.018525
0.112221986	-1.0912104
-0.10714263	0.21474431
-0.47955045	1.0005927
0.4452375	1.1343446
0.11657756	0.71980214
-0.096651345	1.0904001
0.25843632	1.0514326
-0.22020999	0.78803825
0.24862972	1.6252432
-0.013968711	0.60431683
0.17289597	0.818512
0.32345125	1.3911693
-0.09900729	0.818512
0.2978328	0.5646745
-0.13406281	0.60431683
-0.11568351	0.7695939
-0.030805625	0.818512
-0.1788592	0.46972117
0.13824692	1.4660069
-0.11042857	-0.16389577
0.1282981	0.5040433
0.51475155	0.8606336
-0.10975807	0.46972117
0.5282122	0.21474431
-0.08178819	0.8606336
-0.29030758	0.5040433
0.19655704	0.8124437
0.20843643	0.46972117
0.14637507	0.6368998
