# Supplementary material for: Cross-species behavior analysis with attention-based domain-adversarial deep neural networks
Source: Nat Commun. 2021 Sep 17;12:5519. doi: 10.1038/s41467-021-25636-x (PMC8448872; doi:10.1038/s41467-021-25636-x)
Supplement: Supplementary file 3 — Supplementary Software 1 [file 41467_2021_25636_MOESM3_ESM.zip › SupplementarySoftware/normalized_dataset/normalize_each/dataset/trans-norm/48.csv]

angle	speed
1.3996068	-1.1053439
0.0780093	-0.8736433
0.6754192	-0.9841398
0.027558807	-0.7935246
0.3320091	-0.9841398
0.31524143	-0.6153144
0.67982244	-0.7935246
-0.527636	0.815568
1.0776703	-1.0912453
1.0089847	-0.5858571
-1.7170146	-1.3252584
-1.7430556	-1.3252584
-0.85052735	1.2989342
-0.11433146	1.5066453
0.06464194	-0.4102727
0.82316035	1.8280206
0.12073447	-1.0912453
-0.88781375	-1.3252584
-1.7430556	-1.3252584
-1.8013029	-1.5003797
-1.4431729	-1.3430266
0.841321	-1.1939179
0.17978396	-2.240244
0.17978396	1.0685298
0.17978396	-0.5858571
0.6211592	0.2974698
0.17978396	-2.240244
0.17978396	-2.240244
0.17978396	-1.5003797
-1.4431729	-1.3430266
0.17978396	-2.240244
0.17978396	0.099412315
2.293892	1.8280206
-2.8697026	-1.3252584
0.17978396	-2.240244
0.17978396	-1.3252584
2.1026235	-1.3252584
0.17978396	-2.240244
0.17978396	-2.240244
0.17978396	-1.5003797
0.7213021	-0.4102727
1.6193527	-1.3252584
-2.7044754	-0.94625884
-1.8952808	-1.0365007
0.34949532	1.2439176
0.35074416	0.68088394
0.9267162	1.0685298
-0.3402606	-0.44580942
-3.2720346	-0.5378939
2.1966012	-1.5003797
1.6147851	-1.3430266
-2.7044754	-0.9713871
1.0614829	-0.5858571
0.6533654	-0.5378939
1.1412038	-1.4377486
-0.48954993	-0.07945862
-1.641281	-1.8813571
0.17978396	-2.240244
0.17978396	-1.8389962
0.3320091	-0.94625884
0.027558807	-1.4377486
-3.51367	-1.5932515
0.7213021	-0.14759172
0.6544603	0.11996617
0.8324293	-0.3075788
-0.28600064	-1.8813571
-0.7816358	-1.9864726
0.17978396	-2.240244
0.17978396	-1.9864726
0.17978396	-0.9713871
2.496484	-1.8389962
0.9889786	-1.3252584
-1.6848083	-1.5003797
-1.0171508	0.1739207
-0.18446663	-0.14759172
0.26584733	-0.049857434
0.2826249	-0.8387458
0.17978396	-2.240244
0.17978396	0.954656
-0.31643274	0.54546744
0.4962719	-0.7935246
3.3899672	-1.3430266
0.17978396	-1.8813571
-0.7816358	-1.2251586
-2.5522501	-0.7935246
-0.2140766	-1.3252584
3.0640433	-0.94625884
-2.0107322	3.7247326
1.4088802	-1.3252584
-1.7690967	-0.5858571
1.1412038	2.4390686
-0.048174717	0.6587538
-0.04436523	-0.4102727
0.29492596	1.5066453
-0.44466996	-0.5858571
1.0150198	4.1797204
0.6551318	-0.33273393
0.45507413	0.40920687
0.5167498	1.0685298
-0.7816358	0.099412315
0.77338433	0.6531947
-0.29233497	0.954656
0.23200119	1.0685298
0.032126393	0.994719
0.21925792	0.84701806
0.38194537	1.0587839
0.17978396	0.2974698
0.5736445	0.1672426
0.14757776	0.81029475
0.10425876	0.49884158
0.13529019	0.994719
-0.06185144	0.2974698
0.10785992	-0.07945862
0.35348266	0.815568
0.013641449	0.1739207
0.2973408	0.68088394
0.2283696	0.815568
0.0780093	0.551241
0.22872257	0.9344348
0.029070688	0.815568
0.23261999	0.9344348
0.17047526	0.42737478
0.17366341	0.1739207
0.3459265	0.815568
0.22420435	0.954656
0.31971806	0.49884158
0.11381664	0.59700614
-0.04037789	0.551241
0.17978396	-0.46384445
0.49477845	0.25266406
-0.13521056	0.2974698
-3.5549166	-0.8387458
0.39472944	2.0999143
0.34949532	-1.2739114
2.5684083	-1.8813571
0.74734324	-1.8389962
-3.5979583	0.6531947
0.8995683	0.96973825
0.006085264	0.59700614
-0.36630172	0.6531947
0.57007563	0.1739207
-0.54612094	-0.7605154
-2.0429382	-2.0608006
-0.7816358	-1.7327012
1.4410864	-1.5003797
0.97677845	-1.0912453
0.17978396	-2.240244
0.17978396	-0.8736433
1.0321965	-0.36679935
-3.0612526	-1.7327012
1.708763	-1.8389962
-0.7284468	-0.9338759
0.5204555	-0.44580942
0.06880559	-0.25822622
-0.37077472	-0.14759172
0.14757776	0.099412315
-0.38777527	0.8987345
-0.116355285	0.20045076
-0.2729026	0.27836493
-0.52064836	-1.3430266
-3.0983357	1.7722336
0.5017205	2.0813267
0.68926847	0.008176167
-2.3543148	-1.8813571
0.17978396	-1.7019136
1.5350642	-1.8389962
1.1412038	-1.1053439
-2.5760937	-0.7070784
1.3127047	0.099412315
0.8743972	0.7300738
0.09351874	-0.39276055
-3.0451467	-2.0608006
0.841321	-1.1939179
1.834947	-1.672794
1.0249717	-0.5473778
-0.39772722	-1.1939179
0.47966668	-0.21007313
0.22510092	1.1880183
-0.0009904832	0.057753507
0.4506989	0.057753507
0.6867383	0.54546744
0.49879196	0.9897383
0.3320091	0.6531947
-0.17460261	-0.057220194
-0.037956297	0.42737478
0.25901407	0.3724921
-0.08418687	0.40920687
0.55402106	1.595819
-0.021912545	1.393209
0.19975613	1.5620946
0.087074645	0.8936011
0.057397872	1.0539
0.047750592	0.84701806
0.041990396	0.1739207
0.30227685	1.0975971
0.16662191	0.45140794
0.29221442	0.49884158
0.3594394	0.49295738
0.20963457	0.6587538
0.14993335	0.49295738
0.20963457	0.6587538
-0.19384508	0.31012678
0.11602512	0.42737478
-0.07016248	0.20045076
-0.0943015	-0.8736433
0.29540792	0.008176167
0.18927304	-0.39276055
0.30663618	-0.049857434
0.32923543	0.1739207
0.3459265	0.815568
0.13625664	0.42737478
0.31323576	0.20045076
0.20190415	-0.049857434
0.11818978	-0.19427375
0.54980105	-0.7070784
0.34133303	0.15383025
0.09201461	0.20045076
0.049546584	0.49295738
-0.16399448	0.31012678
-0.0004695221	0.42737478
0.09183622	0.954656
-0.067881525	0.5684904
0.3714831	0.84701806
0.2357503	0.954656
0.22420435	0.815568
0.3459265	0.1739207
0.013641449	0.815568
-0.004570552	0.49884158
0.00012853362	0.49295738
-0.07421584	0.504713
0.12040738	1.3887753
-0.074398905	0.815568
0.251708	0.27196437
0.05140224	1.1880183
0.12130493	0.11996617
0.52890337	0.47522825
0.17978396	0.47522825
0.29515377	0.15383025
0.20203818	0.7192132
0.082062654	-0.057220194
0.23602562	0.32899526
0.16301627	-0.4102727
0.039923213	-0.07945862
0.20001546	-0.43685955
0.23147649	-0.9713871
0.006085264	-1.3430266
0.31524143	-0.6153144
0.48350403	-0.7070784
-0.25939357	-0.086922586
0.17978396	-0.8046964
-3.51367	-0.7935246
0.30112046	1.8081849
-0.032622747	1.3531085
-0.22204255	0.3724921
-0.61466295	0.45140794
0.17978396	-1.3430266
3.2377422	-2.0608006
0.5736445	-1.1053439
-0.6532541	-0.7070784
-0.3424583	-0.7176158
-3.3982184	0.099412315
1.3004639	-0.13991225
1.5941994	0.45738253
0.17978396	0.45738253
0.41349638	0.6531947
0.35348266	-0.19427375
-0.31983855	-0.9713871
-2.7044754	-1.3430266
-3.250561	-1.5932515
0.59968567	-0.020651054
-0.33555803	0.954656
0.4901698	0.8936011
0.11706364	0.5684904
-0.15582928	0.42737478
0.42141935	-0.14759172
-0.3117979	0.20045076
-3.7158315	-0.29926628
0.8444201	1.1311924
0.21336411	0.8936011
0.49776214	0.11996617
-0.53652775	0.42737478
0.17978396	-2.240244
0.17978396	-1.5003797
-0.36173415	-1.3252584
-0.6509788	-0.8387458
-0.18738666	0.09252083
0.35805026	-0.14759172
0.35766053	0.31012678
0.43724757	-1.0912453
0.7380698	-0.5858571
0.6211592	0.2974698
-3.356323	0.09252083
0.17186098	2.0250783
-0.09340244	-1.1487322
3.5816665	-1.3252584
0.42141935	-1.5224702
-1.3491951	-1.1053439
-0.2140766	-0.086922586
-0.09784452	0.15383025
0.45741245	0.45140794
0.31524143	1.0096152
0.2859619	0.504713
0.11184726	-0.9713871
0.006085264	-1.8813571
0.60672075	-0.13991225
0.32040644	-0.2340052
0.5736445	-0.7176158
3.8053014	0.59700614
-0.023054892	1.1311924
0.2922577	1.2989342
0.2486755	0.34772632
0.8152799	0.5684904
-0.13258933	-0.33273393
-2.7859626	-1.5224702
-1.984691	-1.3252584
0.62358075	-1.1487322
-0.022377461	-0.266366
0.08580613	0.099412315
0.841321	0.1672426
0.30596796	0.099412315
0.25576136	0.20045076
0.29955903	-0.07945862
0.251708	0.551241
0.17978396	-0.7176158
0.17978396	-0.46384445
-3.5304375	-1.0912453
-0.16949284	2.1405292
0.580464	1.0975971
0.2345586	-0.94625884
-2.9461107	-1.5224702
0.8995683	-1.5932515
1.9503983	-1.4377486
0.3320091	-0.29926628
-0.028044628	-0.47293094
0.2724705	0.40920687
0.05329058	1.0587839
-0.11150429	0.11996617
0.52224123	0.32899526
0.021232678	0.76777655
0.22435132	0.994719
0.1352166	0.76777655
-0.062601045	1.1880183
0.25356364	1.0342919
-0.15075918	1.1880183
0.24379781	1.1739005
-0.11262561	1.5066453
0.26888484	1.0685298
0.12153664	-0.19427375
-0.016534463	-0.07202045
0.2628487	0.8260872
0.107005686	-0.47293094
-0.055860694	-0.049857434
0.16812605	0.84701806
-0.022377461	1.3125551
0.33855513	0.7028475
0.16720784	0.954656
0.22528802	0.20045076
0.38194537	0.5684904
-0.011915169	-0.69661295
-3.5064023	0.81029475
-0.06377514	1.7115881
-0.025600027	1.3216069
-0.058851153	0.6531947
0.027558807	0.09252083
0.09037371	0.029555995
-0.455712	-0.4102727
-3.4242597	-2.0608006
-0.28600064	-1.2739114
-1.4294963	-0.7935246
0.12984769	-0.057220194
-0.07206921	1.2253846
-0.01709429	1.2989342
-0.01976462	0.5627525
0.49180627	1.1311924
0.067310214	1.2989342
0.56300026	1.0685298
-0.17328778	1.4547229
0.059274275	0.59700614
-0.2820133	0.994719
-0.16923371	0.76777655
0.09514639	1.6334078
0.03700968	0.83133316
0.097584024	1.3531085
0.11862901	0.45140794
0.124180526	1.7115881
0.07312872	0.47522825
0.5043013	0.47522825
0.08546198	0.994719
0.4435181	1.1120362
0.1309953	0.8936011
-0.38072667	0.15383025
-0.18901284	0.25266406
-0.32690966	0.20045076
0.07160037	-0.14759172
0.47966668	1.0587839
0.006085264	0.45140794
0.68767744	1.0539
0.23944972	0.96973825
0.2933286	1.2253846
-0.012626727	0.25266406
-0.19345789	0.42737478
0.18909265	0.9344348
-0.01291282	0.34772632
-0.0055174013	0.7300738
0.50494605	0.815568
0.2815586	1.0587839
0.251708	-0.07945862
0.26663107	0.7028475
0.26264817	0.34772632
-0.1262193	0.1739207
0.18590449	0.42737478
0.34900966	0.5627525
0.13317345	0.1739207
0.32923543	-0.049857434
0.3598252	0.5684904
0.21286015	0.7300738
0.27508944	0.8260872
0.08447845	0.7300738
-0.04499138	0.84701806
0.19778438	0.59700614
-0.16238406	0.31012678
0.06015472	0.34772632
0.106424846	0.25266406
0.028993882	0.49295738
0.28391418	0.81029475
-0.026120929	1.1644562
0.2815586	0.49295738
0.251708	-0.2340052
-0.14613988	-1.3252584
0.40393317	-0.3075788
0.3347476	-0.39276055
0.44853148	-0.07945862
0.251708	0.551241
0.5204555	-0.39276055
0.15410693	0.25266406
0.023560617	0.7028475
0.13199116	0.5627525
-0.05320057	0.31012678
0.14301895	0.7028475
-0.018222291	0.40920687
-0.08418687	0.3724921
0.27828994	-0.7070784
0.09738385	-0.36679935
-0.09550619	0.45738253
-0.16937985	-0.5858571
0.31200302	-0.6153144
-0.20700085	-0.07202045
-0.34088084	-0.33273393
-0.4002658	-1.5003797
-3.5719173	-1.1053439
0.70786923	1.6952583
1.1806778	0.6308512
0.3666447	0.11996617
0.9054044	0.9344348
0.16435471	0.1739207
0.17222777	-0.07945862
0.74734324	-0.3075788
-0.015968524	-0.14759172
-0.5139593	-1.8389962
-2.1084535	-1.1487322
-2.2128937	-0.5858571
0.2852018	0.47522825
-0.30438265	0.25266406
0.37674525	0.2591141
-0.03228913	-0.14759172
-0.120098755	-0.46384445
0.17978396	-0.46384445
0.4474605	0.099412315
0.047564894	0.057753507
0.2859619	-0.29926628
-3.665895	-0.29926628
0.20018402	0.7462903
0.3835331	0.49295738
-0.17502226	-0.8387458
-2.8154538	-1.8813571
-1.3491951	-1.672794
-0.7097118	-0.8736433
-0.42145807	-1.0912453
0.23375414	-0.33273393
0.019635826	-1.5932515
-3.5182376	1.0685298
0.76939696	-0.3075788
0.8192673	-0.9713871
-2.5782912	-1.1939179
-2.3428211	-1.1939179
0.28796753	0.20045076
-0.38777527	1.0342919
0.16932167	1.2114198
-0.4057757	0.59700614
0.13446698	0.8260872
-0.074781775	0.099412315
-0.38777527	0.8987345
0.2928059	1.0975971
-0.20091455	1.1644562
0.14270084	1.5066453
0.15467738	1.1120362
0.20489055	1.5066453
0.12288926	0.7192132
0.16278341	0.8936011
0.1645783	1.0685298
-0.08789256	0.81029475
0.2441518	1.1739005
0.04349206	0.815568
0.18377128	0.994719
-0.1792161	-0.13991225
0.11108552	0.49295738
-0.04436523	0.34772632
-0.00866243	0.68088394
0.42647767	0.8987345
-0.29379746	0.45140794
-0.08569487	-0.07202045
-0.20700085	-0.6153144
-0.17583536	-0.2340052
0.3126571	0.27836493
0.05325336	0.8574303
-0.03333347	-0.13991225
0.538784	0.994719
0.006085264	0.504713
0.06464194	-0.36679935
0.45507413	0.45738253
-0.07940031	0.3724921
0.16367806	-0.36679935
0.32274204	0.8574303
0.20674253	0.11996617
0.28515744	0.45738253
0.34855998	0.27836493
0.1739825	0.45738253
0.33993208	-0.4102727
0.29492596	-0.36679935
0.54279095	-1.5932515
-0.14613988	0.029555995
0.66585594	-0.33273393
0.4750906	-0.049857434
0.28095913	0.25266406
0.6525105	0.2974698
0.05359994	0.7192132
-0.08789256	0.5684904
-0.14970873	0.1739207
