# Supplementary material for: Cross-species behavior analysis with attention-based domain-adversarial deep neural networks
Source: Nat Commun. 2021 Sep 17;12:5519. doi: 10.1038/s41467-021-25636-x (PMC8448872; doi:10.1038/s41467-021-25636-x)
Supplement: Supplementary file 3 — Supplementary Software 1 [file 41467_2021_25636_MOESM3_ESM.zip › SupplementarySoftware/normalized_dataset/normalize_each/dataset/trans-norm/49.csv]

angle	speed
-0.3511845	-0.93932384
-3.898982	0.7969394
0.5226167	0.66481644
-0.14323816	-0.2807835
0.06515017	-1.4158142
0.47114226	-1.378976
3.6232903	-1.8698264
-0.5198908	-1.5892314
1.3321046	-1.4350017
0.06515017	-2.0968325
0.06515017	-2.0968325
0.06515017	-1.4350017
0.06515017	-2.0968325
0.06515017	0.044739023
0.06515017	-2.0968325
0.06515017	-0.3905073
-2.3100328	-1.1608623
-3.898982	-1.1608623
0.06515017	-2.0968325
0.06515017	-1.0690185
0.06515017	-2.0968325
0.06515017	-2.0968325
0.06515017	-0.3905073
1.6872977	-0.0039394563
-0.7895913	-0.6432841
1.5205098	0.13314885
0.06515017	-2.0968325
0.06515017	-2.0968325
0.06515017	-0.3905073
-0.7339587	-0.6169336
0.06515017	-2.0968325
0.06515017	-2.0968325
0.06515017	0.13314885
0.455565	-0.6169336
2.0472164	0.86296535
0.06515017	-2.0968325
0.06515017	-0.42097983
-0.55169475	-1.2783502
-1.4187597	-0.45986804
1.5222168	-0.6169336
0.79377645	0.64609313
-1.7845799	-1.0200479
1.829942	1.2548728
-0.578538	-0.6169336
-0.35501912	0.35336208
0.47506097	0.044739023
-0.7793328	-1.0690185
1.1409857	1.5985597
-0.8710556	0.62724113
2.7891712	-1.2783502
2.029932	0.20142941
0.05559109	-0.6169336
-0.12223665	2.3746698
1.2435701	-0.0039394563
-0.9590811	-1.4350017
0.06515017	-2.0968325
0.06515017	-1.2783502
1.1656317	-1.0690185
1.4448911	-0.45986804
1.5490601	-1.2783502
0.00510874	-1.4350017
0.06515017	-2.0968325
0.06515017	2.5830188
0.06515017	-2.0968325
0.06515017	-1.2783502
-1.9769574	-1.4350017
0.1251916	-1.2783502
0.49327722	0.17322893
0.06515017	-2.0968325
0.06515017	1.2433219
-3.0985036	0.4411732
0.36623278	3.7018301
0.7551006	0.7745933
0.20103566	0.5747124
-2.6378424	-1.7757975
-1.916916	-1.936315
0.06515017	-1.7757975
-1.8025192	-0.32385787
-0.63428754	-1.378976
0.6501912	-1.1337271
0.06515017	-0.49165672
-3.6905937	-1.1204422
-0.069098726	0.6366834
0.78444004	0.086442485
-0.14323816	-0.30219147
0.06515017	-2.0968325
0.06515017	-0.6169336
1.0561833	-0.0039394563
-0.28219476	-0.42097983
0.17751494	0.49640834
-1.6550926	-0.93932384
1.3052614	1.5950718
-1.0046444	1.5423527
-0.13200977	-0.0039394563
-0.92588294	-0.6169336
2.7891712	3.239019
-1.8167404	2.7133415
0.35034427	-1.0690185
-0.4184864	-0.42097983
0.17751494	0.49640834
0.037723567	0.64609313
1.2853918	-1.4350017
-0.8478167	1.019855
0.3802007	-0.3905073
0.6962646	-0.6169336
-1.2502044	2.1165628
1.5664489	0.15613906
-0.32500398	0.49640834
-0.2188082	0.4411732
0.08728513	0.7969394
0.25615913	0.56020623
-0.10483035	0.5747124
-0.20495643	0.62724113
0.06515017	0.17322893
-0.34084192	-0.66111964
0.06515017	0.056736786
0.13517943	-0.8026985
-3.8618805	1.2892894
3.3371105	-1.936315
0.06515017	-1.4547622
-3.3880806	0.34809846
0.5957277	0.7430133
-0.25540242	0.5747124
0.74124885	-1.7379043
3.8723683	-1.5180782
0.401113	-1.5892314
-0.11389873	-1.7379043
0.401113	-1.2783502
0.5226167	-1.1204422
0.44180283	-0.66111964
-0.15894467	0.7475462
0.033037987	0.3950703
0.20431519	1.0032767
-0.33649832	0.95722264
0.34996444	0.24033865
0.023104986	0.5504911
-0.12415722	1.2892894
0.011688461	0.95722264
-0.17221224	1.4672362
0.018887844	1.650488
-0.30261657	1.1335213
0.14732657	1.2123221
-0.30862162	0.41053227
0.12980238	1.1135191
-0.07040484	1.1967129
-0.11797349	0.9866095
-0.23530716	0.56020623
-0.23671764	0.3586142
0.18383875	-0.42097983
-0.05353841	-0.45986804
-0.18392798	0.31093124
-0.024827192	0.15613906
-0.28495958	-0.21802248
-0.6001925	-0.84315014
-3.3318806	1.78225
0.55303234	1.9193159
0.63598496	0.7064864
0.12980238	0.7745933
0.32044414	0.7611018
0.11897578	0.86296535
-0.24396941	-1.7379043
-2.501957	-1.936315
-1.5109239	-1.0816302
-0.64996153	-1.4350017
0.006503018	-0.42097983
3.8120081	-1.7379043
0.31422833	1.5635315
-0.05159191	-0.7253697
-3.6953554	-1.2783502
0.06515017	-2.0968325
0.06515017	-1.6152798
0.89926934	-0.2666505
-0.2306408	-0.15729123
-0.36826855	-0.1639449
-1.0307924	-0.9618018
-0.21077123	-0.0039394563
-0.03172233	0.6319663
0.47398636	1.877396
0.07260179	1.1967129
0.12374289	2.1165628
0.0037533978	1.4235928
0.09448959	1.9955786
0.07911812	1.315818
-0.018847037	0.85424733
-0.24396941	1.6470485
-0.08903845	1.0649971
-0.13374075	0.3950703
0.2263055	1.7186267
-0.30502695	1.2892894
0.14294174	0.99078476
-0.2293261	-0.0039394563
-0.14709692	1.2123221
0.006503018	1.2548728
-0.12786125	1.6367112
-0.013939976	1.2084267
-0.4496762	0.5358515
-0.02026641	0.7969394
-0.1311829	0.20142941
-0.21410938	0.20142941
0.30968943	0.34809846
-0.21187519	0.5162044
0.19904071	1.2548728
0.10337552	0.4411732
-0.18392798	0.4914356
0.07549275	0.3322392
0.054807596	0.4914356
0.022632927	-0.32385787
0.19983165	0.3586142
-0.016671484	0.3322392
0.045664113	0.6507858
0.35021505	0.28943285
0.13047116	-0.010104096
0.07789542	0.34809846
0.35266533	0.8889669
-0.18232056	0.56020623
-0.4017986	0.3162757
-0.5465719	-0.5159178
-3.3712573	-1.4547622
0.06515017	1.1135191
0.5881843	2.287384
0.5331491	1.0812533
0.06515017	0.85424733
-2.9079492	-1.936315
-0.92588294	-1.4158142
2.0472164	-1.8698264
-0.18392798	-1.5180782
0.62334794	-1.1608623
0.31422833	0.28943285
0.05257428	1.1534007
0.1885665	1.7186267
-0.4248391	0.31093124
-0.11389873	-0.2807835
0.17954686	-0.84315014
0.35674557	-0.30219147
-0.25684473	-0.3905073
0.47402972	-0.010104096
0.40639254	0.4914356
-0.18392798	-0.066428035
-3.3961177	-0.0039394563
0.44840917	0.49640834
-0.69090277	0.86296535
1.012013	1.069069
-0.88777906	1.5246091
-0.87494844	1.019855
0.06515017	-2.0968325
0.06515017	-2.0968325
0.06515017	-0.6169336
0.06515017	0.86296535
0.52012044	0.17322893
-0.93767536	1.3383937
3.456034	-1.7379043
-2.9347925	0.28943285
-0.052960478	0.56020623
0.51922363	-0.0039394563
0.07802546	0.3162757
0.14914738	0.15041357
0.22206411	0.4914356
-0.091763765	-0.010104096
0.17005964	-0.1639449
0.26936027	0.5504911
0.16202267	-0.574029
0.37426978	-0.0039394563
0.40742207	0.06271055
-0.09807283	-0.6169336
-0.19892347	-0.08555294
0.36605486	0.28943285
-0.23575455	-0.08555294
0.17701815	-0.36056945
0.31422833	0.4002349
0.11559618	0.7430133
0.28481075	0.5747124
0.10416317	0.71107835
0.16202267	0.41566503
0.2990264	0.24033865
-0.12201323	-0.15729123
0.105322026	-0.010104096
-0.06678044	-0.08555294
0.013323614	-0.22489202
0.050972983	0.35336208
0.32840553	0.28943285
0.14682072	0.24033865
0.14995264	0.20142941
0.48842642	0.4914356
-0.30015206	-0.14405195
0.11662455	0.4914356
0.013675783	-0.14405195
-0.3115025	-0.30219147
0.06515017	0.41566503
0.104569286	0.20142941
-0.04429822	0.4914356
0.41110083	-0.111339755
0.37426978	-1.4547622
3.6232903	-0.574029
-0.2535285	1.1534007
-0.34084192	0.9866095
-0.23530716	0.56020623
-0.17667621	-0.7731707
0.47695708	0.5747124
-0.070735335	-1.7379043
0.06515017	-2.0968325
0.06515017	-1.0690185
0.7081651	-1.1204422
0.97839165	-0.58251274
0.026633207	0.13314885
-0.06285788	-0.15729123
-0.11223186	0.7475462
-0.009616088	0.044739023
-0.42941806	-1.1204422
-3.5582578	0.9698514
0.20292068	1.6813027
0.0034319013	0.8323385
-0.14323816	-1.936315
-3.313941	-1.378976
0.95127374	-0.87436706
0.94381845	-0.42097983
-0.30261657	0.31093124
0.15512754	0.15613906
0.35182545	0.086442485
-0.20659302	-0.1639449
-0.039759308	-0.9732095
-3.898982	0.792484
0.38714504	1.7186267
-0.5186681	1.019855
-0.07901851	-1.5892314
2.4532084	-1.936315
2.5273478	-1.2324189
0.9820438	-1.0200479
0.37426978	0.86296535
0.012237604	0.3950703
0.30998692	0.3162757
0.23912473	0.15613906
0.15422171	0.17322893
0.10650658	0.67413044
0.05313318	0.8323385
0.19864869	0.9018832
-0.014913256	1.019855
0.0009305323	0.99078476
-0.2293261	-0.0039394563
0.25200003	0.15613906
-0.1216997	-0.0039394563
-0.17394017	-0.2666505
-3.7420683	-0.9618018
0.017255872	1.4924496
-0.2188082	1.5705637
0.025105761	0.56020623
-0.12585877	-1.5180782
3.6011555	-1.2942446
-3.8039305	-0.3905073
0.45826697	0.71107835
0.16202267	-1.7379043
-3.313941	-1.7757975
0.06515017	-1.6152798
1.7112535	-0.2666505
0.401113	0.31093124
0.25302285	1.1494346
0.37015426	0.85424733
0.18665382	0.99078476
0.39830896	1.1967129
-0.118299134	0.4411732
0.33880618	0.9698514
0.11530986	0.86296535
-0.24011065	0.66481644
0.4242366	0.7611018
-0.14558937	0.28943285
0.31780797	0.8889669
0.1484552	-0.0039394563
0.08417117	0.35336208
-0.014354706	1.2433219
-0.035890676	0.41053227
0.17769669	0.4411732
0.17416981	0.4914356
0.028048437	1.2892894
0.29401395	0.13891858
-0.29891312	0.5358515
0.103270575	1.4672362
0.04241709	0.31093124
0.19522086	0.71107835
0.19206038	0.919019
0.14002194	0.49640834
0.1941169	0.24033865
0.010322853	0.4411732
0.18496236	0.044739023
0.08496775	0.20142941
-0.13179573	0.13891858
0.24227847	0.044739023
0.015367234	-0.2666505
-0.2387553	-0.4442029
-0.07762629	-0.71600807
0.38448673	0.13891858
0.06515017	0.13891858
0.0604594	1.0032767
0.44915193	0.3162757
-0.17968659	0.3950703
0.10238873	0.7064864
-0.07138148	0.7969394
-0.19889475	1.2892894
0.052468963	0.93180704
-0.028413365	0.8889669
0.24532771	0.6319663
-0.021463836	0.93180704
0.18496236	0.41566503
-0.14822558	0.8889669
-0.07263887	0.5162044
0.24137619	1.019855
-0.27081266	0.6366834
0.61014676	0.56020623
-0.15453161	-0.13746575
0.093823016	0.7969394
0.2867163	0.7064864
-0.24183255	0.5358515
0.41239017	0.49640834
0.03438011	0.34809846
-0.10586175	0.71107835
0.43794405	-0.111339755
-0.29206645	0.13314885
0.23860964	0.85424733
0.5580269	-1.6152798
-0.18392798	-0.45986804
-0.34084192	-0.8026985
0.038306933	-0.22489202
-0.14709692	-0.6169336
-0.03172233	-0.5077896
-0.21077123	-0.0039394563
0.28624424	0.5162044
0.005580801	0.41053227
-0.0695313	0.2181849
0.16353023	0.7611018
-0.033229884	0.2181849
0.019285923	0.35336208
0.12903923	1.019855
-0.21469805	0.49640834
0.3269736	0.7969394
-0.058565564	0.6319663
0.03195198	0.41566503
0.22206411	0.2181849
-0.12585877	0.56020623
0.2741839	1.019855
-0.21469805	0.49640834
0.17005964	0.41566503
0.06515017	0.41566503
-0.13770387	0.5939325
0.18111955	-0.010104096
-0.027014058	-0.574029
-0.05466203	0.044739023
0.06515017	0.044739023
0.20709732	0.7969394
-0.2306408	0.9698514
0.1412024	0.8323385
0.12312417	0.20142941
0.032664068	0.5162044
0.41631496	0.7745933
-0.16872604	0.24033865
0.47396514	1.019855
-0.10978857	0.41566503
-0.091763765	0.7969394
0.26028946	0.2731811
-0.30903798	0.3586142
0.1251916	0.5504911
-0.24396941	0.15041357
-0.41498137	-0.36800528
0.112446345	0.28943285
-0.33613366	-0.2666505
-0.007766554	-0.3905073
0.16020186	-0.49165672
0.13517943	0.2181849
-0.29832467	-0.84315014
0.09554965	-0.3905073
-0.18681546	0.4914356
-0.2808005	-0.111339755
0.13268325	0.086442485
0.50048167	0.31093124
0.104569286	-1.0690185
0.20477994	-0.7347957
0.24419907	-1.2942446
0.29209337	-0.66111964
-0.13245359	-0.71600807
0.105840005	-0.93932384
0.14076887	0.13314885
0.10139947	-0.08555294
-0.07539067	-0.13746575
0.093823016	-0.36056945
0.18383875	0.2731811
-0.18821989	0.41053227
0.35674557	0.056736786
-0.045899518	0.35336208
-0.09016246	-0.041204516
0.2983143	0.6319663
0.1377675	0.20142941
-0.07114145	-0.22489202
0.39589888	0.24033865
-0.023772158	-0.21802248
-0.23671764	-0.36056945
0.26877692	-0.15729123
0.123346835	0.49640834
-0.1366318	-0.22489202
0.050972983	0.35336208
0.06515017	0.35336208
-0.22979224	-0.5077896
0.6501912	-1.0816302
0.06515017	-1.5892314
-0.039759308	-0.87436706
0.037723567	-0.15729123
-0.30355752	-0.3905073
-0.15847681	-0.041204516
-0.27535155	-0.87436706
-0.3313547	-0.32385787
-0.049246516	-0.49165672
0.06515017	-1.4547622
3.8582706	1.4672362
0.2361621	0.95300144
0.06515017	0.792484
-0.15525514	0.67413044
0.28555548	0.15041357
-0.049246516	-0.32385787
0.48866645	0.5504911
-0.24396941	-1.936315
-3.898982	-1.936315
1.2352321	-1.2942446
0.66874605	-1.1204422
0.2735385	-0.8126919
0.06515017	-0.010104096
-0.049246516	-0.32385787
-0.09637454	0.86296535
0.03195198	-0.111339755
-0.07843514	0.64609313
0.25149277	0.20142941
-0.0744796	-0.066428035
0.18496236	0.044739023
0.6004082	-0.45986804
0.29620352	-0.36800528
-0.008989251	-1.5892314
-3.898982	-0.066428035
0.02692482	1.2548728
-0.4283807	-0.4836508
-0.5917304	-0.71600807
2.8298612	-1.936315
2.0472164	-1.1337271
0.7202204	-0.8026985
