# Supplementary material for: Cross-species behavior analysis with attention-based domain-adversarial deep neural networks
Source: Nat Commun. 2021 Sep 17;12:5519. doi: 10.1038/s41467-021-25636-x (PMC8448872; doi:10.1038/s41467-021-25636-x)
Supplement: Supplementary file 3 — Supplementary Software 1 [file 41467_2021_25636_MOESM3_ESM.zip › SupplementarySoftware/normalized_dataset/normalize_each/dataset/trans-norm/5.csv]

angle	speed
0.11164817	-0.698873
0.47659984	-1.6922764
0.08002126	-0.45172888
0.22183935	-1.5901845
-2.5564933	-1.9053106
-0.022111174	-1.5606141
3.0109816	-1.532646
-0.33294037	0.026119508
-0.708704	-0.98763293
0.41340056	-0.0023112416
0.25341168	-1.4562484
-2.7688167	-1.7329624
-1.7116991	-1.9053106
-0.022111174	-1.7329624
2.5122707	-1.8339217
2.0135598	-1.306894
0.06731762	-1.1495352
1.231965	-1.8339217
1.3213937	-1.6922764
-2.8673222	0.026119508
0.13609	-0.15074703
0.3239718	-0.8589727
0.9753108	-1.8339217
2.5122707	-1.5606141
-1.7116991	-1.9053106
-0.52082217	-1.6922764
-3.2486591	-1.532646
2.0135598	-0.8712212
2.5122707	-1.8339217
0.6889234	-0.68814296
2.64603	-1.8339217
0.7459827	0.3413639
2.588971	-1.8339217
-3.0261402	0.77521217
0.07238911	-0.060374524
-0.27943468	-1.4562484
3.297369	-1.2159177
0.6700548	-1.9053106
2.8583536	-0.9215117
-2.0577822	-1.8339217
-2.8199983	-1.367049
0.74010503	-1.6922764
-0.022111174	-1.6922764
-1.7116991	-1.6922764
-2.7091212	-1.6922764
1.9026827	-1.367049
-2.0806642	-1.4562484
-0.4467584	-1.4562484
-3.0363355	-1.2159177
-0.35237727	-0.5950632
-0.8418951	0.35971338
2.6648989	-1.5901845
0.3239718	-1.306894
-1.7116991	-1.6922764
-0.022111174	-2.077659
-0.022111174	-1.4562484
0.47659984	-0.68814296
0.40253603	-0.68814296
-2.7688167	-0.9215117
-1.3656161	-1.8339217
3.2044368	-1.2159177
0.13051686	-0.8589727
1.0350064	-0.32004488
0.029070405	0.054171063
0.21309464	-0.5361293
3.2938654	0.54747134
-0.13183238	0.81142414
3.2089124	-1.0293055
0.14633372	-0.98763293
2.3188157	-1.2159177
-0.17473921	-1.8339217
0.82268274	-0.009480083
0.15552688	0.019047871
0.012574384	0.55876213
0.20107697	0.54747134
-0.19411774	0.76478094
-0.15185702	0.70137286
0.25341168	-0.22141151
-0.43139338	0.16286811
-0.14113685	-0.5169792
0.09691451	-1.7329624
3.3058832	1.5457554
0.30585426	1.3084468
-0.42486012	0.87246764
-0.0487741	0.35971338
-3.2486591	-1.7329624
-0.65458155	-1.4562484
-1.2915523	-1.1988518
-1.4993755	-1.0435694
2.5122707	-0.8589727
-1.1532924	-0.11258657
-0.31701258	-1.0727046
2.5948484	-1.532646
-0.15587053	-1.1988518
0.61035913	-1.5901845
-1.0792288	-1.1988518
0.19021244	0.16286811
-0.2660617	0.22175334
0.1243233	-0.17401032
0.45055172	-0.060374524
-0.07146745	0.81142414
-0.0018187672	0.10239292
-0.36819416	-1.5606141
-3.207832	1.7761648
0.31144425	0.8522611
-3.0835035	-1.5901845
-0.022111174	-1.10271
0.47659984	-1.532646
1.1687657	-0.8589727
0.6450447	-1.0293055
-0.056796726	-0.32004488
-0.1232858	-0.27829048
0.06432978	0.3899923
0.28164622	0.3413639
-0.94360524	-1.5901845
-2.60323	1.8900955
-0.5566631	0.937204
0.38153952	0.019047871
3.2711976	-1.367049
-0.10468895	-1.532646
1.8012362	-1.1988518
0.037584413	-0.8589727
0.6292278	-0.5361293
0.08002126	-0.45172888
3.2320502	1.5457554
-0.81901294	0.26653048
-0.981344	-0.22141151
-0.7117039	0.59790516
-0.2730964	0.4670323
-1.1804034	-1.9053106
-2.7091212	-1.2159177
-1.7116991	-1.2159177
-0.5019535	-1.1988518
-0.2344348	-1.2159177
0.42774138	-0.38022563
-0.0023166265	0.77521217
0.24582957	0.3718699
0.08509492	1.3346621
-0.36819416	0.62001777
0.39111102	1.8297459
-0.3163077	1.4121268
0.31582326	1.475391
-0.09830278	1.7022331
0.17026055	1.4121268
-0.120707706	0.99091434
0.1222863	1.3215797
-0.08264578	1.0293932
-0.1914327	0.97149265
-0.022111174	0.97149265
-0.3090638	1.1742011
0.13926159	1.1002855
-0.25731698	0.8522611
0.69686735	0.93227357
-0.92201716	2.2824447
0.85628515	0.3899923
-0.8373082	1.6348358
1.1814944	2.7603867
-1.1079886	0.8522611
0.47331044	0.8875324
-0.31877494	0.12947549
0.82268274	-0.5169792
-1.038136	3.8652322
0.40765667	0.74906236
-0.033161726	0.99091434
0.19551104	1.3907824
-0.23973338	0.99091434
0.1430831	1.0862342
-0.052260984	0.937204
-0.28561637	0.8471877
0.09691451	1.2330426
-0.3053303	1.1282035
0.18190204	1.2150494
-0.1445087	1.1002855
0.17949228	1.2330426
-0.09439998	0.72796726
-0.06884804	1.090925
0.17134376	0.647406
-0.3550774	0.74906236
0.2950382	0.8875324
-0.2972653	0.6145067
-0.07722316	0.5075648
0.0020561104	0.99091434
-0.27333575	0.3899923
0.11362361	1.1742011
-0.30188167	0.26653048
0.021767536	1.0293932
0.2063111	0.5531229
-0.24033827	-0.060374524
0.29490793	0.5075648
0.08751478	0.97149265
-0.29689267	0.8522611
0.2956724	1.090925
-0.21906976	1.2687384
-0.022111174	1.2687384
-0.14293617	0.8522611
-0.25768432	1.1420717
-0.25034916	0.85732585
0.19147344	1.3084468
0.22811538	0.8522611
0.12722749	0.26653048
0.22303383	1.3433559
-0.2514393	1.3693058
0.2947103	1.1282035
-0.08878858	0.6145067
0.29650602	1.475391
-0.17473921	0.937204
0.25149348	0.9763596
-0.43076026	0.99091434
0.046386667	1.2687384
-0.16788818	0.48448187
-0.26674768	0.647406
0.124606885	0.72796726
-0.32145727	0.62001777
0.17134376	1.3693058
-0.09973218	0.79078746
0.039692964	0.26653048
0.14633372	1.090925
-0.21556611	0.647406
0.05231808	0.12947549
0.34833452	0.5531229
-0.2735312	-0.3714984
0.3239718	0.23463538
-0.022111174	1.0054002
-0.19055608	0.8875324
0.23576252	0.7067121
-0.45762292	0.6034504
0.0246257	0.72796726
0.3810045	0.32287425
-0.65984553	0.026119508
0.35365242	0.026119508
0.16969234	0.3899923
-0.2622852	0.74906236
0.31420633	0.48448187
-0.03904875	0.86742914
-0.10585557	0.77521217
0.16722548	0.59790516
-0.37427106	1.0293932
0.31892192	1.1420717
-0.28908053	0.70137286
0.25598493	0.59790516
0.18659692	0.5133031
-0.3301941	1.4121268
0.35757416	-0.009480083
-0.22147608	0.72796726
0.05822805	1.0437003
0.23949026	0.5304432
-0.41610694	1.6428282
0.22930884	0.5075648
-0.3135484	1.1420717
0.3364653	0.68529344
0.088387646	0.019047871
-0.2713516	0.5133031
0.4587734	-0.22141151
-0.4985326	0.68529344
0.11663045	0.5133031
0.118610054	0.55876213
-0.18069828	1.3736119
0.13647594	0.55876213
-0.2344348	1.1969576
0.3239718	0.647406
-0.16882925	0.72796726
-0.06884804	0.35971338
0.29036945	0.3899923
-0.2748962	0.55876213
0.11164817	0.647406
0.16891572	0.08185845
-0.38158298	1.0674014
0.14633372	0.10239292
-0.29149404	0.3413639
-0.20601737	1.3864979
0.24928837	0.18922825
-0.2991129	1.2150494
0.15389633	0.85732585
-0.085310414	1.1969576
0.27723494	0.43176928
0.31101307	0.40798274
-0.41937575	-0.48868665
0.16733025	0.16286811
0.24540752	-0.35417646
-0.6316994	0.1694871
0.03788681	0.5304432
0.06237036	0.3899923
-0.061286654	0.89753294
0.22551878	0.54747134
-0.032975703	0.16286811
0.10438055	1.0862342
0.39056954	0.12947549
-0.19231844	0.48448187
0.2169522	0.026119508
0.18494841	-0.38022563
-0.5360782	0.12947549
0.1480961	0.48448187
-0.24173766	0.26653048
-0.2783135	1.090925
0.26877668	-0.11258657
0.23067386	0.12947549
-0.07793762	-0.0023112416
0.309631	-0.38022563
-0.0709696	0.23463538
-0.18031234	0.026119508
0.33545488	0.43176928
-0.09791192	-0.060374524
0.0069527007	-1.532646
-0.17473921	-1.306894
-0.15587053	-0.83483803
-0.38706282	-1.2159177
-0.21556611	-0.15074703
-0.5924246	0.5133031
0.3129964	0.054171063
-0.15185702	0.70137286
-0.45521662	0.43176928
0.20053482	0.3413639
0.23222698	0.019047871
-0.27644932	0.3413639
0.65543234	-0.45172888
-0.21367241	-0.22141151
-0.16788818	0.76478094
0.17949228	0.3899923
0.35757416	-0.12776123
-0.47196373	0.32287425
-0.11770647	-0.82294476
0.6208527	-0.731576
-0.4189733	-0.30322516
-0.24176848	0.81142414
0.18920812	0.08185845
-0.022111174	0.08185845
0.088614345	1.2687384
-0.0374762	0.40798274
0.0023306445	0.026119508
-0.33294037	1.192419
-0.13298833	-0.48868665
-0.19017774	0.68529344
0.25683254	0.10239292
0.17725374	-0.30322516
-0.2464861	0.26653048
0.121924534	0.3899923
0.011491177	0.23463538
-0.42330614	-0.17401032
0.22645573	0.647406
0.3428405	-0.11258657
-0.100675434	-0.21342766
0.13365278	0.24104942
0.38053143	-0.15074703
-0.52082217	0.5075648
-0.08180676	0.40798274
0.3428405	-0.35417646
0.0604666	0.1694871
-0.52082217	-0.067750365
-0.0025565072	-0.45172888
0.13926159	-0.48868665
-0.35968015	0.16286811
-0.25330347	-0.15074703
0.51020217	0.12947549
-0.5702414	-1.0293055
0.4327211	0.40798274
-0.86690515	-1.1988518
0.48955852	-0.82294476
0.08782493	-1.1495352
0.06731762	-0.15074703
-3.0552042	-1.8339217
-0.52082217	0.10239292
-0.11962722	0.93227357
1.4189099	-1.9053106
3.3570647	-1.9053106
1.8945341	0.3899923
0.24954255	-1.306894
3.3570647	-1.6922764
-0.022111174	-1.6922764
-0.022111174	-1.306894
1.5148487	-1.532646
-1.0006645	-0.21342766
0.5277814	0.1694871
-0.43824437	0.23463538
-0.22868283	0.74906236
-0.022111174	-2.077659
-0.022111174	2.433126
0.34376633	1.3172076
-0.16229208	1.558031
0.3044171	0.054171063
-3.3501053	-1.1988518
-0.80720955	-1.2159177
-1.5590711	-1.10271
-1.7116991	-0.8589727
0.7154767	-0.3455805
0.29741853	-0.32004488
-0.3603999	0.87246764
0.20136997	-0.17401032
-0.20905602	-0.0023112416
-0.39779103	0.3899923
0.35356867	-0.0023112416
-0.11032044	0.019047871
-0.6260679	-0.0023112416
0.10257139	0.026119508
-0.51767707	0.08185845
-0.559221	-0.009480083
0.21309464	-0.48868665
-0.25731698	-0.8712212
3.3157148	2.4067085
-0.2721986	1.1420717
0.26932603	-0.35417646
3.3570647	-1.0435694
-0.2344348	-1.1988518
1.6674768	-1.1988518
-1.7628807	-1.367049
1.584899	-0.4426199
0.14633372	-1.0293055
-0.13086051	-0.11258657
-0.66309553	-0.48868665
0.23810466	-0.5950632
0.14633372	-1.306894
3.0935595	-0.48868665
0.09467596	1.8900955
0.6233179	0.33521643
-0.022111174	1.0246094
0.41340056	-0.76509374
-2.9920049	-1.5901845
-0.60339993	-1.367049
0.7715012	-1.4562484
0.4327211	-1.0293055
0.27455258	-0.5169792
0.4172697	-0.68814296
0.051952597	-0.21342766
-0.022111174	0.40798274
0.6598596	-0.060374524
-0.7269641	0.1694871
0.5341676	1.2375257
0.3374164	0.18922825
-0.32756484	0.77521217
0.101452984	0.10239292
-0.2344348	-0.68814296
0.69644517	1.4078685
0.104126446	-0.11258657
-3.2521627	-0.76509374
-0.5173185	1.0293932
-0.06454802	1.558031
-0.61214465	0.5075648
-3.0552042	-1.532646
-0.95633394	-1.1495352
0.06731762	-1.6922764
-0.17473921	-1.532646
-1.4253118	-0.83483803
-0.30849856	-0.4426199
-0.06884804	-0.82294476
0.073484115	0.32287425
-0.0077703544	-0.22141151
0.06731762	-0.15074703
0.2523694	-0.24557202
0.14700726	0.6145067
-0.3319508	-0.83483803
0.118610054	-0.24557202
-0.20192881	0.5531229
-0.3519799	-0.65643895
-0.18810032	-0.17401032
0.068254575	0.89753294
-0.045799524	0.18922825
-0.18630463	-0.35417646
0.054588925	0.3413639
-0.098811276	-0.8712212
-0.15587053	-0.68814296
0.11164817	-1.3882658
3.192871	0.18922825
0.19581877	1.3736119
-0.2752126	0.72796726
0.44075894	-0.65643895
-2.4739153	-1.6922764
-0.022111174	-2.077659
-0.022111174	-0.9215117
-0.30849856	-1.1988518
-0.49793997	-1.367049
0.24139401	-0.52652466
0.41340056	-0.76509374
-0.22241713	-0.48868665
-0.85816044	-0.45172888
-0.113433674	0.5075648
0.3239718	-0.4426199
-0.27687165	-0.45172888
-0.47838533	-0.21342766
0.30923814	0.12947549
-0.05855908	-0.48868665
-0.22371463	0.12947549
-0.115409106	-0.21342766
0.5362954	-0.5361293
-0.15587053	-0.83483803
-0.100675434	-0.11258657
-0.08426814	-0.24557202
0.34179822	-0.22141151
-0.22241713	0.1694871
0.15196522	-0.76509374
2.9477825	-1.8339217
0.41340056	1.6348358
-0.11153997	1.0054002
-0.36819416	0.6034504
0.28557292	0.08185845
-0.2786137	0.48448187
0.45042828	0.26653048
-2.23542	-1.8339217
-1.3656161	-1.6922764
-0.022111174	-1.6922764
0.13051686	-1.532646
1.0497401	-0.97409165
0.5956255	-0.4426199
0.124606885	0.72796726
-0.16882925	0.647406
0.26077256	0.85732585
-0.38355917	0.16286811
-0.006746145	-0.22141151
-0.27397585	1.5086756
-0.3583863	-0.35417646
0.023310756	0.3718699
0.19230102	0.3718699
-0.12931728	0.35971338
0.03444849	0.24104942
0.397158	0.48448187
0.00077101536	0.10239292
0.07540487	0.93227357
-0.017494785	0.22175334
-0.12424361	1.7374319
0.032534566	1.1420717
-0.2619697	0.4670323
0.18339399	0.81142414
-0.26433074	0.31667924
-0.14626698	1.3693058
0.27511337	0.32287425
-0.3382044	-0.11258657
0.068959795	2.0334878
-0.24694149	0.6034504
-0.19974923	0.8875324
0.15552688	1.5783993
-0.4017965	0.3899923
0.23854846	1.2330426
-0.3123677	0.54747134
0.066098094	1.2375257
0.33878154	1.2150494
-0.24981274	0.026119508
0.16577062	1.3346621
-0.12931728	0.3718699
-0.4136161	0.647406
-0.10468895	1.475391
