# Supplementary material for: Cross-species behavior analysis with attention-based domain-adversarial deep neural networks
Source: Nat Commun. 2021 Sep 17;12:5519. doi: 10.1038/s41467-021-25636-x (PMC8448872; doi:10.1038/s41467-021-25636-x)
Supplement: Supplementary file 3 — Supplementary Software 1 [file 41467_2021_25636_MOESM3_ESM.zip › SupplementarySoftware/normalized_dataset/normalize_each/dataset/trans-norm/50.csv]

angle	speed
-0.5450645	-0.74396664
0.25963214	-0.28620508
0.580126	-0.97462595
2.7211714	-1.3448354
1.4462587	-1.6657298
2.1470175	-1.4822901
0.4427713	-1.2790511
0.2478929	0.37704867
0.5918652	-1.6042581
-2.1841416	-1.1504449
-2.5099869	-0.28620508
0.3435568	0.37704867
0.071769856	-0.5548712
0.33181757	-1.8141354
0.33181757	-1.3943808
-0.65601826	-1.3448354
-1.9655634	-1.2022431
0.89488804	0.504036
0.6646099	-1.3448354
-1.8970648	-1.3448354
2.7368228	-0.61765033
0.08151306	0.44631314
0.69307584	-1.6657298
2.2579713	-1.2790511
-1.375758	-1.2022431
0.113239236	-1.2205126
0.85645354	-1.2790511
-2.5821722	-1.1504449
0.74549973	-1.072107
-0.49554682	-1.5173241
1.3196534	-1.4822901
-2.0575364	-1.6657298
-1.2882788	-1.2022431
1.664837	-1.3448354
-1.6099881	-0.33007827
0.7979237	-0.68391114
-1.4092013	-1.6042581
-0.22159016	-0.91141874
0.18446627	-0.33007827
0.33181757	-1.2205126
0.85645354	-0.74396664
0.27038145	-0.61765033
0.36701903	-0.41407874
0.2470984	-0.81859964
0.13671365	-1.2022431
0.113239236	-1.5173241
-1.9817841	1.3164865
0.679341	0.94637036
0.14319466	-0.027093954
2.7050967	-1.2022431
0.91273034	-0.8638752
-0.24909528	-1.2022431
-0.94877803	-1.0149462
-0.0076832077	-1.5173241
-1.7704594	-1.1845033
-1.7704594	-1.5173241
1.7333356	-1.6657298
1.7333356	-0.92370117
1.7333356	-1.6657298
2.8477767	-0.87553537
-1.8970648	-1.3448354
0.044740733	-1.072107
-0.08186464	-1.4822901
-0.65601826	-1.6657298
-1.0697005	-1.2205126
1.5859842	-0.91141874
1.0038048	-0.74396664
-2.0575364	-0.61765033
0.5574582	-0.1220499
0.6583045	-0.32267645
0.7140558	0.24758255
0.68801594	-0.33007827
0.36106062	-0.0026127899
0.39454737	-0.08344231
0.36846408	0.04538293
0.3636695	0.17693618
0.19209202	-0.53750116
0.31107163	0.41195038
0.27371067	-0.44590238
0.20392466	-0.23656107
0.39121193	0.07476095
0.22086377	-0.1220499
0.39034736	-0.027093954
0.33181757	-0.027093954
0.3842415	0.7043931
0.33181757	-0.1351165
0.33181757	0.2846384
0.2509277	0.504036
0.27298185	0.20440044
0.25296476	0.78190434
0.26331905	0.5087815
0.15065369	0.48974073
0.38637602	0.5323649
0.20058922	0.7477444
0.5035741	0.25291693
0.35272548	0.9142705
0.10157163	0.43165055
0.48379475	0.67359775
0.1251963	0.26883805
0.2681946	0.56035596
0.5079406	0.4560354
0.21508889	0.41689155
0.4747808	0.16584371
0.20364133	-0.027093954
0.19824171	0.41689155
0.28672352	0.7261612
0.16997504	0.20440044
0.18446627	0.5087815
0.40599898	-0.21575695
-2.4712186	-0.21575695
0.3248471	1.7134281
-2.3433256	-1.2022431
0.40304458	-0.91141874
-0.12285803	-0.8638752
0.2330854	-1.1845033
-2.2526402	0.78190434
0.7152661	-0.47026455
-1.9588042	-1.1504449
0.49228898	-1.072107
0.044740733	-0.87553537
0.52692145	-0.9487889
0.45166373	-0.8638752
0.68577456	0.04538293
0.4902749	-0.4062352
0.20521215	-0.81859964
0.40599898	-0.21575695
0.14668234	-1.2790511
0.25442666	-0.8638752
0.2330854	-0.5548712
0.33181757	-0.7647485
-2.5181348	0.18245919
0.63656765	2.2365525
0.77474284	1.3023845
0.33181757	1.3023845
-2.4712186	-1.072107
0.044740733	-0.87553537
-0.08186464	-1.3943808
-1.7704594	-1.5173241
-0.19281842	-1.2790511
-1.7704594	-1.0574118
0.85645354	-1.6042581
1.0325766	-1.5173241
1.0325766	-1.3943808
-0.36894146	-0.47848395
-2.2526402	-1.2022431
0.6378752	-0.74396664
1.7333356	-1.2790511
0.025759902	-1.2022431
0.113239236	-1.5173241
0.8852253	0.7391331
-0.22159016	-1.6657298
-1.4833827	-0.81859964
0.5079406	-0.1220499
0.37427282	-0.44590238
0.41596764	-0.61765033
0.1556945	0.06306476
0.33181757	-0.87553537
0.065486625	-0.53750116
0.28319842	0.08638504
0.5201622	0.5087815
0.26331905	-0.08344231
0.52692145	-0.4062352
0.61889434	0.70876175
0.27939358	0.71312284
0.33181757	0.71312284
0.16566318	0.63343424
0.10968454	0.37704867
0.2803235	0.4511796
0.22199605	0.08638504
0.4444099	1.3164865
0.29661608	0.3262022
0.21931745	1.1316339
0.32061854	-0.027093954
0.32184887	0.39207414
0.142011	0.7391331
0.36821505	-0.1220499
0.2869228	-0.0026127899
0.48766604	1.1241478
0.40599898	0.71312284
0.33181757	0.71312284
0.37336114	0.6198992
0.105138764	-0.1220499
0.26664826	0.3262022
0.60667276	0.08638504
0.2330854	-0.5548712
0.39121193	-0.23656107
0.4485462	-0.74396664
0.37427282	-0.08344231
0.202167	0.29510614
0.13193601	-0.1220499
0.20521215	0.5788348
-0.05049246	-0.1749407
0.36919472	0.43165055
0.287732	-0.027093954
-2.4466677	-0.47026455
0.2330854	-1.3689183
0.74549973	-1.1504449
-0.037290074	1.1576868
-2.515793	-1.5173241
0.4305497	-0.47026455
0.34403914	-0.61765033
0.13193601	-0.32267645
-0.10389066	-1.2790511
-2.1349273	0.31071103
0.60105205	1.464254
0.69646186	0.04538293
-2.0893884	-1.072107
0.20521215	-1.3943808
-2.5136738	0.39207414
0.16294827	1.3164865
-2.4072454	-0.53750116
0.065486625	-1.3448354
0.044740733	-1.3689183
-1.4833827	-1.1504449
0.9938081	-0.73372555
0.18224125	-0.47026455
-2.3403578	1.1015743
0.58440524	-0.9487889
-1.375758	-1.0574118
-2.3078408	-1.0149462
1.054334	-0.21575695
0.09716468	-1.072107
-2.2650316	0.7776589
0.36028343	-1.0149462
-1.557564	-1.072107
-2.5207362	-1.2790511
1.0725007	0.137837
0.1568311	-0.07709112
0.40544376	-0.1220499
0.63299966	0.26883805
0.47055224	0.16584371
0.24041365	0.5788348
0.3605893	1.0405055
-0.010265638	0.16584371
0.4656767	0.12083826
0.33181757	-1.8141354
0.33181757	2.3834124
1.8599409	-1.6657298
1.6524457	-0.1749407
-0.70173377	-1.3448354
-0.65601826	-0.97462595
0.071769856	0.37704867
0.15743715	0.20440044
0.6396403	1.153979
0.33181757	1.153979
0.5766899	1.3618855
0.21355055	0.49451563
0.37058592	0.60173464
0.6543074	0.5834323
0.18913761	0.78190434
0.43671358	1.440656
0.14806876	0.20440044
0.49482048	1.9694827
0.29542002	1.0405055
0.4106703	1.2453268
0.27371067	1.1724719
0.43431434	1.6599532
0.18583158	0.91023135
0.21483527	1.153979
0.26460654	1.3410133
0.24539402	1.6504308
0.29945228	1.3410133
0.3170305	0.71312284
0.24062523	1.6024208
0.17708388	-0.020942345
0.43334666	0.78190434
0.33181757	-1.8141354
0.33181757	-0.9487889
0.49100146	-0.23656107
0.39121193	-0.1351165
0.5079406	0.86128676
0.33181757	0.86128676
0.40400293	1.2417253
0.19923413	0.6198992
0.2717847	1.5504549
-0.010951451	0.17693618
0.1733602	0.81562054
0.12611036	0.86128676
0.17781147	0.7261612
0.43630594	0.70876175
-0.036149096	0.7776589
0.41270736	0.5323649
0.37058592	-0.73372555
-2.399033	0.4560354
0.111414626	1.6376935
0.7283435	-1.3689183
2.8972943	-0.1220499
0.3507984	0.02154186
0.5034794	1.0094758
0.1411748	-0.1220499
0.5693767	-0.33007827
0.37234575	1.4541614
0.10294468	0.31071103
0.5201622	-0.18167259
0.044740733	-1.3448354
-2.305064	1.4810061
0.5187109	2.2037969
-2.0125535	-1.2790511
0.33181757	-1.8141354
0.33181757	1.0405055
0.4106703	1.2453268
0.52692145	0.8406268
0.27939358	-0.68391114
-2.4187946	-1.1504449
-0.36894146	-1.3448354
-0.28422228	-0.41407874
-2.2688608	0.2846384
0.9059711	-0.7647485
-2.197262	-0.91141874
-0.51629275	-1.1845033
-0.6801268	-0.07709112
-0.13864593	1.6631215
0.16911972	0.91023135
0.13469389	1.2846668
-2.4441893	1.9402649
0.40599898	-0.68391114
-1.9131395	-0.9487889
0.21197137	0.08638504
0.3889339	-0.0026127899
0.6915929	1.0673822
0.10327055	-0.48675433
-2.317584	1.2846668
0.3155377	2.081338
0.6527197	1.1576868
0.28724298	-0.62688977
-2.1841416	-1.3448354
-0.17383757	-1.2022431
-1.5518811	-0.7647485
0.33181757	-0.97462595
-0.08186464	1.0016651
0.31765628	1.1428274
0.30721042	0.34668437
0.74549973	0.60173464
0.28165814	0.29510614
0.8013969	0.72182256
0.43334666	0.02154186
-0.10790789	0.39207414
0.5764391	-0.48675433
-2.6109443	0.7391331
-1.9178109	-1.6657298
-0.2702093	-0.8638752
-0.8813557	-1.4822901
-0.4077098	-0.73372555
0.2017761	0.43165055
0.15785836	0.5649891
0.7270105	-0.21575695
-2.5236423	-0.4062352
0.33181757	-1.8141354
0.33181757	-0.4062352
0.5896513	-0.0026127899
0.59861976	-0.1220499
0.43218833	1.3164865
0.046311576	0.71312284
0.37296838	1.0211517
0.10124577	0.70876175
0.28423455	0.64241636
0.6430029	-1.1845033
-2.4712186	-1.6042581
0.10222456	0.24758255
0.20015228	-0.21575695
2.9904566	-0.44590238
-0.010637615	-0.91141874
0.47916883	-0.92370117
0.19561861	0.137837
0.05433428	0.17693618
0.28229988	-0.61765033
0.6391689	0.7477444
-2.414102	-0.47026455
0.0840785	1.7134281
0.42998028	1.4270942
0.44392702	0.137837
-2.3350196	-1.072107
-0.36894146	-1.6042581
-1.0697005	-1.1845033
0.33181757	-0.7647485
-2.0575364	0.06306476
1.3553237	0.8114297
0.77832794	-0.5903506
-2.2526402	-0.33007827
0.85645354	-1.2790511
0.8885922	-0.5461564
0.5834265	0.12083826
0.113239236	0.06306476
-0.08186464	1.1241478
0.020632176	0.64241636
-2.499534	0.44631314
0.7979237	1.153979
0.3935568	1.1908512
-2.4834402	-0.2088822
0.51695275	-1.0149462
-1.0172765	-1.3448354
0.065486625	0.7391331
0.33181757	-1.8141354
0.33181757	1.1128829
0.93284523	0.2846384
-1.9957969	-0.8638752
0.14347288	-1.4822901
-2.1841416	-1.1845033
0.49228898	0.5323649
0.17134613	-0.1351165
-2.440464	1.2308953
0.58813983	0.8406268
0.8263896	1.464254
0.64562905	1.3059161
0.46175212	0.3262022
-2.421701	-1.072107
-0.24233605	-1.2205126
-0.60650057	-0.61765033
0.07480466	0.7776589
0.02114217	0.7261612
0.28895468	-0.008702039
0.30304578	-1.0574118
0.1803356	0.25291693
0.21388839	0.04538293
-0.15592563	1.4440374
-0.062241673	-0.027093954
0.2576361	0.85716754
-0.08186464	0.17693618
0.3596908	0.31071103
0.1802452	1.0673822
0.10904545	1.3410133
0.22583817	1.6024208
0.2101145	1.1724719
0.31466132	1.6376935
0.2908669	1.2453268
0.21799026	0.95831203
0.21667492	0.2846384
0.33805683	1.1871845
-0.019605443	0.63343424
0.42379045	0.2846384
0.33181757	2.3834124
0.39479998	0.26883805
0.5111655	1.6281095
0.21609253	0.11513878
0.5643359	0.48974073
0.09929921	0.11513878
0.2681946	0.26883805
0.25571498	1.0405055
-0.010637615	0.78190434
0.40031603	0.8406268
0.12563057	0.504036
-2.4411545	-0.1220499
0.54846877	1.1091181
0.35850033	1.7134281
0.15365277	-1.2790511
0.6378752	-0.5903506
-2.3635938	-0.61765033
0.09052522	0.11513878
0.32280537	-0.68391114
0.61218596	-0.1749407
0.17095937	0.95831203
0.15988337	-0.48675433
0.28229988	-0.61765033
-2.0080187	-1.6657298
-0.051630992	2.1038878
0.7152661	0.56035596
0.33181757	1.153979
-2.4712186	-0.77529544
-2.4712186	0.70876175
0.33181757	-0.033266906
0.47916883	-0.91141874
-2.0939338	-1.2790511
-1.4182134	-1.0574118
0.4427713	0.06306476
0.2509277	0.7776589
0.6630119	1.0673822
0.30685058	1.1908512
-2.4779778	0.12083826
0.6078113	1.6631215
0.5061526	1.9049013
0.3636695	0.17693618
-2.4187946	-0.68391114
0.81968117	-0.7647485
0.668412	-0.61765033
0.716728	-0.53750116
0.24386065	-0.23656107
0.22550677	0.18245919
0.039233185	0.44631314
0.4010741	1.7040504
0.077425785	0.4560354
0.41574216	1.2846668
0.22761837	0.7477444
0.21842432	1.3059161
-0.10021136	0.64241636
0.51903355	0.16584371
0.2678443	2.2229364
0.46194953	0.137837
0.4292481	1.6024208
0.0835091	0.5323649
0.42379045	-0.44590238
0.33857673	0.31071103
-2.5699508	-0.87553537
0.41034073	1.3895037
0.36424813	1.9694827
0.7742715	0.20440044
0.24160966	0.4560354
-2.2336595	-0.81859964
-0.36894146	-1.3448354
0.09425839	-1.2790511
0.30304578	-0.53750116
-0.017891398	0.98597795
0.6975529	1.0673822
0.54909146	-0.5461564
-2.564793	-1.1504449
0.22086377	1.9314556
0.48661634	2.2392697
0.38154727	0.72182256
0.18872511	-0.61765033
-2.4712186	-0.61765033
0.5079406	-1.3448354
-2.40272	-1.2022431
0.3020874	-0.73372555
0.005972366	1.153979
0.016867498	1.1908512
0.49139044	1.440656
0.0735125	1.1724719
0.61889434	1.7537799
0.19561861	0.94637036
0.41559252	1.7599475
0.09716468	1.1724719
0.4305497	1.1908512
0.15890397	0.5834323
0.33181757	1.3826215
-0.14388214	0.137837
0.25785524	2.0013638
0.18072055	0.44631314
0.50208354	1.6789203
0.2627621	1.2846668
0.5258943	2.2037969
0.26158953	0.137837
0.43616453	2.343874
0.15748255	0.7776589
0.15455596	2.1038878
-0.024261279	0.60173464
0.0835091	0.5087815
0.61889434	-1.3943808
-0.19281842	-1.0574118
0.6681088	1.1908512
