# Supplementary material for: Cross-species behavior analysis with attention-based domain-adversarial deep neural networks
Source: Nat Commun. 2021 Sep 17;12:5519. doi: 10.1038/s41467-021-25636-x (PMC8448872; doi:10.1038/s41467-021-25636-x)
Supplement: Supplementary file 3 — Supplementary Software 1 [file 41467_2021_25636_MOESM3_ESM.zip › SupplementarySoftware/normalized_dataset/normalize_each/dataset/trans-norm/52.csv]

angle	speed
-0.4614067	-1.7975672
-0.09050496	0.31475753
0.19604668	0.37214795
-0.52041197	-1.7975672
-0.9270228	-1.7055821
1.1160588	-1.5230714
2.8741415	-1.6685126
2.3704076	-1.6685126
1.3556812	-1.1740147
-0.52041197	-0.76341105
3.016641	-1.391525
2.8633432	0.045748457
-0.1832263	-0.41825628
0.30596232	-0.7247489
-1.9617742	-1.8626106
-2.1813717	-1.6685126
1.9047915	-1.7055821
0.97355926	-1.6685126
1.9047915	-1.5485536
-0.9270228	-1.7975672
2.227908	-1.8626106
-0.13829009	-2.019639
-0.13829009	-2.019639
-0.13829009	-1.2344966
-3.112604	-1.6685126
-0.4614067	-1.5754955
-1.7928534	-0.5719078
-0.5268084	-1.0265037
-0.4614067	-1.5485536
-0.04724529	-0.2852025
2.925596	-1.8626106
-0.13829009	-1.391525
3.016641	-1.077468
3.016641	-1.2344966
0.059943557	-1.2189476
0.34108195	-1.014166
0.29595357	-1.6685126
-0.9270228	-1.5230714
-0.13829009	-1.0265037
3.043776	-0.18166758
-0.022925753	-0.26400703
-0.5370554	0.3410169
-0.4511597	-1.372194
2.7970436	-1.6685126
-0.13829009	-1.6685126
0.327326	-1.7055821
2.5510247	0.43824586
2.6935241	-1.1313517
0.327326	-1.5230714
0.65044266	-1.6685126
-0.0134071205	-1.4534647
0.8486763	-1.5485536
3.016641	-1.2344966
-1.6156638	-0.4415221
-0.5614985	-0.033368245
-0.37614444	-0.5382351
2.7888792	-1.3534236
-3.0258386	-0.7536348
-0.6039062	-1.4534647
1.6374091	-1.7975672
-2.750507	-1.372194
-0.87923765	-0.8872904
0.17107059	-1.014166
0.42818856	-0.5976855
-0.16027737	0.35663342
-0.25119454	-0.077303745
0.1704125	0.4977193
-0.123876065	0.027762061
-0.15638265	0.6544601
-0.33040968	0.35663342
-0.14767529	-0.9092798
0.05701573	0.96803194
-0.13829009	-2.019639
-0.13829009	1.2816963
-0.30249453	0.22866695
-0.10691762	-0.26400703
0.042327013	-1.8626106
-2.827605	-1.6685126
-0.6039062	-0.92043954
1.6851941	-1.372194
-0.56492597	-0.26400703
-3.012512	-0.4415221
-0.703998	-0.96625984
-1.2501394	0.3357886
2.770622	-1.372194
-1.0041207	-1.3173862
-0.6039062	-1.5485536
-0.13829009	-1.5485536
-2.6617553	0.11617943
0.5403269	-0.22923858
-0.4614067	-0.3211161
2.4952905	-1.6685126
2.227908	-1.5230714
-0.40567258	-0.8872904
0.010498971	0.9306587
-0.418462	1.3188326
0.11797573	1.8427515
-0.19402424	0.51236945
0.10357893	0.26673046
-0.199542	0.8112327
-0.12067355	0.9597674
-0.20743893	0.86729497
-0.4757521	-0.12876543
0.12582123	0.43824586
-0.37036192	0.43322468
0.0054006954	0.37729713
-0.049909063	1.8427515
-0.13829009	-1.3173862
-0.23364495	-0.5382351
-0.09866939	0.51236945
-0.31462777	0.43322468
0.02908134	0.16187055
-0.042217247	0.22866695
0.10981868	0.5365999
-0.29663554	0.31475753
-0.093576044	0.11617943
-0.48475707	-1.2344966
-2.9999247	2.997907
-0.06483441	1.4099152
-0.32442498	-0.26400703
-1.7157555	-1.6685126
-1.2501394	-1.8626106
0.8162925	-0.6688287
0.16147618	-0.52993584
2.9331465	0.37214795
-1.2180998	-0.2852025
-0.7253734	0.298859
-0.23275068	-1.4534647
2.3899684	-0.6779869
-2.0760496	-1.8626106
2.0854087	-1.2344966
-0.8846151	-0.4415221
-0.3984922	-0.6779869
0.8125029	-1.4534647
2.330787	1.2928808
-0.6891685	-0.449354
1.762292	-1.5230714
-2.646988	-1.5230714
0.6068073	1.2137758
-2.5379508	-1.372194
-0.849925	-1.3173862
3.016641	-1.3173862
-0.9094063	0.8112327
0.3097095	0.20107944
-0.4614067	-1.6685126
-3.0102527	0.75847876
-0.4212583	-1.6685126
-2.9701045	-1.1313517
-0.061192248	-0.5719078
2.6164265	-1.6685126
-0.23517346	0.16751488
0.4148242	1.3409177
-0.056434877	0.5938361
0.39365375	1.752315
-0.37595198	0.26673046
-0.008330943	1.156066
-0.45438412	1.491625
-0.086835384	0.72274584
-0.37796968	2.1260324
-0.15324584	0.77617407
-0.25822607	1.3114386
-0.0714393	-0.3504032
-0.4281657	1.5091377
-0.26551706	0.5796453
-0.34203544	1.3701406
0.15729083	0.16187055
-0.32412627	0.31475753
-0.26317307	0.8758235
0.18482652	-0.1883878
-0.33075228	1.6563039
-0.022925753	-1.3173862
2.9826117	2.1260324
-0.28487802	1.9060736
-0.25036722	1.6462283
-3.084021	-1.1740147
-0.054795865	-1.6685126
2.5510247	-1.5485536
-0.41777134	-0.8764543
0.307041	-0.1093049
3.088658e-05	0.6126385
0.3462718	-1.5754955
2.770622	0.72723794
-0.32479241	2.5015821
2.9835458	-0.033368245
0.18482652	-1.2344966
2.124389	-1.372194
-0.4431497	1.2928808
0.030466394	1.3628585
-0.20247428	1.6327509
0.14216614	-0.1093049
-0.27661106	0.6126385
0.16588074	-1.8626106
2.7445436	0.91389537
-0.24211581	2.7042837
-0.35286626	-0.3211161
-0.6596403	-1.6685126
2.5510247	-1.8626106
1.9047915	-0.96625984
0.013366417	1.2479124
-0.45139188	0.6126385
-0.5014662	0.6544601
-0.17937663	1.1365949
-0.28421703	1.2175865
0.0024064633	0.9803862
-0.1131368	1.9186159
-0.05812117	0.49281695
0.15440415	1.2592124
-0.03451704	0.02173142
-0.42943516	0.9803862
-0.015850535	0.07538245
-0.30336803	0.4977193
-0.1508034	1.1248544
0.057558175	-0.077303745
-0.30081466	1.7621082
0.17468296	0.02173142
-0.5347574	1.5920166
2.818407	-1.2189476
0.25073847	2.137911
-0.25483203	2.2317464
-0.4799255	-0.22923858
2.6064174	-1.014166
1.8707623	-1.372194
-0.21538794	0.4631996
0.18482652	0.9639025
-0.56987697	2.1260324
-0.08882506	2.2084827
-0.18081744	1.4242649
-0.054374002	0.8112327
-0.15204601	1.1599457
-0.05589822	0.91389537
-0.30467382	0.5796453
-0.022925753	0.9597674
-0.47902325	1.5611619
-0.025318706	1.2928808
-0.1922562	1.0293028
0.2911406	0.6910932
-0.24235754	0.26673046
0.50148505	0.6636653
-0.8673168	0.16751488
0.23044266	1.2779595
-0.5582901	1.0734637
0.3727547	-0.2852025
0.16713239	0.02173142
-0.7497269	1.6763731
0.5422956	-0.96625984
-0.17546739	1.7751262
-0.32071015	-0.077303745
-0.18607521	0.3824351
0.35211718	0.2121554
-0.6149415	0.22866695
0.29595357	-0.449354
-0.11572657	0.77617407
-0.41482142	0.86729497
-0.01599062	0.86302114
-0.3297384	-0.033368245
-0.11692639	0.31475753
0.12207407	1.0293028
-0.111668594	0.11617943
0.10247089	0.6544601
-0.13073951	0.43322468
-0.31520322	1.8808681
-0.31980422	0.51236945
-0.12565874	1.0774472
-0.103136316	0.027762061
-0.13366227	0.5938361
0.03950214	0.9803862
-0.26696265	0.68198156
0.07119513	0.5365999
-0.26541966	0.6544601
-0.16592291	-0.008692989
-0.32692933	1.0008646
-0.4614067	-0.1093049
-0.03675746	-0.22923858
-0.0134071205	0.86729497
-0.33232188	-0.41825628
0.25397536	1.9435813
-0.21953769	-0.40293166
-0.35484737	-0.38021338
0.12998664	0.9431688
-0.2926502	-0.82374555
-0.10319091	0.9306587
-0.114383996	1.1404985
-0.32442498	0.26673046
0.2799166	0.43322468
-0.40753922	-0.1222564
-0.279463	0.7629131
-0.2722586	0.045748457
-0.37508175	-0.12876543
-0.054795865	0.80687416
-0.25589603	0.6682559
-0.08753493	0.3410169
-0.21393882	0.20107944
-0.13829009	0.20107944
-0.091145426	1.2928808
-0.1678182	0.51236945
0.053443674	0.3410169
-0.04787412	1.0008646
-0.42867115	0.35663342
-0.20340942	0.3824351
-0.20743893	-0.22923858
-0.0040219217	0.35663342
-0.0051757838	0.3357886
-0.13829009	-0.29232553
0.2581772	0.02173142
-0.23499112	0.11617943
-0.27220652	-0.1093049
-0.0246587	-0.8764543
-0.31767952	-0.4415221
-3.1950793	-1.2189476
-0.21891777	0.6682559
2.8990347	-1.5485536
0.16588074	0.6126385
0.23514478	-1.014166
-0.15204601	-0.22923858
0.12909238	-0.449354
0.07950431	-0.1222564
-0.17546739	-0.26400703
-0.38430887	-0.5719078
-0.124343134	0.43322468
-0.22933489	-0.2430644
-0.22933489	0.43322468
0.12816851	-0.102861844
0.009412718	-0.61513335
-0.2859929	-0.102861844
3.0759628	0.37729713
-0.20156558	1.2479124
-0.11151655	-0.8872904
-0.8210857	0.6126385
-0.90807706	-1.6685126
-2.827605	-1.077468
1.4391754	-1.7055821
-0.03819827	-0.4415221
0.20009905	0.5796453
-0.034057077	-0.1883878
-0.35788745	-0.033368245
0.047844794	-0.40293166
-0.30680844	0.8112327
-0.20692603	0.91389537
-0.4103873	0.49281695
0.011232004	1.156066
0.27315876	-0.5382351
-0.37614444	0.9597674
-0.11115492	-0.18166758
-0.40504766	-0.12876543
-0.31282914	-0.2852025
-0.1473371	-0.4415221
-0.03819827	-0.449354
-0.4103873	0.91389537
-0.06442652	-0.41825628
-0.13829009	-0.41825628
-0.3684953	-0.1222564
0.018051526	0.91389537
0.13380712	-0.449354
-0.35788745	0.8758235
0.014456463	0.3410169
-0.0714393	0.49281695
-0.40567258	-0.22923858
0.2007026	0.18436104
-0.2099003	0.3357886
-0.21538794	0.027762061
-0.061192248	-0.29232553
-0.4827704	0.31475753
3.0380044	-0.033368245
0.08947168	1.2928808
-0.2625326	0.8758235
-0.19817398	0.26673046
-3.138623	-0.7536348
-0.39552903	-1.1740147
1.0325646	-1.5754955
0.52555966	0.51236945
0.18482652	-0.41825628
-0.22539671	-0.5976855
3.0254498	1.9342376
-0.4826515	1.5230855
-0.29598656	0.51723415
2.9703238	-0.1222564
-0.498584	-1.7975672
3.016641	-1.7975672
-0.9270228	-1.5485536
-0.32442498	0.5365999
0.2232586	0.6910932
-0.5027245	1.337247
0.2784923	0.07538245
-0.515574	1.156066
0.011232004	0.80687416
-0.2743932	1.4669596
-0.06903776	0.3410169
-0.0714393	0.02173142
-0.2807896	1.3114386
0.115336455	0.82426804
-0.24941714	0.9639025
0.16588074	0.6126385
-0.27661106	1.8010293
0.16147618	0.43824586
-0.29973537	0.6126385
0.072104	0.86302114
-0.21861134	0.22866695
-0.15253375	1.0734637
-0.12985124	-0.1222564
-0.26255807	0.6126385
0.046505544	1.0008646
-0.33999062	0.7629131
-0.0055560335	1.0734637
-0.12985124	-0.1222564
-0.4556019	0.82426804
0.043277103	-0.38021338
-0.3474901	-0.12876543
-0.29339454	0.18436104
3.0882509	1.434988
0.070087105	1.0293028
-0.3466673	0.17876
-0.22933489	-0.2852025
2.7255638	-1.1740147
1.1750641	-1.2344966
-0.08255596	-0.8872904
0.23261164	-0.5719078
0.3740015	1.2592124
-0.1588871	0.91389537
0.07614758	1.3519058
-0.35272777	0.91389537
-0.010172848	1.2175865
-0.35236967	0.5365999
-0.020254146	0.6126385
-0.38345563	0.6544601
-0.19729538	1.120931
-0.33652374	0.3824351
-0.1678182	0.07538245
-0.015850535	0.9803862
-0.3560845	0.4631996
0.06722057	0.6682559
-0.29278135	0.91389537
-0.06442652	-0.41825628
-0.006907239	0.3410169
-0.18904525	0.6682559
-0.18653399	0.8458624
-0.07253206	-0.4415221
-0.4523597	0.72274584
-0.116394125	0.86729497
-0.27634114	0.16187055
-0.39670634	-0.2430644
0.4044239	0.5701413
-0.23675165	0.31475753
-0.039828543	-0.077303745
-0.045568753	0.045748457
-0.1832263	-0.41825628
-0.13829009	1.1831264
-0.13829009	-0.41825628
-0.3087892	0.16751488
-0.02797358	1.0654815
-0.40122414	0.51236945
0.16346282	-0.5719078
-0.38430887	0.08711942
-0.086835384	0.72274584
0.09525422	-0.26400703
-0.24493892	0.7629131
0.024092874	-0.7536348
-0.0134071205	-0.6063825
-0.20097391	0.4977193
-0.45772815	-0.32839027
-0.04886243	1.2592124
-0.24206315	0.02173142
-0.26317307	-0.7536348
0.059943557	-0.52993584
-0.061192248	-0.7247489
-0.23675165	0.31475753
-0.29527658	-0.05207744
-0.1328618	0.298859
-0.43098432	-1.3534236
-0.04724529	-0.7932072
0.25522703	0.6126385
-0.21624117	-0.32839027
-0.10641997	-0.18166758
-0.034057077	1.2175865
-0.32071015	-0.1222564
0.044129964	0.5701413
-0.32651496	0.22866695
-0.06434034	-0.6779869
0.121912	1.1365949
-0.21881537	-0.26400703
0.042327013	-0.6063825
0.015007341	0.045748457
-0.29158753	-0.29232553
-0.2099003	0.18436104
-0.06667987	0.49281695
-0.36605185	0.07538245
-0.19000956	-0.8764543
-0.18192546	-0.033368245
-0.3166403	-0.05207744
-0.14607479	-0.40293166
-0.11557347	1.3519058
-0.55161494	-1.014166
0.29595357	-0.61513335
-0.09267396	1.0734637
-0.18390623	-0.61513335
-0.13829009	-0.96625984
0.047844794	0.26673046
-0.42794424	0.027762061
-0.1920376	-0.6688287
-0.10590629	1.3774068
-0.39552903	-0.12876543
-0.002186965	-0.5719078
-0.082273625	1.3409177
-0.2045536	-0.3504032
0.04961024	1.0774472
-0.2176274	-0.102861844
-0.115470245	0.24505824
-0.33652374	-1.3534236
-0.21538794	0.8758235
-0.307211	-1.1040134
0.0487234	-0.12876543
-0.29888213	0.027762061
-0.09410655	-0.102861844
-0.11617372	0.9012599
-0.07603746	-0.7932072
-0.31462777	0.51236945
0.017965345	-1.014166
-0.22539671	0.24505824
-0.1596538	0.027762061
-0.2689445	0.5796453
-0.22651926	-0.18166758
0.012924929	-0.05207744
0.14897583	0.20107944
-0.26317307	-0.22923858
-0.080257915	-0.3504032
-0.10861658	0.9803862
-0.35952905	0.16187055
-0.06600874	1.5954287
-0.2752718	-0.96625984
-0.0134071205	-0.3211161
-0.1984727	0.16187055
-0.022373363	-1.2344966
-0.26317307	-0.7536348
-0.13829009	-2.019639
-0.13829009	-0.5382351
-0.108761966	-1.4534647
0.17107059	-1.014166
-0.4476508	-0.3211161
-0.06493942	-0.22923858
