# Supplementary material for: Cross-species behavior analysis with attention-based domain-adversarial deep neural networks
Source: Nat Commun. 2021 Sep 17;12:5519. doi: 10.1038/s41467-021-25636-x (PMC8448872; doi:10.1038/s41467-021-25636-x)
Supplement: Supplementary file 3 — Supplementary Software 1 [file 41467_2021_25636_MOESM3_ESM.zip › SupplementarySoftware/normalized_dataset/normalize_each/dataset/trans-norm/54.csv]

angle	speed
0.052796613	-0.7320134
2.9141953	-0.16802639
0.132405	-1.5367568
-0.58843285	-1.4422655
0.63871354	0.6973573
0.19536099	-0.3772681
-0.3227266	-0.46438453
2.9016235	-1.4422655
-0.40726334	-1.1832799
-2.436119	-1.099795
-1.9864366	-1.1832799
0.3135745	-1.5367568
-2.0301085	-1.603572
2.4760883	-1.1832799
-2.6368134	-1.4041862
0.33309922	-1.099795
0.132405	-1.7648784
0.132405	-1.4422655
0.9364504	-0.505035
-0.44679922	-0.4347117
0.44723213	-1.1832799
-2.5697768	-1.3086349
-2.7509463	-1.5367568
0.132405	0.060095288
2.2949188	-1.2809591
-0.58843285	-1.5367568
1.3929112	-1.1832799
1.0344124	-1.603572
-1.3092706	-1.4422655
0.132405	-1.603572
2.590221	-1.0434942
-2.3254108	-1.4422655
0.132405	-1.2809591
-1.3092706	-1.603572
-2.7509463	-1.603572
1.5740807	-1.4422655
-0.29313043	-1.4041862
-2.3254108	-1.1196527
2.7603333	-0.59055
0.23625489	-0.7836898
-2.0597048	-1.1832799
2.9016235	0.39927426
0.021696687	0.63311386
0.042419117	-1.099795
2.7909153	-1.603572
0.35724622	-1.099795
-2.07378	-1.1832799
-1.1951377	-1.0434942
1.0823135	0.9197954
-1.8336439	-1.603572
2.2949188	-0.85239154
-0.11816218	1.1963137
-0.33786565	-1.603572
2.590221	-1.0434942
0.132405	-1.0434942
-0.658894	-1.099795
-2.2549496	-0.85239154
0.5579405	-0.74468714
-1.7348061	-1.5367568
-0.0487645	-1.1832799
0.8532429	-0.9423739
1.0344124	-1.5367568
2.1137493	-0.9423739
-0.99786824	-0.6242698
-2.2619026	-0.7320134
0.052796613	-0.6016813
0.132405	-1.7648784
0.132405	-1.4041862
0.5579405	-1.603572
2.3964798	-0.7320134
-0.06063193	0.5277166
2.3863943	-1.4422655
0.20871195	0.17750809
-0.23920439	-0.74468714
-0.39469153	-0.7320134
-0.061336305	-1.0434942
0.056098036	-0.89621675
0.6342474	-0.9583463
-0.08103559	-0.505035
0.21561256	-0.85239154
-0.20458686	-0.17619449
0.21397364	-0.104127206
-0.0037301765	-0.38667575
-0.19687445	-1.2809591
-2.4955232	-0.59055
0.38966382	1.2786449
0.34056082	0.5163389
0.2514459	0.8807435
0.013364106	-1.3086349
0.132405	0.060095288
0.132405	-0.85239154
-0.0487645	-0.02008276
-0.40726334	-1.1196527
-2.7509463	-1.2809591
0.5579405	-1.4041862
-1.9902292	-0.59055
-0.037707213	-1.4041862
-2.3254108	-0.7970399
-2.211278	-1.1832799
0.3135745	-1.0805132
2.2949188	-1.603572
0.91433907	-0.05016772
-0.15353245	-0.82430845
-2.7072744	-1.1832799
-0.8327988	-1.4041862
-2.1005697	-1.099795
-1.5341119	-1.2809591
1.0344124	-1.1832799
1.3929112	-1.5367568
0.67207336	-0.9423739
-2.5697768	-1.603572
0.5040144	-0.5364053
0.8532429	-0.89621675
-2.5828874	-0.9423739
0.494744	-0.9423739
1.5070441	-0.46438453
0.018272078	-0.6357335
0.8532429	-1.0805132
0.0021719872	-0.15181424
0.17943044	-0.505035
0.14515139	-0.27770674
0.20286618	-0.16802639
0.4277074	-0.3221099
-2.709257	-0.17619449
-0.10997865	1.5605385
0.28836393	1.1963137
0.17714024	-1.4041862
2.7204542	-1.3086349
-1.4904401	-0.6016813
-0.058034882	-0.89621675
-2.379337	-0.3961481
0.7230098	-0.6242698
-2.081045	-1.1832799
0.73911	-1.2547828
0.96737576	-1.1832799
0.5217303	-0.24311675
0.132405	-1.7648784
0.132405	0.19749878
0.70166945	0.060095288
-2.0301085	0.009492146
0.5579405	-1.0434942
0.48880363	-0.05016772
0.49684417	0.27550417
0.4277074	0.49341142
0.1935012	0.66008866
0.2015418	0.5163389
0.056098036	0.9820709
0.013033011	0.49916503
0.09628982	1.156505
0.073652096	1.0197021
0.07818969	1.7172486
0.14624012	1.2094649
0.09391851	0.7392705
0.22785659	1.3379124
0.1929265	0.016809225
0.14515139	0.33829984
0.2639624	0.66008866
0.071308784	0.6547179
0.030843884	1.156505
0.119833186	0.83610934
-0.008885298	0.58377844
0.03859975	-0.027555116
0.24245277	0.7392705
0.02235721	-0.027555116
-0.058034882	-1.1832799
0.67207336	-1.1196527
2.6787646	0.48185992
0.09778749	0.6920678
2.796761	-0.9583463
0.0632682	-0.05016772
0.15451635	-0.505035
0.3861893	-0.17619449
0.09071555	-0.6828021
0.20871195	-0.027555116
0.15235402	-0.38667575
0.21731852	0.07429775
0.02754246	0.84110653
0.16680634	0.63311386
0.09800365	-0.027555116
0.132405	-0.027555116
0.30046397	0.7026352
0.14850509	0.038582113
0.12736219	0.8609999
0.16241577	0.35677624
0.07181224	-0.27770674
-0.03851019	0.6920678
0.1670225	0.48185992
0.17409445	0.27550417
0.1163049	1.1431144
0.14850509	-0.23459135
0.1722842	-0.59055
-0.20277661	-0.9583463
0.1037331	-0.7320134
0.6214487	-0.6242698
0.1711622	-0.14376897
0.0936478	0.5163389
0.26263803	0.17079853
0.2839783	0.19749878
0.20567289	0.23037174
0.18152586	0.42912596
0.09762359	0.7392705
0.31875974	0.038582113
0.03614902	-0.38667575
0.3427939	0.5615158
0.06920856	-0.46438453
0.04749148	0.18419445
0.16638203	0.39927426
0.20286618	-0.82430845
-0.0143631445	-0.89621675
0.07847895	-1.2547828
-0.061336305	-0.30418673
-0.12072945	-0.7836898
-2.5993729	0.49341142
0.645087	-0.24311675
-1.8219527	-1.4422655
-0.12301823	-0.59055
-0.12485381	-0.24311675
0.1796724	-0.104127206
0.3025172	-0.23459135
-0.08497462	-0.24311675
0.3497846	-0.74468714
-2.7926357	0.48185992
0.06570967	1.265794
0.21211788	1.5013275
0.003040294	0.61678225
0.585744	-1.603572
-0.76960236	-1.1832799
0.52810377	0.6973573
0.019436797	0.30085164
-0.21352203	-0.46438453
2.7641258	-1.099795
0.132405	-1.7648784
0.132405	-1.0805132
0.132405	-0.85239154
-0.16289742	-1.4041862
0.4277074	-0.3961481
0.20286618	-0.27770674
-2.7198465	-0.7320134
0.132405	1.3337166
0.2453732	0.6973573
0.2131781	-1.4041862
0.6152284	0.82106006
0.07511706	0.33210492
-2.455644	-1.2547828
0.132405	-1.7648784
0.132405	-1.603572
0.5579405	-1.4041862
1.1485453	-0.6357335
-2.3254108	-1.0434942
0.6358632	-0.24311675
0.75922	0.83610934
-0.7025657	-1.5367568
-1.3092706	-0.85239154
0.62840164	-1.099795
0.4335532	0.17750809
0.45296156	0.544678
-0.16289742	1.156505
0.1383262	0.9962426
-0.27037972	1.8057913
0.06920856	1.2007041
0.06536842	1.1206585
0.030843884	1.5013275
0.2339661	1.4813504
0.069924474	1.4165814
0.28636134	1.8600326
0.08795462	1.052217
0.10490426	1.6263949
0.061943814	0.83610934
0.27959746	0.9915269
-0.044624075	0.6973573
0.00108326	0.7548084
0.08907662	0.8609999
0.048854064	0.63311386
0.17607673	0.5163389
0.17607673	0.63311386
0.08873326	0.74446046
0.092525795	0.8609999
0.09597724	0.9820709
-0.005817357	0.6973573
0.34693432	1.2007041
0.2339661	1.3337166
0.030843884	0.74446046
0.16909741	1.0889233
-0.22438918	0.90521795
-0.043489847	-0.4347117
0.08873326	-0.9423739
-2.7072744	0.23037174
-2.680485	-0.74468714
0.4438075	0.07429775
0.2947986	0.4052774
0.5968264	0.38721755
0.23307851	0.9962426
0.19403553	1.4652802
-0.02243742	1.2094649
-0.070588	1.265794
0.13008146	1.6263949
0.09153998	1.3379124
0.15374531	-1.0434942
0.5579405	-1.603572
-0.19687445	-0.38667575
0.2368432	0.23037174
-0.043489847	0.90521795
0.10760565	0.038582113
-0.11922569	0.63311386
0.023287324	1.4369625
0.31689185	0.8807435
0.24618602	1.4165814
0.30559385	0.63311386
0.40356037	1.6263949
0.011007329	0.038582113
0.24354835	0.9820709
-0.108971365	0.78559995
-0.1415571	1.0103422
-0.13820922	0.8807435
0.09113187	0.20411736
-2.5906324	-1.3086349
-0.01916833	-0.3772681
0.2185324	1.4369625
0.39159223	1.5013275
2.5267127	-1.4041862
0.923704	-1.099795
-0.0682892	-0.6828021
0.037796773	0.33829984
-0.31265512	-0.46438453
0.12134771	-0.104127206
0.01621884	0.84110653
-0.14051652	0.17750809
0.20767137	0.19749878
2.9252794	0.66008866
0.3952831	1.5013275
0.3990355	-0.9583463
-2.6207135	-0.85239154
-0.58843285	-1.603572
0.7827817	-0.27770674
-0.18869221	-0.38667575
0.39373037	0.6547179
0.16107689	0.30085164
0.43043083	0.9197954
0.17512095	1.7765229
-0.3316169	1.0568315
0.061943814	0.39927426
-0.09243623	1.2094649
-0.0143631445	0.9820709
0.21858038	0.35677624
-0.0076964395	0.49341142
0.049197424	0.016809225
-2.6677387	-1.4422655
0.030843884	1.156505
-2.6493852	-0.9583463
-0.29313043	-1.4041862
-2.2771502	1.3041854
0.2542565	0.8609999
0.132405	-1.7648784
0.132405	-0.27770674
0.3155568	-0.17619449
-0.057699677	0.544678
0.052796613	-0.46438453
0.20871195	1.3671255
0.36750054	-1.0434942
-2.7336314	2.0591383
0.00095716486	1.1431144
2.704354	-1.2809591
-0.58843285	-1.5367568
1.2787783	-1.0434942
-1.1951377	-1.1832799
-0.18242212	-0.4347117
-2.7203643	-0.59055
0.5978196	-0.16802639
0.7095137	1.3379124
0.5315573	0.58377844
0.3729784	-0.82430845
-2.5261052	-1.5367568
-0.58843285	-1.2809591
-0.40726334	-1.1832799
0.042711318	0.5277166
0.040929183	0.5163389
0.4277074	1.4813504
-0.04385653	0.8807435
0.28086293	0.61678225
0.20189804	1.4124894
0.1670225	0.84110653
0.4277074	0.9820709
-0.03851019	0.23037174
0.23559052	0.6761306
0.25406072	-0.9583463
2.8855236	1.6569474
0.26263803	1.7838627
0.2904416	2.0008578
2.85772	-1.603572
0.48163348	-0.89621675
-0.21682346	-1.1196527
-1.0139683	-0.23459135
-0.29313043	0.5163389
0.081468515	0.7026352
0.06920856	0.07429775
-2.6503096	1.3379124
0.020710865	1.7581068
0.51221544	1.8167052
0.16833177	1.0197021
-2.710566	-0.27770674
-0.21986252	-0.7836898
-0.8623949	-1.2547828
-0.11196093	1.1431144
-0.14337271	1.5605385
0.07651084	1.449129
-0.09954163	1.2786449
-0.010304878	1.4369625
0.013033011	2.1198945
0.0051615527	1.7247128
0.018272078	1.1206585
-0.044455614	1.248574
0.035303514	1.1786876
0.1929265	1.052217
0.041965853	0.6761306
0.26617253	1.7581068
0.22621024	0.84110653
0.20871195	0.39927426
0.018272078	1.1431144
-0.008885298	0.8609999
-0.037707213	1.2999434
0.049197424	0.016809225
0.21561256	0.49341142
0.086553216	1.4652802
-0.029899037	0.38721755
0.11571958	0.89545506
-0.021263761	1.052217
0.13930562	0.6920678
-0.016129272	0.33829984
0.20286618	0.9773307
0.37393165	0.38721755
0.25735325	0.016809225
0.26953864	0.9820709
0.07847895	0.6547179
-0.0682892	-0.27770674
-0.0038926746	0.48185992
-0.20776924	0.63311386
-0.09243623	-0.6016813
0.1698454	0.42912596
0.33006015	0.17750809
0.29300827	0.6973573
0.36072603	0.9391099
0.061164033	0.84110653
0.11929448	0.33210492
0.15775213	0.48185992
-0.070271485	-0.02008276
0.24653794	0.038582113
0.17943044	1.052217
-0.009228658	0.33829984
0.061943814	0.6547179
0.085379556	0.7548084
-0.052363694	-0.7320134
0.119833186	0.07429775
0.1163049	0.6547179
-0.108971365	-0.027555116
0.09800365	0.63311386
0.042419117	0.23037174
-0.09243623	-0.3131206
-2.6493852	-0.30418673
0.36012334	0.9915269
-1.9338526	-1.2547828
-0.29313043	-0.85239154
0.030843884	-0.7320134
0.4151356	-0.6016813
0.11154951	0.20411736
0.46808755	0.23037174
0.35724622	0.17079853
0.132405	-0.4744271
0.03614902	1.3168762
-0.09531333	1.5013275
0.030843884	-0.6828021
-0.032664407	1.46125
0.07847895	0.9820709
0.19982712	0.42912596
0.21351714	0.116261445
0.26606262	0.33210492
0.26990277	1.5605385
0.21714479	0.35677624
0.120933115	0.19749878
0.2839783	0.17079853
0.516251	-0.17619449
0.12016839	-0.5364053
0.31656408	0.78559995
-0.07413497	-0.89621675
0.07847895	0.78559995
0.26263803	0.038582113
-0.29313043	-1.603572
-2.3836057	2.7889936
0.52957404	0.63311386
0.16504022	0.9820709
0.21641205	0.20411736
-2.615958	-1.4041862
0.37677094	-0.9423739
0.18334149	-0.6242698
0.26263803	-0.4744271
0.3025172	0.8609999
-0.037707213	-0.6357335
-0.09243623	0.89545506
0.027966779	0.9915269
-0.041773777	1.637884
-0.29313043	-0.24311675
0.04525839	0.39927426
-0.17147473	0.6761306
0.1808615	0.8609999
0.18713403	0.23037174
0.26990277	0.33210492
0.26606262	0.116261445
0.25568512	0.30085164
-0.13764326	-0.89621675
0.20871195	0.75996643
-0.12806103	0.038582113
-0.032664407	0.009492146
-0.032664407	0.038582113
-0.16794021	-0.104127206
0.1722842	0.39927426
0.26263803	-0.23459135
0.056098036	0.6920678
-0.14636229	1.2094649
-0.11922569	0.5615158
0.25964844	0.17750809
0.11002409	0.9820709
0.3488134	1.2355943
0.1887683	0.9197954
0.18650745	1.1963137
0.28784853	0.63311386
0.021696687	-0.6828021
0.45250675	2.4569144
0.069015495	5.2903185
2.5939748	-0.15181424
-2.1603415	0.17079853
0.056098036	0.17750809
0.25697267	1.3041854
0.21437731	-0.6242698
0.27613407	0.42912596
0.4777196	-0.7320134
0.009124879	0.116261445
0.037144467	0.90521795
0.28743735	0.78559995
0.042051185	-0.104127206
