# Supplementary material for: Cross-species behavior analysis with attention-based domain-adversarial deep neural networks
Source: Nat Commun. 2021 Sep 17;12:5519. doi: 10.1038/s41467-021-25636-x (PMC8448872; doi:10.1038/s41467-021-25636-x)
Supplement: Supplementary file 3 — Supplementary Software 1 [file 41467_2021_25636_MOESM3_ESM.zip › SupplementarySoftware/normalized_dataset/normalize_each/dataset/trans-norm/57.csv]

angle	speed
-0.5752537	-1.3648748
-1.3470473	-1.9117892
-1.7654343	-0.84863156
1.0381242	0.5164188
0.23626192	0.64853376
0.5371167	0.46285886
-2.661794	-1.5331339
3.1362789	-1.0361956
-0.66456616	0.64853376
-0.011285239	-0.6009764
0.20642927	0.15570575
-0.5594688	0.29496387
3.1614242	-1.9117892
0.08675895	-1.9117892
0.4982578	-1.1438648
0.08675895	-2.0869079
0.08675895	-1.1939741
-2.8323126	-1.3648748
1.5205654	-0.51083946
0.635161	-0.28395048
-3.009751	-1.8392526
3.1070576	0.8118225
-0.3854318	-0.68595827
2.9828243	-1.6953305
0.58817095	-1.0361956
-1.2640222	-1.5331339
-2.595833	-1.4555084
0.55757207	0.21641903
0.68971217	-0.7532435
-0.028299669	0.29496387
-0.43055555	-0.12902129
2.8293695	-1.8392526
0.58817095	-1.5331339
-0.414653	-1.5915973
-2.9627612	-0.52059853
0.37469742	0.5918931
-0.6005956	0.5164188
0.98758703	-1.9117892
2.133455	-1.5331339
-0.26119837	-1.5615517
0.43471628	-1.5331339
-0.60915565	-1.5331339
0.43471628	-1.386433
-3.3107185	-1.2113142
0.28126162	-0.12902129
0.95509917	0.43868995
-0.018927874	0.40199658
-0.30896622	-0.67505574
2.9228053	-1.5615517
0.58817095	-1.3037533
-1.9347914	-1.0217024
-2.9879065	-1.6953305
0.78267366	-1.3037533
0.8531033	-0.6428421
-2.2884111	-1.1438648
-0.0031541837	-1.6953305
3.401211	0.9764183
-0.414653	0.19636054
2.8713465	-1.9117892
-0.26119837	-1.5331339
-0.62812656	-1.4555084
-0.20117949	-0.97936
-0.04772483	0.5918931
0.22124274	-0.42558596
0.2402136	-0.52059853
0.16978395	0.9764183
0.106419526	-0.43484136
0.5455043	0.43868995
-0.32121724	0.6819619
0.3381276	0.26907322
-0.0049804416	1.7537451
-0.03182229	0.5398727
0.19697863	1.0112581
-0.39182037	0.8486166
0.26061592	0.26255608
-0.04772483	1.0700895
-0.28016925	0.5398727
0.31504595	0.42041034
0.0018198724	0.56311893
0.29136837	-0.42558596
0.46850064	0.15570575
0.011926595	0.6819619
0.1615913	0.15570575
0.34091303	-0.090247415
-0.104590826	0.26907322
0.03583821	0.40199658
0.314216	0.15570575
-0.09645289	0.021800572
-0.01905672	0.29496387
0.31965765	0.021800572
0.13100415	0.40199658
-0.02102777	-0.6009764
-3.247177	0.021800572
0.17667209	1.4154662
-0.33162802	0.9764183
0.13821772	0.43868995
-0.20117949	-0.97936
0.2402136	-1.3037533
-0.20117949	-1.1939741
0.12319855	0.97140867
0.18480314	0.12818784
-0.414653	-0.84863156
3.1362789	-1.6953305
-0.26119837	-1.5915973
-0.9412105	-1.0217024
0.26535907	-1.0361956
-3.3107185	-1.7366704
-0.04772483	0.73679626
-3.1762347	-0.68595827
0.3516913	-1.3648748
0.40626362	-1.0657991
0.8531033	-1.5331339
-1.2640222	-1.9117892
-2.776545	0.49868873
-0.63631356	0.93610954
2.977221	-1.2113142
-0.066695705	-1.5915973
-0.7626104	-1.9117892
-2.282749	-0.58047974
0.8841755	0.9106414
-0.03988837	0.7149913
2.9828243	-1.6953305
0.2402136	-1.5331339
-1.2640222	-1.386433
-0.46164307	-0.28395048
-0.106421664	0.40199658
-0.02102777	1.8755758
-0.28420448	1.594752
0.009453688	1.2951958
-0.57927394	1.5232567
0.106419526	0.24946696
-0.015926627	1.7895097
-0.14031704	1.3669728
0.20449664	1.7537451
-0.10728943	1.3132821
0.00021131428	1.5232567
-0.18980142	1.1704881
0.19497567	0.26907322
0.06650943	1.389099
0.35277385	0.05068834
0.49731576	0.97140867
0.108385086	0.42041034
0.18056218	0.73679626
-0.10156911	0.29496387
-0.28634384	0.5398727
-0.066695705	0.88495505
-0.10774373	0.6819619
0.31853825	1.5062275
0.0062473444	1.0112581
-0.058905426	0.05068834
0.2121168	0.021800572
-0.4707818	0.42041034
0.20642927	0.12818784
0.34289917	-0.43484136
-0.16938129	-0.42558596
0.0037339444	0.07919082
0.53671217	-0.090247415
0.11345602	0.40199658
0.122555494	-0.22537057
0.42368147	-0.044690467
0.22519442	0.97140867
-0.0014127181	0.49868873
0.2981203	0.29496387
-0.20830247	0.82764816
-0.14473711	-0.3533212
0.13374895	0.76381814
-0.27542716	0.49868873
-0.076450795	0.5164188
0.43600836	1.030992
-0.03686627	0.5861632
0.3827756	1.0112581
-0.0909598	-0.090247415
-0.02402902	1.2172251
0.48548535	0.5398727
0.098387	1.1704881
0.3739652	0.35221335
-0.070284575	1.1278442
-0.25547647	0.76381814
0.37902072	-0.43484136
0.15083769	0.107323274
0.29922274	0.8486166
0.20084043	0.5918931
-0.00073483406	0.46285886
-0.26714036	0.6819619
0.29562408	0.97140867
-0.0014127181	0.49868873
0.22385179	0.35221335
0.41184914	0.54570335
0.29323295	0.73679626
0.0421883	0.021800572
0.29781318	0.46285886
-0.2142084	0.8901101
-0.20117949	-0.090247415
0.2766532	-0.15265854
0.3982767	-0.30104056
0.37469742	-0.12902129
0.37117475	0.021800572
0.3037551	-0.33572084
-0.13023722	0.021800572
-0.09497128	-0.43484136
0.38889667	0.26907322
-0.12356168	-0.33572084
-0.14777915	0.029059472
0.0025610034	-0.037196066
0.49540818	0.021800572
-0.10248122	0.5861632
0.18608601	-1.2113142
0.3936683	-0.33572084
0.07357118	0.78525233
-0.18799172	-0.090247415
0.0077691884	-0.1927095
0.1308753	0.29496387
-0.09184119	0.26255608
-0.0031541837	-0.2008217
0.45263922	-0.22537057
0.24177414	-0.4723932
0.62481624	0.42041034
-0.09645289	-0.2008217
-0.44915572	-0.719187
-0.5874507	0.37100023
0.14412723	-0.67505574
0.16574872	-0.30104056
0.17425273	0.46285886
0.635161	-0.6009764
0.13374895	0.76381814
-0.4386369	0.5164188
-0.13074984	-0.84863156
-0.066695705	-1.386433
0.72265476	-1.4555084
-0.28420448	-1.3648748
1.0191532	-0.9121759
0.026740061	-0.67505574
0.3602514	-0.090247415
-0.47467193	-0.84863156
0.08675895	-0.6009764
-0.17817336	-0.044690467
-0.14972071	0.12818784
-0.26119837	0.014516492
-0.032911368	-0.5011406
0.20642927	-0.16060217
-0.09184119	-1.0217024
0.26535907	-1.386433
0.08675895	-0.33572084
0.93612826	-1.343942
-0.20117949	-0.67505574
0.37469742	0.14198932
-0.12671459	-0.82410896
0.3002325	-0.105666
-0.26119837	-0.52059853
-0.043689586	0.5164188
0.15366597	0.5804208
-0.023556491	0.8486166
-0.075713366	0.21641903
0.42308825	0.26255608
-0.20117949	0.5918931
-0.2463849	-0.5011406
0.3260996	-0.5011406
-0.21151151	0.043503027
0.08675895	0.043503027
0.10027638	0.21641903
0.11735788	0.73679626
-0.23104621	-0.3621887
0.30256823	-0.4723932
0.32323864	-0.68595827
-0.12671459	-0.30104056
-0.04772483	-0.42558596
0.023217432	-1.1438648
-0.17251137	-0.58047974
0.15343058	-0.43484136
-0.27818313	0.15570575
0.26997077	0.021800572
0.023217432	-0.6009764
-0.22259155	0.107323274
0.095142126	-0.28395048
0.19882692	0.05068834
-0.13584055	-0.7532435
-0.3511115	-1.5615517
-2.7669182	1.9102508
0.2578444	1.906413
0.25851938	1.5062275
-0.10397234	0.5398727
-0.074982524	0.49868873
0.020213408	0.42041034
-0.26119837	-0.5011406
-0.032911368	-0.51083946
-0.45325986	0.107323274
0.06534688	-0.67505574
0.06375284	-1.0657991
-0.52613074	0.26255608
1.2840856	-1.7366704
2.9828243	-1.6953305
-1.1105677	-1.5615517
-0.60915565	-1.2113142
0.05297461	0.15570575
-0.122824505	0.89525616
0.34175482	1.1704881
-0.3098198	0.82764816
-0.3525142	-1.0217024
0.20912614	-0.8120245
-3.3107185	1.7377422
0.56765807	1.8833077
0.11102684	1.0112581
0.28344858	0.5398727
0.05297461	0.15570575
-0.8822807	-1.9117892
-2.6748226	-1.4555084
-0.20117949	-1.5331339
-0.47467193	-0.30104056
-0.47714666	1.6361667
0.36272612	1.4372878
-0.06075373	1.9446274
0.43471628	0.46285886
0.16332936	1.3132821
0.22124274	0.021800572
0.6780841	-0.9121759
0.08675895	-0.52059853
0.18193458	0.5861632
0.12606712	-0.1927095
-0.20117949	-0.42558596
0.08675895	-0.97936
-3.1572638	1.8288652
0.17857604	1.6072251
0.5214993	0.92594826
0.006203004	-0.719187
0.2766532	-0.67505574
-0.02257935	-0.58047974
-0.28074056	0.05068834
2.4758089	-1.5331339
0.93612826	-0.9121759
0.5543866	-0.965601
0.31504595	-0.9121759
0.0037339444	-1.0657991
-0.17817336	-1.5915973
1.2840856	-0.42558596
0.64503694	0.26907322
0.2948253	-0.044690467
0.8600953	0.93610954
0.11133314	0.5918931
0.27438602	1.2951958
0.14703491	0.029059472
-0.092789	0.63166535
0.28554776	1.9862492
-0.06630345	0.8486166
-0.075713366	0.21641903
0.0751309	-0.84863156
-0.22015035	0.38964465
0.0037339444	-0.4723932
0.32323864	1.5905846
0.15874913	0.54570335
0.24305578	0.42041034
0.0018198724	0.56311893
-0.056588985	0.36475393
0.08675895	0.014516492
-0.04772483	-0.67505574
0.35572654	-0.67505574
-0.04772483	-1.7366704
-3.2432156	0.7204584
0.24138106	2.2061796
0.12956631	-0.6428421
-2.7262814	-1.8392526
3.1362789	0.65413344
-0.0031541837	-0.2008217
-0.11126636	0.5918931
-2.6748226	-1.8392526
2.9500628	-0.258615
-0.29594004	0.7204584
-0.08221786	-0.4723932
-2.5728269	-1.6953305
-1.2640222	-1.5915973
0.58817095	-1.5331339
-0.99909	-1.3648748
-1.3755001	-1.6953305
0.31504595	-0.965601
-0.038842484	-0.43484136
0.118557155	0.43868995
-0.014963628	0.49868873
-3.180164	1.5570762
0.27140063	1.1326103
0.3002325	-0.1927095
3.2707627	-0.84863156
0.08675895	-1.5915973
0.3002325	-1.4555084
-1.6119797	-1.4555084
0.72265476	-1.386433
-0.5098286	0.5861632
-0.16602275	-0.105666
0.33954063	0.5861632
-0.26406693	0.64853376
0.08675895	0.64853376
0.26782817	1.1421213
0.1571886	1.4154662
0.33038467	1.3625304
0.037635915	1.4372878
0.2402136	0.6819619
-0.032911368	0.42041034
0.26644817	-0.090247415
0.37469742	0.18963516
0.2402136	0.38964465
0.22124274	-0.090247415
0.59132385	0.26907322
0.24166913	-0.719187
-3.2301624	0.92594826
-0.30531472	1.7014889
2.8483403	-1.9117892
-3.001368	1.0162034
-0.079243615	0.56311893
-0.056588985	0.014516492
-1.6119797	-1.9117892
1.6204149	0.21641903
-0.28233156	0.49868873
-0.014963628	-1.4555084
-3.1762347	-1.6953305
-0.84563535	-1.3648748
-0.17817336	-1.5615517
-1.1105677	0.26255608
-0.20117949	0.5918931
0.4274093	1.1278442
0.15050833	0.82764816
0.47170964	0.5398727
-0.28016925	-1.4555084
2.8483403	-1.9117892
0.93612826	2.6185415
-0.056588985	1.6607959
0.12232016	0.40199658
0.19454567	-1.8392526
2.6348667	-1.7366704
-2.9627612	-0.42558596
0.72843784	0.78525233
-0.17317826	1.2770126
-3.1910481	-1.8392526
-0.7626104	-1.9117892
0.3516913	-1.3648748
-0.17817336	-1.386433
-0.17817336	-1.3648748
-0.414653	-0.4723932
0.18233408	-0.58047974
0.29615158	0.029059472
0.28320318	1.5232567
0.28418845	0.7204584
0.46945792	1.5696778
-0.059079982	1.2815676
0.28432995	1.0700895
-0.16049893	1.0846266
-0.032911368	0.36475393
0.3516913	1.5232567
-0.17817336	-0.33572084
0.3516913	0.07919082
0.5177413	1.4154662
0.18334763	0.26907322
0.31656307	1.8013582
-0.13316919	0.76381814
-0.06427636	1.3132821
-0.06317308	0.65413344
-0.099456914	1.5696778
0.11952016	1.2357359
-0.26119837	0.36475393
0.14362493	1.2449526
-0.07789376	-0.32698667
-0.041933987	1.1421213
0.27177987	1.594752
0.040173538	-0.15265854
0.25679332	0.54570335
-0.045250118	1.0700895
0.056864705	0.021800572
-0.0019280515	0.043503027
-0.057452757	0.29496387
0.03239219	-0.037196066
0.17599913	-0.090247415
-0.052249704	0.18963516
0.07583558	-0.7532435
-0.3247399	-0.3533212
0.47475174	0.029059472
3.4442008	-0.52059853
-3.3107185	-0.9121759
0.2402136	-0.42558596
0.43471628	0.18963516
-0.14972071	-0.4723932
-3.0742388	-1.2113142
0.0037339444	2.4796288
-0.09514836	1.5232567
0.0037339444	1.2357359
-0.3773764	1.5062275
-0.04856187	-0.719187
0.18480314	-1.8392526
-0.31032142	-0.3621887
-0.59381706	0.42041034
3.3645658	-1.5331339
-0.414653	-1.5915973
-0.9412105	-1.0217024
0.14568877	-0.5011406
-0.50845623	1.906413
-0.04772483	1.3802655
-0.20848648	1.1278442
0.21692167	1.1704881
-0.029986953	1.7577351
-0.042911287	0.5804208
0.060387336	1.6852645
-0.12429525	0.76381814
0.28741488	1.2951958
-0.049409334	0.80122364
0.13117714	1.0162034
0.37063757	1.6072251
-0.0050581433	0.26255608
0.22124274	1.0700895
0.12163236	0.92594826
-0.029886339	1.1278442
-0.015075984	-0.3621887
-0.23104621	0.73679626
-0.15551156	-0.32698667
0.19454567	-0.51083946
-0.12671459	-0.30104056
-0.27085397	0.34591877
0.30988804	0.12818784
-0.02666028	0.029059472
-0.14777915	0.5398727
0.14677784	0.43868995
0.18848154	0.49868873
-0.014963628	0.43868995
0.48617506	1.1421213
0.16222149	1.4546487
0.24777608	0.18963516
0.46393755	2.0125158
0.17720799	0.42041034
0.50577724	1.5062275
-0.10397234	1.4154662
0.41881374	0.92594826
-0.019851007	1.6361667
-0.19870478	-0.82410896
-0.13763797	-0.2008217
-0.3247399	0.8901101
-0.07832375	0.21641903
0.14405495	-0.32698667
0.26653585	0.54570335
0.1046819	0.021800572
0.4083447	-0.2008217
0.29313335	0.82764816
-0.20355928	0.8486166
0.4196739	0.05068834
