# Supplementary material for: Cross-species behavior analysis with attention-based domain-adversarial deep neural networks
Source: Nat Commun. 2021 Sep 17;12:5519. doi: 10.1038/s41467-021-25636-x (PMC8448872; doi:10.1038/s41467-021-25636-x)
Supplement: Supplementary file 3 — Supplementary Software 1 [file 41467_2021_25636_MOESM3_ESM.zip › SupplementarySoftware/normalized_dataset/normalize_each/dataset/trans-norm/6.csv]

angle	speed
-2.041831	-1.8074769
3.0938416	-1.5858526
-0.5366559	0.5803777
-0.35145864	0.5297885
0.7732783	-1.5858526
-0.6795186	0.67867726
0.4882272	0.5297885
0.13655248	-0.5412303
-0.019756574	-1.4197854
0.19399564	-1.9867744
0.19399564	-1.6281791
-0.65648246	-1.479644
-2.3574386	-1.8074769
-0.44273022	-0.6938405
0.1338984	-0.1937976
0.4523767	-0.62128395
-0.16110016	0.4254291
0.13705543	-1.479644
-3.2079167	-1.7332093
-3.2079167	-1.479644
-0.47764915	-0.8961493
0.3635739	-1.4197854
-1.004894	-1.7332093
1.8949518	-0.7189483
-0.36816812	0.05753373
0.119433545	-1.072532
-0.019756574	-1.6281791
3.382156	-1.072532
0.059336305	-1.4197854
-1.4238272	-1.2475111
-1.8465686	-0.29528353
-0.90207434	-1.8074769
-0.81013745	-1.090286
0.19399564	-1.9867744
0.19399564	-1.4488814
1.0444738	-1.7332093
-0.65648246	-1.8074769
-2.009027	-1.5858526
-1.9751986	-0.8387091
2.2285304	-1.3403075
0.19399564	-1.3403075
-3.0732574	-0.78400904
0.19399564	-1.5858526
0.6960622	-0.552393
0.19399564	-1.6281791
0.19399564	-1.9867744
0.19399564	-1.8074769
1.0444738	-1.7332093
1.8949518	-0.46538314
0.40774786	-1.3403075
3.0337443	-1.5858526
-1.3723012	-1.3403075
1.6066375	-1.4197854
-0.73961586	-0.9412983
-1.9859909	-1.3403075
3.4612486	-1.5858526
0.8908188	-0.78400904
-1.8553721	-1.7332093
0.40774786	-1.3403075
0.32865497	-1.5858526
1.332788	-1.3403075
3.4612486	-1.5858526
-1.0387225	-0.8387091
2.8393557	-1.072532
0.32865497	-1.4197854
-3.233095	0.45193762
0.72124046	1.0560082
-0.65648246	-1.8074769
-2.536272	-0.44439742
-0.039207093	-0.62128395
0.10396513	-0.85279644
-0.5028274	-1.4197854
-2.8595052	-0.37309524
0.8307215	0.5990935
0.7175022	0.25981918
0.09799354	-0.6938405
-3.0732574	-1.5858526
0.19399564	-1.5858526
3.4612486	-1.3403075
1.5830274	-0.58641475
-0.20989871	-1.4197854
0.6960622	-1.479644
-3.1247833	-0.3337315
0.96134037	-1.4488814
0.015162363	0.19447595
-2.1786053	-1.7332093
-0.39120427	-1.2475111
1.1276071	-1.1849309
0.430784	-1.2475111
0.11086226	-1.4197854
1.5127118	-0.8387091
0.17234129	-0.58641475
-2.743925	0.05753373
0.9288937	1.1445249
0.8631682	0.10417783
-2.274305	-1.4197854
-1.3533056	-1.5858526
1.8949518	-1.5858526
0.8908188	-1.5858526
0.19399564	-1.9867744
0.19399564	-1.2695837
0.04034067	-0.7189483
-0.030020365	0.11185108
0.6616971	0.1722556
-0.04968984	-0.7189483
0.11086226	-0.3337315
0.27712902	-0.7189483
-0.090791434	-0.62128395
0.98084927	-1.4197854
-0.39120427	-0.3337315
-0.07128253	-0.38308716
0.34765062	-0.85279644
0.42258066	-0.3631649
0.19399564	-0.3631649
0.4791204	0.37151837
0.377109	-0.28580725
0.5424072	-1.090286
0.34765062	-0.46538314
0.04034067	-0.1937976
0.16881734	-0.44439742
0.09418277	0.5041085
0.33798248	0.05753373
0.1498217	-0.44439742
-0.34298983	-0.5412303
0.16726373	-0.18485501
0.43447977	0.28118166
0.25762013	-1.0212269
-0.21804036	-1.6281791
-2.9315891	2.2750828
-0.33544344	1.8837306
0.5040476	1.4245965
0.43841565	0.6238392
-2.6587987	-1.479644
1.0444738	-1.6281791
-0.65648246	-1.7332093
-3.2079167	-1.479644
0.19399564	-1.7332093
-0.7911418	-0.5412303
-1.3723012	-1.4488814
-0.5028274	-1.090286
3.1539388	-0.5412303
-0.25460085	1.4387028
-0.046384286	1.0823075
-3.081104	-1.4488814
0.8307215	-1.3403075
-2.7288864	-0.9412983
0.27712902	-0.78400904
-0.07128253	-0.3337315
-0.04279272	-0.1937976
-3.0542617	0.2953125
0.51985085	1.86291
0.7186185	0.5233931
-3.0732574	-0.5412303
0.9098144	-1.2260789
0.6960622	-1.4197854
1.9420031	-0.68146765
0.08331984	-0.055679273
-0.090791434	-0.1937976
0.49322006	0.51055324
0.26361176	1.0188025
0.2717389	1.1445249
0.29058003	1.8167038
-0.28907526	0.5990935
0.043867897	0.1722556
-0.10142706	0.9973337
-0.3415508	0.35098124
0.57284105	0.17968772
-0.0027050313	0.97027856
0.0059336447	0.5297885
0.27043447	0.54887784
0.13851285	-0.006366765
-0.08300982	-0.8961493
0.6550254	0.796674
0.10094508	1.1083834
0.23343472	0.5803777
0.5099206	2.1057713
0.037984915	1.0770658
0.21753243	0.9098683
0.17955834	0.51055324
-0.07679042	1.0823075
0.2809352	0.75595266
0.21703179	1.3193115
-0.110383704	0.887586
0.4152416	0.54887784
-0.01659955	1.4245965
0.022350844	0.5803777
0.074169114	-0.85279644
-2.8595052	-1.6281791
-0.13398696	4.0243797
0.8102926	2.101842
0.059336305	1.8167038
0.42883992	1.0770658
0.07077457	0.97027856
-0.13490699	1.0665551
-3.1442924	-1.4488814
-0.1544159	-1.4197854
0.5424072	-1.090286
0.04034067	-0.7189483
-1.3533056	-0.73169065
-0.39120427	-0.9412983
0.048544016	0.30935627
-0.008964282	-0.3337315
0.063376814	-0.04737349
-0.0042881616	0.7442066
0.037750095	0.796674
0.11250544	0.9319805
-0.25230262	0.40535495
0.09117602	1.41516
-0.094318666	0.5990935
-0.16329163	1.8503635
0.20820563	1.2055302
-0.12955864	0.51055324
0.3904004	1.7955142
0.23671803	1.2455606
0.3356637	1.8251466
-0.17236227	-0.055679273
0.31251594	1.0612862
0.16550584	2.8242874
-0.006710669	0.6238392
-0.37264276	3.1880689
0.45927382	-0.37309524
-0.21804036	0.9098683
0.20440747	1.4760388
-0.12553315	1.2055302
0.19399564	1.2055302
-0.13008602	0.8481708
-0.06412715	0.51055324
0.10615126	1.1903886
0.14951949	-0.5082479
-3.165885	2.4956677
0.20991895	2.8906498
0.6536495	2.0781853
0.33880278	1.5721829
0.31153607	0.8481708
0.34765062	-1.1849309
-3.1442924	-0.62128395
0.047237787	0.10417783
0.27712902	0.017834557
0.22325507	0.9811304
-0.18367532	1.0560082
0.15907672	1.9455308
0.015162363	1.2455606
0.16215593	1.3962075
0.39629617	1.1853254
-0.051027257	0.90431374
0.4050938	1.5721829
-0.07719974	0.41875643
0.1601672	0.5803777
0.32312393	0.750086
0.19399564	0.750086
-0.025699774	0.11185108
0.58366936	1.3193115
0.024017349	0.750086
0.09869577	0.41875643
0.38875222	0.7026909
0.03789629	0.25981918
0.08077632	0.34409535
0.34227517	1.5495286
-0.033376765	0.28118166
0.23408334	1.0770658
0.00025297873	0.017834557
-0.00076093705	-0.73169065
0.19399564	0.34409535
0.45927382	0.23101538
0.21703179	0.05753373
0.28335232	0.11185108
0.31839117	0.41875643
-0.3080709	-0.014499954
0.19399564	-0.1937976
0.2540929	1.2455606
-0.00076093705	0.90431374
0.22072756	-0.18485501
0.40009525	-0.006366765
0.4934222	0.51055324
-0.20360306	0.1647977
0.42258066	0.5803777
0.43364874	0.5803777
-2.8256767	-1.7332093
-0.27881145	2.2104766
-0.18367532	2.4956677
0.3831416	1.1083834
-0.3231329	1.0188025
-0.114747606	-0.04737349
0.120693415	0.9539262
-0.41926146	0.11185108
-2.386698	-1.5858526
-2.7058501	-1.8074769
-1.3871341	-0.3631649
-0.04565743	-0.3631649
-0.3229037	0.5990935
3.382156	-1.7332093
0.77919555	-1.2475111
-0.04279272	-1.5858526
-2.267408	-0.62128395
-0.24444643	-0.73169065
-0.21804036	-0.055679273
-0.19739507	0.9319805
-0.48978156	-0.15828973
-0.019756574	0.1647977
0.2712118	0.5297885
0.4181397	0.6238392
-0.030148404	0.5297885
0.46519104	0.8481708
0.09117602	0.40535495
-0.051596284	-0.014499954
0.09582347	-0.006366765
0.6405794	-0.28580725
3.4366424	1.1083834
-0.326375	1.5857065
0.5888448	1.0665551
0.13037118	0.7026909
-0.019756574	-0.15828973
0.32461447	0.35098124
0.11183082	0.37151837
-0.39301208	-0.58641475
-3.0923367	-1.3403075
0.8307215	-1.4488814
0.60603166	-1.0212269
2.6818054	-1.5858526
0.28402615	-1.0212269
-0.24444643	0.54887784
0.40774786	0.5990935
-0.13958311	1.4574217
0.012461962	-0.1407918
0.11311586	0.5803777
0.074169114	0.28118166
-0.23754929	0.35098124
0.20504488	0.70866066
0.2660798	-0.014499954
-0.10736457	0.6238392
0.31652257	1.2851014
0.12723699	0.40535495
0.1743094	0.23101538
0.38205767	0.5297885
0.0059336447	0.23101538
0.03176938	0.34409535
0.54941595	0.70866066
0.052327584	0.75595266
-0.060490232	0.5803777
0.76040596	-0.006366765
-0.05783151	0.54887784
-0.00076093705	0.8481708
0.31382218	0.5803777
0.1573025	0.97027856
0.08782611	0.67867726
0.2422101	0.45193762
0.16881734	0.8481708
-0.20014346	0.5615245
0.36471435	0.5041085
-0.08465051	0.041747198
0.37282893	1.0979797
0.13498889	0.30935627
0.1573025	-0.3337315
-0.18476859	1.3046936
0.4896265	-0.46538314
-0.36816812	0.05753373
0.0038535085	-0.006366765
0.15592071	1.2455606
-3.268014	0.7026909
0.19399564	1.7784768
0.25093585	1.4245965
0.54909146	0.9098683
0.15340732	0.67867726
0.26099	-0.62128395
-3.1442924	-1.5858526
0.241047	-0.1407918
0.19399564	-0.1407918
0.49535587	0.041747198
-0.36816812	0.05753373
0.013608761	-0.18485501
-0.012103959	-0.006366765
0.20903444	0.35098124
0.17895687	-0.006366765
0.055379458	-0.3337315
0.430784	0.1647977
0.45927382	0.23101538
0.03664491	-0.18485501
0.18424039	-0.006366765
0.64494133	-0.1407918
0.2585675	0.35098124
0.08237246	0.017834557
0.59393317	0.67867726
0.37426797	0.9973337
-0.13597478	0.813945
0.35579228	0.1722556
0.22854336	0.813945
-0.05783151	-0.1937976
0.29612467	0.67867726
0.24552159	1.3095735
0.059336305	0.05753373
0.1498217	1.0979797
0.62594056	0.750086
-0.27286825	-0.04737349
0.40774786	0.54887784
0.2712118	1.5721829
-0.0030470602	0.30935627
0.3571136	1.1853254
0.05253205	0.813945
0.13851285	-0.1937976
0.4458228	0.813945
0.0057929596	1.0665551
0.36715955	-0.3337315
-0.054435953	1.3483552
0.43137804	-0.08081397
-0.22650006	0.81967825
0.32865497	0.5990935
0.019248616	0.17968772
0.08042836	0.28118166
0.22325507	0.11185108
0.08160283	0.97027856
0.011850867	0.35098124
0.32461447	-1.072532
0.057459597	0.5297885
-0.036875494	-0.7189483
0.21299128	-0.5412303
0.32865497	-0.73169065
0.08606821	-0.18485501
0.40009525	-0.006366765
0.2037509	-0.18485501
0.49810424	-0.055679273
0.47878274	-0.1937976
-0.13137975	0.67867726
0.0013812215	-0.8961493
0.7674683	-0.58641475
-0.39301208	0.37151837
0.8791755	-1.7332093
-0.5028274	-0.7189483
0.27712902	-0.3337315
0.17095949	-0.15828973
0.20882845	0.5803777
0.048544016	0.35098124
0.5637416	-0.2208971
0.4127611	-0.44439742
0.024417369	0.017834557
-0.3080709	0.1647977
0.10396513	0.1722556
0.28402615	-0.37309524
-0.21804036	-0.055679273
0.19399564	-1.0212269
0.22836068	0.11185108
0.30638847	-0.5082479
0.17095949	0.05753373
0.029430585	-0.2208971
0.3455148	0.6238392
0.11768488	0.11185108
-3.2016935	0.67867726
0.1465102	3.2406065
0.6129288	1.240584
0.44423503	1.1445249
0.31116346	1.2455606
0.42395487	0.750086
0.05860809	0.17968772
0.055250052	0.45193762
0.2827984	-0.055679273
-0.052742172	0.37151837
0.028697439	-1.090286
-3.2079167	-1.8074769
0.19399564	-1.4488814
0.5424072	-0.85279644
-1.701717	-0.7189483
0.27712902	-0.3337315
-0.3080709	0.23101538
-0.10288996	-0.5412303
0.40774786	0.28118166
-3.0962934	-0.3337315
-0.09977233	1.0612862
0.3571448	1.2455606
0.64453626	0.35098124
0.18294641	0.70866066
-0.29012454	-1.0212269
-3.2979472	-1.1849309
0.6960622	-1.4488814
0.6960622	-0.78400904
-1.5069605	-1.5858526
-0.1544159	-0.7189483
-0.3080709	-0.28580725
-0.18824436	0.30935627
0.26331505	0.20183274
0.004849699	0.041747198
-0.04279272	0.35098124
0.12102968	0.25981918
0.50374997	-0.46538314
-0.00076093705	0.8481708
-0.03422143	0.34409535
0.54488516	-0.08081397
0.052327584	-0.04737349
-0.094318666	0.28118166
0.34765062	0.017834557
0.23265287	0.25981918
-0.28310364	1.0665551
0.3759631	0.40535495
0.031537104	0.35098124
0.012690079	-0.006366765
0.20213732	0.1722556
0.20089278	0.35098124
0.1573025	-0.3631649
0.10006997	0.75595266
0.40774786	0.34409535
-0.00076093705	0.017834557
0.29058003	-0.006366765
0.2921678	0.34409535
0.11086226	0.35098124
0.19399564	0.35098124
0.17895687	-0.006366765
-0.05624373	-0.28580725
0.16473623	0.11185108
0.22325507	0.28118166
0.11490277	0.34409535
0.20946406	-0.055679273
0.13322456	0.9811304
0.60317826	1.0665551
-0.20435871	0.17968772
0.2845268	0.67867726
0.56544334	0.34409535
-0.12161194	-0.11485171
0.18636997	0.45193762
0.3635739	-0.7189483
0.34765062	0.7026909
-0.00076093705	0.017834557
0.30561885	0.35098124
0.36026245	0.35098124
0.020831745	0.1722556
0.070273936	-0.15828973
0.31771734	0.1722556
0.28402615	0.1647977
0.08606821	-0.18485501
0.16726373	0.90431374
0.32865497	0.1647977
-0.019756574	-0.15828973
0.15750849	1.1445249
0.3363076	-0.18485501
0.21189258	0.1722556
-0.017334066	0.6238392
0.6032833	-0.18485501
0.08606821	-0.37309524
0.19399564	-0.73169065
0.09582347	-0.006366765
0.369384	0.5297885
