# Supplementary material for: Cross-species behavior analysis with attention-based domain-adversarial deep neural networks
Source: Nat Commun. 2021 Sep 17;12:5519. doi: 10.1038/s41467-021-25636-x (PMC8448872; doi:10.1038/s41467-021-25636-x)
Supplement: Supplementary file 5 — Source Data [file 41467_2021_25636_MOESM5_ESM.xlsx]

## Sheet: Fig.2 worm vs mouse
type	value		type	value		type	value		short beetle	long beetle
PD mouse	0.024		dop-3 worm	0.217		PD human	0.269		long beetle	0.497
PD mouse	0.034		dop-3 worm	0.45		PD human	0.859		long beetle	0.619
PD mouse	0.098		dop-3 worm	0.161		PD human	0.416		long beetle	0.422
PD mouse	0.028		dop-3 worm	0.339		PD human	0.412		long beetle	0.636
PD mouse	0.028		dop-3 worm	0.414		PD human	0.209		long beetle	0.684
PD mouse	0.032		dop-3 worm	0.072		PD human	0.412		long beetle	0.293
PD mouse	0.044		dop-3 worm	0.275		PD human	0.45		long beetle	0.421
PD mouse	0.067		dop-3 worm	0.251		PD human	0.195		long beetle	0.5
PD mouse	0.031		dop-3 worm	0.285		PD human	0.107		long beetle	0.126
PD mouse	0.057		dop-3 worm	0.186		PD human	0.227		long beetle	0.547
PD mouse	0.053		dop-3 worm	0.293		PD human	0.434		long beetle	0.628
PD mouse	0.024		dop-3 worm	0.111		PD human	0.269		long beetle	0.685
PD mouse	0.031		dop-3 worm	0.144		PD human	0.385		long beetle	0.296
PD mouse	0.062		dop-3 worm	0.32		PD human	0.21		long beetle	0.57
PD mouse	0.04		dop-3 worm	0.224		PD human	0.128		long beetle	0.514
PD mouse	0.103		dop-3 worm	0.262		PD human	0.186		long beetle	0.516
PD mouse	0.068		dop-3 worm	0.31		PD human	0.281		long beetle	0.497
PD mouse	0.108		dop-3 worm	0.195		PD human	0.199		long beetle	0.685
PD mouse	0.018		dop-3 worm	0.095		PD human	0.285		long beetle	0.57
PD mouse	0.066		dop-3 worm	0.144		PD human	0.246		long beetle	0.614
PD mouse	0.033		dop-3 worm	0.25		PD human	0.2		long beetle	0.222
PD mouse	0.046		dop-3 worm	0.308		PD human	0.187		long beetle	0.54
PD mouse	0.031		dop-3 worm	0.205		PD human	0.187		long beetle	0.66
PD mouse	0.013		dop-3 worm	0.435		PD human	0.396		long beetle	0.387
PD mouse	0.04		dop-3 worm	0.185		PD human	0.168		long beetle	0.391
PD mouse	0.043		dop-3 worm	0.217		PD human	0.111		long beetle	0.087
PD mouse	0.017		dop-3 worm	0.435		PD human	0.238		long beetle	0.35
PD mouse	0.057		dop-3 worm	0.356		PD human	0.308		long beetle	0.275
PD mouse	0.026		dop-3 worm	0.306		PD human	0.387		long beetle	0.326
PD mouse	0.039		dop-3 worm	0.259		PD human	0.18		long beetle	0.436
PD mouse	0.042		dop-3 worm	0.354		PD human	0.374		long beetle	0.148
PD mouse	0.046		dop-3 worm	0.258		PD human	0.225		long beetle	0.419
PD mouse	0.05		dop-3 worm	0.233		PD human	0.317		long beetle	0.064
PD mouse	0.025		dop-3 worm	0.168		PD human	0.275		long beetle	0.611
PD mouse	0.05		dop-3 worm	0.263		PD human	0.474		long beetle	0.344
PD mouse	0.058		dop-3 worm	0.315		PD human	0.255		long beetle	0.472
PD mouse	0.05		dop-3 worm	0.319		PD human	0.244		long beetle	0.193
PD mouse	0.029		dop-3 worm	0.385		PD human	0.106		long beetle	0.485
PD mouse	0.071		dop-3 worm	0.224		PD human	0.255		long beetle	0.651
PD mouse	0.028		dop-3 worm	0.183		PD human	0.296		long beetle	0.419
PD mouse	0.032		dop-3 worm	0.463		PD human	0.194		short beetle	0.461
PD mouse	0.03		dop-3 worm	0.115		PD human	0.117		short beetle	0.7
PD mouse	0.05		dop-3 worm	0.101		PD human	0.249		short beetle	0.656
PD mouse	0.048		dop-3 worm	0.241		PD human	0.26		short beetle	0.64
PD mouse	0.023		dop-3 worm	0.3		PD human	0.095		short beetle	0.646
PD mouse	0.073		dop-3 worm	0.224		PD human	0.412		short beetle	0.321
PD mouse	0.047		dop-3 worm	0.115		PD human	0.191		short beetle	0.615
PD mouse	0.051		normal worm	0.131		PD human	0.181		short beetle	0.482
PD mouse	0.028		normal worm	0.447		PD human	0.183		short beetle	0.168
PD mouse	0.049		normal worm	0.348		PD human	0.218		short beetle	0.192
PD mouse	0.05		normal worm	0.315		PD human	0.495		short beetle	0.207
PD mouse	0.036		normal worm	0.357		PD human	0.711		short beetle	0.544
PD mouse	0.038		normal worm	0.196		PD human	0.407		short beetle	0.187
PD mouse	0.03		normal worm	0.396		PD human	0.157		short beetle	0.462
PD mouse	0.024		normal worm	0.246		PD human	0.13		short beetle	0.37
PD mouse	0.01		normal worm	0.428		PD human	0.112		short beetle	0.566
PD mouse	0.045		normal worm	0.516		PD human	0.471		short beetle	0.631
PD mouse	0.026		normal worm	0.204		PD human	0.151		short beetle	0.692
PD mouse	0.124		normal worm	0.459		PD human	0.249		short beetle	0.475
PD mouse	0.128		normal worm	0.512		PD human	0.523		short beetle	0.481
PD mouse	0.132		normal worm	0.235		PD human	0.351		short beetle	0.412
PD mouse	0.1		normal worm	0.171		PD human	0.115		short beetle	0.484
PD mouse	0.01		normal worm	0.352		PD human	0.082		short beetle	0.625
PD mouse	0.007		normal worm	0.26		PD human	0.17		short beetle	0.379
PD mouse	0.001		normal worm	0.116		PD human	0.149		short beetle	0.426
PD mouse	0.001		normal worm	0.29		PD human	0.107		short beetle	0.605
PD mouse	0.051		normal worm	0.215		PD human	0.153		short beetle	0.29
PD mouse	0.004		normal worm	0.396		PD human	0.232		short beetle	0.256
PD mouse	0.005		normal worm	0.343		PD human	0.289		short beetle	0.343
PD mouse	0.01		normal worm	0.293		PD human	0.204		short beetle	0.373
PD mouse	0.081		normal worm	0.356		PD human	0.113		short beetle	0.194
PD mouse	0.073		normal worm	0.361		PD human	0.181		short beetle	0.556
PD mouse	0.092		normal worm	0.163		PD human	0.225		short beetle	0.162
PD mouse	0.066		normal worm	0.275		PD human	0.126		short beetle	0.565
PD mouse	0.112		normal worm	0.379		PD human	0.233		short beetle	0.301
PD mouse	0.063		normal worm	0.482		PD human	0.108		short beetle	0.314
PD mouse	0.025		normal worm	0.444		PD human	0.704		short beetle	0.578
PD mouse	0.025		normal worm	0.244		PD human	0.057		short beetle	0.508
PD mouse	0.047		normal worm	0.243		PD human	0.207		short beetle	0.584
PD mouse	0.062		normal worm	0.259		PD human	0.162		short beetle	0.434
PD mouse	0.066		normal worm	0.525		PD human	0.193
PD mouse	0.115		normal worm	0.158		PD human	0.298
PD mouse	0.039		normal worm	0.234		PD human	0.17
PD mouse	0.065		normal worm	0.476		PD human	0.173
PD mouse	0.053		normal worm	0.363		PD human	0.526
PD mouse	0.068		normal worm	0.245		PD human	0.559
PD mouse	0.043		normal worm	0.159		PD human	0.272
PD mouse	0.033		normal worm	0.148		PD human	0.293
PD mouse	0.054		normal worm	0.423		PD human	0.157
PD mouse	0.031		normal worm	0.401		PD human	0.476
PD mouse	0.059		normal worm	0.428		PD human	0.228
PD mouse	0.044		normal worm	0.362		PD human	0.182
PD mouse	0.067		normal worm	0.161		PD human	0.266
PD mouse	0.045		normal worm	0.201		PD human	0.257
PD mouse	0.074		normal worm	0.46		PD human	0.129
PD mouse	0.09		normal worm	0.446		PD human	0.205
PD mouse	0.046		normal worm	0.188		PD human	0.158
PD mouse	0.05		normal worm	0.331		PD human	0.129
PD mouse	0.041		normal worm	0.111		PD human	0.138
PD mouse	0.014		normal worm	0.241		PD human	0.233
PD mouse	0.052		normal worm	0.127		PD human	0.211
PD mouse	0.068		normal worm	0.316		PD human	0.085
PD mouse	0.111		normal worm	0.373		PD human	0.142
PD mouse	0.063		normal worm	0.148		PD human	0.152
PD mouse	0.049		normal worm	0.348		PD human	0.192
PD mouse	0.035		normal worm	0.189		PD human	0.483
PD mouse	0.032		normal worm	0.164		PD human	0.127
PD mouse	0.017		normal worm	0.079		PD human	0.453
PD mouse	0.016		normal worm	0.201		PD human	0.209
PD mouse	0.03		normal worm	0.244		PD human	0.199
PD mouse	0.027		normal worm	0.472		PD human	0.447
PD mouse	0.05		normal worm	0.413		PD human	0.607
PD mouse	0.057		normal worm	0.494		PD human	0.207
normal mouse	0.216		normal worm	0.375		PD human	0.169
normal mouse	0.173		normal worm	0.367		PD human	0.165
normal mouse	0.094		normal worm	0.335		PD human	0.144
normal mouse	0.128		normal worm	0.435		PD human	0.14
normal mouse	0.116		normal worm	0.165		PD human	0.18
normal mouse	0.088		normal worm	0.323		PD human	0.46
normal mouse	0.03		normal worm	0.126		PD human	0.199
normal mouse	0.025		normal worm	0.217		PD human	0.219
normal mouse	0.028		normal worm	0.357		PD human	0.23
normal mouse	0.058		normal worm	0.14		PD human	0.138
normal mouse	0.037		normal worm	0.14		PD human	0.138
normal mouse	0.034		normal worm	0.253		PD human	0.304
normal mouse	0		normal worm	0.308		PD human	0.189
normal mouse	0		normal worm	0.38		PD human	0.252
normal mouse	0.061		normal worm	0.165		PD human	0.224
normal mouse	0.099		normal worm	0.503		PD human	0.865
normal mouse	0.03		normal worm	0.38		PD human	0.544
normal mouse	0.061		normal worm	0.155		PD human	0.439
normal mouse	0.045		normal worm	0.442		PD human	0.158
normal mouse	0.07		normal worm	0.433		PD human	0.307
normal mouse	0.033		normal worm	0.488		PD human	0.249
normal mouse	0.04		normal worm	0.273		PD human	0.278
normal mouse	0.071		normal worm	0.249		PD human	0.311
normal mouse	0.026		normal worm	0.399		PD human	0.128
normal mouse	0.052		normal worm	0.374		PD human	0.807
normal mouse	0.099		normal worm	0.29		PD human	0.162
normal mouse	0.1		normal worm	0.128		PD human	0.306
normal mouse	0.072		normal worm	0.416		PD human	0.226
normal mouse	0.137		normal worm	0.183		PD human	0.173
normal mouse	0.144		normal worm	0.208		PD human	0.254
normal mouse	0.012		normal worm	0.331		PD human	0.251
normal mouse	0.054		normal worm	0.426		PD human	0.107
normal mouse	0		normal worm	0.378		PD human	0.145
normal mouse	0.042		normal worm	0.276		PD human	0.676
normal mouse	0.043		normal worm	0.436		PD human	0.496
normal mouse	0.071		normal worm	0.208		PD human	0.243
normal mouse	0.041		normal worm	0.359		PD human	0.194
normal mouse	0.075		normal worm	0.409		PD human	0.156
normal mouse	0.045		normal worm	0.442		PD human	0.343
normal mouse	0.066		normal worm	0.345		PD human	0.166
normal mouse	0.051		normal worm	0.325		PD human	0.181
normal mouse	0.013		normal worm	0.373		PD human	0.184
normal mouse	0		normal worm	0.326		PD human	0.351
normal mouse	0.125		normal worm	0.389		PD human	0.229
normal mouse	0.14		normal worm	0.307		PD human	0.37
normal mouse	0.08		normal worm	0.331		PD human	0.133
normal mouse	0.085		normal worm	0.201		PD human	0.206
normal mouse	0.003		normal worm	0.116		PD human	0.63
normal mouse	0		normal worm	0.264		PD human	0.817
normal mouse	0		normal worm	0.374		PD human	0.444
normal mouse	0.012		normal worm	0.356		normal human	0.229
normal mouse	0.085		normal worm	0.333		normal human	0.251
normal mouse	0		normal worm	0.266		normal human	0.535
normal mouse	0		normal worm	0.306		normal human	0.315
normal mouse	0.086		normal worm	0.396		normal human	0.125
normal mouse	0.135		normal worm	0.429		normal human	0.772
normal mouse	0.1		normal worm	0.248		normal human	0.445
normal mouse	0.095		normal worm	0.125		normal human	0.344
normal mouse	0.069		normal worm	0.237		normal human	0.283
normal mouse	0.038		normal worm	0.305		normal human	0.869
normal mouse	0.077		normal worm	0.341		normal human	0.755
normal mouse	0		normal worm	0.214		normal human	0.196
normal mouse	0.152		normal worm	0.219		normal human	0.23
normal mouse	0.073		normal worm	0.342		normal human	0.416
normal mouse	0.11		normal worm	0.16		normal human	0.572
normal mouse	0.029		normal worm	0.316		normal human	0.334
normal mouse	0.073		normal worm	0.344		normal human	0.521
normal mouse	0.098		normal worm	0.348		normal human	0.742
normal mouse	0.049		normal worm	0.435		normal human	0.888
normal mouse	0.121		normal worm	0.171		normal human	0.166
normal mouse	0.058		normal worm	0.425		normal human	0.212
normal mouse	0.14		normal worm	0.452		normal human	0.369
normal mouse	0.118		normal worm	0.501		normal human	0.361
normal mouse	0.096		normal worm	0.241		normal human	0.273
normal mouse	0.051		normal worm	0.321		normal human	0.541
normal mouse	0.197		normal worm	0.324		normal human	0.511
normal mouse	0.051		normal worm	0.38		normal human	0.448
normal mouse	0.059		normal worm	0.339		normal human	0.276
normal mouse	0.105		normal worm	0.184		normal human	0.359
normal mouse	0.122		normal worm	0.537		normal human	0.657
normal mouse	0.064		normal worm	0.445		normal human	0.395
normal mouse	0.086		normal worm	0.362		normal human	0.287
normal mouse	0.006		normal worm	0.488		normal human	0.089
normal mouse	0		normal worm	0.483		normal human	0.166
normal mouse	0.002		normal worm	0.17		normal human	0.074
normal mouse	0.001		normal worm	0.341		normal human	0.1
normal mouse	0.044		normal worm	0.392		normal human	0.437
normal mouse	0.08		normal worm	0.24		normal human	0.2
			normal worm	0.439		normal human	0.153
			normal worm	0.145		normal human	0.121
			normal worm	0.1		normal human	0.419
			normal worm	0.435		normal human	0.308
			normal worm	0.267		normal human	0.228
			normal worm	0.321		normal human	0.142
			normal worm	0.41		normal human	0.222
			normal worm	0.296		normal human	0.164
						normal human	0.22
						normal human	0.154
						normal human	0.13
						normal human	0.151
						normal human	0.118
						normal human	0.08
						normal human	0.214
						normal human	0.611
						normal human	0.507
						normal human	0.484
						normal human	0.201
						normal human	0.134
						normal human	0.158
						normal human	0.522
						normal human	0.593
						normal human	0.262
						normal human	0.265
						normal human	0.118
						normal human	0.308
						normal human	0.149
						normal human	0.185
						normal human	0.109
						normal human	0.179
						normal human	0.136
						normal human	0.214
						normal human	0.484
						normal human	0.154
						normal human	0.431
						normal human	0.248
						normal human	0.717
						normal human	0.247
						normal human	0.749

## Sheet: Fig.3 worm vs human
type	value		type	value		type	value		type	value
dop-3 worm	0.133		PD human	0.223		PD mouse	0.021		long beetle	0.417
dop-3 worm	0.197		PD human	0.68		PD mouse	0.017		long beetle	0.377
dop-3 worm	0.063		PD human	0.289		PD mouse	0.073		long beetle	0.206
dop-3 worm	0.156		PD human	0.322		PD mouse	0.028		long beetle	0.539
dop-3 worm	0.185		PD human	0.125		PD mouse	0.015		long beetle	0.548
dop-3 worm	0.056		PD human	0.322		PD mouse	0.017		long beetle	0.217
dop-3 worm	0.104		PD human	0.263		PD mouse	0.041		long beetle	0.292
dop-3 worm	0.125		PD human	0.171		PD mouse	0.045		long beetle	0.332
dop-3 worm	0.092		PD human	0.084		PD mouse	0.029		long beetle	0.041
dop-3 worm	0.109		PD human	0.185		PD mouse	0.045		long beetle	0.288
dop-3 worm	0.113		PD human	0.366		PD mouse	0.047		long beetle	0.508
dop-3 worm	0.052		PD human	0.214		PD mouse	0.018		long beetle	0.54
dop-3 worm	0.057		PD human	0.288		PD mouse	0.022		long beetle	0.145
dop-3 worm	0.131		PD human	0.142		PD mouse	0.043		long beetle	0.29
dop-3 worm	0.123		PD human	0.136		PD mouse	0.025		long beetle	0.178
dop-3 worm	0.148		PD human	0.2		PD mouse	0.076		long beetle	0.271
dop-3 worm	0.164		PD human	0.24		PD mouse	0.056		long beetle	0.417
dop-3 worm	0.1		PD human	0.163		PD mouse	0.076		long beetle	0.54
dop-3 worm	0.062		PD human	0.218		PD mouse	0.016		long beetle	0.29
dop-3 worm	0.073		PD human	0.191		PD mouse	0.04		long beetle	0.453
dop-3 worm	0.097		PD human	0.125		PD mouse	0.021		long beetle	0.165
dop-3 worm	0.108		PD human	0.108		PD mouse	0.044		long beetle	0.299
dop-3 worm	0.085		PD human	0.108		PD mouse	0.019		long beetle	0.379
dop-3 worm	0.152		PD human	0.32		PD mouse	0.008		long beetle	0.075
dop-3 worm	0.094		PD human	0.146		PD mouse	0.028		long beetle	0.181
dop-3 worm	0.133		PD human	0.087		PD mouse	0.019		long beetle	0.055
dop-3 worm	0.152		PD human	0.223		PD mouse	0.017		long beetle	0.18
dop-3 worm	0.102		PD human	0.242		PD mouse	0.048		long beetle	0.074
dop-3 worm	0.12		PD human	0.311		PD mouse	0.019		long beetle	0.18
dop-3 worm	0.129		PD human	0.134		PD mouse	0.015		long beetle	0.226
dop-3 worm	0.166		PD human	0.259		PD mouse	0.012		long beetle	0.049
dop-3 worm	0.121		PD human	0.177		PD mouse	0.018		long beetle	0.275
dop-3 worm	0.131		PD human	0.202		PD mouse	0.024		long beetle	0.028
dop-3 worm	0.063		PD human	0.168		PD mouse	0.019		long beetle	0.458
dop-3 worm	0.112		PD human	0.399		PD mouse	0.024		long beetle	0.25
dop-3 worm	0.167		PD human	0.201		PD mouse	0.027		long beetle	0.35
dop-3 worm	0.147		PD human	0.213		PD mouse	0.032		long beetle	0.111
dop-3 worm	0.172		PD human	0.118		PD mouse	0.018		long beetle	0.251
dop-3 worm	0.14		PD human	0.198		PD mouse	0.047		long beetle	0.319
dop-3 worm	0.096		PD human	0.233		PD mouse	0.016		long beetle	0.27
dop-3 worm	0.213		PD human	0.183		PD mouse	0.014		short beetle	0.113
dop-3 worm	0.072		PD human	0.102		PD mouse	0.016		short beetle	0.264
dop-3 worm	0.052		PD human	0.247		PD mouse	0.031		short beetle	0.327
dop-3 worm	0.106		PD human	0.273		PD mouse	0.02		short beetle	0.4
dop-3 worm	0.104		PD human	0.095		PD mouse	0.018		short beetle	0.279
dop-3 worm	0.14		PD human	0.342		PD mouse	0.041		short beetle	0.111
dop-3 worm	0.072		PD human	0.157		PD mouse	0.032		short beetle	0.252
normal worm	0.044		PD human	0.13		PD mouse	0.032		short beetle	0.255
normal worm	0.211		PD human	0.119		PD mouse	0.017		short beetle	0.141
normal worm	0.144		PD human	0.158		PD mouse	0.012		short beetle	0.074
normal worm	0.162		PD human	0.492		PD mouse	0.039		short beetle	0.098
normal worm	0.154		PD human	0.584		PD mouse	0.031		short beetle	0.315
normal worm	0.094		PD human	0.363		PD mouse	0.036		short beetle	0.137
normal worm	0.214		PD human	0.166		PD mouse	0.02		short beetle	0.151
normal worm	0.102		PD human	0.14		PD mouse	0.011		short beetle	0.149
normal worm	0.194		PD human	0.125		PD mouse	0.008		short beetle	0.459
normal worm	0.275		PD human	0.429		PD mouse	0.018		short beetle	0.295
normal worm	0.08		PD human	0.14		PD mouse	0.011		short beetle	0.377
normal worm	0.163		PD human	0.255		PD mouse	0.07		short beetle	0.179
normal worm	0.188		PD human	0.486		PD mouse	0.071		short beetle	0.298
normal worm	0.105		PD human	0.346		PD mouse	0.063		short beetle	0.105
normal worm	0.07		PD human	0.083		PD mouse	0.038		short beetle	0.258
normal worm	0.129		PD human	0.065		PD mouse	0.007		short beetle	0.226
normal worm	0.095		PD human	0.135		PD mouse	0.005		short beetle	0.2
normal worm	0.044		PD human	0.098		PD mouse	0.001		short beetle	0.225
normal worm	0.198		PD human	0.106		PD mouse	0.001		short beetle	0.173
normal worm	0.087		PD human	0.148		PD mouse	0.025		short beetle	0.129
normal worm	0.142		PD human	0.17		PD mouse	0.004		short beetle	0.086
normal worm	0.164		PD human	0.265		PD mouse	0.003		short beetle	0.171
normal worm	0.15		PD human	0.164		PD mouse	0.007		short beetle	0.253
normal worm	0.171		PD human	0.093		PD mouse	0.051		short beetle	0.14
normal worm	0.132		PD human	0.133		PD mouse	0.06		short beetle	0.246
normal worm	0.06		PD human	0.242		PD mouse	0.057		short beetle	0.12
normal worm	0.118		PD human	0.087		PD mouse	0.055		short beetle	0.2
normal worm	0.157		PD human	0.196		PD mouse	0.088		short beetle	0.176
normal worm	0.212		PD human	0.08		PD mouse	0.045		short beetle	0.173
normal worm	0.199		PD human	0.546		PD mouse	0.022		short beetle	0.209
normal worm	0.101		PD human	0.076		PD mouse	0.017		short beetle	0.368
normal worm	0.098		PD human	0.141		PD mouse	0.025		short beetle	0.294
normal worm	0.124		PD human	0.172		PD mouse	0.033		short beetle	0.229
normal worm	0.19		PD human	0.183		PD mouse	0.034
normal worm	0.067		PD human	0.254		PD mouse	0.062
normal worm	0.122		PD human	0.15		PD mouse	0.024
normal worm	0.147		PD human	0.148		PD mouse	0.046
normal worm	0.123		PD human	0.444		PD mouse	0.032
normal worm	0.068		PD human	0.504		PD mouse	0.037
normal worm	0.052		PD human	0.19		PD mouse	0.029
normal worm	0.054		PD human	0.268		PD mouse	0.019
normal worm	0.156		PD human	0.127		PD mouse	0.033
normal worm	0.14		PD human	0.455		PD mouse	0.026
normal worm	0.153		PD human	0.167		PD mouse	0.027
normal worm	0.135		PD human	0.17		PD mouse	0.03
normal worm	0.046		PD human	0.235		PD mouse	0.035
normal worm	0.075		PD human	0.261		PD mouse	0.031
normal worm	0.168		PD human	0.123		PD mouse	0.047
normal worm	0.157		PD human	0.163		PD mouse	0.083
normal worm	0.08		PD human	0.122		PD mouse	0.044
normal worm	0.109		PD human	0.108		PD mouse	0.031
normal worm	0.06		PD human	0.118		PD mouse	0.035
normal worm	0.116		PD human	0.105		PD mouse	0.013
normal worm	0.051		PD human	0.158		PD mouse	0.029
normal worm	0.173		PD human	0.063		PD mouse	0.035
normal worm	0.172		PD human	0.113		PD mouse	0.063
normal worm	0.048		PD human	0.141		PD mouse	0.037
normal worm	0.186		PD human	0.189		PD mouse	0.034
normal worm	0.098		PD human	0.47		PD mouse	0.012
normal worm	0.069		PD human	0.121		PD mouse	0.024
normal worm	0.055		PD human	0.393		PD mouse	0.009
normal worm	0.078		PD human	0.144		PD mouse	0.005
normal worm	0.092		PD human	0.17		PD mouse	0.019
normal worm	0.156		PD human	0.419		PD mouse	0.017
normal worm	0.221		PD human	0.332		PD mouse	0.03
normal worm	0.206		PD human	0.191		PD mouse	0.036
normal worm	0.15		PD human	0.163		normal mouse	0.137
normal worm	0.174		PD human	0.164		normal mouse	0.126
normal worm	0.157		PD human	0.117		normal mouse	0.042
normal worm	0.216		PD human	0.142		normal mouse	0.074
normal worm	0.111		PD human	0.137		normal mouse	0.053
normal worm	0.133		PD human	0.425		normal mouse	0.058
normal worm	0.089		PD human	0.128		normal mouse	0.022
normal worm	0.091		PD human	0.189		normal mouse	0.016
normal worm	0.115		PD human	0.183		normal mouse	0.016
normal worm	0.08		PD human	0.122		normal mouse	0.042
normal worm	0.067		PD human	0.122		normal mouse	0.039
normal worm	0.121		PD human	0.23		normal mouse	0.03
normal worm	0.126		PD human	0.195		normal mouse	0
normal worm	0.186		PD human	0.25		normal mouse	0
normal worm	0.052		PD human	0.16		normal mouse	0.039
normal worm	0.22		PD human	0.7		normal mouse	0.06
normal worm	0.152		PD human	0.433		normal mouse	0.022
normal worm	0.061		PD human	0.389		normal mouse	0.052
normal worm	0.179		PD human	0.133		normal mouse	0.037
normal worm	0.122		PD human	0.231		normal mouse	0.044
normal worm	0.203		PD human	0.181		normal mouse	0.021
normal worm	0.11		PD human	0.19		normal mouse	0.031
normal worm	0.148		PD human	0.25		normal mouse	0.046
normal worm	0.104		PD human	0.108		normal mouse	0.015
normal worm	0.14		PD human	0.659		normal mouse	0.032
normal worm	0.11		PD human	0.114		normal mouse	0.059
normal worm	0.085		PD human	0.302		normal mouse	0.062
normal worm	0.105		PD human	0.164		normal mouse	0.028
normal worm	0.068		PD human	0.126		normal mouse	0.105
normal worm	0.11		PD human	0.201		normal mouse	0.094
normal worm	0.128		PD human	0.149		normal mouse	0.012
normal worm	0.13		PD human	0.112		normal mouse	0.041
normal worm	0.182		PD human	0.13		normal mouse	0
normal worm	0.079		PD human	0.561		normal mouse	0.023
normal worm	0.185		PD human	0.39		normal mouse	0.032
normal worm	0.074		PD human	0.19		normal mouse	0.035
normal worm	0.162		PD human	0.169		normal mouse	0.028
normal worm	0.215		PD human	0.14		normal mouse	0.039
normal worm	0.149		PD human	0.271		normal mouse	0.02
normal worm	0.126		PD human	0.165		normal mouse	0.046
normal worm	0.121		PD human	0.154		normal mouse	0.042
normal worm	0.159		PD human	0.183		normal mouse	0.012
normal worm	0.184		PD human	0.276		normal mouse	0
normal worm	0.117		PD human	0.217		normal mouse	0.084
normal worm	0.143		PD human	0.318		normal mouse	0.106
normal worm	0.15		PD human	0.114		normal mouse	0.048
normal worm	0.085		PD human	0.156		normal mouse	0.044
normal worm	0.045		PD human	0.484		normal mouse	0.004
normal worm	0.099		PD human	0.672		normal mouse	0
normal worm	0.145		PD human	0.444		normal mouse	0
normal worm	0.17		normal human	0.209		normal mouse	0.012
normal worm	0.192		normal human	0.183		normal mouse	0.07
normal worm	0.191		normal human	0.444		normal mouse	0
normal worm	0.151		normal human	0.252		normal mouse	0
normal worm	0.143		normal human	0.127		normal mouse	0.036
normal worm	0.18		normal human	0.632		normal mouse	0.069
normal worm	0.104		normal human	0.352		normal mouse	0.06
normal worm	0.062		normal human	0.288		normal mouse	0.038
normal worm	0.093		normal human	0.207		normal mouse	0.034
normal worm	0.135		normal human	0.703		normal mouse	0.026
normal worm	0.162		normal human	0.626		normal mouse	0.062
normal worm	0.088		normal human	0.179		normal mouse	0
normal worm	0.099		normal human	0.192		normal mouse	0.074
normal worm	0.114		normal human	0.343		normal mouse	0.029
normal worm	0.09		normal human	0.516		normal mouse	0.04
normal worm	0.18		normal human	0.287		normal mouse	0.024
normal worm	0.197		normal human	0.487		normal mouse	0.028
normal worm	0.15		normal human	0.602		normal mouse	0.06
normal worm	0.188		normal human	0.727		normal mouse	0.02
normal worm	0.06		normal human	0.146		normal mouse	0.066
normal worm	0.155		normal human	0.189		normal mouse	0.035
normal worm	0.18		normal human	0.299		normal mouse	0.107
normal worm	0.201		normal human	0.292		normal mouse	0.098
normal worm	0.102		normal human	0.225		normal mouse	0.053
normal worm	0.153		normal human	0.377		normal mouse	0.02
normal worm	0.138		normal human	0.433		normal mouse	0.15
normal worm	0.162		normal human	0.361		normal mouse	0.028
normal worm	0.165		normal human	0.218		normal mouse	0.042
normal worm	0.075		normal human	0.291		normal mouse	0.038
normal worm	0.163		normal human	0.515		normal mouse	0.073
normal worm	0.198		normal human	0.319		normal mouse	0.035
normal worm	0.134		normal human	0.244		normal mouse	0.039
normal worm	0.163		normal human	0.075		normal mouse	0.001
normal worm	0.219		normal human	0.161		normal mouse	0
normal worm	0.086		normal human	0.076		normal mouse	0.003
normal worm	0.146		normal human	0.092		normal mouse	0
normal worm	0.158		normal human	0.3		normal mouse	0.024
normal worm	0.1		normal human	0.161		normal mouse	0.043
normal worm	0.204		normal human	0.137
normal worm	0.068		normal human	0.102
normal worm	0.04		normal human	0.38
normal worm	0.186		normal human	0.282
normal worm	0.165		normal human	0.23
normal worm	0.165		normal human	0.1
normal worm	0.165		normal human	0.149
normal worm	0.17		normal human	0.138
			normal human	0.23
			normal human	0.149
			normal human	0.14
			normal human	0.093
			normal human	0.116
			normal human	0.079
			normal human	0.179
			normal human	0.467
			normal human	0.394
			normal human	0.369
			normal human	0.174
			normal human	0.134
			normal human	0.158
			normal human	0.479
			normal human	0.48
			normal human	0.206
			normal human	0.216
			normal human	0.103
			normal human	0.248
			normal human	0.147
			normal human	0.198
			normal human	0.09
			normal human	0.18
			normal human	0.094
			normal human	0.141
			normal human	0.438
			normal human	0.106
			normal human	0.326
			normal human	0.23
			normal human	0.572
			normal human	0.201
			normal human	0.624

## Sheet: Fig.4 worm vs beetle
type	value		type	value		type	value
dop-3 worm	-0.0055		long beetle	-0.005		PD mouse	-0.032
dop-3 worm	-0.005		long beetle	-0.0295		PD mouse	0.039
dop-3 worm	-0.0028		long beetle	-0.0054		PD mouse	0.017
dop-3 worm	0.0016		long beetle	-0.0037		PD mouse	0.003
dop-3 worm	0.003		long beetle	-0.0023		PD mouse	0.037
dop-3 worm	-0.0007		long beetle	-0.0029		PD mouse	0.017
dop-3 worm	0.0009		long beetle	-0.0027		PD mouse	-0.007
dop-3 worm	-0.0007		long beetle	-0.0048		PD mouse	0.008
dop-3 worm	-0.0035		long beetle	-0.0042		PD mouse	0.053
dop-3 worm	0.0018		long beetle	-0.0058		PD mouse	0.008
dop-3 worm	0.0022		long beetle	0.0052		PD mouse	-0.003
dop-3 worm	-0.0046		long beetle	-0.0054		PD mouse	-0.009
dop-3 worm	-0.0009		long beetle	-0.018		PD mouse	0.005
dop-3 worm	-0.0026		long beetle	-0.0632		PD mouse	0.007
dop-3 worm	-0.0026		long beetle	-0.0072		PD mouse	0.008
dop-3 worm	-0.001		long beetle	-0.0051		PD mouse	0.007
dop-3 worm	-0.0085		long beetle	-0.005		PD mouse	0.033
dop-3 worm	-0.0013		long beetle	-0.0054		PD mouse	-0.012
dop-3 worm	0.0004		long beetle	-0.0632		PD mouse	0.085
dop-3 worm	0.0001		long beetle	-0.0077		PD mouse	0.044
dop-3 worm	-0.0013		long beetle	-0.0097		PD mouse	-0.016
dop-3 worm	0.0006		long beetle	-0.0077		PD mouse	-0.101
dop-3 worm	-0.0019		long beetle	-0.0032		PD mouse	0.162
dop-3 worm	0.0001		long beetle	-0.0367		PD mouse	0.02
dop-3 worm	0.0016		long beetle	-0.0188		PD mouse	-0.129
dop-3 worm	-0.0055		long beetle	0.001		PD mouse	-0.178
dop-3 worm	0.0001		long beetle	0.0036		PD mouse	-0.006
dop-3 worm	-0.0014		long beetle	-0.0242		PD mouse	0.027
dop-3 worm	-0.0075		long beetle	0.0074		PD mouse	-0.023
dop-3 worm	-0.003		long beetle	-0.0037		PD mouse	-0.017
dop-3 worm	-0.0031		long beetle	-0.0345		PD mouse	-0.013
dop-3 worm	-0.0027		long beetle	-0.0002		PD mouse	0.003
dop-3 worm	-0.0009		long beetle	0.0009		PD mouse	0.009
dop-3 worm	-0.0039		long beetle	-0.0089		PD mouse	0.007
dop-3 worm	-0.0016		long beetle	-0.0076		PD mouse	-0.01
dop-3 worm	0.0022		long beetle	-0.0012		PD mouse	0.023
dop-3 worm	-0.0011		long beetle	-0.0042		PD mouse	0.015
dop-3 worm	-0.0022		long beetle	-0.0088		PD mouse	0.159
dop-3 worm	-0.0028		long beetle	-0.0276		PD mouse	0.033
dop-3 worm	-0.0013		long beetle	-0.0142		PD mouse	-0.173
dop-3 worm	-0.0056		short beetle	-0.0529		PD mouse	-0.083
dop-3 worm	-0.0015		short beetle	-0.0198		PD mouse	-0.065
dop-3 worm	0.0006		short beetle	-0.0114		PD mouse	0.036
dop-3 worm	-0.0038		short beetle	-0.0437		PD mouse	0.006
dop-3 worm	-0.0011		short beetle	-0.039		PD mouse	0.012
dop-3 worm	-0.0028		short beetle	-0.0262		PD mouse	0.038
dop-3 worm	-0.0015		short beetle	-0.0407		PD mouse	-0.51
dop-3 worm	-0.0085		short beetle	-0.0231		PD mouse	-0.033
normal worm	-0.0038		short beetle	-0.0111		PD mouse	-0.794
normal worm	-0.0028		short beetle	-0.0272		PD mouse	-0.18
normal worm	-0.0051		short beetle	-0.0318		PD mouse	-0.023
normal worm	-0.0046		short beetle	-0.0421		PD mouse	0.012
normal worm	-0.0053		short beetle	-0.0386		PD mouse	-0.036
normal worm	-0.0032		short beetle	-0.0028		PD mouse	0.015
normal worm	-0.0014		short beetle	-0.0372		PD mouse	0.068
normal worm	-0.004		short beetle	-0.0078		PD mouse	0.05
normal worm	-0.0028		short beetle	-0.0167		PD mouse	-0.026
normal worm	-0.0078		short beetle	-0.0329		PD mouse	0.003
normal worm	-0.0028		short beetle	-0.0308		PD mouse	-0.019
normal worm	-0.0047		short beetle	-0.0403		PD mouse	-0.256
normal worm	-0.0001		short beetle	-0.0705		PD mouse	0.008
normal worm	-0.0006		short beetle	-0.0181		PD mouse	0.015
normal worm	-0.0011		short beetle	-0.0462		PD mouse	0.015
normal worm	-0.0053		short beetle	-0.0245		PD mouse	0.086
normal worm	-0.0005		short beetle	-0.01		PD mouse	0.032
normal worm	-0.0093		short beetle	-0.0038		PD mouse	-0.038
normal worm	-0.0038		short beetle	-0.0246		PD mouse	-0.011
normal worm	-0.0026		short beetle	-0.035		PD mouse	0.005
normal worm	-0.0017		short beetle	-0.037		PD mouse	-0.052
normal worm	-0.0021		short beetle	-0.0395		PD mouse	0.003
normal worm	-0.0036		short beetle	-0.015		PD mouse	0.059
normal worm	0.0006		short beetle	-0.0342		PD mouse	0.01
normal worm	-0.0036		short beetle	-0.001		PD mouse	0.015
normal worm	-0.0029		short beetle	-0.0418		PD mouse	-0.017
normal worm	-0.0045		short beetle	-0.008		PD mouse	-0.013
normal worm	0.0039		short beetle	-0.0254		PD mouse	0.1
normal worm	-0.0048		short beetle	-0.0276		PD mouse	-0.118
normal worm	-0.0041		short beetle	-0.0123		PD mouse	-0.019
normal worm	-0.0006		short beetle	-0.0155		PD mouse	-0.012
normal worm	-0.0009		short beetle	-0.0138		PD mouse	0.038
normal worm	-0.0034					PD mouse	0.002
normal worm	-0.0023					PD mouse	-0.007
normal worm	-0.0037					PD mouse	0.005
normal worm	-0.0068					PD mouse	0.009
normal worm	-0.0027					PD mouse	0.011
normal worm	-0.0006					PD mouse	-0.215
normal worm	-0.0027					PD mouse	-0.013
normal worm	-0.0045					PD mouse	0.079
normal worm	0.0005					PD mouse	-0.029
normal worm	-0.0052					PD mouse	0.024
normal worm	-0.0053					PD mouse	-0.013
normal worm	-0.0028					PD mouse	-0.013
normal worm	-0.0026					PD mouse	-0.01
normal worm	-0.0001					PD mouse	0.023
normal worm	-0.0056					PD mouse	0.008
normal worm	-0.0026					PD mouse	0.014
normal worm	-0.0018					PD mouse	0.002
normal worm	0.0016					normal mouse	-0.275
normal worm	-0.0037					normal mouse	-0.288
normal worm	-0.004					normal mouse	1.627
normal worm	-0.0074					normal mouse	-0.65
normal worm	-0.0014					normal mouse	-0.521
normal worm	-0.0064					normal mouse	-0.219
normal worm	-0.0048					normal mouse	-0.038
normal worm	-0.0045					normal mouse	0.017
normal worm	-0.0065					normal mouse	-0.113
normal worm	-0.0031					normal mouse	0.02
normal worm	-0.0017					normal mouse	0.003
normal worm	-0.0108					normal mouse	-0.001
normal worm	0.0016					normal mouse	-0.006
normal worm	-0.0028					normal mouse	-0.202
normal worm	-0.0006					normal mouse	-0.124
normal worm	-0.0031					normal mouse	0.027
normal worm	-0.0025					normal mouse	0.023
normal worm	-0.0004					normal mouse	-0.126
normal worm	-0.0043					normal mouse	0.003
normal worm	-0.0035					normal mouse	0.012
normal worm	-0.0029					normal mouse	-0.005
normal worm	-0.0029					normal mouse	0.115
normal worm	-0.0018					normal mouse	-0.568
normal worm	-0.0014					normal mouse	-0.041
normal worm	-0.0012					normal mouse	-0.251
normal worm	-0.0032					normal mouse	-0.051
normal worm	0.0056					normal mouse	-0.123
normal worm	-0.002					normal mouse	-0.436
normal worm	-0.0026					normal mouse	-0.127
normal worm	0.0002					normal mouse	0.003
normal worm	-0.0045					normal mouse	0.024
normal worm	-0.003					normal mouse	-0.359
normal worm	0.0021					normal mouse	-0.08
normal worm	-0.0048					normal mouse	-0.105
normal worm	-0.0113					normal mouse	0.01
normal worm	-0.0058					normal mouse	0
normal worm	0.0015					normal mouse	0.036
normal worm	-0.0005					normal mouse	-0.162
normal worm	-0.0022					normal mouse	-0.118
normal worm	-0.005					normal mouse	0.001
normal worm	-0.001					normal mouse	0.131
normal worm	-0.0073					normal mouse	0.113
normal worm	0.0007					normal mouse	0.062
normal worm	-0.013					normal mouse	0.011
normal worm	-0.0021					normal mouse	-0.147
normal worm	-0.0079					normal mouse	-0.121
normal worm	0.0005					normal mouse	-0.14
normal worm	-0.0001					normal mouse	-0.521
normal worm	-0.0014					normal mouse	0.033
normal worm	-0.0024					normal mouse	-0.006
normal worm	-0.0013					normal mouse	0.107
normal worm	-0.0058					normal mouse	-0.184
normal worm	-0.0001					normal mouse	-0.124
normal worm	-0.0016					normal mouse	-0.067
normal worm	-0.0059					normal mouse	-0.496
normal worm	-0.0035					normal mouse	-0.004
normal worm	-0.0045					normal mouse	-0.146
normal worm	-0.0059					normal mouse	-0.121
normal worm	-0.0037					normal mouse	-0.067
normal worm	-0.0003					normal mouse	-0.228
normal worm	-0.0031					normal mouse	-0.101
normal worm	-0.0029					normal mouse	-0.068
normal worm	-0.0032					normal mouse	-0.063
normal worm	-0.0027					normal mouse	-0.031
normal worm	-0.0029					normal mouse	-0.438
normal worm	-0.0025					normal mouse	-0.799
normal worm	-0.0001					normal mouse	-0.006
normal worm	-0.0044					normal mouse	-0.11
normal worm	-0.0041					normal mouse	-0.622
normal worm	-0.0034					normal mouse	-0.701
normal worm	0.0005					normal mouse	-0.736
normal worm	-0.0027					normal mouse	0.18
normal worm	-0.0038					normal mouse	-0.002
normal worm	-0.0028					normal mouse	-0.048
normal worm	-0.0005					normal mouse	-0.013
normal worm	-0.0022					normal mouse	-0.006
normal worm	-0.0034					normal mouse	0.013
normal worm	-0.0046					normal mouse	0.029
normal worm	0.0002					normal mouse	0.062
normal worm	-0.0053					normal mouse	0.032
normal worm	-0.0043					normal mouse	0.033
normal worm	-0.0051					normal mouse	0.015
normal worm	-0.001					normal mouse	0.01
normal worm	-0.0052					normal mouse	0.009
normal worm	-0.0014					normal mouse	0.04
normal worm	-0.0007					normal mouse	0.05
normal worm	-0.0023					normal mouse	0.044
normal worm	-0.0024					normal mouse	0.019
normal worm	-0.0055
normal worm	-0.0025
normal worm	-0.0033
normal worm	-0.0041
normal worm	0.0032
normal worm	-0.0008
normal worm	-0.0026
normal worm	0.0019
normal worm	-0.0041
normal worm	-0.002
normal worm	-0.0061
normal worm	0
normal worm	-0.0017
normal worm	-0.0007
normal worm	-0.0057
normal worm	-0.0057
normal worm	-0.0032
normal worm	0.0003
normal worm	0.0018
normal worm	-0.0012
normal worm	-0.0095
normal worm	-0.0042
normal worm	-0.0002
normal worm	-0.0013
normal worm	-0.003

## Sheet: Fig.S1 ambulation period
mouse			worm			human			Beetle	value
normal-pre_sm2	99.6276		trans-norm	99.4413		normal	94.9721		trans-Short_A	95.1583
normal-pre_sm2	0		trans-norm	99.6276		normal	98.1378		trans-Short_A	96.8343
normal-pre_sm2	0		trans-norm	99.6276		normal	96.2756		trans-Short_A	99.0689
normal-pre_sm2	85.4749		trans-norm	99.6276		normal	98.6965		trans-Short_A	99.6276
normal-pre_sm2	78.9572		trans-norm	99.6276		normal	98.8827		trans-Short_A	98.8827
normal-pre_sm2	55.8659		trans-norm	99.6276		normal	98.1378		trans-Short_A	89.7579
normal-pre_sm2	99.0689		trans-norm	99.6276		normal	98.5102		trans-Short_A	96.648
normal-pre_sm2	99.6276		trans-norm	99.6276		normal	97.3929		trans-Short_A	98.324
normal-pre_sm2	13.4078		trans-norm	99.6276		normal	98.1378		trans-Short_A	84.3575
normal-pre_sm2	17.5047		trans-norm	99.6276		normal	98.324		trans-Short_A	71.136
normal-pre_sm2	43.203		trans-norm	99.6276		normal	98.324		trans-Short_A	75.6052
normal-pre_sm2	51.7691		trans-norm	99.6276		normal	94.2272		trans-Short_A	98.324
normal-pre_sm2	0		trans-norm	99.6276		normal	90.3166		trans-Short_A	94.5996
normal-pre_sm2	2.97952		trans-norm	99.6276		normal	98.324		trans-Short_A	96.0894
normal-pre_sm2	3.72439		trans-norm	99.6276		normal	96.648		trans-Short_A	93.2961
normal-pre_sm2	1.8622		trans-norm	99.6276		normal	98.324		trans-Short_A	99.6276
normal-pre_sm2	99.6276		trans-norm	99.6276		normal	94.5996		trans-Short_A	98.6965
normal-pre_sm2	99.4413		trans-norm	99.6276		normal	97.5791		trans-Short_A	99.2551
normal-pre_sm2	88.2682		trans-norm	99.6276		normal	97.9516		trans-Short_A	96.6481
normal-pre_sm2	97.7654		trans-norm	99.6276		normal	85.6611		trans-Short_A	99.0689
normal-pre_sm2	87.1508		trans-norm	99.6276		normal	82.6816		trans-Short_A	95.1583
normal-pre_sm2	35.9404		trans-norm	99.6276		normal	90.5028		trans-Short_A	96.2756
normal-pre_sm2	8.37989		trans-norm	98.324		normal	96.648		trans-Short_A	93.6685
normal-pre_sm2	12.4767		trans-norm	99.6276		normal	98.1378		trans-Short_A	92.365
normal-pre_sm2	62.9423		trans-norm	99.6276		normal	97.5791		trans-Short_A	98.5102
normal-pre_sm2	79.5158		trans-norm	99.6276		normal	98.1378		trans-Short_A	91.8063
normal-pre_sm2	96.648		trans-norm	99.0689		normal	97.3929		trans-Short_A	82.1229
normal-pre_sm2	0		trans-norm	92.9236		normal	97.9516		trans-Short_A	88.6406
normal-pre_sm2	97.9516		trans-norm	99.6276		normal	98.1378		trans-Short_A	86.7784
normal-pre_sm2	35.7542		trans-norm	99.6276		normal	98.324		trans-Short_A	97.0205
normal-pre_sm2	62.0112		trans-norm	99.6276		normal	93.1099		trans-Short_A	64.4321
normal-pre_sm2	66.2942		trans-norm	98.6965		normal	98.1378		trans-Short_A	98.6965
normal-pre_sm2	80.0745		trans-norm	99.6276		normal	97.3929		trans-Short_A	28.4916
normal-pre_sm2	8.37989		trans-norm	99.6276		normal	98.8827		trans-Short_A	88.6406
normal-pre_sm2	0		trans-norm	99.6276		normal	99.0689		trans-Short_A	97.3929
normal-pre_sm2	0		trans-norm	99.4413		normal	98.324		trans-Short_A	99.0689
normal-pre_sm2	87.8957		trans-norm	99.6276		normal	99.0689		trans-Short_A	84.9162
normal-pre_sm2	0		trans-norm	99.6276		normal	99.4413		trans-Short_A	99.6276
normal-pre_sm2	88.0819		trans-norm	97.5791		normal	98.324		trans-Short_A	98.324
normal-pre_sm2	52.7002		trans-norm	98.5102		normal	98.8827		trans-Short_A	99.6276
normal-pre_sm2	66.8529		trans-norm	99.0689		normal	96.6481		trans-longA	99.0689
normal-pre_sm2	25.5121		trans-norm	99.6276		normal	98.324		trans-longA	99.6276
normal-pre_sm2	88.6406		trans-norm	99.6276		normal	98.6965		trans-longA	95.3445
normal-pre_sm2	71.1359		trans-norm	99.6276		normal	99.6276		trans-longA	99.6276
normal-pre_sm2	99.6276		trans-norm	99.6276		normal	98.5102		trans-longA	99.6276
normal-pre_sm2	23.0912		trans-norm	99.6276		normal	99.6276		trans-longA	98.1378
normal-pre_sm2	2.60708		trans-norm	99.6276		normal	98.8827		trans-longA	82.4954
normal-pre_sm2	0		trans-norm	93.4823		normal	99.6276		trans-longA	97.5791
normal-pre_sm2	87.1508		trans-norm	99.4413		normal	99.2551		trans-longA	0
normal-pre_sm2	85.4749		trans-norm	99.6276		normal	99.4413		trans-longA	87.1509
normal-pre_sm2	88.4544		trans-norm	99.6276		normal	94.4134		trans-longA	99.6276
normal-pre_sm2	86.5922		trans-norm	99.6276		normal	98.1378		trans-longA	99.6276
normal-pre_sm2	10.987		trans-norm	99.0689		normal	94.7858		trans-longA	63.1285
normal-pre_sm2	0.744879		trans-norm	98.324		normal	97.2067		trans-longA	46.7411
normal-pre_sm2	1.67598		trans-norm	99.6276		normal	97.3929		trans-longA	86.406
normal-pre_sm2	6.33147		trans-norm	99.6276		normal	94.5996		trans-longA	86.5922
normal-pre_sm2	50.4655		trans-norm	99.6276		normal	99.4413		trans-longA	99.0689
normal-pre_sm2	2.23464		trans-norm	99.6276		normal	95.7169		trans-longA	99.6276
normal-pre_sm2	2.97952		trans-norm	99.0689		normal	0		trans-longA	46.7411
normal-pre_sm2	0		trans-norm	99.6276		normal	12.4767		trans-longA	99.6276
normal-pre_sm2	83.9851		trans-norm	99.6276		normal	97.9516		trans-longA	49.5345
normal-pre_sm2	85.2886		trans-norm	99.6276		normal	98.6965		trans-longA	93.6685
normal-pre_sm2	90.689		trans-norm	99.4413		normal	91.0615		trans-longA	99.6276
normal-pre_sm2	83.7989		trans-norm	99.6276		normal	98.8827		trans-longA	89.5717
normal-pre_sm2	53.6313		trans-norm	99.6276		normal	98.1378		trans-longA	44.3203
normal-pre_sm2	81.1918		trans-norm	99.6276		normal	99.2551		trans-longA	27.5605
normal-pre_sm2	31.8436		trans-norm	99.6276		normal	99.6276		trans-longA	82.1229
normal-pre_sm2	0		trans-norm	99.6276		normal	98.8827		trans-longA	64.432
normal-pre_sm2	87.1508		trans-norm	99.6276		normal	99.4413		trans-longA	97.9516
normal-pre_sm2	85.6611		trans-norm	99.6276		normal	94.4134		trans-longA	96.8343
normal-pre_sm2	80.4469		trans-norm	99.6276		normal	98.6965		trans-longA	65.3631
normal-pre_sm2	10.0559		trans-norm	99.6276		normal	96.8343		trans-longA	94.7859
normal-pre_sm2	86.7784		trans-norm	99.6276		normal	99.4413		trans-longA	0
normal-pre_sm2	33.892		trans-norm	98.8827		normal	98.324		trans-longA	99.6276
normal-pre_sm2	42.8305		trans-norm	99.6276		normal	92.1788		trans-longA	98.1378
normal-pre_sm2	40.5959		trans-norm	99.2551		normal	97.0205		trans-longA	98.8827
normal-pre_sm2	95.7169		trans-norm	99.6276		normal	98.6965		trans-longA	50.0931
normal-pre_sm2	94.041		trans-norm	99.6276		normal	98.324		trans-longA	97.2067
normal-pre_sm2	59.0317		trans-norm	99.4413		PD	98.1378		trans-longA	98.8827
normal-pre_sm2	94.7858		trans-norm	99.6276		PD	97.9516		trans-longA	98.6965
normal-pre_sm2	99.6276		trans-norm	99.6276		PD	97.5791
normal-pre_sm2	74.1155		trans-norm	99.6276		PD	98.324
normal-pre_sm2	40.9683		trans-norm	99.6276		PD	98.6965
normal-pre_sm2	68.5289		trans-norm	99.6276		PD	98.324
normal-pre_sm2	72.067		trans-norm	99.6276		PD	81.7505
normal-pre_sm2	99.6276		trans-norm	99.6276		PD	0
normal-pre_sm2	47.486		trans-norm	98.8827		PD	97.0205
normal-pre_sm2	78.3985		trans-norm	95.3445		PD	94.041
pd-pre_sm2	2.60708		trans-norm	99.4413		PD	95.9032
pd-pre_sm2	3.16574		trans-norm	99.6276		PD	92.1788
pd-pre_sm2	4.84171		trans-norm	98.1378		PD	92.9237
pd-pre_sm2	1.48976		trans-norm	99.6276		PD	84.1713
pd-pre_sm2	16.2011		trans-norm	99.6276		PD	65.5493
pd-pre_sm2	12.8492		trans-norm	99.6276		PD	91.4339
pd-pre_sm2	7.63501		trans-norm	98.1378		PD	97.2067
pd-pre_sm2	22.3464		trans-norm	99.6276		PD	96.0894
pd-pre_sm2	7.07635		trans-norm	93.8547		PD	97.3929
pd-pre_sm2	28.6778		trans-norm	97.2067		PD	97.7654
pd-pre_sm2	28.4916		trans-norm	99.6276		PD	94.2272
pd-pre_sm2	14.3389		trans-norm	99.6276		PD	94.4134
pd-pre_sm2	0		trans-norm	99.6276		PD	94.4134
pd-pre_sm2	0		trans-norm	99.6276		PD	98.324
pd-pre_sm2	2.42086		trans-norm	95.9032		PD	87.3371
pd-pre_sm2	27.5605		trans-norm	99.6276		PD	84.5438
pd-pre_sm2	9.31099		trans-norm	99.6276		PD	98.1378
pd-pre_sm2	14.1527		trans-norm	99.6276		PD	97.2067
pd-pre_sm2	8.37989		trans-norm	99.6276		PD	96.8343
pd-pre_sm2	10.2421		trans-norm	99.6276		PD	98.5102
pd-pre_sm2	16.0149		trans-norm	99.6276		PD	97.5791
pd-pre_sm2	0		trans-norm	99.2551		PD	97.0205
pd-pre_sm2	0		trans-norm	99.6276		PD	93.1099
pd-pre_sm2	0		trans-norm	99.6276		PD	98.324
pd-pre_sm2	2.04842		trans-norm	99.6276		PD	94.2272
pd-pre_sm2	6.89013		trans-norm	99.4413		PD	83.7989
pd-pre_sm2	10.2421		trans-norm	99.0689		PD	84.9162
pd-pre_sm2	33.7058		trans-norm	99.6276		PD	22.1602
pd-pre_sm2	20.8566		trans-norm	99.6276		PD	97.2067
pd-pre_sm2	2.04842		trans-norm	99.6276		PD	97.7654
pd-pre_sm2	0		trans-norm	99.6276		PD	87.7095
pd-pre_sm2	11.7318		trans-norm	99.6276		PD	99.4413
pd-pre_sm2	5.77281		trans-norm	99.6276		PD	98.8827
pd-pre_sm2	1.48976		trans-norm	99.6276		PD	88.0819
pd-pre_sm2	11.3594		trans-norm	99.6276		PD	98.6965
pd-pre_sm2	20.1117		trans-norm	99.6276		PD	97.5791
pd-pre_sm2	52.514		trans-norm	99.6276		PD	92.9236
pd-pre_sm2	50.838		trans-norm	99.6276		PD	98.1378
pd-pre_sm2	75.7914		trans-norm	99.4413		PD	94.9721
pd-pre_sm2	10.8007		trans-norm	99.6276		PD	97.3929
pd-pre_sm2	51.3966		trans-norm	99.6276		PD	91.2477
pd-pre_sm2	56.6108		trans-norm	99.6276		PD	97.5791
pd-pre_sm2	79.1434		trans-norm	99.0689		PD	95.3445
pd-pre_sm2	74.4879		trans-norm	99.6276		PD	99.4413
pd-pre_sm2	83.6127		trans-norm	99.6276		PD	99.2551
pd-pre_sm2	5.40037		trans-norm	99.6276		PD	98.6965
pd-pre_sm2	8.56611		trans-norm	99.6276		PD	91.8063
pd-pre_sm2	2.60708		trans-norm	99.6276		PD	94.9721
pd-pre_sm2	95.3445		trans-norm	99.6276		PD	91.6201
pd-pre_sm2	86.9646		trans-norm	99.6276		PD	93.8547
pd-pre_sm2	8.19367		trans-norm	99.6276		PD	94.9721
pd-pre_sm2	0		trans-norm	98.324		PD	98.324
pd-pre_sm2	1.48976		trans-norm	99.6276		PD	97.9516
pd-pre_sm2	0		trans-norm	99.6276		PD	98.8827
pd-pre_sm2	10.2421		trans-norm	99.6276		PD	97.9516
pd-pre_sm2	0		trans-norm	99.6276		PD	99.2551
pd-pre_sm2	99.0689		trans-norm	99.6276		PD	97.2067
pd-pre_sm2	94.7858		trans-norm	99.6276		PD	99.2551
pd-pre_sm2	74.6741		trans-norm	99.6276		PD	98.324
pd-pre_sm2	56.4246		trans-norm	99.6276		PD	86.2197
pd-pre_sm2	48.7896		trans-norm	99.6276		PD	98.8827
pd-pre_sm2	8.00745		trans-norm	97.9516		PD	85.4749
pd-pre_sm2	6.89013		trans-norm	92.7374		PD	95.3445
pd-pre_sm2	7.63501		trans-norm	99.6276		PD	63.1285
pd-pre_sm2	98.1378		trans-norm	99.6276		PD	98.1378
pd-pre_sm2	95.7169		trans-norm	99.6276		PD	99.2551
pd-pre_sm2	88.6406		trans-norm	95.9032		PD	98.5102
pd-pre_sm2	97.5791		trans-norm	99.6276		PD	84.5438
pd-pre_sm2	8.93855		trans-norm	99.6276		PD	92.1788
pd-pre_sm2	28.8641		trans-norm	99.6276		PD	80.6331
pd-pre_sm2	3.16574		trans-norm	98.5102		PD	70.3911
pd-pre_sm2	3.53818		trans-norm	99.6276		PD	72.067
pd-pre_sm2	37.2439		trans-norm	99.4413		PD	70.3911
pd-pre_sm2	4.28305		trans-norm	99.6276		PD	59.5903
pd-pre_sm2	3.16574		trans-dop3	99.6276		PD	93.6685
pd-pre_sm2	0		trans-dop3	99.6276		PD	94.2272
pd-pre_sm2	56.9832		trans-dop3	99.6276		PD	98.5102
pd-pre_sm2	80.8194		trans-dop3	99.6276		PD	88.2682
pd-pre_sm2	71.6946		trans-dop3	99.4413		PD	98.1378
pd-pre_sm2	17.8771		trans-dop3	83.2402		PD	93.6685
pd-pre_sm2	49.3482		trans-dop3	99.0689		PD	93.6685
pd-pre_sm2	38.3613		trans-dop3	99.6276		PD	99.4413
pd-pre_sm2	17.3184		trans-dop3	99.6276		PD	97.7654
pd-pre_sm2	9.12477		trans-dop3	99.6276		PD	93.2961
pd-pre_sm2	28.6778		trans-dop3	74.8603		PD	98.5102
pd-pre_sm2	88.4544		trans-dop3	99.6276		PD	99.2551
pd-pre_sm2	97.7654		trans-dop3	99.6276		PD	99.6276
pd-pre_sm2	89.1993		trans-dop3	99.6276		PD	99.2551
pd-pre_sm2	38.3613		trans-dop3	99.6276		PD	99.2551
pd-pre_sm2	34.0782		trans-dop3	99.6276		PD	99.6276
pd-pre_sm2	34.2644		trans-dop3	99.6276		PD	98.324
pd-pre_sm2	28.4916		trans-dop3	99.6276		PD	99.4413
pd-pre_sm2	7.07635		trans-dop3	99.6276		PD	97.0205
pd-pre_sm2	9.49721		trans-dop3	99.6276		PD	89.1993
pd-pre_sm2	12.8492		trans-dop3	99.6276		PD	97.2067
pd-pre_sm2	2.7933		trans-dop3	99.6276		PD	91.2477
pd-pre_sm2	47.8585		trans-dop3	99.6276		PD	99.2551
pd-pre_sm2	76.5363		trans-dop3	99.6276		PD	96.8343
pd-pre_sm2	0		trans-dop3	99.6276		PD	97.7654
pd-pre_sm2	60.149		trans-dop3	99.6276		PD	99.0689
pd-pre_sm2	11.3594		trans-dop3	99.6276		PD	95.5307
pd-pre_sm2	3.53818		trans-dop3	99.6276		PD	98.1378
pd-pre_sm2	4.28305		trans-dop3	99.6276		PD	99.6276
pd-pre_sm2	12.2905		trans-dop3	99.6276		PD	94.2272
pd-pre_sm2	13.2216		trans-dop3	99.6276		PD	99.0689
pd-pre_sm2	8.56611		trans-dop3	99.6276		PD	99.4413
pd-pre_sm2	1.8622		trans-dop3	99.6276		PD	99.4413
pd-pre_sm2	5.21415		trans-dop3	99.6276		PD	99.6276
pd-pre_sm2	87.1508		trans-dop3	99.6276		PD	91.6201
pd-pre_sm2	79.8883		trans-dop3	99.2551		PD	99.4413
pd-pre_sm2	46.1825		trans-dop3	99.6276		PD	93.6685
pd-pre_sm2	99.6276		trans-dop3	99.6276		PD	98.5102
pd-pre_sm2	13.7803		trans-dop3	99.4413		PD	81.7505
pd-pre_sm2	23.4637		trans-dop3	99.6276		PD	81.7505
pd-pre_sm2	12.1043		trans-dop3	99.6276		PD	68.7151
pd-pre_sm2	19.1806		trans-dop3	99.6276		PD	97.3929
pd-pre_sm2	17.8771		trans-dop3	99.6276		PD	74.4879
pd-pre_sm2	1.30354		trans-dop3	99.6276		PD	91.2477
pd-pre_sm2	6.51769		trans-dop3	99.6276		PD	98.1378
pd-pre_sm2	2.60708		trans-dop3	99.4413		PD	94.7859
			trans-dop3	99.6276		PD	90.8752
						PD	99.6276
						PD	59.2179
						PD	99.0689
						PD	98.324
						PD	98.5102
						PD	99.2551
						PD	98.324
						PD	95.1583
						PD	99.4413
						PD	98.6965
						PD	98.6965
						PD	95.5307
						PD	98.6965
						PD	98.5102
						PD	98.1378
						PD	98.1378
						PD	97.9516
						PD	86.7784
						PD	98.8827
						PD	99.0689
						PD	98.5102
						PD	96.2756
						PD	99.4413
						PD	99.8138
						PD	98.324
						PD	99.4413
						PD	96.648
						PD	99.4413
						PD	97.9516
						PD	97.9516
						PD	98.324
						PD	95.9032
